# Supplementary material for: Interactively illustrating polymerization using three-level model fusion
Source: BMC Bioinformatics. 2014 Oct 14;15(1):345. doi: 10.1186/1471-2105-15-345 (PMC4287442; doi:10.1186/1471-2105-15-345)
Supplement: Supplementary file 1 — Additional file 1: Prototype unity project. The ZIP file comprises a prototype project with example scenes. Prototype project can be opened by Unity editor. Which can be downloaded from http://unity3d.com/unity/download web page. Detailed description of the examples and prototype usage is available from http://www.ii.uib.no/vis/projects/physioillustration/research/interactive-molecular-illustration.html. (ZIP 6 MB) [file 12859_2014_6668_MOESM1_ESM.zip]

Archive with 1,485 entries (1,178 files):
- UnityProject/
- UnityProject/Assembly-CSharp-Editor-vs.csproj
- UnityProject/Assembly-CSharp-Editor.csproj
- UnityProject/Assembly-CSharp-firstpass-vs.csproj
- UnityProject/Assembly-CSharp-firstpass.csproj
- UnityProject/Assembly-CSharp-vs.csproj
- UnityProject/Assembly-CSharp.csproj
- UnityProject/Assembly-UnityScript-Editor-vs.unityproj
- UnityProject/Assembly-UnityScript-Editor.unityproj
- UnityProject/Assembly-UnityScript-firstpass-vs.unityproj
- UnityProject/Assembly-UnityScript-firstpass.unityproj
- UnityProject/Assets/
- UnityProject/Assets/Editor/
- UnityProject/Assets/Editor.meta
- UnityProject/Assets/Editor/AdvLSystemEditor.cs
- UnityProject/Assets/Editor/AdvLSystemEditor.cs.meta
- UnityProject/Assets/Editor/AgentSystemEditor.cs
- UnityProject/Assets/Editor/AgentSystemEditor.cs.meta
- UnityProject/Assets/Editor/AgentSystemEditorWindow.cs
- UnityProject/Assets/Editor/AgentSystemEditorWindow.cs.meta
- UnityProject/Assets/Editor/Image Effects/
- UnityProject/Assets/Editor/Image Effects.meta
- UnityProject/Assets/Editor/Image Effects/AntialiasingAsPostEffectEditor.js
- UnityProject/Assets/Editor/Image Effects/AntialiasingAsPostEffectEditor.js.meta
- UnityProject/Assets/Editor/Image Effects/BloomAndLensFlaresEditor.js
- UnityProject/Assets/Editor/Image Effects/BloomAndLensFlaresEditor.js.meta
- UnityProject/Assets/Editor/Image Effects/BloomEditor.js
- UnityProject/Assets/Editor/Image Effects/BloomEditor.js.meta
- UnityProject/Assets/Editor/Image Effects/CameraMotionBlurEditor.js
- UnityProject/Assets/Editor/Image Effects/CameraMotionBlurEditor.js.meta
- UnityProject/Assets/Editor/Image Effects/ColorCorrectionCurvesEditor.js
- UnityProject/Assets/Editor/Image Effects/ColorCorrectionCurvesEditor.js.meta
- UnityProject/Assets/Editor/Image Effects/ColorCorrectionLutEditor.js
- UnityProject/Assets/Editor/Image Effects/ColorCorrectionLutEditor.js.meta
- UnityProject/Assets/Editor/Image Effects/DepthOfField34Editor.js
- UnityProject/Assets/Editor/Image Effects/DepthOfField34Editor.js.meta
- UnityProject/Assets/Editor/Image Effects/DepthOfFieldScatterEditor.js
- UnityProject/Assets/Editor/Image Effects/DepthOfFieldScatterEditor.js.meta
- UnityProject/Assets/Editor/Image Effects/EdgeDetectEffectNormalsEditor.js
- UnityProject/Assets/Editor/Image Effects/EdgeDetectEffectNormalsEditor.js.meta
- UnityProject/Assets/Editor/Image Effects/NoiseAndGrainEditor.js
- UnityProject/Assets/Editor/Image Effects/NoiseAndGrainEditor.js.meta
- UnityProject/Assets/Editor/Image Effects/SunShaftsEditor.js
- UnityProject/Assets/Editor/Image Effects/SunShaftsEditor.js.meta
- UnityProject/Assets/Editor/Image Effects/TonemappingEditor.js
- UnityProject/Assets/Editor/Image Effects/TonemappingEditor.js.meta
- UnityProject/Assets/Editor/Image Effects/VignettingEditor.js
- UnityProject/Assets/Editor/Image Effects/VignettingEditor.js.meta
- UnityProject/Assets/Editor/LSystemEditor.cs
- UnityProject/Assets/Editor/LSystemEditor.cs.meta
- UnityProject/Assets/Editor/LSystemEditorWindow.cs
- UnityProject/Assets/Editor/LSystemEditorWindow.cs.meta
- UnityProject/Assets/Editor/SimulationEditorWindow.cs
- UnityProject/Assets/Editor/SimulationEditorWindow.cs.meta
- UnityProject/Assets/Resources/
- UnityProject/Assets/Resources.meta
- UnityProject/Assets/Resources/a-D-glucose.prefab
- UnityProject/Assets/Resources/a-D-glucose.prefab.meta
- UnityProject/Assets/Resources/adpRibose.prefab
- UnityProject/Assets/Resources/adpRibose.prefab.meta
- UnityProject/Assets/Resources/alpha-tubulin.prefab
- UnityProject/Assets/Resources/alpha-tubulin.prefab.meta
- UnityProject/Assets/Resources/b-D-glucose.prefab
- UnityProject/Assets/Resources/b-D-glucose.prefab.meta
- UnityProject/Assets/Resources/beta-tubulin.prefab
- UnityProject/Assets/Resources/beta-tubulin.prefab.meta
- UnityProject/Assets/Resources/Cube.prefab
- UnityProject/Assets/Resources/Cube.prefab.meta
- UnityProject/Assets/Resources/Cylinder.prefab
- UnityProject/Assets/Resources/Cylinder.prefab.meta
- UnityProject/Assets/Resources/glucose.prefab
- UnityProject/Assets/Resources/glucose.prefab.meta
- UnityProject/Assets/Resources/Images/
- UnityProject/Assets/Resources/Images.meta
- UnityProject/Assets/Resources/Images/boxActive.png
- UnityProject/Assets/Resources/Images/boxActive.png.meta
- UnityProject/Assets/Resources/Images/boxBackground.png
- UnityProject/Assets/Resources/Images/boxBackground.png.meta
- UnityProject/Assets/Resources/Materials/
- UnityProject/Assets/Resources/Materials.meta
- UnityProject/Assets/Resources/Materials/basicDarkBlue.mat
- UnityProject/Assets/Resources/Materials/basicDarkBlue.mat.meta
- UnityProject/Assets/Resources/Materials/basicDarkGreen.mat
- UnityProject/Assets/Resources/Materials/basicDarkGreen.mat.meta
- UnityProject/Assets/Resources/Materials/basicLighGreen.mat
- UnityProject/Assets/Resources/Materials/basicLighGreen.mat.meta
- UnityProject/Assets/Resources/Materials/basicLightBlue.mat
- UnityProject/Assets/Resources/Materials/basicLightBlue.mat.meta
- UnityProject/Assets/Resources/Materials/BasicLightGreen.mat
- UnityProject/Assets/Resources/Materials/BasicLightGreen.mat.meta
- UnityProject/Assets/Resources/Materials/basicPurple.mat
- UnityProject/Assets/Resources/Materials/basicPurple.mat.meta
- UnityProject/Assets/Resources/Materials/BasicRed.mat
- UnityProject/Assets/Resources/Materials/BasicRed.mat.meta
- UnityProject/Assets/Resources/Materials/BasicWhite.mat
- UnityProject/Assets/Resources/Materials/BasicWhite.mat.meta
- UnityProject/Assets/Resources/Materials/cutoffLightBlue.mat
- UnityProject/Assets/Resources/Materials/cutoffLightBlue.mat.meta
- UnityProject/Assets/Resources/Materials/cutoffLightGreen.mat
- UnityProject/Assets/Resources/Materials/cutoffLightGreen.mat.meta
- UnityProject/Assets/Resources/Meshes/
- UnityProject/Assets/Resources/Meshes.meta
- UnityProject/Assets/Resources/Meshes/a-D-glucose.obj
- UnityProject/Assets/Resources/Meshes/a-D-glucose.obj.meta
- UnityProject/Assets/Resources/Meshes/adp.obj
- UnityProject/Assets/Resources/Meshes/adp.obj.meta
- UnityProject/Assets/Resources/Meshes/alpha-tubulin.obj
- UnityProject/Assets/Resources/Meshes/alpha-tubulin.obj.meta
- UnityProject/Assets/Resources/Meshes/b-D-glucose.obj
- UnityProject/Assets/Resources/Meshes/b-D-glucose.obj.meta
- UnityProject/Assets/Resources/Meshes/beta-tubulin.obj
- UnityProject/Assets/Resources/Meshes/beta-tubulin.obj.meta
- UnityProject/Assets/Resources/Meshes/PARP1_ap.obj
- UnityProject/Assets/Resources/Meshes/PARP1_ap.obj.meta
- UnityProject/Assets/Resources/Meshes/test.obj
- UnityProject/Assets/Resources/Meshes/test.obj.meta
- UnityProject/Assets/Resources/molecule.prefab
- UnityProject/Assets/Resources/molecule.prefab.meta
- UnityProject/Assets/Resources/NAD.prefab
- UnityProject/Assets/Resources/NAD.prefab.meta
- UnityProject/Assets/Resources/PARP1ap.prefab
- UnityProject/Assets/Resources/PARP1ap.prefab.meta
- UnityProject/Assets/Resources/Shaders/
- UnityProject/Assets/Resources/Shaders.meta
- UnityProject/Assets/Resources/Shaders/AlphaCutoff.shader
- UnityProject/Assets/Resources/Shaders/AlphaCutoff.shader.meta
- UnityProject/Assets/Resources/Shaders/Basic.shader
- UnityProject/Assets/Resources/Shaders/Basic.shader.meta
- UnityProject/Assets/Resources/Sphere.prefab
- UnityProject/Assets/Resources/Sphere.prefab.meta
- UnityProject/Assets/Resources/tubulin.prefab
- UnityProject/Assets/Resources/tubulin.prefab.meta
- UnityProject/Assets/Scenes/
- UnityProject/Assets/Scenes.meta
- UnityProject/Assets/Scenes/cellulose.unity
- UnityProject/Assets/Scenes/cellulose.unity.meta
- UnityProject/Assets/Scenes/copolymer.unity
- UnityProject/Assets/Scenes/copolymer.unity.meta
- UnityProject/Assets/Scenes/extension.unity
- UnityProject/Assets/Scenes/extension.unity.meta
- UnityProject/Assets/Scenes/parp.unity
- UnityProject/Assets/Scenes/parp.unity.meta
- UnityProject/Assets/Scenes/showcase.unity
- UnityProject/Assets/Scenes/showcase.unity.meta
- UnityProject/Assets/Scenes/starPolymer.unity
- UnityProject/Assets/Scenes/starPolymer.unity.meta
- UnityProject/Assets/Scenes/tubulin.unity
- UnityProject/Assets/Scenes/tubulin.unity.meta
- UnityProject/Assets/Scripts/
- UnityProject/Assets/Scripts.meta
- UnityProject/Assets/Scripts/AgentSystem/
- UnityProject/Assets/Scripts/AgentSystem.meta
- UnityProject/Assets/Scripts/AgentSystem/Agent/
- UnityProject/Assets/Scripts/AgentSystem/Agent.meta
- UnityProject/Assets/Scripts/AgentSystem/AgentSystem.cs
- UnityProject/Assets/Scripts/AgentSystem/AgentSystem.cs.meta
- UnityProject/Assets/Scripts/AgentSystem/AgentType.cs
- UnityProject/Assets/Scripts/AgentSystem/AgentType.cs.meta
- UnityProject/Assets/Scripts/AgentSystem/Agent/BallisticMovement.cs
- UnityProject/Assets/Scripts/AgentSystem/Agent/BallisticMovement.cs.meta
- UnityProject/Assets/Scripts/AgentSystem/Agent/Movement.cs
- UnityProject/Assets/Scripts/AgentSystem/Agent/Movement.cs.meta
- UnityProject/Assets/Scripts/AgentSystem/Agent/TimeScaleTransparency.cs
- UnityProject/Assets/Scripts/AgentSystem/Agent/TimeScaleTransparency.cs.meta
- UnityProject/Assets/Scripts/Communication/
- UnityProject/Assets/Scripts/Communication.meta
- UnityProject/Assets/Scripts/Communication/CommunicationManager.cs
- UnityProject/Assets/Scripts/Communication/CommunicationManager.cs.meta
- UnityProject/Assets/Scripts/Communication/CommunicationQuery.cs
- UnityProject/Assets/Scripts/Communication/CommunicationQuery.cs.meta
- UnityProject/Assets/Scripts/LSystem/
- UnityProject/Assets/Scripts/LSystem.meta
- UnityProject/Assets/Scripts/LSystem/Examples/
- UnityProject/Assets/Scripts/LSystem/Examples.meta
- UnityProject/Assets/Scripts/LSystem/Examples/Cellulose.cs
- UnityProject/Assets/Scripts/LSystem/Examples/Cellulose.cs.meta
- UnityProject/Assets/Scripts/LSystem/Examples/Copolymer.cs
- UnityProject/Assets/Scripts/LSystem/Examples/Copolymer.cs.meta
- UnityProject/Assets/Scripts/LSystem/Examples/PARP.cs
- UnityProject/Assets/Scripts/LSystem/Examples/PARP.cs.meta
- UnityProject/Assets/Scripts/LSystem/Examples/Showcase1.cs
- UnityProject/Assets/Scripts/LSystem/Examples/Showcase1.cs.meta
- UnityProject/Assets/Scripts/LSystem/Examples/Star.cs
- UnityProject/Assets/Scripts/LSystem/Examples/Star.cs.meta
- UnityProject/Assets/Scripts/LSystem/Examples/Timer.cs
- UnityProject/Assets/Scripts/LSystem/Examples/Timer.cs.meta
- UnityProject/Assets/Scripts/LSystem/Examples/Tubulin.cs
- UnityProject/Assets/Scripts/LSystem/Examples/Tubulin.cs.meta
- UnityProject/Assets/Scripts/LSystem/Extension/
- UnityProject/Assets/Scripts/LSystem/Extension.meta
- UnityProject/Assets/Scripts/LSystem/Extension/AdvLSystem.cs
- UnityProject/Assets/Scripts/LSystem/Extension/AdvLSystem.cs.meta
- UnityProject/Assets/Scripts/LSystem/LSystem.cs
- UnityProject/Assets/Scripts/LSystem/LSystem.cs.meta
- UnityProject/Assets/Scripts/LSystem/Rule/
- UnityProject/Assets/Scripts/LSystem/Rule.meta
- UnityProject/Assets/Scripts/LSystem/Rule/CommunicationCondition.cs
- UnityProject/Assets/Scripts/LSystem/Rule/CommunicationCondition.cs.meta
- UnityProject/Assets/Scripts/LSystem/Rule/Rule.cs
- UnityProject/Assets/Scripts/LSystem/Rule/Rule.cs.meta
- UnityProject/Assets/Scripts/LSystem/Rule/Rules.cs
- UnityProject/Assets/Scripts/LSystem/Rule/Rules.cs.meta
- UnityProject/Assets/Scripts/LSystem/Symbol/
- UnityProject/Assets/Scripts/LSystem/Symbol.meta
- UnityProject/Assets/Scripts/LSystem/Symbol/BindingSymbol.cs
- UnityProject/Assets/Scripts/LSystem/Symbol/BindingSymbol.cs.meta
- UnityProject/Assets/Scripts/LSystem/Symbol/CommunicationSymbol.cs
- UnityProject/Assets/Scripts/LSystem/Symbol/CommunicationSymbol.cs.meta
- UnityProject/Assets/Scripts/LSystem/Symbol/EndSymbol.cs
- UnityProject/Assets/Scripts/LSystem/Symbol/EndSymbol.cs.meta
- UnityProject/Assets/Scripts/LSystem/Symbol/ISymbol.cs
- UnityProject/Assets/Scripts/LSystem/Symbol/ISymbol.cs.meta
- UnityProject/Assets/Scripts/LSystem/Symbol/StructureSymbol.cs
- UnityProject/Assets/Scripts/LSystem/Symbol/StructureSymbol.cs.meta
- UnityProject/Assets/Scripts/LSystem/Turtle.cs
- UnityProject/Assets/Scripts/LSystem/Turtle.cs.meta
- UnityProject/Assets/Scripts/Simulation/
- UnityProject/Assets/Scripts/Simulation.meta
- UnityProject/Assets/Scripts/Simulation/GlobalVariables.cs
- UnityProject/Assets/Scripts/Simulation/GlobalVariables.cs.meta
- UnityProject/Assets/Scripts/Utils/
- UnityProject/Assets/Scripts/Utils.meta
- UnityProject/Assets/Scripts/Utils/CameraController.cs
- UnityProject/Assets/Scripts/Utils/CameraController.cs.meta
- UnityProject/Assets/Scripts/Utils/TimeGuiScript.cs
- UnityProject/Assets/Scripts/Utils/TimeGuiScript.cs.meta
- UnityProject/Assets/Standard Assets/
- UnityProject/Assets/Standard Assets.meta
- UnityProject/Assets/Standard Assets/Image Effects (Pro Only)/
- UnityProject/Assets/Standard Assets/Image Effects (Pro Only).meta
- UnityProject/Assets/Standard Assets/Image Effects (Pro Only)/AmbientObscurance.js
- UnityProject/Assets/Standard Assets/Image Effects (Pro Only)/AmbientObscurance.js.meta
- UnityProject/Assets/Standard Assets/Image Effects (Pro Only)/AntialiasingAsPostEffect.js
- UnityProject/Assets/Standard Assets/Image Effects (Pro Only)/AntialiasingAsPostEffect.js.meta
- UnityProject/Assets/Standard Assets/Image Effects (Pro Only)/Bloom.js
- UnityProject/Assets/Standard Assets/Image Effects (Pro Only)/Bloom.js.meta
- UnityProject/Assets/Standard Assets/Image Effects (Pro Only)/BloomAndLensFlares.js
- UnityProject/Assets/Standard Assets/Image Effects (Pro Only)/BloomAndLensFlares.js.meta
- UnityProject/Assets/Standard Assets/Image Effects (Pro Only)/Blur.js
- UnityProject/Assets/Standard Assets/Image Effects (Pro Only)/Blur.js.meta
- UnityProject/Assets/Standard Assets/Image Effects (Pro Only)/BlurEffect.cs
- UnityProject/Assets/Standard Assets/Image Effects (Pro Only)/BlurEffect.cs.meta
- UnityProject/Assets/Standard Assets/Image Effects (Pro Only)/CameraMotionBlur.js
- UnityProject/Assets/Standard Assets/Image Effects (Pro Only)/CameraMotionBlur.js.meta
- UnityProject/Assets/Standard Assets/Image Effects (Pro Only)/ColorCorrectionCurves.js
- UnityProject/Assets/Standard Assets/Image Effects (Pro Only)/ColorCorrectionCurves.js.meta
- UnityProject/Assets/Standard Assets/Image Effects (Pro Only)/ColorCorrectionEffect.cs
- UnityProject/Assets/Standard Assets/Image Effects (Pro Only)/ColorCorrectionEffect.cs.meta
- UnityProject/Assets/Standard Assets/Image Effects (Pro Only)/ColorCorrectionLut.js
- UnityProject/Assets/Standard Assets/Image Effects (Pro Only)/ColorCorrectionLut.js.meta
- UnityProject/Assets/Standard Assets/Image Effects (Pro Only)/ContrastEnhance.js
- UnityProject/Assets/Standard Assets/Image Effects (Pro Only)/ContrastEnhance.js.meta
- UnityProject/Assets/Standard Assets/Image Effects (Pro Only)/ContrastStretchEffect.cs
- UnityProject/Assets/Standard Assets/Image Effects (Pro Only)/ContrastStretchEffect.cs.meta
- UnityProject/Assets/Standard Assets/Image Effects (Pro Only)/Crease.js
- UnityProject/Assets/Standard Assets/Image Effects (Pro Only)/Crease.js.meta
- UnityProject/Assets/Standard Assets/Image Effects (Pro Only)/DepthOfField34.js
- UnityProject/Assets/Standard Assets/Image Effects (Pro Only)/DepthOfField34.js.meta
- UnityProject/Assets/Standard Assets/Image Effects (Pro Only)/DepthOfFieldScatter.js
- UnityProject/Assets/Standard Assets/Image Effects (Pro Only)/DepthOfFieldScatter.js.meta
- UnityProject/Assets/Standard Assets/Image Effects (Pro Only)/EdgeDetectEffectNormals.js
- UnityProject/Assets/Standard Assets/Image Effects (Pro Only)/EdgeDetectEffectNormals.js.meta
- UnityProject/Assets/Standard Assets/Image Effects (Pro Only)/FastBloom.js
- UnityProject/Assets/Standard Assets/Image Effects (Pro Only)/FastBloom.js.meta
- UnityProject/Assets/Standard Assets/Image Effects (Pro Only)/Fisheye.js
- UnityProject/Assets/Standard Assets/Image Effects (Pro Only)/Fisheye.js.meta
- UnityProject/Assets/Standard Assets/Image Effects (Pro Only)/GlobalFog.js
- UnityProject/Assets/Standard Assets/Image Effects (Pro Only)/GlobalFog.js.meta
- UnityProject/Assets/Standard Assets/Image Effects (Pro Only)/GlowEffect.cs
- UnityProject/Assets/Standard Assets/Image Effects (Pro Only)/GlowEffect.cs.meta
- UnityProject/Assets/Standard Assets/Image Effects (Pro Only)/GrayscaleEffect.cs
- UnityProject/Assets/Standard Assets/Image Effects (Pro Only)/GrayscaleEffect.cs.meta
- UnityProject/Assets/Standard Assets/Image Effects (Pro Only)/ImageEffectBase.cs
- UnityProject/Assets/Standard Assets/Image Effects (Pro Only)/ImageEffectBase.cs.meta
- UnityProject/Assets/Standard Assets/Image Effects (Pro Only)/ImageEffects.cs
- UnityProject/Assets/Standard Assets/Image Effects (Pro Only)/ImageEffects.cs.meta
- UnityProject/Assets/Standard Assets/Image Effects (Pro Only)/MotionBlur.cs
- UnityProject/Assets/Standard Assets/Image Effects (Pro Only)/MotionBlur.cs.meta
- UnityProject/Assets/Standard Assets/Image Effects (Pro Only)/NoiseAndGrain.js
- UnityProject/Assets/Standard Assets/Image Effects (Pro Only)/NoiseAndGrain.js.meta
- UnityProject/Assets/Standard Assets/Image Effects (Pro Only)/NoiseEffect.cs
- UnityProject/Assets/Standard Assets/Image Effects (Pro Only)/NoiseEffect.cs.meta
- UnityProject/Assets/Standard Assets/Image Effects (Pro Only)/PostEffectsBase.js
- UnityProject/Assets/Standard Assets/Image Effects (Pro Only)/PostEffectsBase.js.meta
- UnityProject/Assets/Standard Assets/Image Effects (Pro Only)/PostEffectsHelper.js
- UnityProject/Assets/Standard Assets/Image Effects (Pro Only)/PostEffectsHelper.js.meta
- UnityProject/Assets/Standard Assets/Image Effects (Pro Only)/Quads.js
- UnityProject/Assets/Standard Assets/Image Effects (Pro Only)/Quads.js.meta
- UnityProject/Assets/Standard Assets/Image Effects (Pro Only)/ScreenOverlay.js
- UnityProject/Assets/Standard Assets/Image Effects (Pro Only)/ScreenOverlay.js.meta
- UnityProject/Assets/Standard Assets/Image Effects (Pro Only)/SepiaToneEffect.cs
- UnityProject/Assets/Standard Assets/Image Effects (Pro Only)/SepiaToneEffect.cs.meta
- UnityProject/Assets/Standard Assets/Image Effects (Pro Only)/SSAOEffect.cs
- UnityProject/Assets/Standard Assets/Image Effects (Pro Only)/SSAOEffect.cs.meta
- UnityProject/Assets/Standard Assets/Image Effects (Pro Only)/SunShafts.js
- UnityProject/Assets/Standard Assets/Image Effects (Pro Only)/SunShafts.js.meta
- UnityProject/Assets/Standard Assets/Image Effects (Pro Only)/TiltShiftHdr.js
- UnityProject/Assets/Standard Assets/Image Effects (Pro Only)/TiltShiftHdr.js.meta
- UnityProject/Assets/Standard Assets/Image Effects (Pro Only)/Tonemapping.js
- UnityProject/Assets/Standard Assets/Image Effects (Pro Only)/Tonemapping.js.meta
[truncated: 1,185 more entries]
