# Supplementary material for: Interactively illustrating polymerization using three-level model fusion
Source: BMC Bioinformatics. 2014 Oct 14;15(1):345. doi: 10.1186/1471-2105-15-345 (PMC4287442; doi:10.1186/1471-2105-15-345)
Supplement: Supplementary file 1 — Additional file 1: Prototype unity project. The ZIP file comprises a prototype project with example scenes. Prototype project can be opened by Unity editor. Which can be downloaded from http://unity3d.com/unity/download web page. Detailed description of the examples and prototype usage is available from http://www.ii.uib.no/vis/projects/physioillustration/research/interactive-molecular-illustration.html. (ZIP 6 MB) [file 12859_2014_6668_MOESM1_ESM.zip › UnityProject/Assembly-CSharp.csproj]

<?xml version="1.0" encoding="utf-8"?>
<Project ToolsVersion="4.0" DefaultTargets="Build" xmlns="http://schemas.microsoft.com/developer/msbuild/2003">
  <PropertyGroup>
	<Configuration Condition=" '$(Configuration)' == '' ">Debug</Configuration>
	<Platform Condition=" '$(Platform)' == '' ">AnyCPU</Platform>
	<ProductVersion>10.0.20506</ProductVersion>
	<SchemaVersion>2.0</SchemaVersion>
	<ProjectGuid>{5B580621-09B4-68CB-B5F4-5B9DD210A60F}</ProjectGuid>
	<OutputType>Library</OutputType>
	<AppDesignerFolder>Properties</AppDesignerFolder>
	<RootNamespace></RootNamespace>
	<AssemblyName>Assembly-CSharp</AssemblyName>
	<TargetFrameworkVersion>v3.5</TargetFrameworkVersion>
	<FileAlignment>512</FileAlignment>
	<BaseDirectory>Assets</BaseDirectory>
  </PropertyGroup>
  <PropertyGroup Condition=" '$(Configuration)|$(Platform)' == 'Debug|AnyCPU' ">
	<DebugSymbols>true</DebugSymbols>
	<DebugType>full</DebugType>
	<Optimize>false</Optimize>
	<OutputPath>Temp\bin\Debug\</OutputPath>
	<DefineConstants>DEBUG;TRACE;UNITY_4_5_0;UNITY_4_5;UNITY_STANDALONE_WIN;ENABLE_MICROPHONE;ENABLE_TEXTUREID_MAP;ENABLE_UNITYEVENTS;ENABLE_NEW_HIERARCHY ;ENABLE_AUDIO_FMOD;UNITY_STANDALONE;ENABLE_MONO;ENABLE_TERRAIN;ENABLE_SUBSTANCE;ENABLE_GENERICS;INCLUDE_WP8SUPPORT;ENABLE_MOVIES;ENABLE_WWW;ENABLE_IMAGEEFFECTS;ENABLE_WEBCAM;INCLUDE_METROSUPPORT;RENDER_SOFTWARE_CURSOR;ENABLE_NETWORK;ENABLE_PHYSICS;ENABLE_CACHING;ENABLE_CLOTH;ENABLE_2D_PHYSICS;ENABLE_SHADOWS;ENABLE_AUDIO;ENABLE_NAVMESH_CARVING;ENABLE_DUCK_TYPING;ENABLE_SINGLE_INSTANCE_BUILD_SETTING;ENABLE_PROFILER;UNITY_EDITOR;UNITY_EDITOR_WIN;UNITY_TEAM_LICENSE;UNITY_PRO_LICENSE</DefineConstants>
	<ErrorReport>prompt</ErrorReport>
	<WarningLevel>4</WarningLevel>
	<NoWarn>0169</NoWarn>
  </PropertyGroup>
  <PropertyGroup Condition=" '$(Configuration)|$(Platform)' == 'Release|AnyCPU' ">
	<DebugType>pdbonly</DebugType>
	<Optimize>true</Optimize>
	<OutputPath>Temp\bin\Release\</OutputPath>
	<DefineConstants>TRACE</DefineConstants>
	<ErrorReport>prompt</ErrorReport>
	<WarningLevel>4</WarningLevel>
	<NoWarn>0169</NoWarn>
  </PropertyGroup>
  <ItemGroup>
	<Reference Include="System" />
    <Reference Include="System.XML" />
	<Reference Include="System.Core" />
	<Reference Include="System.Xml.Linq" />
	<Reference Include="UnityEngine">
	  <HintPath>C:/Programy/Unity/Editor/Data/Managed/UnityEngine.dll</HintPath>
	</Reference>
	<Reference Include="UnityEditor">
	  <HintPath>C:/Programy/Unity/Editor/Data/Managed/UnityEditor.dll</HintPath>
	</Reference>
  </ItemGroup>
  <ItemGroup>
     <Compile Include="Assets\Scripts\AgentSystem\Agent\BallisticMovement.cs" />
     <Compile Include="Assets\Scripts\AgentSystem\Agent\Movement.cs" />
     <Compile Include="Assets\Scripts\AgentSystem\Agent\TimeScaleTransparency.cs" />
     <Compile Include="Assets\Scripts\AgentSystem\AgentSystem.cs" />
     <Compile Include="Assets\Scripts\AgentSystem\AgentType.cs" />
     <Compile Include="Assets\Scripts\Communication\CommunicationManager.cs" />
     <Compile Include="Assets\Scripts\Communication\CommunicationQuery.cs" />
     <Compile Include="Assets\Scripts\LSystem\Examples\Cellulose.cs" />
     <Compile Include="Assets\Scripts\LSystem\Examples\Copolymer.cs" />
     <Compile Include="Assets\Scripts\LSystem\Examples\PARP.cs" />
     <Compile Include="Assets\Scripts\LSystem\Examples\Showcase1.cs" />
     <Compile Include="Assets\Scripts\LSystem\Examples\Star.cs" />
     <Compile Include="Assets\Scripts\LSystem\Examples\Timer.cs" />
     <Compile Include="Assets\Scripts\LSystem\Examples\Tubulin.cs" />
     <Compile Include="Assets\Scripts\LSystem\Extension\AdvLSystem.cs" />
     <Compile Include="Assets\Scripts\LSystem\LSystem.cs" />
     <Compile Include="Assets\Scripts\LSystem\Rule\CommunicationCondition.cs" />
     <Compile Include="Assets\Scripts\LSystem\Rule\Rule.cs" />
     <Compile Include="Assets\Scripts\LSystem\Rule\Rules.cs" />
     <Compile Include="Assets\Scripts\LSystem\Symbol\BindingSymbol.cs" />
     <Compile Include="Assets\Scripts\LSystem\Symbol\CommunicationSymbol.cs" />
     <Compile Include="Assets\Scripts\LSystem\Symbol\EndSymbol.cs" />
     <Compile Include="Assets\Scripts\LSystem\Symbol\ISymbol.cs" />
     <Compile Include="Assets\Scripts\LSystem\Symbol\StructureSymbol.cs" />
     <Compile Include="Assets\Scripts\LSystem\Turtle.cs" />
     <Compile Include="Assets\Scripts\Simulation\GlobalVariables.cs" />
     <Compile Include="Assets\Scripts\Utils\CameraController.cs" />
     <Compile Include="Assets\Scripts\Utils\TimeGuiScript.cs" />
     <None Include="Assets\Standard Assets\Image Effects (Pro Only)\_Sources\Shaders\_BloomAndFlares\BlendOneOne.shader" />
     <None Include="Assets\Standard Assets\Image Effects (Pro Only)\_Sources\Shaders\NoiseEffectShaderRGB.shader" />
     <None Include="Assets\Standard Assets\Image Effects (Pro Only)\_Sources\Shaders\_DepthOfField\SeparableWeightedBlurDof34.shader" />
     <None Include="Assets\Standard Assets\Image Effects (Pro Only)\_Sources\Shaders\ShowAlphaChannel.shader" />
     <None Include="Assets\Standard Assets\Image Effects (Pro Only)\_Sources\Shaders\GlowConeTap.shader" />
     <None Include="Assets\Standard Assets\Image Effects (Pro Only)\_Sources\Shaders\SunShaftsComposite.shader" />
     <None Include="Assets\Standard Assets\Image Effects (Pro Only)\_Sources\Shaders\ColorCorrectionCurves.shader" />
     <None Include="Assets\Standard Assets\Image Effects (Pro Only)\_Sources\Shaders\ScreenSpaceAmbientObscurance.shader" />
     <None Include="Assets\Resources\Shaders\Basic.shader" />
     <None Include="Assets\Standard Assets\Image Effects (Pro Only)\_Sources\Shaders\_Antialiasing\NFAA.shader" />
     <None Include="Assets\Standard Assets\Image Effects (Pro Only)\_Sources\Shaders\_DepthOfField\TiltShiftHdrLensBlur.shader" />
     <None Include="Assets\Standard Assets\Image Effects (Pro Only)\_Sources\Shaders\_BloomAndFlares\VignetteShader.shader" />
     <None Include="Assets\Standard Assets\Image Effects (Pro Only)\_Sources\Shaders\_DepthOfField\DepthOfFieldScatter.shader" />
     <None Include="Assets\Standard Assets\Image Effects (Pro Only)\_Sources\Shaders\MotionBlur.shader" />
     <None Include="Assets\Standard Assets\Image Effects (Pro Only)\_Sources\Shaders\_BloomAndFlares\MobileBloom.shader" />
     <None Include="Assets\Standard Assets\Image Effects (Pro Only)\_Sources\Shaders\GlowCompose.shader" />
     <None Include="Assets\Standard Assets\Image Effects (Pro Only)\_Sources\Shaders\Contrast Stretch\MinMaxReduction.shader" />
     <None Include="Assets\Standard Assets\Image Effects (Pro Only)\_Sources\Shaders\_Antialiasing\SSAA.shader" />
     <None Include="Assets\Standard Assets\Image Effects (Pro Only)\_Sources\Shaders\RadialBlur.shader" />
     <None Include="Assets\Standard Assets\Image Effects (Pro Only)\_Sources\Shaders\_DepthOfField\DepthOfFieldDX11.shader" />
     <None Include="Assets\Standard Assets\Image Effects (Pro Only)\_Sources\Shaders\ContrastComposite.shader" />
     <None Include="Assets\Standard Assets\Image Effects (Pro Only)\_Sources\Shaders\_Antialiasing\FXAAPreset3.shader" />
     <None Include="Assets\Standard Assets\Image Effects (Pro Only)\_Sources\Shaders\FisheyeShader.shader" />
     <None Include="Assets\Standard Assets\Image Effects (Pro Only)\_Sources\Shaders\Contrast Stretch\Apply.shader" />
     <None Include="Assets\Standard Assets\Image Effects (Pro Only)\_Sources\Shaders\frag_ao.cginc" />
     <None Include="Assets\Standard Assets\Image Effects (Pro Only)\_Sources\Shaders\_DepthOfField\DepthOfField34.shader" />
     <None Include="Assets\Standard Assets\Image Effects (Pro Only)\_Sources\Shaders\_BloomAndFlares\MobileBlur.shader" />
     <None Include="Assets\Standard Assets\Image Effects (Pro Only)\_Sources\Shaders\SSAOShader.shader" />
     <None Include="Assets\Standard Assets\Image Effects (Pro Only)\_Sources\Shaders\ConvertDepth.shader" />
     <None Include="Assets\Standard Assets\Image Effects (Pro Only)\_Sources\Shaders\ColorCorrectionCurvesSimple.shader" />
     <None Include="Assets\Standard Assets\Image Effects (Pro Only)\_Sources\Shaders\NoiseEffectShaderYUV.shader" />
     <None Include="Assets\Standard Assets\Image Effects (Pro Only)\_Sources\Shaders\GlowEffectDownsample.shader" />
     <None Include="Assets\Standard Assets\Image Effects (Pro Only)\_Sources\Shaders\CreaseApply.shader" />
     <None Include="Assets\Standard Assets\Image Effects (Pro Only)\_Sources\Shaders\ChromaticAberrationShader.shader" />
     <None Include="Assets\Standard Assets\Image Effects (Pro Only)\_Sources\Shaders\GlobalFog.shader" />
     <None Include="Assets\Standard Assets\Image Effects (Pro Only)\_Sources\Shaders\Contrast Stretch\Luminance.shader" />
     <None Include="Assets\Standard Assets\Image Effects (Pro Only)\_Sources\Shaders\ColorCorrectionSelective.shader" />
     <None Include="Assets\Resources\Shaders\AlphaCutoff.shader" />
     <None Include="Assets\Standard Assets\Image Effects (Pro Only)\_Sources\Shaders\_DepthOfField\Bokeh34.shader" />
     <None Include="Assets\Standard Assets\Image Effects (Pro Only)\_Sources\Shaders\CameraMotionBlurDX11.shader" />
     <None Include="Assets\Standard Assets\Image Effects (Pro Only)\_Sources\Shaders\_BloomAndFlares\SeparableBlurPlus.shader" />
     <None Include="Assets\Standard Assets\Image Effects (Pro Only)\_Sources\Shaders\_BloomAndFlares\MultiPassHollywoodFlares.shader" />
     <None Include="Assets\Standard Assets\Image Effects (Pro Only)\_Sources\Shaders\BlurEffectConeTaps.shader" />
     <None Include="Assets\Standard Assets\Image Effects (Pro Only)\_Sources\Shaders\CameraMotionBlur.shader" />
     <None Include="Assets\Standard Assets\Image Effects (Pro Only)\_Sources\Shaders\_Antialiasing\DLAA.shader" />
     <None Include="Assets\Standard Assets\Image Effects (Pro Only)\_Sources\Shaders\NoiseAndGrainDX11.shader" />
     <None Include="Assets\Standard Assets\Image Effects (Pro Only)\_Sources\Shaders\_BloomAndFlares\BrightPassFilter2.shader" />
     <None Include="Assets\Standard Assets\Image Effects (Pro Only)\_Sources\Shaders\_DepthOfField\SeparableBlur.shader" />
     <None Include="Assets\Standard Assets\Image Effects (Pro Only)\_Sources\Shaders\MotionBlurClear.shader" />
     <None Include="Assets\Standard Assets\Image Effects (Pro Only)\_Sources\Shaders\ColorCorrectionEffect.shader" />
     <None Include="Assets\Standard Assets\Image Effects (Pro Only)\_Sources\Shaders\GrayscaleEffect.shader" />
     <None Include="Assets\Standard Assets\Image Effects (Pro Only)\_Sources\Shaders\SepiaToneEffect.shader" />
     <None Include="Assets\Standard Assets\Image Effects (Pro Only)\_Sources\Shaders\TwirlEffect.shader" />
     <None Include="Assets\Standard Assets\Image Effects (Pro Only)\_Sources\Shaders\VortexEffect.shader" />
     <None Include="Assets\Standard Assets\Image Effects (Pro Only)\_Sources\Shaders\Contrast Stretch\Adaptation.shader" />
     <None Include="Assets\Standard Assets\Image Effects (Pro Only)\_Sources\Shaders\NoiseAndGrain.shader" />
     <None Include="Assets\Standard Assets\Image Effects (Pro Only)\_Sources\Shaders\VignettingShader.shader" />
     <None Include="Assets\Standard Assets\Image Effects (Pro Only)\_Sources\Shaders\Tonemapper.shader" />
     <None Include="Assets\Standard Assets\Image Effects (Pro Only)\_Sources\Shaders\_BloomAndFlares\BrightPassFilter.shader" />
     <None Include="Assets\Standard Assets\Image Effects (Pro Only)\_Sources\Shaders\_Antialiasing\FXAA2.shader" />
     <None Include="Assets\Standard Assets\Image Effects (Pro Only)\_Sources\Shaders\ColorCorrection3DLut.shader" />
     <None Include="Assets\Standard Assets\Image Effects (Pro Only)\_Sources\Shaders\_BloomAndFlares\LensFlareCreate.shader" />
     <None Include="Assets\Standard Assets\Image Effects (Pro Only)\_Sources\Shaders\EdgeDetectNormals.shader" />
     <None Include="Assets\Standard Assets\Image Effects (Pro Only)\_Sources\Shaders\PrepareSunShaftsBlur.shader" />
     <None Include="Assets\Standard Assets\Image Effects (Pro Only)\_Sources\Shaders\_BloomAndFlares\Blend.shader" />
     <None Include="Assets\Standard Assets\Image Effects (Pro Only)\_Sources\Shaders\BlendModesOverlay.shader" />
     <None Include="Assets\Standard Assets\Image Effects (Pro Only)\_Sources\Shaders\SimpleClear.shader" />
     <None Include="Assets\Standard Assets\Image Effects (Pro Only)\_Sources\Shaders\_Antialiasing\FXAA3Console.shader" />
     <None Include="Assets\Standard Assets\Image Effects (Pro Only)\_Sources\Shaders\_Antialiasing\FXAAPreset2.shader" />
     <None Include="Assets\Standard Assets\Image Effects (Pro Only)\_Sources\Shaders\_BloomAndFlares\BlurAndFlares.shader" />
     <None Include="Assets\Standard Assets\Image Effects (Pro Only)\_Sources\Shaders\_BloomAndFlares\BlendForBloom.shader" />
  </ItemGroup>
  <ItemGroup>
    <ProjectReference Include="Assembly-CSharp-firstpass.csproj">
      <Project>{FDE690F1-626F-FFA0-5754-E83120972A79}</Project>      <Name>Assembly-CSharp-firstpass</Name>    </ProjectReference>
    <ProjectReference Include="Assembly-UnityScript-firstpass.unityproj">
      <Project>{5120E47E-05CF-77CB-C2BE-2B2453982161}</Project>      <Name>Assembly-UnityScript-firstpass</Name>    </ProjectReference>
  </ItemGroup>
  <Import Project="$(MSBuildToolsPath)\Microsoft.CSharp.targets" />
  <!-- To modify your build process, add your task inside one of the targets below and uncomment it. 
	   Other similar extension points exist, see Microsoft.Common.targets.
  <Target Name="BeforeBuild">
  </Target>
  <Target Name="AfterBuild">
  </Target>
  -->
  
</Project>
