# Supplementary material for: Interactively illustrating polymerization using three-level model fusion
Source: BMC Bioinformatics. 2014 Oct 14;15(1):345. doi: 10.1186/1471-2105-15-345 (PMC4287442; doi:10.1186/1471-2105-15-345)
Supplement: Supplementary file 1 — Additional file 1: Prototype unity project. The ZIP file comprises a prototype project with example scenes. Prototype project can be opened by Unity editor. Which can be downloaded from http://unity3d.com/unity/download web page. Detailed description of the examples and prototype usage is available from http://www.ii.uib.no/vis/projects/physioillustration/research/interactive-molecular-illustration.html. (ZIP 6 MB) [file 12859_2014_6668_MOESM1_ESM.zip › UnityProject/Assets/Editor/AgentSystemEditorWindow.cs]

using UnityEngine;
using UnityEditor;
using System.Collections;
using System.Collections.Generic;

public class AgentSystemEditorWindow : EditorWindow
{
	AgentSystem agentSystem;
	int index = 0;

	public void Init()
	{
		agentSystem = (AgentSystem)FindObjectOfType (typeof(AgentSystem));
	}

	void OnGUI()
	{
		List<string> options = new List<string> (GlobalVariables.monomerTypes);

		EditorGUILayout.Separator ();
		EditorGUILayout.LabelField("System of densities", EditorStyles.boldLabel, GUILayout.MaxWidth(150));

		for (int i = 0; i < agentSystem.transform.childCount; i++)
		{
			GameObject agentType = agentSystem.transform.GetChild(i).gameObject;
			options.Remove(agentType.name);
			
			EditorGUILayout.LabelField(agentType.name, GUILayout.Width(100));
			
			EditorGUILayout.BeginHorizontal ();
			
			GameObject previewObj = Resources.Load(agentType.name) as GameObject;
			GUILayout.Label(AssetPreview.GetAssetPreview(previewObj), GUILayout.MaxWidth(120));
			
			EditorGUILayout.BeginVertical();
			
			AgentType agentTypeScript = agentType.GetComponent<AgentType>();

			EditorGUILayout.BeginHorizontal();
			EditorGUILayout.LabelField(new GUIContent("Constant :", "Wether the density of the agents are constant during the simulation or not."), GUILayout.Width(65));
			agentTypeScript.isConstant = EditorGUILayout.Toggle("", agentTypeScript.isConstant, GUILayout.MaxWidth(20));

			EditorGUILayout.LabelField( "", GUILayout.Width(55));

			if (GUILayout.Button ("Remove", GUILayout.MaxWidth(100)))
			{
				DestroyImmediate(agentType);
			}

			EditorGUILayout.EndHorizontal();

			if(agentTypeScript.isConstant)
			{
				agentTypeScript.densityConstant = EditorGUILayout.Slider( agentTypeScript.densityConstant, AgentType.minDensity, AgentType.maxDensity, GUILayout.MaxWidth(250) );
			}
			else
			{
				agentTypeScript.densityFunction = EditorGUILayout.CurveField(agentTypeScript.densityFunction, Color.green, new Rect(0.0f, 0.0f, 10.0f, 0.1f), new GUILayoutOption[]{GUILayout.Height(100), GUILayout.MaxWidth(250)});
			}
			
			EditorGUILayout.EndVertical();
			EditorGUILayout.EndHorizontal ();
		}

		GUILayout.Box("", new GUILayoutOption[]{GUILayout.ExpandWidth(true), GUILayout.Height(1)});

		if (options.Count != 0)
		{
			EditorGUILayout.Separator ();
			
			EditorGUILayout.BeginHorizontal ();
			
			index = EditorGUILayout.Popup (index, options.ToArray (), GUILayout.MaxWidth(270));
			if (GUILayout.Button (new GUIContent("Add", "Add new type of molecule to simulation."), GUILayout.MaxWidth(100)))
			{
				agentSystem.addAgentType (options [index]);
				
			}
			
			EditorGUILayout.EndHorizontal ();
		}
	}
}
