# Supplementary material for: Interactively illustrating polymerization using three-level model fusion
Source: BMC Bioinformatics. 2014 Oct 14;15(1):345. doi: 10.1186/1471-2105-15-345 (PMC4287442; doi:10.1186/1471-2105-15-345)
Supplement: Supplementary file 1 — Additional file 1: Prototype unity project. The ZIP file comprises a prototype project with example scenes. Prototype project can be opened by Unity editor. Which can be downloaded from http://unity3d.com/unity/download web page. Detailed description of the examples and prototype usage is available from http://www.ii.uib.no/vis/projects/physioillustration/research/interactive-molecular-illustration.html. (ZIP 6 MB) [file 12859_2014_6668_MOESM1_ESM.zip › UnityProject/Assets/Editor/Image Effects/BloomEditor.js]

#pragma strict

@CustomEditor (Bloom)
		
class BloomEditor extends Editor 
{	
	var tweakMode : SerializedProperty;
	var screenBlendMode : SerializedProperty;
	
	var serObj : SerializedObject;
	
	var hdr : SerializedProperty;
	var quality : SerializedProperty;
	var sepBlurSpread : SerializedProperty;

	var bloomIntensity : SerializedProperty;
	var bloomThreshholdColor : SerializedProperty;
	var bloomThreshhold : SerializedProperty;
	var bloomBlurIterations : SerializedProperty;
		
	var hollywoodFlareBlurIterations : SerializedProperty;
	
	var lensflareMode : SerializedProperty;
	var hollyStretchWidth : SerializedProperty;
	var lensflareIntensity : SerializedProperty;
	var flareRotation : SerializedProperty;
	var lensFlareSaturation : SerializedProperty;
	var lensflareThreshhold : SerializedProperty;
	var flareColorA : SerializedProperty;
	var flareColorB : SerializedProperty;
	var flareColorC : SerializedProperty;
	var flareColorD : SerializedProperty;
	
	var blurWidth : SerializedProperty;
	var lensFlareVignetteMask : SerializedProperty;

	function OnEnable () {
		serObj = new SerializedObject (target);
				
		screenBlendMode = serObj.FindProperty("screenBlendMode");
		hdr = serObj.FindProperty("hdr");
		quality = serObj.FindProperty("quality");
		
		sepBlurSpread = serObj.FindProperty("sepBlurSpread");
		
		bloomIntensity = serObj.FindProperty("bloomIntensity");
		bloomThreshhold = serObj.FindProperty("bloomThreshhold");
		bloomThreshholdColor = serObj.FindProperty("bloomThreshholdColor");
		bloomBlurIterations = serObj.FindProperty("bloomBlurIterations");
				
		lensflareMode = serObj.FindProperty("lensflareMode");
		hollywoodFlareBlurIterations = serObj.FindProperty("hollywoodFlareBlurIterations");
		hollyStretchWidth = serObj.FindProperty("hollyStretchWidth");
		lensflareIntensity = serObj.FindProperty("lensflareIntensity");
		lensflareThreshhold = serObj.FindProperty("lensflareThreshhold");
		lensFlareSaturation = serObj.FindProperty("lensFlareSaturation");
		flareRotation = serObj.FindProperty("flareRotation");
		flareColorA = serObj.FindProperty("flareColorA");
		flareColorB = serObj.FindProperty("flareColorB");
		flareColorC = serObj.FindProperty("flareColorC");
		flareColorD = serObj.FindProperty("flareColorD");		
		blurWidth = serObj.FindProperty("blurWidth");
		lensFlareVignetteMask = serObj.FindProperty("lensFlareVignetteMask");
		
		tweakMode = serObj.FindProperty("tweakMode");
	}
    		
    function OnInspectorGUI () {        
		serObj.Update();

		EditorGUILayout.LabelField("Glow and Lens Flares for bright screen pixels", EditorStyles.miniLabel);

		EditorGUILayout.PropertyField (quality, new GUIContent("Quality", "High quality preserves high frequencies with bigger blurs and uses a better blending and down-/upsampling"));		
		
		EditorGUILayout.Separator ();	
		
		EditorGUILayout.PropertyField (tweakMode, new GUIContent("Mode"));	
    	EditorGUILayout.PropertyField (screenBlendMode, new GUIContent("Blend"));    	
		EditorGUILayout.PropertyField (hdr, new GUIContent("HDR"));	

	    EditorGUILayout.Separator ();	    

		// display info text when screen blend mode cannot be used
		var cam : Camera = (target as Bloom).camera;
		if(cam != null) {
			if(screenBlendMode.enumValueIndex==0 && ((cam.hdr && hdr.enumValueIndex==0) || (hdr.enumValueIndex==1))) {
				EditorGUILayout.HelpBox("Screen blend is not supported in HDR. Using 'Add' instead.", MessageType.Info);
			}
		}		

    	EditorGUILayout.PropertyField (bloomIntensity, new GUIContent("Intensity"));	
    	bloomThreshhold.floatValue = EditorGUILayout.Slider ("Threshhold", bloomThreshhold.floatValue, -0.05, 4.0);
    	if (1 == tweakMode.intValue) {
    		EditorGUILayout.PropertyField(bloomThreshholdColor, new GUIContent(" RGB Threshhold"));
		}
    	EditorGUILayout.Separator ();			
		
    		bloomBlurIterations.intValue = EditorGUILayout.IntSlider ("Blur Iterations", bloomBlurIterations.intValue, 1, 4);
			sepBlurSpread.floatValue = EditorGUILayout.Slider (" Sample Distance", sepBlurSpread.floatValue, 0.1, 10.0);
	    	EditorGUILayout.Separator ();			
 
    	if (1 == tweakMode.intValue) {		
    		// further lens flare tweakings
    		if (0 != tweakMode.intValue)
    			EditorGUILayout.PropertyField (lensflareMode, new GUIContent("Lens Flares"));
    		else
    			lensflareMode.enumValueIndex = 0;

    		EditorGUILayout.PropertyField (lensflareIntensity, new GUIContent(" Local Intensity", "0 disables lens flares entirely (optimization)"));
    		lensflareThreshhold.floatValue = EditorGUILayout.Slider ("  Threshhold", lensflareThreshhold.floatValue, 0.0, 4.0f);	    					
    		
    		if (Mathf.Abs(lensflareIntensity.floatValue) > Mathf.Epsilon) {
	    		if (lensflareMode.intValue == 0) {
	    			// ghosting	
	    			EditorGUILayout.BeginHorizontal ();
	    			EditorGUILayout.PropertyField (flareColorA, new GUIContent(" 1st Color"));
	    			EditorGUILayout.PropertyField (flareColorB, new GUIContent(" 2nd Color"));
	   				EditorGUILayout.EndHorizontal ();
	   				
	     			EditorGUILayout.BeginHorizontal ();
	    			EditorGUILayout.PropertyField (flareColorC, new GUIContent(" 3rd Color"));
	    			EditorGUILayout.PropertyField (flareColorD, new GUIContent(" 4th Color"));
	   				EditorGUILayout.EndHorizontal ();	
	    		} 
	    		else if (lensflareMode.intValue == 1) {
	    			// hollywood
	    			EditorGUILayout.PropertyField (hollyStretchWidth, new GUIContent(" Stretch width"));
	    			EditorGUILayout.PropertyField (flareRotation,  new GUIContent( " Rotation"));
	    			hollywoodFlareBlurIterations.intValue = EditorGUILayout.IntSlider (" Blur Iterations", hollywoodFlareBlurIterations.intValue, 1, 4);
	    			    			
	    			EditorGUILayout.PropertyField (lensFlareSaturation, new GUIContent(" Saturation"));
	    			EditorGUILayout.PropertyField (flareColorA, new GUIContent(" Tint Color"));
	    		} 
	    		else if (lensflareMode.intValue == 2) {
	    			// both
	    			EditorGUILayout.PropertyField (hollyStretchWidth, new GUIContent(" Stretch width"));
	    			hollywoodFlareBlurIterations.intValue = EditorGUILayout.IntSlider (" Blur Iterations", hollywoodFlareBlurIterations.intValue, 1, 4);
	    			    		
	    			EditorGUILayout.PropertyField (lensFlareSaturation, new GUIContent(" Saturation"));

	    			EditorGUILayout.BeginHorizontal ();
	    			EditorGUILayout.PropertyField (flareColorA, new GUIContent(" 1st Color"));
	    			EditorGUILayout.PropertyField (flareColorB, new GUIContent(" 2nd Color"));
	   				EditorGUILayout.EndHorizontal ();
	   				
	     			EditorGUILayout.BeginHorizontal ();
	    			EditorGUILayout.PropertyField (flareColorC, new GUIContent(" 3rd Color"));
	    			EditorGUILayout.PropertyField (flareColorD, new GUIContent(" 4th Color"));
	   				EditorGUILayout.EndHorizontal ();  			
				} 	
	
	    		EditorGUILayout.PropertyField(lensFlareVignetteMask, new GUIContent(" Mask", "This mask is needed to prevent lens flare artifacts"));	    		

			}			
    	}
    	
    	serObj.ApplyModifiedProperties();
    }
}
