# Supplementary material for: Interactively illustrating polymerization using three-level model fusion
Source: BMC Bioinformatics. 2014 Oct 14;15(1):345. doi: 10.1186/1471-2105-15-345 (PMC4287442; doi:10.1186/1471-2105-15-345)
Supplement: Supplementary file 1 — Additional file 1: Prototype unity project. The ZIP file comprises a prototype project with example scenes. Prototype project can be opened by Unity editor. Which can be downloaded from http://unity3d.com/unity/download web page. Detailed description of the examples and prototype usage is available from http://www.ii.uib.no/vis/projects/physioillustration/research/interactive-molecular-illustration.html. (ZIP 6 MB) [file 12859_2014_6668_MOESM1_ESM.zip › UnityProject/Assets/Editor/Image Effects/CameraMotionBlurEditor.js]

#pragma strict

@CustomEditor (CameraMotionBlur)
class CameraMotionBlurEditor extends Editor 
{	
	var serObj : SerializedObject;	
		
  var filterType : SerializedProperty;
  var preview : SerializedProperty;
  var previewScale : SerializedProperty;
  var movementScale : SerializedProperty;
  var jitter : SerializedProperty;
  var rotationScale : SerializedProperty;
  var maxVelocity : SerializedProperty;
  var minVelocity : SerializedProperty;
  var maxNumSamples : SerializedProperty;
  var velocityScale : SerializedProperty;
  var velocityDownsample : SerializedProperty;
  var noiseTexture : SerializedProperty;
  var showVelocity : SerializedProperty;
  var showVelocityScale : SerializedProperty;
  var excludeLayers : SerializedProperty;
  //var dynamicLayers : SerializedProperty;

	function OnEnable () {
		serObj = new SerializedObject (target);
		
    filterType = serObj.FindProperty ("filterType");

    preview = serObj.FindProperty ("preview");
    previewScale = serObj.FindProperty ("previewScale");

    movementScale = serObj.FindProperty ("movementScale");
    rotationScale = serObj.FindProperty ("rotationScale");

    maxVelocity = serObj.FindProperty ("maxVelocity");
    minVelocity = serObj.FindProperty ("minVelocity");

    maxNumSamples = serObj.FindProperty ("maxNumSamples");
    jitter = serObj.FindProperty ("jitter");

    excludeLayers = serObj.FindProperty ("excludeLayers");
    //dynamicLayers = serObj.FindProperty ("dynamicLayers");

    velocityScale = serObj.FindProperty ("velocityScale");
    velocityDownsample = serObj.FindProperty ("velocityDownsample");

    noiseTexture = serObj.FindProperty ("noiseTexture");
	} 
    		
  function OnInspectorGUI () {         
    serObj.Update ();
        	    	
    EditorGUILayout.LabelField("Simulates camera based motion blur", EditorStyles.miniLabel);

    EditorGUILayout.PropertyField (filterType, new GUIContent("Technique"));  	
    if (filterType.enumValueIndex == 3 && !(target as CameraMotionBlur).Dx11Support()) {
      EditorGUILayout.HelpBox("DX11 mode not supported (need shader model 5)", MessageType.Info);      
    }          
    EditorGUILayout.PropertyField (velocityScale, new GUIContent(" Velocity Scale"));   
    if(filterType.enumValueIndex >= 2) {
      EditorGUILayout.LabelField(" Tile size used during reconstruction filter:", EditorStyles.miniLabel);      
      EditorGUILayout.PropertyField (maxVelocity, new GUIContent("  Velocity Max"));  
    }
    else
      EditorGUILayout.PropertyField (maxVelocity, new GUIContent(" Velocity Max"));       
    EditorGUILayout.PropertyField (minVelocity, new GUIContent(" Velocity Min"));   

    EditorGUILayout.Separator ();

    EditorGUILayout.LabelField("Technique Specific");

    if(filterType.enumValueIndex == 0) {
      // portal style motion blur
      EditorGUILayout.PropertyField (rotationScale, new GUIContent(" Camera Rotation"));
      EditorGUILayout.PropertyField (movementScale, new GUIContent(" Camera Movement"));
    }
    else {
      // "plausible" blur or cheap, local blur
      EditorGUILayout.PropertyField (excludeLayers, new GUIContent(" Exclude Layers"));
      EditorGUILayout.PropertyField (velocityDownsample, new GUIContent(" Velocity Downsample"));
      velocityDownsample.intValue = velocityDownsample.intValue < 1 ? 1 : velocityDownsample.intValue;
      if(filterType.enumValueIndex >= 2) { // only display jitter for reconstruction
        EditorGUILayout.PropertyField (noiseTexture, new GUIContent(" Sample Jitter"));
        EditorGUILayout.PropertyField (jitter, new GUIContent("  Jitter Strength"));
      }
    }

    EditorGUILayout.Separator ();

    EditorGUILayout.PropertyField (preview, new GUIContent("Preview"));
    if (preview.boolValue)
      EditorGUILayout.PropertyField (previewScale, new GUIContent(""));    
        	
    serObj.ApplyModifiedProperties();
    }
}
