# Supplementary material for: Interactively illustrating polymerization using three-level model fusion
Source: BMC Bioinformatics. 2014 Oct 14;15(1):345. doi: 10.1186/1471-2105-15-345 (PMC4287442; doi:10.1186/1471-2105-15-345)
Supplement: Supplementary file 1 — Additional file 1: Prototype unity project. The ZIP file comprises a prototype project with example scenes. Prototype project can be opened by Unity editor. Which can be downloaded from http://unity3d.com/unity/download web page. Detailed description of the examples and prototype usage is available from http://www.ii.uib.no/vis/projects/physioillustration/research/interactive-molecular-illustration.html. (ZIP 6 MB) [file 12859_2014_6668_MOESM1_ESM.zip › UnityProject/Assets/Editor/Image Effects/EdgeDetectEffectNormalsEditor.js]

@CustomEditor (EdgeDetectEffectNormals)

class EdgeDetectEffectNormalsEditor extends Editor 
{	
	var serObj : SerializedObject;	
		
	var mode : SerializedProperty;
	var sensitivityDepth : SerializedProperty;
	var sensitivityNormals : SerializedProperty;

  var lumThreshhold : SerializedProperty;

	var edgesOnly : SerializedProperty;
	var edgesOnlyBgColor : SerializedProperty;

  var edgeExp : SerializedProperty;
  var sampleDist : SerializedProperty;
	

	function OnEnable () {
		serObj = new SerializedObject (target);

		mode = serObj.FindProperty("mode");
		
		sensitivityDepth = serObj.FindProperty("sensitivityDepth");
		sensitivityNormals = serObj.FindProperty("sensitivityNormals");

    lumThreshhold = serObj.FindProperty("lumThreshhold");

		edgesOnly = serObj.FindProperty("edgesOnly");
		edgesOnlyBgColor = serObj.FindProperty("edgesOnlyBgColor");	

    edgeExp = serObj.FindProperty("edgeExp");
    sampleDist = serObj.FindProperty("sampleDist");
	}
    		
    function OnInspectorGUI ()
    {
      serObj.Update ();

      GUILayout.Label("Detects spatial differences and converts into black outlines", EditorStyles.miniBoldLabel);    	
    	EditorGUILayout.PropertyField (mode, new GUIContent("Mode"));
    	
      if(mode.intValue < 2) {
     		EditorGUILayout.PropertyField (sensitivityDepth, new GUIContent(" Depth Sensitivity"));
     		EditorGUILayout.PropertyField (sensitivityNormals, new GUIContent(" Normals Sensitivity"));
      }
      else if (mode.intValue < 4) {
        EditorGUILayout.PropertyField (edgeExp, new GUIContent(" Edge Exponent"));        
      }
      else {
        // lum based mode
        EditorGUILayout.PropertyField (lumThreshhold, new GUIContent(" Luminance Threshold"));        
      }

      EditorGUILayout.PropertyField (sampleDist, new GUIContent(" Sample Distance"));  
   		    		
   		EditorGUILayout.Separator ();
   		
   		GUILayout.Label ("Background Options");
   		edgesOnly.floatValue = EditorGUILayout.Slider (" Edges only", edgesOnly.floatValue, 0.0, 1.0);
   		EditorGUILayout.PropertyField (edgesOnlyBgColor, new GUIContent (" Color"));    		
    	    	
    	serObj.ApplyModifiedProperties();
    }
}
