# Supplementary material for: Interactively illustrating polymerization using three-level model fusion
Source: BMC Bioinformatics. 2014 Oct 14;15(1):345. doi: 10.1186/1471-2105-15-345 (PMC4287442; doi:10.1186/1471-2105-15-345)
Supplement: Supplementary file 1 — Additional file 1: Prototype unity project. The ZIP file comprises a prototype project with example scenes. Prototype project can be opened by Unity editor. Which can be downloaded from http://unity3d.com/unity/download web page. Detailed description of the examples and prototype usage is available from http://www.ii.uib.no/vis/projects/physioillustration/research/interactive-molecular-illustration.html. (ZIP 6 MB) [file 12859_2014_6668_MOESM1_ESM.zip › UnityProject/Assets/Editor/Image Effects/NoiseAndGrainEditor.js]

#pragma strict

@CustomEditor ( NoiseAndGrain)
		
class NoiseAndGrainEditor extends Editor 
{	
	var serObj : SerializedObject;

	var intensityMultiplier : SerializedProperty;
	var generalIntensity : SerializedProperty;
	var blackIntensity : SerializedProperty;
	var whiteIntensity : SerializedProperty;
	var midGrey : SerializedProperty;

	var dx11Grain : SerializedProperty;
	var softness : SerializedProperty;
	var monochrome : SerializedProperty;

	var intensities : SerializedProperty;
	var tiling : SerializedProperty;
	var monochromeTiling : SerializedProperty;

	var noiseTexture : SerializedProperty;
	var filterMode : SerializedProperty;

	function OnEnable () {
		serObj = new SerializedObject (target);

		intensityMultiplier = serObj.FindProperty("intensityMultiplier");
		generalIntensity = serObj.FindProperty("generalIntensity");
		blackIntensity = serObj.FindProperty("blackIntensity");
		whiteIntensity = serObj.FindProperty("whiteIntensity");
		midGrey = serObj.FindProperty("midGrey");

		dx11Grain = serObj.FindProperty("dx11Grain");
		softness = serObj.FindProperty("softness");
		monochrome = serObj.FindProperty("monochrome");

		intensities = serObj.FindProperty("intensities");
		tiling = serObj.FindProperty("tiling");
		monochromeTiling = serObj.FindProperty("monochromeTiling");

		noiseTexture = serObj.FindProperty("noiseTexture");
		filterMode = serObj.FindProperty("filterMode");
	}
    		
    function OnInspectorGUI () {        
		serObj.Update();

		EditorGUILayout.LabelField("Overlays animated noise patterns", EditorStyles.miniLabel);

		EditorGUILayout.PropertyField(dx11Grain, new GUIContent("DirectX 11 Grain"));

		if(dx11Grain.boolValue && !(target as NoiseAndGrain).Dx11Support()) {
			EditorGUILayout.HelpBox("DX11 mode not supported (need shader model 5)", MessageType.Info);			
		}

		EditorGUILayout.PropertyField(monochrome, new GUIContent("Monochrome"));

		EditorGUILayout.Separator();

		EditorGUILayout.PropertyField(intensityMultiplier, new GUIContent("Intensity Multiplier"));
		EditorGUILayout.PropertyField(generalIntensity, new GUIContent(" General"));
		EditorGUILayout.PropertyField(blackIntensity, new GUIContent(" Black Boost"));
		EditorGUILayout.PropertyField(whiteIntensity, new GUIContent(" White Boost"));
		midGrey.floatValue = EditorGUILayout.Slider( new GUIContent(" Mid Grey (for Boost)"), midGrey.floatValue, 0.0f, 1.0f);
		if(monochrome.boolValue == false) {
			var c : Color = new Color(intensities.vector3Value.x,intensities.vector3Value.y,intensities.vector3Value.z,1.0f);
			c = EditorGUILayout.ColorField(new GUIContent(" Color Weights"), c);
			intensities.vector3Value.x = c.r;
			intensities.vector3Value.y = c.g;
			intensities.vector3Value.z = c.b;
		}		

		if(!dx11Grain.boolValue) {
			EditorGUILayout.Separator();

			EditorGUILayout.LabelField("Noise Shape");
			EditorGUILayout.PropertyField(noiseTexture, new GUIContent(" Texture"));
			EditorGUILayout.PropertyField(filterMode, new GUIContent(" Filter"));
		}
		else {
			EditorGUILayout.Separator();
			EditorGUILayout.LabelField("Noise Shape");
		}

		softness.floatValue = EditorGUILayout.Slider( new GUIContent(" Softness"),softness.floatValue, 0.0f, 0.99f);

		if(!dx11Grain.boolValue) {
			EditorGUILayout.Separator();
			EditorGUILayout.LabelField("Advanced");

			if(monochrome.boolValue == false) {
				tiling.vector3Value.x = EditorGUILayout.FloatField(new GUIContent(" Tiling (Red)"), tiling.vector3Value.x);
				tiling.vector3Value.y = EditorGUILayout.FloatField(new GUIContent(" Tiling (Green)"), tiling.vector3Value.y);
				tiling.vector3Value.z = EditorGUILayout.FloatField(new GUIContent(" Tiling (Blue)"), tiling.vector3Value.z);
			}
			else {
				EditorGUILayout.PropertyField(monochromeTiling, new GUIContent(" Tiling"));
			}
		}
    	
    	serObj.ApplyModifiedProperties();
    }
}
