# Supplementary material for: Interactively illustrating polymerization using three-level model fusion
Source: BMC Bioinformatics. 2014 Oct 14;15(1):345. doi: 10.1186/1471-2105-15-345 (PMC4287442; doi:10.1186/1471-2105-15-345)
Supplement: Supplementary file 1 — Additional file 1: Prototype unity project. The ZIP file comprises a prototype project with example scenes. Prototype project can be opened by Unity editor. Which can be downloaded from http://unity3d.com/unity/download web page. Detailed description of the examples and prototype usage is available from http://www.ii.uib.no/vis/projects/physioillustration/research/interactive-molecular-illustration.html. (ZIP 6 MB) [file 12859_2014_6668_MOESM1_ESM.zip › UnityProject/Assets/Editor/Image Effects/VignettingEditor.js]

#pragma strict

@CustomEditor (Vignetting)
class VignettingEditor extends Editor 
{	
	var serObj : SerializedObject;	
		
  var mode : SerializedProperty;
  var intensity : SerializedProperty; // intensity == 0 disables pre pass (optimization)
  var chromaticAberration : SerializedProperty;
  var axialAberration : SerializedProperty;
  var blur : SerializedProperty; // blur == 0 disables blur pass (optimization)
  var blurSpread : SerializedProperty;
  var blurDistance : SerializedProperty;
  var luminanceDependency : SerializedProperty;

	function OnEnable () {
		serObj = new SerializedObject (target);
		
    mode = serObj.FindProperty ("mode");
    intensity = serObj.FindProperty ("intensity");
    chromaticAberration = serObj.FindProperty ("chromaticAberration");
    axialAberration = serObj.FindProperty ("axialAberration");
    blur = serObj.FindProperty ("blur");
    blurSpread = serObj.FindProperty ("blurSpread");
    luminanceDependency = serObj.FindProperty ("luminanceDependency");
    blurDistance = serObj.FindProperty ("blurDistance");
	} 
    		
  function OnInspectorGUI () {         
    serObj.Update ();
        	    	
    EditorGUILayout.LabelField("Simulates the common lens artifacts 'Vignette' and 'Aberration'", EditorStyles.miniLabel);

    EditorGUILayout.PropertyField (intensity, new GUIContent("Vignetting"));    
    EditorGUILayout.PropertyField (blur, new GUIContent(" Blurred Corners"));    
    if(blur.floatValue>0.0f)
      EditorGUILayout.PropertyField (blurSpread, new GUIContent(" Blur Distance"));    

    EditorGUILayout.Separator ();

    EditorGUILayout.PropertyField (mode, new GUIContent("Aberration"));
    if(mode.intValue>0)  
    {
      EditorGUILayout.PropertyField (chromaticAberration, new GUIContent("  Tangential Aberration"));
      EditorGUILayout.PropertyField (axialAberration, new GUIContent("  Axial Aberration"));
      luminanceDependency.floatValue = EditorGUILayout.Slider("  Contrast Dependency", luminanceDependency.floatValue, 0.001f, 1.0f);
      blurDistance.floatValue = EditorGUILayout.Slider("  Blur Distance", blurDistance.floatValue, 0.001f, 5.0f);
    }
    else
      EditorGUILayout.PropertyField (chromaticAberration, new GUIContent(" Chromatic Aberration"));
        	
    serObj.ApplyModifiedProperties();
    }
}
