# Supplementary material for: Interactively illustrating polymerization using three-level model fusion
Source: BMC Bioinformatics. 2014 Oct 14;15(1):345. doi: 10.1186/1471-2105-15-345 (PMC4287442; doi:10.1186/1471-2105-15-345)
Supplement: Supplementary file 1 — Additional file 1: Prototype unity project. The ZIP file comprises a prototype project with example scenes. Prototype project can be opened by Unity editor. Which can be downloaded from http://unity3d.com/unity/download web page. Detailed description of the examples and prototype usage is available from http://www.ii.uib.no/vis/projects/physioillustration/research/interactive-molecular-illustration.html. (ZIP 6 MB) [file 12859_2014_6668_MOESM1_ESM.zip › UnityProject/Assets/Editor/SimulationEditorWindow.cs]

using UnityEngine;
using UnityEditor;
using System.Collections;
using System.Collections.Generic;

public class SimulationEditorWindow : EditorWindow
{
	LSystem lsystem;

	public void Init()
	{
		lsystem = (LSystem)FindObjectOfType (typeof(LSystem));
	}

	void OnGUI()
	{
		EditorGUILayout.Separator ();

		EditorGUILayout.BeginHorizontal ();
		EditorGUILayout.LabelField(new GUIContent("Polymer size : ", "Setting the monomers count of the resulting polymer.(0-1000)"), GUILayout.MaxWidth(100));
		lsystem.monomerCountingStop = EditorGUILayout.IntSlider ("",   lsystem.monomerCountingStop, 0, 1000, GUILayout.MaxWidth(300));
		EditorGUILayout.EndHorizontal ();

		EditorGUILayout.BeginHorizontal ();
		EditorGUILayout.LabelField(new GUIContent("Time delta : ", "Setting the time delta of the simulation."), GUILayout.MaxWidth(100));
		GlobalVariables.timeDelta = EditorGUILayout.Slider ("", GlobalVariables.timeDelta, 0.02f, 3.0f, GUILayout.MaxWidth(300));
		EditorGUILayout.EndHorizontal ();

		GlobalVariables.monomerSpeed = GlobalVariables.timeDelta * 50.0f;
		if (GlobalVariables.monomerSpeed > 30.0f) GlobalVariables.monomerSpeed = 30.0f;
	}
}
