# Supplementary material for: Interactively illustrating polymerization using three-level model fusion
Source: BMC Bioinformatics. 2014 Oct 14;15(1):345. doi: 10.1186/1471-2105-15-345 (PMC4287442; doi:10.1186/1471-2105-15-345)
Supplement: Supplementary file 1 — Additional file 1: Prototype unity project. The ZIP file comprises a prototype project with example scenes. Prototype project can be opened by Unity editor. Which can be downloaded from http://unity3d.com/unity/download web page. Detailed description of the examples and prototype usage is available from http://www.ii.uib.no/vis/projects/physioillustration/research/interactive-molecular-illustration.html. (ZIP 6 MB) [file 12859_2014_6668_MOESM1_ESM.zip › UnityProject/Assets/Resources/Images/boxActive.png.meta]

fileFormatVersion: 2
guid: ce9135b82f7276943b572d186eaa07f0
TextureImporter:
  serializedVersion: 2
  mipmaps:
    mipMapMode: 0
    enableMipMap: 0
    linearTexture: 1
    correctGamma: 0
    fadeOut: 0
    borderMipMap: 0
    mipMapFadeDistanceStart: 1
    mipMapFadeDistanceEnd: 3
  bumpmap:
    convertToNormalMap: 0
    externalNormalMap: 0
    heightScale: .25
    normalMapFilter: 0
  isReadable: 0
  grayScaleToAlpha: 0
  generateCubemap: 0
  seamlessCubemap: 0
  textureFormat: -1
  maxTextureSize: 1024
  textureSettings:
    filterMode: 0
    aniso: 1
    mipBias: -1
    wrapMode: 1
  nPOTScale: 0
  lightmap: 0
  compressionQuality: 50
  spriteMode: 0
  spriteExtrude: 1
  spriteMeshType: 1
  alignment: 0
  spritePivot: {x: .5, y: .5}
  spritePixelsToUnits: 100
  alphaIsTransparency: 1
  textureType: 2
  buildTargetSettings: []
  spriteSheet:
    sprites: []
  spritePackingTag: 
  userData: 
