# Supplementary material for: Interactively illustrating polymerization using three-level model fusion
Source: BMC Bioinformatics. 2014 Oct 14;15(1):345. doi: 10.1186/1471-2105-15-345 (PMC4287442; doi:10.1186/1471-2105-15-345)
Supplement: Supplementary file 1 — Additional file 1: Prototype unity project. The ZIP file comprises a prototype project with example scenes. Prototype project can be opened by Unity editor. Which can be downloaded from http://unity3d.com/unity/download web page. Detailed description of the examples and prototype usage is available from http://www.ii.uib.no/vis/projects/physioillustration/research/interactive-molecular-illustration.html. (ZIP 6 MB) [file 12859_2014_6668_MOESM1_ESM.zip › UnityProject/Assets/Resources/Meshes/a-D-glucose.obj]

####
#
# OBJ File Generated by Meshlab
#
####
# Object a-glucose.obj
#
# Vertices: 686
# Faces: 1360
#
####
vn 0.274012 0.959235 0.069177
v 0.252014 0.579378 -0.010796
vn 0.273756 0.959305 0.069229
v 0.174924 0.603375 -0.038481
vn 0.207111 0.947638 0.243077
v 0.300591 0.575442 -0.148633
vn 0.338902 -0.030613 -0.940323
v 0.305369 0.305458 -0.388042
vn 0.338902 -0.030613 -0.940323
v 0.214352 0.278382 -0.419964
vn 0.383598 0.153571 -0.910642
v 0.291356 0.255101 -0.391453
vn 0.383598 0.153571 -0.910642
v 0.148241 0.221204 -0.457455
vn 0.307474 0.876239 0.371032
v 0.254427 0.540986 0.077872
vn 0.296402 0.763717 0.573482
v 0.110854 0.584466 0.094174
vn 0.297278 0.920438 0.253809
v 0.108747 0.618179 0.016296
vn 0.297278 0.920438 0.253809
v 0.105960 0.627005 -0.012447
vn 0.556388 0.763145 -0.328698
v 0.252970 0.519690 -0.358682
vn 0.565387 0.246105 -0.787255
v 0.206346 0.385410 -0.434164
vn 0.565314 0.246253 -0.787261
v 0.361487 0.467082 -0.297214
vn 0.634303 0.771792 0.044688
v 0.283923 0.584591 -0.070055
vn 0.634303 0.771792 0.044688
v 0.393850 0.503331 -0.226950
vn 0.414382 0.000697 -0.910103
v 0.300149 0.275086 -0.390442
vn 0.423384 0.897310 -0.124821
v 0.187340 0.618792 -0.221139
vn 0.438627 0.025039 -0.898320
v 0.191737 0.370026 -0.441726
vn -0.013766 0.989339 0.144980
v 0.472105 0.555612 -0.001267
vn 0.376683 0.824484 -0.422298
v 0.452977 0.457157 -0.210588
vn 0.376715 0.824543 -0.422155
v 0.556692 0.468142 -0.096629
vn 0.404863 0.844038 0.351691
v 0.276048 0.584145 -0.050597
vn 0.311649 0.938657 0.147643
v 0.346789 0.566992 -0.090867
vn 0.555858 0.468450 -0.686714
v 0.430327 0.321554 -0.321425
vn 0.591913 -0.123524 -0.796480
v 0.388591 0.092681 -0.279451
vn 0.591917 -0.123566 -0.796471
v 0.602536 0.142090 -0.128118
vn 0.879584 -0.233907 -0.414270
v 0.411835 0.286583 -0.339581
vn 0.729031 -0.280949 -0.624164
v 0.513692 0.272827 -0.214419
vn 0.254158 -0.344588 -0.903694
v 0.381721 0.147605 -0.325049
vn 0.388710 0.133829 -0.911589
v 0.147752 0.163895 -0.466077
vn 0.501801 -0.334924 -0.797510
v 0.189268 -0.052122 -0.344605
vn 0.501801 -0.334924 -0.797510
v 0.325528 0.098611 -0.322171
vn -0.442849 -0.162057 0.881829
v -0.104406 -0.524984 0.593611
vn -0.437000 -0.099497 0.893942
v -0.144449 -0.517609 0.574857
vn -0.328475 -0.050594 0.943156
v -0.055628 -0.488429 0.612560
vn -0.516155 -0.207015 0.831101
v -0.139868 -0.542855 0.572518
vn -0.516155 -0.207015 0.831101
v -0.144740 -0.534638 0.571539
vn -0.658033 -0.433010 0.616032
v -0.080852 -0.697976 0.507987
vn 0.151382 -0.738165 0.657416
v -0.094154 -0.739107 0.464867
vn 0.738582 -0.673739 0.023940
v 0.149713 -0.737749 0.410252
vn 0.738582 -0.673739 0.023940
v 0.184243 -0.708629 0.164467
vn -0.581134 -0.491061 0.648955
v -0.154258 -0.535075 0.565519
vn -0.294001 -0.460321 0.837656
v 0.017154 -0.610799 0.590292
vn 0.726349 -0.663039 0.181097
v 0.183495 -0.685987 0.464271
vn 0.777343 -0.596512 -0.199778
v 0.292690 -0.583196 0.225934
vn 0.796757 -0.584317 -0.154119
v 0.247052 -0.601849 0.060711
vn 0.796757 -0.584317 -0.154119
v 0.304122 -0.534290 0.099610
vn 0.806045 -0.488880 -0.333598
v 0.223919 -0.664615 0.179086
vn 0.802508 -0.577255 -0.150858
v 0.380731 -0.439248 0.143465
vn -0.851664 -0.173818 0.494425
v -0.270578 -0.579320 0.388729
vn -0.851733 -0.173668 0.494359
v -0.287840 -0.512328 0.382546
vn -0.899666 -0.195805 0.390208
v -0.237818 -0.547129 0.480414
vn -0.559779 0.317831 0.765265
v -0.244266 -0.402516 0.467985
vn -0.301964 0.269574 0.914411
v -0.088660 -0.120460 0.455386
vn -0.256354 0.433449 0.863947
v -0.160795 -0.283563 0.479639
vn 0.874376 -0.478821 -0.078718
v 0.287411 -0.607777 0.245354
vn 0.847317 -0.505818 0.161869
v 0.300421 -0.588256 0.271124
vn 0.747509 -0.635464 0.193432
v 0.256590 -0.602629 0.455647
vn 0.536667 -0.393362 0.746495
v 0.164532 -0.492088 0.580078
vn -0.002841 0.303715 0.952759
v 0.079070 -0.322453 0.570324
vn -0.002841 0.303715 0.952759
v 0.254700 -0.264391 0.552339
vn 0.864171 -0.451078 -0.223018
v 0.287299 -0.606273 0.241878
vn 0.833106 -0.524863 -0.174508
v 0.262736 -0.655142 0.259380
vn 0.833106 -0.524863 -0.174508
v 0.278533 -0.626675 0.249176
vn 0.168103 -0.395260 -0.903057
v 0.262673 -0.654988 0.258616
vn -0.435489 -0.015141 0.900067
v -0.125101 -0.482921 0.588176
vn -0.435489 -0.015141 0.900067
v -0.120861 -0.480452 0.590269
vn -0.427584 0.014101 0.903866
v -0.124537 -0.479230 0.588511
vn -0.482957 -0.005670 0.875626
v -0.126972 -0.470572 0.587224
vn 0.094769 -0.174739 -0.980043
v -0.312315 -0.654524 -0.478939
vn 0.069886 -0.688866 -0.721512
v -0.432073 -0.654549 -0.490515
vn -0.233034 -0.501377 -0.833256
v -0.516332 -0.571588 -0.511073
vn -0.544381 -0.829327 -0.125963
v -0.530835 -0.636809 -0.467773
vn 0.245091 -0.911650 -0.329887
v -0.458826 -0.759997 -0.333907
vn -0.982646 -0.123927 0.138020
v -0.661378 -0.630012 -0.256699
vn -0.260944 -0.965092 -0.022487
v -0.243943 -0.720793 -0.345714
vn 0.219140 -0.943411 -0.248904
v -0.314742 -0.699542 -0.436193
vn -0.013189 -0.852555 -0.522471
v -0.462096 -0.683255 -0.459050
vn 0.441782 -0.873787 -0.203284
v -0.200729 -0.747612 -0.114016
vn -0.913944 0.075022 0.398845
v -0.659415 -0.449067 -0.080254
vn -0.971363 0.070679 0.226845
v -0.675479 -0.349921 -0.179844
vn -0.624765 0.177219 0.760436
v -0.676610 -0.352415 -0.180192
vn -0.903991 0.221110 0.365939
v -0.698278 -0.451193 -0.174974
vn -0.537644 -0.116408 -0.835098
v -0.497530 -0.208177 -0.535718
vn -0.965862 0.208955 -0.153131
v -0.691852 -0.526862 -0.318018
vn -0.881657 -0.059537 -0.468121
v -0.651110 -0.569779 -0.389293
vn -0.668328 -0.090719 -0.738314
v -0.651822 -0.408145 -0.408509
vn -0.957236 0.109265 0.267880
v -0.674845 -0.176110 -0.248474
vn 0.517803 -0.608686 -0.601150
v -0.022229 -0.457689 -0.364317
vn 0.517803 -0.608686 -0.601150
v -0.027088 -0.602976 -0.221394
vn 0.677099 -0.527487 -0.513122
v -0.166365 -0.493519 -0.452190
vn 0.557933 -0.776586 -0.292617
v -0.172791 -0.685328 -0.263491
vn 0.598748 -0.780063 -0.181667
v -0.223864 -0.728539 -0.246276
vn 0.541893 -0.789469 -0.288256
v -0.036385 -0.641622 -0.126762
vn 0.541893 -0.789469 -0.288256
v -0.113957 -0.703911 -0.101994
vn 0.466216 -0.346429 -0.814021
v -0.242332 -0.316077 -0.571214
vn -0.103774 -0.141489 -0.984486
v -0.454198 -0.389939 -0.538279
vn -0.103646 -0.141464 -0.984503
v -0.307803 -0.473445 -0.541709
vn 0.024531 -0.327971 -0.944369
v -0.512193 -0.570877 -0.513181
vn 0.631321 -0.340866 -0.696595
v -0.135351 -0.331253 -0.503484
vn -0.175210 -0.087921 -0.980597
v -0.353075 -0.252881 -0.568636
vn -0.957256 0.219910 0.187885
v -0.703735 -0.444404 -0.210723
vn -0.780868 -0.107872 -0.615312
v -0.687510 0.173424 -0.715464
vn -0.363813 0.255001 -0.895888
v -0.609897 0.266575 -0.720468
vn -0.904606 0.054392 -0.422764
v -0.786978 0.129370 -0.648450
vn -0.869644 -0.097884 -0.483879
v -0.824370 0.052714 -0.565741
vn -0.384650 0.394947 -0.834303
v -0.732921 0.271354 -0.675003
vn -0.384650 0.394947 -0.834303
v -0.714690 0.328306 -0.656448
vn 0.356086 0.401885 -0.843618
v -0.353018 0.240102 -0.664808
vn 0.753213 0.229987 -0.616260
v -0.425465 0.311728 -0.661243
vn 0.329243 0.234520 -0.914658
v -0.346628 0.289566 -0.638547
vn -0.859791 -0.486131 0.156320
v -0.883678 0.143796 -0.410802
vn -0.442407 0.872556 -0.207177
v -0.645541 0.479519 -0.351957
vn -0.888896 0.220710 0.401436
v -0.769094 -0.014605 -0.273170
vn -0.963747 -0.227407 -0.139563
v -0.848732 0.036796 -0.477772
vn -0.933832 0.087108 -0.346943
v -0.797453 0.296598 -0.604521
vn -0.502484 0.838642 -0.210212
v -0.815672 0.365228 -0.470012
vn -0.502484 0.838642 -0.210212
v -0.629127 0.476535 -0.471863
vn -0.511861 0.858412 0.033584
v -0.616755 0.481328 -0.405808
vn -0.084997 -0.470691 -0.878194
v -0.507579 0.099286 -0.720089
vn -0.084997 -0.470691 -0.878194
v -0.380114 0.055176 -0.708784
vn 0.133596 0.134406 -0.981879
v -0.317182 0.190714 -0.681668
vn -0.030757 -0.482767 -0.875208
v -0.687693 0.059648 -0.691895
vn 0.183712 0.110150 -0.976789
v -0.431852 0.262423 -0.687450
vn -0.200522 0.952895 -0.227559
v -0.512735 0.535999 -0.268536
vn -0.865136 -0.500102 0.037913
v -0.655900 -0.222775 -0.431715
vn -0.262286 -0.670967 -0.693548
v -0.691905 0.059191 -0.689860
vn -0.333876 -0.719166 -0.609367
v -0.547040 -0.056381 -0.632836
vn -0.715327 -0.691298 0.102052
v -0.744676 -0.074607 -0.503040
vn -0.425877 -0.902256 -0.067557
v -0.768321 -0.016387 -0.274396
vn -0.045153 -0.548788 -0.834741
v -0.421300 -0.171873 -0.563709
vn -0.848434 -0.451779 0.275782
v -0.649950 -0.170064 -0.161981
vn -0.630875 -0.606545 0.483839
v -0.770439 -0.015284 -0.275775
vn -0.178006 0.899879 -0.398161
v -0.345306 0.487032 -0.535156
vn -0.178006 0.899879 -0.398161
v -0.511431 0.429099 -0.591820
vn -0.178061 0.899808 -0.398297
v -0.379406 0.526707 -0.430280
vn 0.024687 0.937695 -0.346582
v -0.558320 0.483655 -0.447556
vn -0.106829 0.741252 -0.662671
v -0.708112 0.398514 -0.594325
vn 0.107830 0.576051 -0.810270
v -0.655923 0.324787 -0.685208
vn 0.078924 0.549699 -0.831626
v -0.430280 0.292867 -0.674167
vn 0.323572 0.253157 -0.911709
v -0.282809 0.401706 -0.585629
vn -0.900595 -0.370515 -0.227261
v -0.848723 0.065468 -0.524553
vn -0.900595 -0.370515 -0.227261
v -0.844344 0.054347 -0.523775
vn -0.436584 0.894698 0.094397
v -0.466736 0.755319 0.119132
vn -0.389298 0.730291 0.561358
v -0.271290 0.736200 0.279545
vn -0.310204 0.763910 0.565875
v -0.243432 0.778111 0.238238
vn 0.164837 0.912219 0.375080
v -0.304121 0.833503 0.130192
vn 0.658755 0.751938 -0.025119
v -0.000586 0.714803 0.054691
vn 0.739394 0.666592 0.094613
v -0.032248 0.737135 -0.106900
vn -0.150034 0.339239 0.928659
v -0.259773 0.496953 0.358009
vn -0.204131 0.243994 0.948049
v -0.221060 0.542881 0.347486
vn -0.273650 0.444056 0.853188
v -0.427327 0.645658 0.276622
vn -0.811154 0.364881 0.457045
v -0.560671 0.591561 0.083154
vn -0.392891 0.747732 -0.535288
v -0.393800 0.673514 -0.206727
vn -0.392891 0.747732 -0.535288
v -0.254645 0.797366 -0.135858
vn 0.215567 0.949237 -0.229087
v -0.077070 0.778400 -0.047350
vn 0.215548 0.949220 -0.229175
v -0.038761 0.740152 -0.169785
vn -0.198087 0.644925 -0.738129
v -0.413381 0.725504 -0.156047
vn -0.297148 0.801962 -0.518228
v -0.397830 0.805806 -0.040696
vn 0.247248 0.921819 -0.298525
v -0.204033 0.845923 0.056000
vn -0.505288 0.608493 -0.611899
v -0.378435 0.558557 -0.333732
vn -0.453742 0.660929 -0.597739
v -0.465020 0.537896 -0.302619
vn -0.520618 0.487314 -0.701058
v -0.452247 0.671168 -0.164954
vn -0.647998 0.660351 -0.379519
v -0.610778 0.544710 -0.114308
vn -0.856233 0.507430 0.096846
v -0.530232 0.666435 -0.040036
vn -0.722593 0.657281 -0.214105
v -0.565306 0.510779 -0.275764
vn -0.884746 0.227316 0.406881
v -0.606311 0.488605 0.041431
vn 0.680600 0.496618 0.538660
v 0.061341 0.486766 0.242287
vn 0.333671 0.815761 0.472438
v 0.033059 0.467183 0.296076
vn 0.622412 0.472472 0.623998
v 0.088206 0.519266 0.192806
vn 0.251839 0.751307 0.610013
v 0.081177 0.510605 0.206375
vn 0.536278 0.712568 -0.452386
v 0.153380 0.476806 0.203186
vn 0.468724 0.614177 0.634889
v -0.027730 0.618890 0.233017
vn 0.449808 0.729562 0.515181
v -0.255127 0.714656 0.295942
vn -0.090344 0.633887 0.768131
v 0.224007 0.449012 0.223254
vn -0.090344 0.633887 0.768131
v 0.151280 0.502070 0.170915
vn 0.658879 0.553246 0.509704
v 0.100353 0.552899 0.150018
vn 0.658868 0.553238 0.509727
v 0.106521 0.569866 0.123630
vn 0.436754 0.837900 -0.327368
v 0.173784 0.534867 0.123788
vn 0.350332 0.838859 0.416633
v -0.023498 0.744736 0.027051
vn 0.350332 0.838859 0.416633
v -0.031107 0.752420 0.017978
vn 0.482311 0.875003 0.041784
v -0.083526 0.775280 0.144335
vn 0.814225 0.527551 0.242338
v -0.012099 0.638171 0.202825
vn 0.131754 -0.053686 0.989828
v 0.001806 0.676408 0.143347
vn 0.994546 0.090224 -0.052317
v 1.008032 0.291102 0.355733
vn 0.891822 0.259449 0.370593
v 1.007048 0.306718 0.363959
vn 0.891822 0.259449 0.370593
v 0.904411 0.465612 0.499712
vn 0.907292 0.202673 0.368435
v 0.988976 0.208189 0.448819
vn 0.907292 0.202673 0.368435
v 0.899388 0.358754 0.586610
vn 0.312605 0.266214 0.911816
v 0.875442 0.273392 0.619742
vn 0.291887 0.374682 0.880009
v 0.663002 0.415181 0.640991
vn 0.291887 0.374682 0.880009
v 0.676609 0.340187 0.668408
vn 0.336621 0.735614 0.587842
v 0.684031 0.522307 0.554963
vn -0.062911 0.599913 0.797588
v 0.659848 0.479384 0.597521
vn -0.018685 0.524556 0.851171
v 0.705266 0.470195 0.608015
vn -0.195468 0.577535 0.792620
v 0.654347 0.448864 0.620043
vn -0.176558 0.657436 0.732534
v 0.650809 0.469967 0.603794
vn 0.866140 -0.454318 0.208319
v 0.851865 0.020275 0.508810
vn -0.012457 -0.983090 -0.182697
v 0.956487 0.113845 0.420581
vn -0.012457 -0.983090 -0.182697
v 0.965823 0.137765 0.291231
vn 0.864670 -0.455091 0.212691
v 0.933235 0.064277 0.266473
vn -0.434022 -0.088137 0.896581
v 0.487275 0.159022 0.593307
vn -0.434022 -0.088137 0.896581
v 0.542302 0.125963 0.616695
vn -0.581767 -0.534752 0.612852
v 0.521338 0.232202 0.616994
vn -0.338517 0.891320 0.301586
v 0.727675 0.597585 0.362890
vn -0.335445 0.903665 0.266206
v 0.734034 0.580290 0.421142
vn 0.532286 0.843116 0.076335
v 0.943844 0.458016 0.308641
vn 0.786947 -0.079361 -0.611896
v 0.912569 0.251275 0.141580
vn 0.962195 -0.195039 -0.190105
v 1.007852 0.289040 0.348755
vn 0.962195 -0.195039 -0.190105
v 1.008468 0.279646 0.361511
vn 0.949612 -0.262476 -0.171299
v 0.923709 0.038694 0.209571
vn 0.534761 -0.301870 0.789243
v 0.704706 0.027471 0.629325
vn -0.051160 -0.101826 0.993486
v 0.753028 0.153310 0.644711
vn -0.051160 -0.101826 0.993486
v 0.557839 0.065619 0.625672
vn 0.689308 -0.401992 0.602708
v 0.884727 0.093907 0.532760
vn -0.306281 -0.061938 0.949924
v 0.576178 0.199248 0.640298
vn -0.495800 0.736168 0.460695
v 0.334034 0.324189 0.511290
vn -0.431293 0.239728 0.869780
v 0.486211 0.397343 0.558243
vn -0.417554 0.175960 0.891452
v 0.542235 0.222810 0.628636
vn -0.118838 0.940705 0.317728
v 0.186354 0.403945 0.297001
vn -0.539305 0.833302 0.121483
v 0.319878 0.388046 0.394015
vn -0.325494 -0.156849 0.932444
v 0.360418 0.200161 0.555431
vn -0.506316 -0.103137 0.856158
v 0.358825 0.434022 0.301177
vn -0.506316 -0.103137 0.856158
v 0.291439 0.431613 0.261036
vn -0.369333 0.858087 0.356763
v 0.483002 0.501614 0.371892
vn -0.825683 -0.262915 0.499122
v 0.555302 0.517806 0.500025
vn -0.825683 -0.262915 0.499122
v 0.629562 0.470670 0.598042
vn -0.571380 0.785185 0.238768
v 0.467391 0.482337 0.402096
vn -0.152741 0.877047 0.455476
v 0.220079 0.444172 0.230851
vn -0.152741 0.877047 0.455476
v 0.340655 0.409711 0.337642
vn -0.611104 0.707702 0.354557
v 0.365855 0.442683 0.287608
vn -0.121427 0.925533 0.358671
v 0.356165 0.465647 0.225070
vn 0.111935 0.454765 -0.883549
v -0.269367 0.225366 -0.661795
vn 0.066057 0.527456 -0.847010
v -0.262517 0.278366 -0.633648
vn -0.007711 0.511763 -0.859092
v -0.185713 0.209420 -0.672045
vn 0.068298 0.408461 -0.910217
v -0.254391 0.256103 -0.646878
vn -0.022969 0.503511 -0.863684
v -0.217101 0.255470 -0.644364
vn 0.335155 0.941338 -0.039414
v -0.018141 0.729692 -0.164706
vn 0.335155 0.941338 -0.039414
v 0.022240 0.715152 -0.168591
vn 0.598512 0.743861 0.297413
v 0.044421 0.673392 -0.004625
vn 0.555437 -0.098865 -0.825660
v 0.146676 0.298493 -0.467899
vn 0.588521 0.030209 -0.807918
v 0.228406 0.328861 -0.416554
vn 0.588521 0.030209 -0.807918
v 0.161722 0.352593 -0.464242
vn 0.742913 0.623278 0.244139
v 0.104420 0.646853 -0.058990
vn 0.574953 0.809796 -0.116873
v 0.223637 0.599444 -0.176637
vn 0.696747 -0.001564 -0.717315
v 0.062814 0.216173 -0.549177
vn 0.581398 -0.181368 -0.793146
v 0.146220 0.323165 -0.473875
vn 0.639557 -0.177624 -0.747942
v 0.145098 0.406007 -0.491142
vn 0.603272 -0.057402 -0.795467
v 0.119041 0.327569 -0.494805
vn 0.658152 -0.167811 -0.733945
v 0.107318 0.383878 -0.518192
vn 0.658152 -0.167811 -0.733945
v 0.067695 0.296859 -0.533827
vn 0.435143 0.898224 0.062006
v 0.098655 0.675172 -0.125699
vn 0.466893 0.883632 -0.034716
v 0.156611 0.642642 -0.207056
vn 0.483088 0.843460 0.234949
v 0.102650 0.668839 -0.111178
vn 0.483088 0.843460 0.234949
v 0.103262 0.671047 -0.120363
vn 0.513830 0.833992 0.201087
v 0.108821 0.670784 -0.133477
vn 0.895123 0.275374 0.350604
v 0.833777 -0.061139 0.497772
vn 0.695713 -0.246065 0.674859
v 0.822485 -0.031771 0.520121
vn -0.193958 0.330378 0.923705
v 0.443398 0.087452 0.588268
vn -0.184397 0.054713 0.981328
v 0.502313 0.052047 0.613302
vn -0.339829 0.142889 0.929569
v 0.401594 0.156225 0.562414
vn -0.267811 -0.116425 0.956411
v 0.422181 0.023491 0.593860
vn 0.332347 -0.929376 -0.160643
v 0.406724 -0.434826 0.226630
vn 0.073165 -0.989704 -0.123016
v 0.587782 -0.373698 0.247566
vn 0.059898 -0.993587 -0.095904
v 0.611726 -0.367623 0.212374
vn 0.358832 -0.924982 0.125091
v 0.413265 -0.439070 0.264788
vn 0.374415 -0.924723 0.068568
v 0.603392 -0.359167 0.168859
vn 0.926889 -0.324179 0.189168
v 0.837803 -0.260201 0.223537
vn 0.485420 -0.833979 -0.262387
v 0.613964 -0.367835 0.215968
vn 0.699212 -0.543959 0.463909
v 0.898775 -0.099808 0.362198
vn 0.699212 -0.543959 0.463909
v 0.800716 -0.283775 0.294283
vn 0.921962 -0.375391 -0.095220
v 0.825183 -0.260802 0.284343
vn 0.999315 -0.012713 0.034759
v 0.920912 -0.014010 0.238292
vn 0.999315 -0.012713 0.034759
v 0.922488 -0.041838 0.182806
vn 0.893938 -0.332347 0.300700
v 0.815848 -0.263724 0.327212
vn -0.310964 0.247678 0.917582
v 0.512836 -0.005961 0.632526
vn -0.264560 0.088588 0.960292
v 0.457495 0.063111 0.599934
vn -0.318338 0.244273 0.915965
v 0.441954 -0.031222 0.615323
vn 0.286271 -0.956151 -0.061834
v 0.451652 -0.398955 0.081603
vn 0.106373 -0.972056 -0.209266
v 0.579474 -0.368279 0.199027
vn 0.481357 -0.657990 -0.579089
v 0.308900 -0.530412 -0.282557
vn 0.558507 -0.563994 -0.608260
v 0.324416 -0.536868 -0.262324
vn 0.320002 -0.918417 -0.232612
v 0.200068 -0.645144 0.042632
vn 0.320002 -0.918417 -0.232612
v 0.068565 -0.662921 -0.068087
vn 0.343895 -0.932677 -0.108854
v 0.348739 -0.548534 -0.211930
vn 0.551355 -0.714002 0.431520
v 0.369554 -0.527223 -0.053420
vn 0.551355 -0.714002 0.431520
v 0.303944 -0.582634 -0.061274
vn -0.059676 -0.698984 -0.712643
v 0.149204 -0.438313 -0.359518
vn 0.047776 -0.926354 -0.373612
v 0.143654 -0.604320 -0.196228
vn 0.459546 -0.730474 -0.505198
v 0.308485 -0.547931 -0.262996
vn 0.459546 -0.730474 -0.505198
v 0.314507 -0.557440 -0.243769
vn 0.459546 -0.730474 -0.505198
v 0.300756 -0.562637 -0.248763
vn 0.419492 -0.873884 -0.245669
v 0.258553 -0.585314 -0.240161
vn 0.716059 -0.683179 -0.143269
v 0.535053 -0.327733 -0.128071
vn 0.624070 -0.037490 -0.780468
v 0.486055 -0.202164 -0.173282
vn 0.823256 -0.544154 0.161699
v 0.382705 -0.504830 -0.045018
vn 0.919810 -0.392230 0.010285
v 0.364097 -0.549966 -0.102172
vn 0.785049 -0.479923 -0.391627
v 0.414428 -0.435009 -0.219371
vn 0.785049 -0.479923 -0.391627
v 0.348165 -0.492806 -0.281373
vn 0.716008 -0.683365 -0.142639
v 0.545820 -0.358194 0.071260
vn 0.535933 0.211254 -0.817403
v 0.431438 -0.081199 -0.177829
vn 0.636635 -0.727407 0.256076
v 0.363439 -0.512181 -0.020718
vn 0.239730 -0.752798 0.613046
v 0.469272 -0.392256 0.059367
vn 0.444667 -0.152186 -0.882672
v 0.044961 -0.287728 -0.437996
vn 0.186981 0.082461 -0.978896
v 0.349446 -0.335398 -0.312600
vn 0.186981 0.082461 -0.978896
v 0.294252 -0.261647 -0.316930
vn 0.561333 0.218795 -0.798144
v 0.332808 -0.083142 -0.240880
vn 0.561333 0.218795 -0.798144
v 0.348805 -0.266787 -0.279972
vn 0.561260 0.218829 -0.798186
v 0.287564 -0.078870 -0.271523
vn -0.701762 -0.096823 0.705801
v -0.615294 -0.154964 0.274147
vn -0.701762 -0.096823 0.705801
v -0.623130 -0.153315 0.266582
vn -0.670666 -0.145868 0.727275
v -0.620196 -0.160541 0.268508
vn -0.826216 -0.155956 0.541336
v -0.634842 -0.165557 0.251253
vn -0.739166 -0.137245 0.659391
v -0.620998 -0.166815 0.266510
vn -0.755527 -0.535428 0.377485
v -0.661492 -0.170185 0.209245
vn -0.476966 -0.521121 0.707769
v -0.517951 -0.305942 0.251439
vn -0.977394 -0.206036 -0.047433
v -0.670396 -0.169171 0.012808
vn -0.977440 -0.205816 -0.047445
v -0.632736 -0.345377 0.001768
vn -0.079115 -0.983773 -0.161031
v -0.671871 -0.169705 0.016795
vn -0.982386 -0.073279 -0.171896
v -0.656491 -0.254974 0.098989
vn -0.982386 -0.073279 -0.171896
v -0.625570 -0.416674 -0.008792
vn -0.983440 -0.140630 -0.114319
v -0.646079 -0.262916 -0.081060
vn -0.967260 -0.051109 0.248588
v -0.671064 -0.167622 0.013862
vn -0.967255 -0.051184 0.248594
v -0.702933 -0.029464 -0.081736
vn -0.955696 0.180328 0.232652
v -0.650867 -0.144386 0.232894
vn -0.729376 0.682652 0.044688
v -0.682399 -0.187300 0.129459
vn -0.827563 0.291912 0.479507
v -0.676213 0.100570 0.049002
vn -0.940945 -0.302910 -0.151221
v -0.678624 -0.070826 -0.132989
vn -0.938512 -0.308449 -0.155095
v -0.678036 -0.072151 -0.133912
vn -0.546640 0.172843 0.819335
v -0.411946 0.105635 0.306733
vn -0.546619 0.172766 0.819365
v -0.580200 0.144361 0.186321
vn -0.456780 0.432559 0.777332
v -0.637229 -0.003033 0.179354
vn -0.822116 0.295076 0.486883
v -0.624406 0.172672 0.094520
vn -0.200817 0.044945 0.978597
v -0.337604 -0.304414 0.358966
vn -0.200817 0.044945 0.978597
v -0.274615 -0.214667 0.367770
vn -0.449419 -0.320929 0.833683
v -0.480247 -0.210936 0.325401
vn -0.493961 -0.531405 0.688194
v -0.370463 -0.387264 0.294506
vn -0.734105 -0.199215 0.649156
v -0.623429 -0.172902 0.262518
vn -0.734105 -0.199215 0.649156
v -0.632378 -0.183036 0.249288
vn -0.519331 -0.209754 0.828432
v -0.604240 -0.221289 0.262296
vn -0.519331 -0.209754 0.828432
v -0.621930 -0.186973 0.259895
vn -0.163229 0.098800 0.981629
v -0.244327 0.024461 0.349365
vn -0.280626 0.044309 0.958794
v -0.611346 -0.153059 0.278048
vn -0.168565 0.109621 0.979576
v -0.182957 -0.130586 0.376734
vn -0.168565 0.109621 0.979576
v -0.227300 -0.014950 0.356163
vn -0.168565 0.109621 0.979576
v -0.408011 -0.107998 0.335479
vn -0.173637 0.126566 0.976643
v -0.433103 -0.050030 0.325456
vn -0.313165 0.158487 0.936381
v 0.041228 0.186998 0.599059
vn -0.189010 0.095151 0.977354
v 0.055516 0.185171 0.602000
vn -0.194525 0.220315 0.955835
v 0.046491 0.208912 0.595460
vn -0.176172 0.270840 0.946366
v 0.050210 0.207753 0.596484
vn -0.530852 0.177980 0.828565
v -0.116314 0.113895 0.481124
vn -0.530885 0.178082 0.828521
v -0.230243 0.200504 0.389527
vn -0.506597 0.389977 0.768946
v -0.022408 0.314423 0.498214
vn -0.506597 0.389977 0.768946
v 0.037787 0.200576 0.595610
vn -0.517734 0.812688 0.267373
v 0.015036 0.160231 0.594627
vn -0.517734 0.812688 0.267373
v 0.018196 0.161924 0.595600
vn -0.318942 -0.385332 0.865907
v 0.037163 0.158472 0.601050
vn -0.379468 -0.427481 0.820527
v 0.116332 0.022299 0.569613
vn -0.026990 -0.261094 0.964936
v 0.088729 -0.149198 0.522437
vn -0.620215 -0.134792 0.772764
v -0.091242 0.055925 0.491135
vn 0.050989 0.789988 0.610998
v -0.112179 0.410053 0.382061
vn 0.345197 0.553314 0.758078
v 0.363057 0.013212 0.576053
vn 0.345197 0.553314 0.758078
v 0.299021 0.068507 0.564853
vn 0.093304 -0.279556 0.955585
v 0.316254 0.120468 0.560286
vn -0.018693 -0.205940 0.978386
v 0.319741 0.006943 0.570267
vn -0.018681 -0.205775 0.978421
v 0.275429 -0.061612 0.555003
vn 0.057408 -0.074885 0.995538
v 0.174490 0.112222 0.589652
vn -0.055987 -0.273351 0.960284
v 0.203936 -0.166492 0.520980
vn 0.088405 0.350402 0.932418
v 0.191588 0.163751 0.585121
vn -0.298283 0.822752 0.483845
v 0.144883 0.380235 0.399162
vn 0.289033 0.245182 0.925390
v 0.050785 0.235244 0.587701
vn 0.190153 0.364614 0.911536
v 0.048076 0.219800 0.592639
vn 0.190153 0.364614 0.911536
v 0.161191 0.306681 0.534290
vn 0.181938 0.479130 0.858681
v 0.162752 0.154046 0.596646
vn 0.517939 0.037490 -0.854596
v -0.040787 -0.021673 -0.764980
vn -0.109437 0.634525 -0.765115
v -0.231953 0.182811 -0.687481
vn -0.268638 0.788427 -0.553369
v -0.167585 0.158992 -0.718659
vn -0.268638 0.788427 -0.553369
v -0.196144 0.146293 -0.722888
vn -0.257219 0.544952 -0.798039
v -0.154027 0.170513 -0.708826
vn -0.443031 -0.350224 -0.825268
v -0.412893 -0.074179 -0.636292
vn -0.213123 0.285867 -0.934269
v -0.261676 0.005116 -0.751119
vn -0.178518 0.189873 -0.965443
v -0.134589 -0.039937 -0.783479
vn -0.205252 0.282647 -0.937007
v -0.089927 0.060975 -0.771891
vn -0.478432 -0.496796 -0.724084
v -0.295815 -0.129607 -0.675621
vn -0.062728 0.581653 -0.811015
v -0.303672 0.205590 -0.672044
vn 0.277025 -0.746414 -0.605081
v -0.169143 -0.201879 -0.678578
vn 0.071183 -0.552947 -0.830170
v -0.034901 -0.076219 -0.750765
vn 0.353641 -0.757769 -0.548383
v -0.054120 -0.355046 -0.418222
vn 0.353641 -0.757769 -0.548383
v -0.046734 -0.219237 -0.601123
vn 0.811056 0.315782 -0.492412
v 0.085199 0.192637 -0.527400
vn 0.508440 0.533304 -0.676074
v 0.068737 0.092870 -0.618479
vn 0.695819 -0.433138 -0.572912
v 0.146307 -0.164268 -0.408227
vn 0.750680 -0.499167 -0.432795
v 0.098313 -0.042548 -0.558541
vn 0.391908 0.399437 -0.828769
v 0.046474 0.116281 -0.640151
vn 0.392089 0.399571 -0.828619
v -0.118013 0.317351 -0.621025
vn 0.700711 0.409276 -0.584378
v 0.058298 0.095959 -0.640206
vn 0.523235 0.518364 -0.676405
v 0.035003 0.042313 -0.705710
vn 0.869157 0.200249 -0.452180
v 0.082155 -0.015675 -0.640757
vn 0.911144 -0.124188 -0.392931
v 0.172517 0.050515 -0.415887
vn 0.676737 0.125294 -0.725485
v 0.005860 0.034495 -0.734245
vn 0.828688 0.049336 -0.557532
v 0.028679 0.000745 -0.718788
vn 0.767527 -0.267865 -0.582366
v 0.002503 -0.030072 -0.739112
vn 0.447267 0.395706 -0.802103
v 0.089875 0.593213 -0.586565
vn 0.402863 0.271488 -0.874069
v 0.018979 0.630735 -0.607587
vn 0.033021 0.877353 -0.478709
v -0.108511 0.739540 -0.514430
vn 0.033021 0.877353 -0.478709
v -0.041426 0.708004 -0.567600
vn -0.150657 0.755167 -0.637986
v -0.098296 0.693470 -0.571374
vn -0.090320 0.566165 -0.819328
v -0.059296 0.644749 -0.609340
vn 0.566249 0.154837 -0.809560
v 0.083735 0.580940 -0.593207
vn 0.683428 0.265676 -0.679958
v 0.102083 0.574506 -0.581604
vn 0.596033 -0.779145 -0.194107
v 0.119241 0.447243 -0.540449
vn 0.519816 0.789008 0.327502
v 0.021706 0.726809 -0.229560
vn 0.519799 0.789032 0.327471
v 0.140583 0.662627 -0.263610
vn 0.019214 -0.388637 0.921191
v 0.132658 0.690613 -0.318462
vn 0.019214 -0.388637 0.921191
v 0.087393 0.724968 -0.303024
vn -0.584771 0.781519 -0.217419
v -0.302705 0.652752 -0.302597
vn -0.584771 0.781519 -0.217419
v -0.186744 0.755945 -0.243556
vn 0.054089 0.993095 0.104101
v -0.129252 0.765446 -0.364066
vn -0.673597 0.738399 0.032168
v -0.206802 0.699341 -0.470557
vn 0.381354 0.883637 0.271577
v 0.024438 0.749046 -0.287469
vn -0.349131 0.274415 -0.895993
v -0.134685 0.509499 -0.610333
vn -0.818262 0.396627 -0.416093
v -0.209072 0.611062 -0.550242
vn -0.818262 0.396627 -0.416093
v -0.249667 0.658271 -0.425410
vn -0.362672 0.241156 -0.900174
v -0.112489 0.511293 -0.618795
vn -0.322817 0.233388 -0.917235
v -0.280981 0.346073 -0.600428
vn -0.464599 0.844193 -0.267368
v -0.131500 0.724195 -0.522933
vn -0.231807 -0.004667 -0.972751
v -0.192703 0.388036 -0.595912
vn -0.641164 0.217778 -0.735855
v -0.155875 0.369464 -0.604599
vn -0.029154 -0.013191 -0.999488
v -0.036902 0.611787 -0.622326
vn 0.253945 -0.245841 -0.935454
v -0.098113 0.491041 -0.618947
vn 0.119042 -0.001760 -0.992888
v -0.158520 0.289929 -0.625833
vn 0.803275 -0.262049 -0.534864
v 0.038179 0.275097 -0.567493
vn 0.803275 -0.262049 -0.534864
v 0.102409 0.436811 -0.550260
vn 0.828704 0.249320 -0.501087
v 0.126123 0.561920 -0.562359
vn 0.828704 0.249320 -0.501087
v 0.165658 0.646482 -0.454901
vn 0.895411 -0.063380 -0.440706
v 0.185349 0.596821 -0.447045
vn 0.895411 -0.063380 -0.440706
v 0.136766 0.456960 -0.525640
vn 0.697085 -0.214603 -0.684119
v 0.117224 0.539629 -0.571485
vn 0.634136 0.748038 0.195730
v 0.202392 0.609726 -0.235257
vn 0.701721 0.369065 -0.609408
v 0.073443 0.680127 -0.552850
vn 0.692907 0.720495 -0.027671
v 0.094594 0.720581 -0.305025
vn 0.417497 0.786424 -0.455230
v 0.016222 0.769340 -0.451210
vn 0.417497 0.786424 -0.455230
v 0.119164 0.689678 -0.494419
vn 0.851224 -0.267994 -0.451218
v 0.883632 -0.242019 -0.023833
vn 0.797219 0.202508 -0.568711
v 0.855681 -0.061062 -0.112949
vn 0.797219 0.202508 -0.568711
v 0.928983 -0.080377 -0.017072
vn 0.703389 0.088703 -0.705249
v 0.888700 -0.119046 -0.087310
vn 0.805223 -0.479279 0.349154
v 0.889833 -0.247266 -0.001387
vn 0.956634 -0.067013 -0.283481
v 0.944793 -0.123332 0.041986
vn 0.956634 -0.067013 -0.283481
v 0.932747 -0.165860 0.011389
vn 0.305330 -0.901874 -0.305610
v 0.679725 -0.346679 0.072385
vn -0.032971 -0.350098 -0.936133
v 0.726088 -0.097296 -0.169623
vn -0.032971 -0.350098 -0.936133
v 0.711468 -0.276855 -0.101956
vn 0.360809 -0.488054 -0.794746
v 0.844667 -0.141199 -0.124791
vn 0.360809 -0.488054 -0.794746
v 0.868602 -0.233286 -0.057374
vn 0.354183 -0.823050 -0.444008
v 0.760272 -0.342218 0.058137
vn 0.030194 -0.989803 -0.139208
v 0.704331 -0.347731 0.085202
vn 0.080532 -0.961985 0.260957
v 0.511369 -0.379848 0.002067
vn -0.362687 -0.676688 0.640743
v 0.707019 -0.347633 0.086827
vn -0.326543 -0.270971 0.905508
v 0.858379 -0.267436 0.165409
vn 0.085088 -0.994851 0.055057
v 0.641568 -0.347231 0.121381
vn 0.928890 -0.192276 0.316534
v 0.935515 -0.068628 0.128304
vn 0.814716 -0.413146 0.406877
v 0.901761 -0.246664 0.092290
vn 0.460780 -0.886813 -0.035273
v 0.853066 -0.274711 0.161316
vn 0.194739 -0.980753 0.014181
v 0.739309 -0.346217 0.069441
vn 0.413357 -0.882533 -0.224212
v 0.760685 -0.342130 0.058552
vn -0.109406 -0.669898 -0.734348
v 0.853402 -0.280851 -0.011719
vn 0.245888 0.173489 -0.953646
v 0.754111 0.047291 -0.106282
vn -0.138299 0.419777 -0.897029
v 0.645846 -0.108633 -0.162557
vn 0.372554 0.403146 -0.835869
v 0.632085 0.220158 -0.077295
vn 0.065976 -0.039408 -0.997043
v 0.510054 0.008926 -0.176189
vn 0.958663 0.231114 -0.165986
v 0.879428 0.133047 0.085177
vn 0.994137 -0.001973 0.108107
v 0.934033 -0.135334 0.140715
vn 0.922577 0.354074 -0.153240
v 0.931748 -0.084996 -0.011098
vn 0.990863 0.007012 0.134687
v 0.921883 0.022780 0.223833
vn 0.518509 0.181743 -0.835534
v 0.823272 -0.085629 -0.139437
vn 0.593216 0.405216 -0.695625
v 0.889413 0.029600 -0.001191
vn 0.580102 0.305856 -0.754940
v 0.839699 -0.058977 -0.124385
vn 0.498554 0.233390 -0.834849
v 0.824472 -0.038215 -0.127674
vn 0.486848 0.073752 -0.870367
v 0.850513 -0.071037 -0.119358
vn 0.486848 0.073752 -0.870367
v 0.813190 -0.053831 -0.138777
vn -0.119524 -0.073763 0.990087
v 0.517188 -0.181478 0.697834
vn -0.070146 0.016409 0.997402
v 0.543764 -0.142509 0.699062
vn -0.070146 0.016409 0.997402
v 0.580440 -0.216522 0.702859
vn -0.382106 -0.139900 0.913467
v 0.316609 -0.387277 0.559415
vn 0.296639 -0.954981 -0.004035
v 0.415042 -0.456933 0.335600
vn 0.296639 -0.954981 -0.004035
v 0.589926 -0.402745 0.367540
vn 0.296497 -0.955026 -0.003923
v 0.383283 -0.467342 0.469265
vn -0.136156 -0.523953 0.840794
v 0.472316 -0.319519 0.634925
vn -0.136156 -0.523953 0.840794
v 0.546054 -0.239017 0.697032
vn -0.267251 -0.810013 0.521972
v 0.551998 -0.415201 0.527240
vn -0.263717 0.925323 -0.272453
v 0.491020 -0.069668 0.657628
vn -0.263717 0.925323 -0.272453
v 0.521069 -0.059767 0.662169
vn -0.161213 0.477223 0.863869
v 0.456498 -0.082778 0.646518
vn -0.550451 0.336667 0.763976
v 0.538063 0.065348 0.619278
vn 0.956450 -0.232878 0.175988
v 0.790269 -0.285326 0.379379
vn 0.496410 -0.817371 -0.292373
v 0.588474 -0.382656 0.308913
vn 0.496321 -0.817499 -0.292167
v 0.773634 -0.314131 0.431718
vn -0.006740 0.591595 -0.806207
v 0.763863 -0.325755 0.423270
vn -0.006740 0.591595 -0.806207
v 0.607688 -0.401470 0.369016
vn 0.954585 -0.177132 0.239564
v 0.806142 -0.106087 0.530294
vn 0.244437 -0.915434 -0.319735
v 0.471041 -0.411617 0.302054
vn -0.075460 -0.971833 0.223261
v 0.584709 -0.361886 0.626724
vn -0.075460 -0.971833 0.223261
v 0.631265 -0.370088 0.606757
vn 0.661375 0.056571 0.747919
v 0.814060 -0.021875 0.536357
vn 0.045397 0.266894 0.962656
v 0.674124 -0.099536 0.665977
vn 0.872253 -0.077734 0.482838
v 0.788084 -0.150935 0.569089
vn 0.872253 -0.077734 0.482838
v 0.804689 -0.199594 0.531258
vn -0.502859 0.134706 0.853807
v 0.398373 -0.172727 0.626476
vn 0.534437 -0.738690 -0.410747
v 0.737510 -0.360764 0.464726
vn 0.383109 -0.913325 0.138078
v 0.629162 -0.413254 0.418149
vn 0.823764 -0.450342 0.344390
v 0.751850 -0.212211 0.624681
vn 0.823764 -0.450342 0.344390
v 0.689050 -0.364258 0.576071
vn 0.303876 -0.871074 -0.385861
v -0.002326 -0.877776 0.099221
vn 0.282341 -0.760011 -0.585377
v -0.011402 -0.856211 0.066845
vn 0.175908 -0.795833 -0.579401
v -0.035529 -0.880950 0.093500
vn 0.312795 -0.907990 -0.278771
v -0.020368 -0.891760 0.116581
vn 0.312795 -0.907990 -0.278771
v 0.041841 -0.870942 0.118576
vn 0.312795 -0.907990 -0.278771
v -0.015401 -0.914189 0.195208
vn -0.088598 -0.959320 -0.268057
v -0.085840 -0.918186 0.232794
vn -0.482159 -0.832674 0.272354
v -0.185223 -0.813783 0.376046
vn -0.186158 -0.855586 0.483029
v -0.099759 -0.916332 0.213821
vn -0.532072 -0.839750 0.108258
v -0.114811 -0.910491 0.185151
vn 0.476658 -0.723202 -0.499775
v 0.071793 -0.854115 0.122793
vn -0.074978 -0.930520 -0.358484
v -0.051073 -0.816946 0.025621
vn -0.075010 -0.930483 -0.358575
v -0.173179 -0.780662 -0.042991
vn -0.681181 -0.569973 0.459481
v -0.274510 -0.684045 0.327094
vn -0.681246 -0.570015 0.459334
v -0.200521 -0.873003 0.202386
vn -0.681246 -0.570015 0.459334
v -0.364415 -0.666944 0.215023
vn 0.005374 -0.721504 -0.692389
v -0.014251 -0.836761 0.046555
vn -0.773289 0.066755 0.630530
v -0.315373 -0.630441 0.271304
vn 0.212928 -0.620400 0.754828
v -0.110334 -0.786739 0.430282
vn 0.213028 -0.620279 0.754899
v 0.116436 -0.775418 0.375604
vn -0.635246 -0.300722 0.711357
v -0.267428 -0.630723 0.355951
vn 0.947443 -0.216127 0.235883
v 0.140290 -0.797444 0.162164
vn 0.301555 -0.952647 -0.039105
v 0.089183 -0.821156 0.345713
vn -0.060975 0.299737 0.952071
v -0.257036 -0.736928 0.344862
vn 0.863269 -0.474950 -0.170851
v 0.204136 -0.648139 0.096825
vn 0.298754 -0.636386 -0.711167
v -0.152620 -0.736602 -0.088953
vn 0.298754 -0.636386 -0.711167
v -0.113969 -0.703906 -0.101974
vn -0.684026 -0.333994 0.648503
v -0.198894 -0.806342 0.370439
vn -0.876748 -0.429536 0.216360
v -0.217365 -0.827337 0.326132
vn -0.876748 -0.429536 0.216360
v -0.225190 -0.801854 0.345014
vn -0.053927 -0.998112 0.029414
v -0.039729 -0.863176 0.375278
vn -0.053927 -0.998112 0.029414
v 0.076977 -0.874845 0.193276
vn 0.669175 -0.673551 -0.313901
v 0.049780 -0.875070 0.135780
vn 0.646683 -0.463892 -0.605480
v 0.140300 -0.797210 0.161773
vn 0.646683 -0.463892 -0.605480
v 0.030298 -0.860968 0.093134
vn 0.621562 -0.398876 -0.674209
v 0.153427 -0.757873 0.145655
vn 0.265099 -0.651622 -0.710712
v -0.006864 -0.779536 0.010697
vn 0.079870 -0.991989 0.097868
v -0.395260 -0.863596 -0.102828
vn 0.079870 -0.991989 0.097868
v -0.449060 -0.867217 -0.095624
vn -0.719162 -0.687225 -0.102602
v -0.535788 -0.829773 -0.161823
vn -0.280093 -0.689559 0.667874
v -0.604109 -0.781618 -0.005485
vn 0.287000 -0.834735 -0.469946
v -0.465173 -0.782157 -0.277383
vn 0.287088 -0.834630 -0.470077
v -0.250561 -0.753424 -0.197330
vn -0.595241 -0.635926 -0.491209
v -0.648866 -0.701529 -0.159153
vn -0.595241 -0.635926 -0.491209
v -0.650177 -0.663460 -0.206849
vn -0.999753 -0.008914 0.020365
v -0.648368 -0.498180 -0.045702
vn -0.142391 -0.920260 -0.364481
v -0.401475 -0.853610 -0.154110
vn -0.565339 -0.484586 -0.667509
v -0.473578 -0.813994 -0.225966
vn -0.738582 -0.647316 -0.188357
v -0.659456 -0.712675 -0.079323
vn -0.951383 0.246145 -0.185157
v -0.659901 -0.593172 -0.004982
vn 0.580677 -0.759055 -0.294364
v -0.270227 -0.786774 -0.150127
vn 0.207150 -0.969316 -0.132346
v -0.301077 -0.828650 0.108290
vn -0.399205 -0.608730 0.685626
v -0.493665 -0.653897 0.151351
vn 0.571669 -0.786456 0.233839
v -0.419688 -0.842851 0.026662
vn -0.448940 -0.692693 0.564472
v -0.458176 -0.861118 -0.026365
vn -0.314643 -0.286489 0.904944
v -0.537966 -0.657011 0.134962
vn -0.746830 -0.044992 0.663491
v -0.614792 -0.396476 0.040025
vn -0.573473 0.084161 0.814890
v -0.553124 -0.677766 0.123121
vn -0.975100 0.166625 0.146345
v -0.647136 -0.544937 -0.006449
vn -0.488653 -0.083035 0.868518
v -0.500885 -0.438424 0.165395
vn -0.511631 -0.052613 0.857593
v -0.508616 -0.595908 0.145989
vn -0.511629 -0.052541 0.857598
v -0.365443 -0.554803 0.233922
vn -0.509885 -0.059817 0.858160
v -0.394441 -0.456911 0.223516
vn -0.564670 0.208792 0.798469
v -0.352389 -0.605497 0.238604
vn -0.945705 -0.316781 0.072739
v -0.666499 -0.686614 -0.057395
vn -0.944125 -0.177307 0.277830
v -0.661577 -0.698199 -0.043855
vn -0.962671 -0.042206 0.267362
v -0.669914 -0.667863 -0.052826
vn -0.803757 0.124325 0.581823
v -0.606236 -0.664309 0.084354
vn -0.803757 0.124325 0.581823
v -0.648880 -0.658999 0.024309
vn 0.410720 -0.908702 -0.074629
v -0.377677 -0.852427 -0.142057
vn 0.306516 -0.792380 -0.527430
v -0.315132 -0.823584 -0.149041
vn -0.704127 0.645421 0.296034
v -0.892116 0.372886 -0.262478
vn -0.977509 0.204191 0.052746
v -0.898297 0.313840 -0.148446
vn -0.954563 0.149590 0.257746
v -0.866454 0.402512 -0.184633
vn -0.826113 0.397892 0.399024
v -0.849990 0.337998 -0.086216
vn -0.826113 0.397892 0.399024
v -0.836786 0.391319 -0.112049
vn -0.636786 0.679168 0.365013
v -0.822001 0.446595 -0.189106
vn -0.654474 0.753273 0.065140
v -0.809308 0.461097 -0.229277
vn -0.416599 -0.626972 0.658294
v -0.873390 0.146046 -0.144288
vn -0.382132 -0.614985 0.689760
v -0.806699 0.059607 -0.184409
vn -0.631906 -0.774337 -0.033121
v -0.717193 -0.014514 -0.159190
vn -0.380554 0.851472 -0.360797
v -0.827197 0.373474 -0.410601
vn -0.380394 0.851457 -0.361000
v -0.645541 0.479496 -0.351952
vn -0.910949 0.180619 -0.370875
v -0.889319 0.171231 -0.356510
vn -0.818418 -0.574259 0.020431
v -0.784668 0.026558 -0.230818
vn -0.438053 0.804919 -0.400268
v -0.846999 0.388291 -0.354747
vn -0.438053 0.804919 -0.400268
v -0.837118 0.439768 -0.262043
vn -0.971565 0.122865 -0.202400
v -0.920124 0.226959 -0.216617
vn -0.973276 -0.213086 -0.085610
v -0.905852 0.196680 -0.303506
vn -0.973276 -0.213086 -0.085610
v -0.912988 0.193323 -0.214023
vn -0.162218 -0.334539 -0.928315
v -0.808978 0.061009 -0.184516
vn -0.626544 -0.666051 0.404744
v -0.876192 0.131936 -0.171845
vn -0.823197 -0.227326 0.520260
v -0.875576 0.265534 -0.095537
vn -0.965968 -0.191526 0.173847
v -0.908831 0.210197 -0.172335
vn -0.670857 0.248343 0.698768
v -0.772864 0.224196 -0.018918
vn -0.670857 0.248343 0.698768
v -0.653645 0.434010 0.020971
vn -0.670914 0.248388 0.698697
v -0.657102 0.272018 0.075240
vn -0.346958 0.325666 0.879523
v -0.768701 0.419870 -0.084464
vn -0.346958 0.325666 0.879523
v -0.851203 0.301513 -0.073185
vn -0.545252 0.769306 0.332969
v -0.634435 0.486503 -0.018549
vn 0.001699 0.999243 0.038873
v -0.728102 0.488252 -0.283851
vn -0.385668 0.827617 0.407811
v -0.742380 0.484667 -0.191072
vn -0.069523 0.868302 -0.491141
v -0.674887 0.488758 -0.299184
vn -0.069523 0.868302 -0.491141
v -0.550159 0.548396 -0.211404
vn -0.515488 0.056598 0.855025
v -0.517345 0.391113 0.358157
vn -0.554128 -0.049559 0.830955
v -0.507428 0.368495 0.364242
vn -0.557865 -0.050022 0.828423
v -0.508756 0.380225 0.364056
vn -0.649553 -0.120595 0.750692
v -0.515026 0.370425 0.359242
vn -0.649553 -0.120595 0.750692
v -0.529517 0.383458 0.348797
vn -0.659149 0.247248 0.710205
v -0.551049 0.409410 0.327008
vn -0.632947 0.132601 0.762755
v -0.506161 0.434725 0.359856
vn -0.961506 0.105455 0.253744
v -0.551695 0.467877 0.306054
vn -0.961506 0.105455 0.253744
v -0.593957 0.299104 0.216053
vn -0.912644 -0.052716 0.405341
v -0.546470 0.377401 0.333155
vn -0.767822 0.635612 0.080292
v -0.589794 0.494779 0.150506
vn -0.698141 -0.707618 0.108975
v -0.504761 0.366093 0.365731
vn -0.148099 -0.330323 0.932177
v -0.290322 0.115165 0.329433
vn -0.065369 0.474259 0.877955
v -0.474397 0.541587 0.317925
vn -0.741742 0.571152 0.351575
v -0.569967 0.541405 0.116590
vn -0.741784 0.571085 0.351595
v -0.448171 0.590825 0.293280
vn 0.017622 0.591362 0.806213
v -0.455396 0.458333 0.378577
vn 0.169238 0.310549 0.935371
v -0.181338 0.426146 0.367326
vn -0.544309 -0.074265 0.835591
v -0.506145 0.369173 0.365138
vn -0.515663 -0.067264 0.854147
v -0.505780 0.367454 0.365223
vn -0.170288 -0.004236 0.985385
v -0.155758 0.359540 0.403071
vn -0.013308 -0.047731 0.998772
v -0.473259 0.441364 0.376349
vn -0.013308 -0.047731 0.998772
v -0.486847 0.415481 0.374931
vn -0.281856 -0.411806 0.866587
v -0.389810 0.252132 0.362162
vn 0.207133 0.523188 0.826662
v -0.295905 0.452660 0.379252
vn -0.415126 0.269101 0.869054
v -0.469694 0.457960 0.372913
vn -0.336424 0.234396 0.912073
v -0.467225 0.453834 0.375370
vn 0.492136 0.783843 -0.378670
v 0.866066 0.574949 0.137969
vn 0.823009 0.438785 -0.360728
v 0.843288 0.548748 0.054130
vn 0.549248 0.832550 -0.072018
v 0.870912 0.576282 0.190337
vn 0.620261 0.783876 -0.028542
v 0.781701 0.643117 0.176753
vn 0.090510 0.987040 0.132516
v 0.652020 0.641487 0.277468
vn 0.610416 -0.033744 -0.791362
v 0.742022 0.358147 -0.038439
vn 0.610225 -0.033927 -0.791502
v 0.738319 0.194027 -0.034259
vn 0.555726 -0.068383 -0.828548
v 0.747961 0.462595 -0.043076
vn 0.604337 -0.085069 -0.792174
v 0.877312 0.340460 0.066671
vn 0.916215 -0.130964 -0.378679
v 0.847740 0.179713 0.050715
vn 0.916215 -0.130964 -0.378679
v 0.867801 0.207317 0.089706
vn 0.372031 0.141523 -0.917368
v 0.605048 0.321346 -0.099665
vn 0.027676 0.748704 -0.662326
v 0.689476 0.517640 -0.035108
vn -0.849195 0.327191 -0.414504
v 0.597571 0.612700 0.068509
vn -0.520634 0.830665 0.197321
v 0.389397 0.525850 0.147030
vn -0.520634 0.830665 0.197321
v 0.398556 0.534896 0.133115
vn -0.558712 0.750888 0.352149
v 0.388385 0.507795 0.185151
vn -0.558677 0.750585 0.352847
v 0.517632 0.590193 0.214514
vn -0.558677 0.750585 0.352847
v 0.393503 0.521908 0.163233
vn -0.044762 0.919436 -0.390684
v 0.243503 0.506308 0.143706
vn -0.045801 0.845150 0.532564
v 0.321062 0.510256 0.144111
vn -0.482390 0.783773 0.391152
v 0.505593 0.557102 0.265973
vn -0.123159 0.866380 0.483960
v 0.236815 0.528182 0.104026
vn -0.123159 0.866380 0.483960
v 0.246553 0.514645 0.130738
vn -0.522036 0.763759 -0.379672
v 0.589120 0.625813 0.102221
vn -0.522036 0.763759 -0.379672
v 0.579587 0.626120 0.115946
vn -0.400570 0.855058 -0.329272
v 0.586409 0.626547 0.107425
vn -0.346284 0.823398 0.449558
v 0.498411 0.525718 0.317923
vn 0.599169 0.734005 0.319739
v 0.919306 0.485919 0.260150
vn 0.559618 0.226898 0.797086
v 0.722831 0.625195 0.308603
vn 0.697480 0.674615 -0.241694
v 0.912297 0.482466 0.130951
vn 0.697480 0.674615 -0.241694
v 0.827303 0.609328 0.239772
vn 0.984391 -0.101868 0.143516
v 0.912503 0.467790 0.119121
vn 0.889270 -0.361302 0.280464
v 0.904412 0.519383 0.211239
vn 0.887490 -0.139390 -0.439241
v 0.890736 0.297082 0.107560
vn 0.053818 0.472267 -0.879811
v 0.778221 0.492378 -0.025238
vn -0.147217 0.873407 -0.464206
v 0.587897 0.628037 0.109484
vn -0.147217 0.873407 -0.464206
v 0.675583 0.658035 0.138117
vn 0.237623 0.898236 -0.369739
v 0.754903 0.592340 0.029496
vn 0.237623 0.898236 -0.369739
v 0.705103 0.606319 0.031451
# 686 vertices, 0 vertices normals

f 1//1 3//3 246//246
f 1//1 246//246 2//2
f 1//1 23//23 15//15
f 15//15 3//3 1//1
f 1//1 2//2 11//11
f 246//246 3//3 18//18
f 4//4 6//6 5//5
f 4//4 5//5 243//243
f 17//17 6//6 4//4
f 4//4 243//243 19//19
f 5//5 6//6 7//7
f 8//8 1//1 10//10
f 8//8 10//10 9//9
f 23//23 1//1 8//8
f 8//8 9//9 669//669
f 10//10 1//1 11//11
f 3//3 14//14 12//12
f 3//3 12//12 441//441
f 14//14 4//4 13//13
f 14//14 13//13 12//12
f 3//3 15//15 16//16
f 16//16 14//14 3//3
f 14//14 16//16 25//25
f 25//25 4//4 14//14
f 4//4 25//25 28//28
f 4//4 28//28 17//17
f 3//3 441//441 18//18
f 13//13 4//4 19//19
f 8//8 20//20 24//24
f 8//8 662//662 20//20
f 24//24 22//22 21//21
f 24//24 20//20 22//22
f 21//21 658//658 29//29
f 21//21 22//22 658//658
f 23//23 8//8 24//24
f 24//24 15//15 23//23
f 24//24 16//16 15//15
f 16//16 24//24 21//21
f 21//21 25//25 16//16
f 25//25 21//21 29//29
f 669//669 662//662 8//8
f 472//472 29//29 658//658
f 26//26 29//29 27//27
f 26//26 27//27 473//473
f 26//26 30//30 28//28
f 28//28 29//29 26//26
f 29//29 28//28 25//25
f 26//26 473//473 302//302
f 27//27 29//29 472//472
f 6//6 33//33 401//401
f 6//6 401//401 31//31
f 6//6 17//17 28//28
f 6//6 28//28 30//30
f 30//30 33//33 6//6
f 6//6 31//31 7//7
f 401//401 33//33 32//32
f 26//26 310//310 33//33
f 26//26 308//308 310//310
f 30//30 26//26 33//33
f 302//302 308//308 26//26
f 32//32 33//33 310//310
f 35//35 37//37 34//34
f 67//67 35//35 34//34
f 68//68 67//67 34//34
f 36//36 68//68 34//34
f 44//44 36//36 34//34
f 37//37 44//44 34//34
f 37//37 35//35 38//38
f 35//35 43//43 38//38
f 43//43 37//37 38//38
f 51//51 40//40 39//39
f 51//51 536//536 40//40
f 39//39 535//535 41//41
f 39//39 40//40 535//535
f 41//41 42//42 49//49
f 41//41 535//535 42//42
f 51//51 43//43 53//53
f 43//43 51//51 39//39
f 39//39 37//37 43//43
f 39//39 44//44 37//37
f 44//44 39//39 41//41
f 41//41 45//45 44//44
f 41//41 64//64 45//45
f 64//64 41//41 49//49
f 49//49 66//66 64//64
f 533//533 536//536 51//51
f 540//540 49//49 42//42
f 58//58 46//46 264//264
f 58//58 264//264 267//267
f 57//57 46//46 58//58
f 46//46 57//57 63//63
f 58//58 267//267 504//504
f 264//264 46//46 50//50
f 49//49 48//48 46//46
f 49//49 47//47 48//48
f 66//66 49//49 46//46
f 46//46 63//63 66//66
f 540//540 47//47 49//49
f 50//50 46//46 48//48
f 52//52 579//579 51//51
f 52//52 577//577 579//579
f 53//53 52//52 51//51
f 578//578 577//577 52//52
f 533//533 51//51 579//579
f 56//56 335//335 54//54
f 56//56 336//336 335//335
f 54//54 338//338 52//52
f 54//54 335//335 338//338
f 70//70 56//56 54//54
f 54//54 67//67 70//70
f 54//54 35//35 67//67
f 54//54 43//43 35//35
f 54//54 53//53 43//43
f 53//53 54//54 52//52
f 345//345 336//336 56//56
f 578//578 52//52 338//338
f 61//61 55//55 56//56
f 61//61 361//361 55//55
f 61//61 68//68 36//36
f 68//68 61//61 56//56
f 56//56 70//70 68//68
f 370//370 361//361 61//61
f 345//345 56//56 55//55
f 58//58 490//490 59//59
f 58//58 488//488 490//490
f 59//59 487//487 60//60
f 59//59 490//490 487//487
f 60//60 62//62 61//61
f 60//60 487//487 62//62
f 58//58 64//64 57//57
f 64//64 58//58 59//59
f 59//59 45//45 64//64
f 45//45 59//59 60//60
f 60//60 44//44 45//45
f 60//60 36//36 44//44
f 36//36 60//60 61//61
f 504//504 488//488 58//58
f 370//370 61//61 62//62
f 63//63 57//57 65//65
f 57//57 64//64 65//65
f 64//64 66//66 65//65
f 66//66 63//63 65//65
f 67//67 68//68 69//69
f 68//68 70//70 69//69
f 70//70 67//67 69//69
f 79//79 73//73 72//72
f 73//73 100//100 72//72
f 100//100 71//71 72//72
f 71//71 78//78 72//72
f 78//78 79//79 72//72
f 73//73 79//79 74//74
f 87//87 73//73 74//74
f 79//79 87//87 74//74
f 94//94 557//557 75//75
f 94//94 558//558 557//557
f 75//75 560//560 76//76
f 75//75 557//557 560//560
f 76//76 561//561 81//81
f 76//76 560//560 561//561
f 94//94 78//78 77//77
f 78//78 94//94 75//75
f 75//75 79//79 78//78
f 75//75 87//87 79//79
f 87//87 75//75 76//76
f 76//76 86//86 87//87
f 76//76 84//84 86//86
f 84//84 76//76 81//81
f 80//80 558//558 94//94
f 322//322 81//81 561//561
f 82//82 81//81 319//319
f 82//82 319//319 323//323
f 82//82 83//83 84//84
f 84//84 81//81 82//82
f 82//82 323//323 133//133
f 319//319 81//81 322//322
f 82//82 127//127 88//88
f 82//82 89//89 127//127
f 88//88 85//85 98//98
f 88//88 127//127 85//85
f 82//82 86//86 83//83
f 86//86 82//82 88//88
f 88//88 87//87 86//86
f 88//88 73//73 87//87
f 73//73 88//88 98//98
f 98//98 100//100 73//73
f 133//133 89//89 82//82
f 132//132 98//98 85//85
f 92//92 91//91 93//93
f 92//92 90//90 91//91
f 92//92 78//78 71//71
f 78//78 92//92 93//93
f 93//93 77//77 78//78
f 390//390 90//90 92//92
f 95//95 93//93 91//91
f 93//93 541//541 94//94
f 93//93 96//96 541//541
f 77//77 93//93 94//94
f 95//95 96//96 93//93
f 80//80 94//94 541//541
f 92//92 99//99 97//97
f 92//92 97//97 101//101
f 99//99 98//98 102//102
f 99//99 102//102 97//97
f 71//71 99//99 92//92
f 99//99 71//71 100//100
f 100//100 98//98 99//99
f 92//92 101//101 390//390
f 102//102 98//98 132//132
f 86//86 84//84 103//103
f 83//83 86//86 103//103
f 84//84 83//83 103//103
f 128//128 108//108 104//104
f 108//108 140//140 104//104
f 140//140 105//105 104//104
f 105//105 124//124 104//104
f 124//124 128//128 104//104
f 108//108 128//128 106//106
f 117//117 108//108 106//106
f 143//143 117//117 106//106
f 107//107 143//143 106//106
f 128//128 107//107 106//106
f 140//140 108//108 109//109
f 108//108 117//117 109//109
f 117//117 139//139 109//109
f 139//139 140//140 109//109
f 125//125 111//111 112//112
f 125//125 112//112 110//110
f 141//141 111//111 125//125
f 125//125 110//110 387//387
f 112//112 111//111 427//427
f 115//115 599//599 113//113
f 115//115 600//600 599//599
f 113//113 597//597 118//118
f 113//113 599//599 597//597
f 118//118 114//114 120//120
f 118//118 597//597 114//114
f 115//115 116//116 134//134
f 116//116 115//115 113//113
f 113//113 143//143 116//116
f 113//113 117//117 143//143
f 117//117 113//113 118//118
f 118//118 139//139 117//117
f 118//118 119//119 139//139
f 119//119 118//118 120//120
f 596//596 600//600 115//115
f 167//167 120//120 114//114
f 129//129 121//121 122//122
f 129//129 122//122 382//382
f 121//121 125//125 123//123
f 121//121 123//123 122//122
f 124//124 121//121 129//129
f 121//121 124//124 105//105
f 105//105 125//125 121//121
f 125//125 105//105 141//141
f 129//129 382//382 132//132
f 123//123 125//125 387//387
f 138//138 120//120 126//126
f 138//138 126//126 163//163
f 119//119 120//120 138//138
f 138//138 163//163 162//162
f 126//126 120//120 167//167
f 129//129 127//127 130//130
f 129//129 85//85 127//127
f 130//130 89//89 131//131
f 130//130 127//127 89//89
f 129//129 128//128 124//124
f 128//128 129//129 130//130
f 130//130 107//107 128//128
f 130//130 116//116 107//107
f 116//116 130//130 131//131
f 131//131 134//134 116//116
f 132//132 85//85 129//129
f 133//133 131//131 89//89
f 131//131 329//329 115//115
f 131//131 330//330 329//329
f 134//134 131//131 115//115
f 133//133 330//330 131//131
f 596//596 115//115 329//329
f 138//138 135//135 136//136
f 138//138 137//137 135//135
f 136//136 142//142 111//111
f 136//136 135//135 142//142
f 119//119 138//138 136//136
f 136//136 139//139 119//119
f 136//136 140//140 139//139
f 136//136 105//105 140//140
f 136//136 141//141 105//105
f 141//141 136//136 111//111
f 162//162 137//137 138//138
f 427//427 111//111 142//142
f 143//143 107//107 144//144
f 107//107 116//116 144//144
f 116//116 143//143 144//144
f 161//161 160//160 148//148
f 160//160 145//145 148//148
f 145//145 146//146 148//148
f 146//146 147//147 148//148
f 147//147 161//161 148//148
f 157//157 149//149 241//241
f 157//157 241//241 150//150
f 182//182 149//149 157//157
f 149//149 182//182 181//181
f 157//157 150//150 239//239
f 241//241 149//149 11//11
f 149//149 185//185 9//9
f 149//149 9//9 10//10
f 181//181 185//185 149//149
f 149//149 10//10 11//11
f 9//9 185//185 669//669
f 152//152 153//153 635//635
f 152//152 635//635 151//151
f 153//153 154//154 634//634
f 153//153 634//634 635//635
f 175//175 153//153 152//152
f 153//153 175//175 146//146
f 153//153 146//146 145//145
f 145//145 154//154 153//153
f 152//152 151//151 637//637
f 634//634 154//154 168//168
f 155//155 156//156 419//419
f 155//155 419//419 418//418
f 156//156 157//157 158//158
f 156//156 158//158 419//419
f 159//159 156//156 155//155
f 156//156 159//159 160//160
f 156//156 160//160 161//161
f 161//161 157//157 156//156
f 157//157 161//161 182//182
f 155//155 418//418 162//162
f 158//158 157//157 239//239
f 164//164 155//155 163//163
f 164//164 163//163 126//126
f 159//159 155//155 164//164
f 164//164 126//126 167//167
f 163//163 155//155 162//162
f 164//164 165//165 166//166
f 164//164 619//619 165//165
f 166//166 615//615 154//154
f 166//166 165//165 615//615
f 159//159 164//164 166//166
f 166//166 160//160 159//159
f 166//166 145//145 160//160
f 145//145 166//166 154//154
f 167//167 619//619 164//164
f 168//168 154//154 615//615
f 174//174 152//152 363//363
f 174//174 363//363 170//170
f 175//175 152//152 174//174
f 169//169 174//174 170//170
f 170//170 221//221 169//169
f 363//363 152//152 637//637
f 184//184 174//174 172//172
f 184//184 172//172 171//171
f 171//171 172//172 230//230
f 171//171 230//230 173//173
f 173//173 230//230 176//176
f 147//147 174//174 184//184
f 174//174 147//147 146//146
f 174//174 146//146 175//175
f 171//171 176//176 177//177
f 177//177 184//184 171//171
f 176//176 233//233 177//177
f 169//169 221//221 230//230
f 172//172 174//174 169//169
f 169//169 230//230 172//172
f 185//185 184//184 178//178
f 185//185 178//178 179//179
f 179//179 178//178 666//666
f 179//179 666//666 180//180
f 180//180 666//666 670//670
f 185//185 181//181 182//182
f 182//182 184//184 185//185
f 161//161 183//183 182//182
f 183//183 184//184 182//182
f 184//184 183//183 147//147
f 183//183 161//161 147//147
f 179//179 670//670 669//669
f 669//669 185//185 179//179
f 177//177 233//233 666//666
f 178//178 184//184 177//177
f 177//177 666//666 178//178
f 210//210 187//187 186//186
f 187//187 211//211 186//186
f 211//211 210//210 186//186
f 188//188 192//192 190//190
f 187//187 188//188 190//190
f 211//211 187//187 190//190
f 189//189 211//211 190//190
f 193//193 191//191 190//190
f 191//191 189//189 190//190
f 192//192 193//193 190//190
f 192//192 188//188 196//196
f 188//188 194//194 196//196
f 194//194 195//195 196//196
f 195//195 197//197 196//196
f 197//197 192//192 196//196
f 197//197 195//195 198//198
f 228//228 197//197 198//198
f 195//195 228//228 198//198
f 201//201 216//216 199//199
f 201//201 199//199 202//202
f 200//200 216//216 201//201
f 201//201 202//202 477//477
f 199//199 216//216 259//259
f 217//217 205//205 203//203
f 217//217 203//203 204//204
f 220//220 205//205 217//217
f 217//217 204//204 497//497
f 203//203 205//205 262//262
f 226//226 207//207 206//206
f 226//226 206//206 674//674
f 207//207 208//208 675//675
f 207//207 675//675 206//206
f 208//208 209//209 681//681
f 208//208 681//681 675//675
f 194//194 207//207 226//226
f 207//207 194//194 188//188
f 188//188 208//208 207//207
f 208//208 188//188 187//187
f 208//208 187//187 210//210
f 210//210 209//209 208//208
f 226//226 674//674 233//233
f 681//681 209//209 657//657
f 201//201 474//474 209//209
f 201//201 212//212 474//474
f 201//201 189//189 200//200
f 201//201 211//211 189//189
f 201//201 210//210 211//211
f 210//210 201//201 209//209
f 477//477 212//212 201//201
f 657//657 209//209 474//474
f 216//216 214//214 213//213
f 216//216 213//213 507//507
f 214//214 217//217 215//215
f 214//214 215//215 213//213
f 216//216 200//200 189//189
f 216//216 189//189 191//191
f 191//191 214//214 216//216
f 214//214 191//191 193//193
f 193//193 217//217 214//214
f 217//217 193//193 220//220
f 216//216 507//507 259//259
f 215//215 217//217 497//497
f 229//229 218//218 219//219
f 229//229 222//222 218//218
f 219//219 223//223 205//205
f 219//219 218//218 223//223
f 228//228 229//229 219//219
f 219//219 197//197 228//228
f 219//219 192//192 197//197
f 219//219 193//193 192//192
f 193//193 219//219 205//205
f 205//205 220//220 193//193
f 231//231 221//221 222//222
f 222//222 229//229 231//231
f 262//262 205//205 223//223
f 229//229 226//226 232//232
f 229//229 232//232 224//224
f 224//224 232//232 176//176
f 224//224 176//176 225//225
f 225//225 176//176 230//230
f 228//228 226//226 229//229
f 195//195 227//227 228//228
f 227//227 226//226 228//228
f 226//226 227//227 194//194
f 227//227 195//195 194//194
f 224//224 230//230 231//231
f 231//231 229//229 224//224
f 230//230 221//221 231//231
f 232//232 226//226 233//233
f 233//233 176//176 232//232
f 235//235 234//234 110//110
f 235//235 110//110 112//112
f 237//237 234//234 235//235
f 235//235 112//112 427//427
f 110//110 234//234 387//387
f 235//235 430//430 238//238
f 235//235 429//429 430//430
f 237//237 235//235 238//238
f 427//427 429//429 235//235
f 433//433 238//238 430//430
f 234//234 238//238 236//236
f 234//234 236//236 378//378
f 237//237 238//238 234//234
f 234//234 378//378 387//387
f 236//236 238//238 433//433
f 240//240 241//241 245//245
f 240//240 150//150 241//241
f 253//253 240//240 245//245
f 245//245 255//255 253//253
f 239//239 150//150 240//240
f 11//11 245//245 241//241
f 242//242 244//244 243//243
f 242//242 243//243 5//5
f 248//248 244//244 242//242
f 242//242 5//5 7//7
f 243//243 244//244 19//19
f 254//254 245//245 2//2
f 254//254 2//2 246//246
f 257//257 245//245 254//254
f 245//245 257//257 255//255
f 254//254 246//246 18//18
f 2//2 245//245 11//11
f 242//242 247//247 250//250
f 242//242 392//392 247//247
f 248//248 242//242 250//250
f 7//7 392//392 242//242
f 252//252 250//250 247//247
f 244//244 250//250 251//251
f 244//244 251//251 249//249
f 248//248 250//250 244//244
f 244//244 249//249 19//19
f 251//251 250//250 252//252
f 240//240 254//254 415//415
f 240//240 415//415 414//414
f 240//240 253//253 257//257
f 257//257 254//254 240//240
f 240//240 414//414 239//239
f 415//415 254//254 18//18
f 253//253 255//255 256//256
f 257//257 253//253 256//256
f 255//255 257//257 256//256
f 274//274 199//199 258//258
f 274//274 202//202 199//199
f 271//271 274//274 258//258
f 477//477 202//202 274//274
f 259//259 258//258 199//199
f 261//261 203//203 260//260
f 261//261 204//204 203//203
f 278//278 261//261 260//260
f 497//497 204//204 261//261
f 262//262 260//260 203//203
f 260//260 365//365 263//263
f 260//260 366//366 365//365
f 278//278 260//260 263//263
f 262//262 366//366 260//260
f 364//364 263//263 365//365
f 265//265 264//264 281//281
f 265//265 267//267 264//264
f 270//270 265//265 281//281
f 281//281 266//266 270//270
f 504//504 267//267 265//265
f 50//50 281//281 264//264
f 268//268 269//269 273//273
f 268//268 463//463 269//269
f 273//273 275//275 274//274
f 273//273 269//269 275//275
f 268//268 270//270 266//266
f 268//268 272//272 270//270
f 272//272 268//268 273//273
f 273//273 271//271 272//272
f 271//271 273//273 274//274
f 301//301 463//463 268//268
f 477//477 274//274 275//275
f 265//265 276//276 498//498
f 265//265 498//498 499//499
f 276//276 258//258 503//503
f 276//276 503//503 498//498
f 265//265 270//270 272//272
f 272//272 276//276 265//265
f 276//276 272//272 271//271
f 271//271 258//258 276//276
f 265//265 499//499 504//504
f 503//503 258//258 259//259
f 261//261 263//263 279//279
f 261//261 279//279 277//277
f 278//278 263//263 261//261
f 261//261 277//277 497//497
f 279//279 263//263 364//364
f 268//268 281//281 280//280
f 268//268 280//280 304//304
f 266//266 281//281 268//268
f 268//268 304//304 301//301
f 280//280 281//281 50//50
f 291//291 282//282 283//283
f 292//292 291//291 283//283
f 286//286 292//292 283//283
f 300//300 286//286 283//283
f 282//282 300//300 283//283
f 288//288 285//285 290//290
f 288//288 284//284 285//285
f 288//288 286//286 298//298
f 288//288 292//292 286//286
f 292//292 288//288 290//290
f 290//290 294//294 292//292
f 540//540 284//284 288//288
f 95//95 290//290 285//285
f 288//288 303//303 48//48
f 288//288 48//48 47//47
f 288//288 298//298 287//287
f 287//287 303//303 288//288
f 288//288 47//47 540//540
f 48//48 303//303 50//50
f 289//289 290//290 91//91
f 289//289 91//91 90//90
f 282//282 290//290 289//289
f 290//290 282//282 291//291
f 290//290 291//291 294//294
f 289//289 90//90 390//390
f 91//91 290//290 95//95
f 291//291 292//292 293//293
f 294//294 291//291 293//293
f 292//292 294//294 293//293
f 297//297 299//299 295//295
f 297//297 295//295 460//460
f 299//299 309//309 296//296
f 299//299 296//296 295//295
f 297//297 287//287 298//298
f 298//298 299//299 297//297
f 299//299 298//298 286//286
f 299//299 286//286 300//300
f 299//299 300//300 306//306
f 306//306 309//309 299//299
f 297//297 460//460 301//301
f 296//296 309//309 302//302
f 303//303 297//297 304//304
f 303//303 304//304 280//280
f 287//287 297//297 303//303
f 303//303 280//280 50//50
f 304//304 297//297 301//301
f 289//289 394//394 307//307
f 289//289 305//305 394//394
f 289//289 300//300 282//282
f 289//289 306//306 300//300
f 306//306 289//289 307//307
f 390//390 305//305 289//289
f 32//32 307//307 394//394
f 307//307 308//308 309//309
f 307//307 310//310 308//308
f 306//306 307//307 309//309
f 32//32 310//310 307//307
f 302//302 309//309 308//308
f 312//312 315//315 313//313
f 311//311 312//312 313//313
f 315//315 311//311 313//313
f 315//315 312//312 314//314
f 312//312 326//326 314//314
f 326//326 316//316 314//314
f 316//316 340//340 314//314
f 340//340 339//339 314//314
f 339//339 315//315 314//314
f 321//321 575//575 317//317
f 321//321 572//572 575//575
f 321//321 316//316 327//327
f 321//321 340//340 316//316
f 340//340 321//321 317//317
f 317//317 341//341 340//340
f 322//322 572//572 321//321
f 578//578 317//317 575//575
f 321//321 318//318 323//323
f 321//321 323//323 319//319
f 327//327 318//318 321//321
f 318//318 327//327 320//320
f 321//321 319//319 322//322
f 323//323 318//318 133//133
f 333//333 325//325 324//324
f 333//333 328//328 325//325
f 333//333 316//316 326//326
f 316//316 333//333 324//324
f 324//324 327//327 316//316
f 324//324 320//320 327//327
f 334//334 328//328 333//333
f 596//596 324//324 325//325
f 318//318 324//324 329//329
f 318//318 329//329 330//330
f 320//320 324//324 318//318
f 318//318 330//330 133//133
f 329//329 324//324 596//596
f 333//333 348//348 331//331
f 333//333 331//331 332//332
f 333//333 326//326 312//312
f 333//333 312//312 311//311
f 333//333 311//311 344//344
f 344//344 348//348 333//333
f 333//333 332//332 334//334
f 331//331 348//348 632//632
f 317//317 335//335 337//337
f 317//317 338//338 335//335
f 337//337 336//336 347//347
f 337//337 335//335 336//336
f 341//341 317//317 337//337
f 337//337 339//339 341//341
f 337//337 315//315 339//339
f 337//337 311//311 315//315
f 337//337 344//344 311//311
f 344//344 337//337 347//347
f 578//578 338//338 317//317
f 345//345 347//347 336//336
f 339//339 340//340 342//342
f 340//340 341//341 342//342
f 341//341 339//339 342//342
f 347//347 343//343 348//348
f 347//347 346//346 343//343
f 344//344 347//347 348//348
f 345//345 346//346 347//347
f 632//632 348//348 343//343
f 352//352 356//356 349//349
f 356//356 358//358 349//349
f 358//358 359//359 349//349
f 359//359 350//350 349//349
f 350//350 352//352 349//349
f 356//356 352//352 351//351
f 374//374 356//356 351//351
f 352//352 374//374 351//351
f 355//355 354//354 353//353
f 355//355 640//640 354//354
f 355//355 374//374 373//373
f 355//355 356//356 374//374
f 355//355 358//358 356//356
f 358//358 355//355 353//353
f 353//353 357//357 358//358
f 637//637 640//640 355//355
f 632//632 353//353 354//354
f 360//360 362//362 55//55
f 360//360 55//55 361//361
f 360//360 359//359 358//358
f 360//360 358//358 357//357
f 357//357 362//362 360//360
f 360//360 361//361 370//370
f 55//55 362//362 345//345
f 353//353 346//346 362//362
f 353//353 343//343 346//346
f 357//357 353//353 362//362
f 632//632 343//343 353//353
f 345//345 362//362 346//346
f 372//372 363//363 355//355
f 372//372 170//170 363//363
f 373//373 372//372 355//355
f 221//221 170//170 372//372
f 637//637 355//355 363//363
f 369//369 366//366 371//371
f 369//369 365//365 366//366
f 376//376 369//369 371//371
f 364//364 365//365 369//369
f 262//262 371//371 366//366
f 360//360 367//367 369//369
f 360//360 368//368 367//367
f 359//359 360//360 369//369
f 369//369 350//350 359//359
f 369//369 376//376 350//350
f 370//370 368//368 360//360
f 364//364 369//369 367//367
f 372//372 375//375 218//218
f 372//372 218//218 222//222
f 375//375 371//371 223//223
f 375//375 223//223 218//218
f 373//373 375//375 372//372
f 375//375 373//373 374//374
f 374//374 371//371 375//375
f 371//371 374//374 352//352
f 371//371 352//352 350//350
f 371//371 350//350 376//376
f 372//372 222//222 221//221
f 223//223 371//371 262//262
f 389//389 384//384 377//377
f 384//384 385//385 377//377
f 385//385 402//402 377//377
f 402//402 404//404 377//377
f 404//404 389//389 377//377
f 381//381 380//380 378//378
f 381//381 378//378 236//236
f 379//379 380//380 381//381
f 381//381 236//236 433//433
f 378//378 380//380 387//387
f 386//386 122//122 383//383
f 386//386 382//382 122//122
f 383//383 123//123 380//380
f 383//383 122//122 123//123
f 384//384 386//386 383//383
f 383//383 385//385 384//384
f 385//385 383//383 380//380
f 380//380 379//379 385//385
f 132//132 382//382 386//386
f 387//387 380//380 123//123
f 391//391 97//97 388//388
f 391//391 101//101 97//97
f 388//388 102//102 386//386
f 388//388 97//97 102//102
f 389//389 391//391 388//388
f 388//388 384//384 389//389
f 384//384 388//388 386//386
f 390//390 101//101 391//391
f 132//132 386//386 102//102
f 396//396 392//392 393//393
f 396//396 247//247 392//392
f 398//398 396//396 393//393
f 252//252 247//247 396//396
f 7//7 393//393 392//392
f 391//391 395//395 394//394
f 391//391 394//394 305//305
f 389//389 395//395 391//391
f 395//395 389//389 404//404
f 395//395 404//404 400//400
f 391//391 305//305 390//390
f 394//394 395//395 32//32
f 396//396 381//381 397//397
f 396//396 397//397 434//434
f 396//396 398//398 399//399
f 396//396 399//399 402//402
f 396//396 402//402 385//385
f 385//385 381//381 396//396
f 381//381 385//385 379//379
f 396//396 434//434 252//252
f 397//397 381//381 433//433
f 393//393 401//401 395//395
f 393//393 31//31 401//401
f 393//393 399//399 398//398
f 393//393 400//400 399//399
f 400//400 393//393 395//395
f 7//7 31//31 393//393
f 32//32 395//395 401//401
f 404//404 402//402 403//403
f 402//402 399//399 403//403
f 399//399 400//400 403//403
f 400//400 404//404 403//403
f 410//410 442//442 406//406
f 442//442 405//405 406//406
f 405//405 411//411 406//406
f 411//411 431//431 406//406
f 431//431 410//410 406//406
f 442//442 410//410 408//408
f 444//444 442//442 408//408
f 407//407 444//444 408//408
f 409//409 407//407 408//408
f 410//410 409//409 408//408
f 411//411 405//405 412//412
f 440//440 411//411 412//412
f 436//436 440//440 412//412
f 405//405 436//436 412//412
f 435//435 439//439 249//249
f 435//435 249//249 251//251
f 413//413 439//439 435//435
f 435//435 251//251 252//252
f 249//249 439//439 19//19
f 416//416 422//422 414//414
f 416//416 414//414 415//415
f 416//416 443//443 417//417
f 417//417 422//422 416//416
f 416//416 415//415 18//18
f 414//414 422//422 239//239
f 425//425 419//419 420//420
f 425//425 418//418 419//419
f 420//420 158//158 422//422
f 420//420 419//419 158//158
f 421//421 425//425 420//420
f 420//420 407//407 421//421
f 420//420 444//444 407//407
f 444//444 420//420 422//422
f 422//422 417//417 444//444
f 162//162 418//418 425//425
f 239//239 422//422 158//158
f 425//425 424//424 135//135
f 425//425 135//135 137//137
f 424//424 423//423 142//142
f 424//424 142//142 135//135
f 421//421 424//424 425//425
f 424//424 421//421 409//409
f 424//424 409//409 410//410
f 410//410 423//423 424//424
f 423//423 410//410 431//431
f 423//423 431//431 426//426
f 425//425 137//137 162//162
f 142//142 423//423 427//427
f 407//407 409//409 428//428
f 409//409 421//421 428//428
f 421//421 407//407 428//428
f 432//432 429//429 423//423
f 432//432 430//430 429//429
f 426//426 432//432 423//423
f 433//433 430//430 432//432
f 427//427 423//423 429//429
f 432//432 435//435 434//434
f 432//432 434//434 397//397
f 432//432 426//426 431//431
f 432//432 431//431 411//411
f 411//411 435//435 432//432
f 435//435 411//411 440//440
f 435//435 440//440 413//413
f 432//432 397//397 433//433
f 434//434 435//435 252//252
f 416//416 12//12 438//438
f 416//416 441//441 12//12
f 438//438 13//13 439//439
f 438//438 12//12 13//13
f 416//416 437//437 443//443
f 437//437 416//416 438//438
f 438//438 436//436 437//437
f 436//436 438//438 439//439
f 439//439 440//440 436//436
f 439//439 413//413 440//440
f 18//18 441//441 416//416
f 19//19 439//439 13//13
f 405//405 442//442 445//445
f 436//436 405//405 445//445
f 443//443 437//437 445//445
f 437//437 436//436 445//445
f 417//417 443//443 445//445
f 444//444 417//417 445//445
f 442//442 444//444 445//445
f 456//456 482//482 449//449
f 457//457 456//456 449//449
f 446//446 457//457 449//449
f 476//476 446//446 449//449
f 448//448 476//476 449//449
f 447//447 448//448 449//449
f 482//482 447//447 449//449
f 451//451 450//450 452//452
f 450//450 446//446 452//452
f 446//446 476//476 452//452
f 476//476 451//451 452//452
f 471//471 455//455 295//295
f 471//471 295//295 296//296
f 455//455 453//453 460//460
f 455//455 460//460 295//295
f 454//454 455//455 471//471
f 455//455 454//454 456//456
f 455//455 456//456 457//457
f 455//455 457//457 458//458
f 458//458 453//453 455//455
f 453//453 458//458 459//459
f 471//471 296//296 302//302
f 460//460 453//453 301//301
f 453//453 462//462 269//269
f 453//453 269//269 463//463
f 462//462 464//464 275//275
f 462//462 275//275 269//269
f 453//453 459//459 461//461
f 461//461 462//462 453//453
f 462//462 461//461 466//466
f 462//462 466//466 475//475
f 475//475 464//464 462//462
f 453//453 463//463 301//301
f 275//275 464//464 477//477
f 450//450 451//451 465//465
f 468//468 450//450 465//465
f 461//461 468//468 465//465
f 475//475 466//466 465//465
f 466//466 461//461 465//465
f 451//451 475//475 465//465
f 459//459 458//458 467//467
f 461//461 459//459 467//467
f 468//468 461//461 467//467
f 458//458 468//468 467//467
f 457//457 446//446 469//469
f 446//446 450//450 469//469
f 450//450 468//468 469//469
f 468//468 458//458 469//469
f 458//458 457//457 469//469
f 470//470 471//471 473//473
f 470//470 473//473 27//27
f 470//470 481//481 483//483
f 470//470 483//483 454//454
f 454//454 471//471 470//470
f 470//470 27//27 472//472
f 473//473 471//471 302//302
f 464//464 479//479 474//474
f 464//464 474//474 212//212
f 464//464 475//475 451//451
f 464//464 451//451 476//476
f 476//476 479//479 464//464
f 479//479 476//476 448//448
f 464//464 212//212 477//477
f 474//474 479//479 657//657
f 482//482 456//456 478//478
f 456//456 454//454 478//478
f 454//454 483//483 478//478
f 483//483 482//482 478//478
f 479//479 470//470 653//653
f 479//479 653//653 656//656
f 479//479 448//448 447//447
f 447//447 470//470 479//479
f 470//470 447//447 481//481
f 479//479 656//656 657//657
f 653//653 470//470 472//472
f 447//447 482//482 480//480
f 481//481 447//447 480//480
f 483//483 481//481 480//480
f 482//482 483//483 480//480
f 484//484 492//492 486//486
f 492//492 515//515 486//486
f 515//515 514//514 486//486
f 514//514 485//485 486//486
f 485//485 484//484 486//486
f 511//511 487//487 491//491
f 511//511 62//62 487//487
f 491//491 490//490 493//493
f 491//491 487//487 490//490
f 493//493 488//488 489//489
f 493//493 490//490 488//488
f 484//484 511//511 491//491
f 491//491 492//492 484//484
f 491//491 505//505 492//492
f 505//505 491//491 493//493
f 493//493 513//513 505//505
f 513//513 493//493 489//489
f 489//489 502//502 513//513
f 370//370 62//62 511//511
f 504//504 489//489 488//488
f 496//496 495//495 277//277
f 496//496 277//277 279//279
f 494//494 495//495 496//496
f 496//496 279//279 364//364
f 277//277 495//495 497//497
f 509//509 500//500 498//498
f 509//509 498//498 503//503
f 500//500 489//489 499//499
f 500//500 499//499 498//498
f 510//510 500//500 509//509
f 500//500 510//510 501//501
f 500//500 501//501 502//502
f 502//502 489//489 500//500
f 509//509 503//503 259//259
f 499//499 489//489 504//504
f 515//515 492//492 506//506
f 492//492 505//505 506//506
f 505//505 513//513 506//506
f 513//513 515//515 506//506
f 509//509 213//213 508//508
f 509//509 507//507 213//213
f 508//508 215//215 495//495
f 508//508 213//213 215//215
f 509//509 514//514 510//510
f 514//514 509//509 508//508
f 508//508 485//485 514//514
f 485//485 508//508 495//495
f 495//495 494//494 485//485
f 259//259 507//507 509//509
f 497//497 495//495 215//215
f 511//511 496//496 367//367
f 511//511 367//367 368//368
f 484//484 496//496 511//511
f 496//496 484//484 485//485
f 496//496 485//485 494//494
f 511//511 368//368 370//370
f 367//367 496//496 364//364
f 513//513 502//502 512//512
f 515//515 513//513 512//512
f 514//514 515//515 512//512
f 510//510 514//514 512//512
f 502//502 501//501 512//512
f 501//501 510//510 512//512
f 520//520 519//519 516//516
f 550//550 520//520 516//516
f 517//517 550//550 516//516
f 518//518 517//517 516//516
f 519//519 518//518 516//516
f 519//519 520//520 521//521
f 520//520 548//548 521//521
f 548//548 546//546 521//521
f 546//546 523//523 521//521
f 523//523 522//522 521//521
f 522//522 519//519 521//521
f 519//519 522//522 524//524
f 522//522 523//523 524//524
f 523//523 543//543 524//524
f 543//543 544//544 524//524
f 544//544 525//525 524//524
f 525//525 518//518 524//524
f 518//518 519//519 524//524
f 520//520 550//550 526//526
f 548//548 520//520 526//526
f 537//537 548//548 526//526
f 549//549 537//537 526//526
f 550//550 549//549 526//526
f 527//527 530//530 567//567
f 527//527 567//567 528//528
f 530//530 529//529 531//531
f 530//530 531//531 567//567
f 527//527 532//532 517//517
f 527//527 517//517 518//518
f 527//527 518//518 525//525
f 525//525 530//530 527//527
f 530//530 525//525 544//544
f 544//544 529//529 530//530
f 529//529 544//544 539//539
f 527//527 528//528 80//80
f 531//531 529//529 533//533
f 551//551 535//535 538//538
f 551//551 42//42 535//535
f 538//538 40//40 534//534
f 538//538 535//535 40//40
f 534//534 536//536 529//529
f 534//534 40//40 536//536
f 551//551 537//537 549//549
f 537//537 551//551 538//538
f 538//538 546//546 537//537
f 546//546 538//538 534//534
f 534//534 523//523 546//546
f 534//534 543//543 523//523
f 543//543 534//534 529//529
f 529//529 539//539 543//543
f 540//540 42//42 551//551
f 533//533 529//529 536//536
f 552//552 527//527 541//541
f 552//552 541//541 542//542
f 532//532 527//527 552//552
f 552//552 542//542 95//95
f 541//541 527//527 80//80
f 544//544 543//543 545//545
f 543//543 539//539 545//545
f 539//539 544//544 545//545
f 546//546 548//548 547//547
f 537//537 546//546 547//547
f 548//548 537//537 547//547
f 551//551 552//552 285//285
f 551//551 285//285 284//284
f 551//551 549//549 550//550
f 550//550 552//552 551//551
f 552//552 550//550 517//517
f 552//552 517//517 532//532
f 551//551 284//284 540//540
f 285//285 552//552 95//95
f 570//570 555//555 554//554
f 555//555 562//562 554//554
f 562//562 553//553 554//554
f 553//553 570//570 554//554
f 555//555 570//570 556//556
f 564//564 555//555 556//556
f 581//581 564//564 556//556
f 583//583 581//581 556//556
f 573//573 583//583 556//556
f 570//570 573//573 556//556
f 566//566 563//563 557//557
f 566//566 557//557 558//558
f 563//563 559//559 560//560
f 563//563 560//560 557//557
f 559//559 574//574 561//561
f 559//559 561//561 560//560
f 566//566 586//586 562//562
f 562//562 563//563 566//566
f 563//563 562//562 555//555
f 555//555 559//559 563//563
f 559//559 555//555 564//564
f 559//559 564//564 582//582
f 582//582 574//574 559//559
f 574//574 582//582 565//565
f 566//566 558//558 80//80
f 561//561 574//574 322//322
f 566//566 567//567 569//569
f 566//566 528//528 567//567
f 569//569 531//531 568//568
f 569//569 567//567 531//531
f 566//566 553//553 586//586
f 553//553 566//566 569//569
f 569//569 570//570 553//553
f 569//569 573//573 570//570
f 573//573 569//569 568//568
f 568//568 571//571 573//573
f 80//80 528//528 566//566
f 533//533 568//568 531//531
f 574//574 576//576 575//575
f 574//574 575//575 572//572
f 574//574 565//565 583//583
f 583//583 576//576 574//574
f 576//576 583//583 573//573
f 576//576 573//573 571//571
f 574//574 572//572 322//322
f 575//575 576//576 578//578
f 576//576 568//568 579//579
f 576//576 579//579 577//577
f 571//571 568//568 576//576
f 576//576 577//577 578//578
f 579//579 568//568 533//533
f 582//582 564//564 580//580
f 564//564 581//581 580//580
f 581//581 582//582 580//580
f 581//581 583//583 584//584
f 582//582 581//581 584//584
f 565//565 582//582 584//584
f 583//583 565//565 584//584
f 553//553 562//562 585//585
f 586//586 553//553 585//585
f 562//562 586//586 585//585
f 590//590 587//587 588//588
f 614//614 590//590 588//588
f 608//608 614//614 588//588
f 603//603 608//608 588//588
f 587//587 603//603 588//588
f 587//587 590//590 589//589
f 590//590 591//591 589//589
f 591//591 592//592 589//589
f 592//592 602//602 589//589
f 602//602 587//587 589//589
f 602//602 592//592 593//593
f 616//616 602//602 593//593
f 592//592 616//616 593//593
f 595//595 328//328 610//610
f 595//595 325//325 328//328
f 595//595 594//594 606//606
f 594//594 595//595 610//610
f 610//610 608//608 594//594
f 610//610 614//614 608//608
f 596//596 325//325 595//595
f 334//334 610//610 328//328
f 618//618 597//597 601//601
f 618//618 598//598 597//597
f 601//601 599//599 604//604
f 601//601 597//597 599//599
f 604//604 600//600 595//595
f 604//604 599//599 600//600
f 616//616 618//618 601//601
f 601//601 602//602 616//616
f 601//601 587//587 602//602
f 587//587 601//601 604//604
f 604//604 603//603 587//587
f 604//604 605//605 603//603
f 605//605 604//604 595//595
f 595//595 606//606 605//605
f 167//167 598//598 618//618
f 596//596 595//595 600//600
f 606//606 594//594 607//607
f 605//605 606//606 607//607
f 594//594 605//605 607//607
f 608//608 603//603 609//609
f 594//594 608//608 609//609
f 605//605 594//594 609//609
f 603//603 605//605 609//609
f 610//610 611//611 613//613
f 610//610 612//612 611//611
f 614//614 610//610 613//613
f 613//613 590//590 614//614
f 613//613 591//591 590//590
f 334//334 612//612 610//610
f 168//168 613//613 611//611
f 618//618 617//617 165//165
f 618//618 165//165 619//619
f 617//617 613//613 615//615
f 617//617 615//615 165//165
f 616//616 617//617 618//618
f 617//617 616//616 592//592
f 592//592 613//613 617//617
f 613//613 592//592 591//591
f 618//618 619//619 167//167
f 615//615 613//613 168//168
f 620//620 623//623 622//622
f 642//642 620//620 622//622
f 638//638 642//642 622//622
f 621//621 638//638 622//622
f 623//623 621//621 622//622
f 623//623 620//620 624//624
f 620//620 625//625 624//624
f 625//625 629//629 624//624
f 629//629 623//623 624//624
f 645//645 627//627 626//626
f 627//627 625//625 626//626
f 625//625 620//620 626//626
f 620//620 642//642 626//626
f 642//642 641//641 626//626
f 641//641 645//645 626//626
f 630//630 612//612 628//628
f 630//630 611//611 612//612
f 627//627 630//630 628//628
f 628//628 625//625 627//627
f 628//628 629//629 625//625
f 168//168 611//611 630//630
f 334//334 628//628 612//612
f 628//628 331//331 643//643
f 628//628 332//332 331//331
f 628//628 623//623 629//629
f 623//623 628//628 643//643
f 643//643 621//621 623//623
f 643//643 631//631 621//621
f 334//334 332//332 628//628
f 632//632 643//643 331//331
f 644//644 635//635 633//633
f 644//644 151//151 635//635
f 633//633 634//634 630//630
f 633//633 635//635 634//634
f 636//636 644//644 633//633
f 633//633 645//645 636//636
f 633//633 627//627 645//645
f 627//627 633//633 630//630
f 637//637 151//151 644//644
f 168//168 630//630 634//634
f 621//621 631//631 639//639
f 638//638 621//621 639//639
f 631//631 638//638 639//639
f 643//643 640//640 644//644
f 643//643 354//354 640//640
f 643//643 638//638 631//631
f 643//643 642//642 638//638
f 642//642 643//643 644//644
f 644//644 641//641 642//642
f 644//644 636//636 641//641
f 632//632 354//354 643//643
f 637//637 644//644 640//640
f 645//645 641//641 646//646
f 641//641 636//636 646//646
f 636//636 645//645 646//646
f 685//685 647//647 648//648
f 647//647 677//677 648//648
f 677//677 679//679 648//648
f 679//679 682//682 648//648
f 682//682 685//685 648//648
f 647//647 678//678 649//649
f 677//677 647//647 649//649
f 678//678 677//677 649//649
f 678//678 647//647 650//650
f 647//647 685//685 650//650
f 685//685 684//684 650//650
f 684//684 651//651 650//650
f 651//651 678//678 650//650
f 652//652 655//655 656//656
f 652//652 656//656 653//653
f 652//652 654//654 682//682
f 682//682 655//655 652//652
f 655//655 682//682 679//679
f 652//652 653//653 472//472
f 656//656 655//655 657//657
f 652//652 22//22 659//659
f 652//652 658//658 22//22
f 659//659 20//20 660//660
f 659//659 22//22 20//20
f 660//660 662//662 664//664
f 660//660 20//20 662//662
f 654//654 652//652 659//659
f 659//659 671//671 654//654
f 671//671 659//659 660//660
f 660//660 672//672 671//671
f 672//672 660//660 664//664
f 472//472 658//658 652//652
f 661//661 664//664 662//662
f 662//662 669//669 661//661
f 664//664 663//663 668//668
f 664//664 665//665 663//663
f 665//665 666//666 663//663
f 665//665 667//667 666//666
f 667//667 670//670 666//666
f 664//664 683//683 672//672
f 664//664 684//684 683//683
f 664//664 651//651 684//684
f 651//651 664//664 668//668
f 661//661 669//669 670//670
f 665//665 664//664 661//661
f 661//661 670//670 665//665
f 663//663 666//666 233//233
f 233//233 668//668 663//663
f 671//671 672//672 673//673
f 672//672 683//683 673//673
f 683//683 671//671 673//673
f 668//668 206//206 676//676
f 668//668 674//674 206//206
f 676//676 675//675 680//680
f 676//676 206//206 675//675
f 680//680 681//681 655//655
f 680//680 675//675 681//681
f 651//651 668//668 676//676
f 676//676 678//678 651//651
f 678//678 676//676 680//680
f 680//680 677//677 678//678
f 680//680 679//679 677//677
f 679//679 680//680 655//655
f 233//233 674//674 668//668
f 657//657 655//655 681//681
f 685//685 682//682 686//686
f 682//682 654//654 686//686
f 654//654 671//671 686//686
f 671//671 683//683 686//686
f 683//683 684//684 686//686
f 684//684 685//685 686//686
# 1360 faces, 0 coords texture

# End of File
