# Supplementary material for: Interactively illustrating polymerization using three-level model fusion
Source: BMC Bioinformatics. 2014 Oct 14;15(1):345. doi: 10.1186/1471-2105-15-345 (PMC4287442; doi:10.1186/1471-2105-15-345)
Supplement: Supplementary file 1 — Additional file 1: Prototype unity project. The ZIP file comprises a prototype project with example scenes. Prototype project can be opened by Unity editor. Which can be downloaded from http://unity3d.com/unity/download web page. Detailed description of the examples and prototype usage is available from http://www.ii.uib.no/vis/projects/physioillustration/research/interactive-molecular-illustration.html. (ZIP 6 MB) [file 12859_2014_6668_MOESM1_ESM.zip › UnityProject/Assets/Resources/Meshes/adp.obj]

####
#
# OBJ File Generated by Meshlab
#
####
# Object adp.obj
#
# Vertices: 1986
# Faces: 3930
#
####
vn 0.485058 -0.383551 -0.785880
v 0.188699 -0.206663 -0.767583
vn 0.448410 -0.380173 -0.808948
v 0.163109 -0.135656 -0.822795
vn 0.496370 -0.393816 -0.773645
v 0.153512 -0.206130 -0.788901
vn 0.508107 -0.367653 -0.778883
v 0.209009 -0.207660 -0.750835
vn -0.752705 -0.621774 0.216407
v -0.150239 -0.270382 -0.513319
vn -0.713372 -0.574045 0.401961
v -0.150866 -0.271613 -0.517161
vn -0.822360 -0.420155 0.383659
v -0.120986 -0.312417 -0.508500
vn -0.863580 -0.480205 0.153729
v -0.120528 -0.311448 -0.505444
vn 0.468841 -0.283597 -0.836517
v 0.198414 -0.251451 -0.745630
vn 0.536273 -0.389471 -0.748815
v 0.116953 -0.241497 -0.795883
vn 0.526237 -0.474110 -0.705900
v 0.087571 -0.264615 -0.798329
vn -0.697338 -0.641533 0.319619
v -0.151108 -0.269922 -0.515533
vn -0.605257 -0.725782 0.326963
v -0.153062 -0.268505 -0.515711
vn -0.621805 -0.553861 0.553712
v -0.180684 -0.272623 -0.559013
vn -0.489762 -0.802861 0.339923
v -0.180322 -0.247485 -0.518609
vn 0.669345 -0.361081 -0.649306
v 0.076490 -0.184791 -0.866104
vn 0.647248 -0.439162 -0.623063
v 0.063735 -0.237769 -0.847181
vn 0.525761 -0.388963 -0.756494
v 0.133323 -0.172797 -0.820351
vn 0.343961 -0.275060 -0.897793
v 0.342181 -0.382887 -0.631579
vn 0.248999 -0.303135 -0.919841
v 0.384639 -0.362937 -0.625215
vn 0.293693 -0.337343 -0.894396
v 0.430818 -0.455169 -0.578404
vn 0.438401 -0.276330 -0.855247
v 0.299772 -0.367308 -0.655671
vn 0.359347 -0.259054 -0.896527
v 0.294796 -0.475694 -0.623341
vn 0.359718 -0.263123 -0.895192
v 0.339911 -0.448054 -0.612631
vn 0.268090 -0.311867 -0.911519
v 0.263666 -0.492717 -0.626480
vn 0.356991 -0.280205 -0.891091
v 0.391584 -0.481588 -0.582716
vn -0.495899 -0.696699 0.518358
v -0.366649 -0.023033 0.071119
vn -0.468796 -0.711192 0.523867
v -0.407928 0.016282 0.085832
vn -0.445639 -0.786845 0.426944
v -0.424242 0.039013 0.100001
vn -0.674395 -0.609143 0.417297
v -0.310416 -0.010967 0.161105
vn -0.645377 -0.700889 0.303716
v -0.463929 -0.025901 -0.065051
vn -0.651456 -0.695593 0.302910
v -0.484441 -0.023028 -0.107046
vn -0.622242 -0.716734 0.314813
v -0.460503 -0.051541 -0.121319
vn -0.218496 -0.974994 0.040571
v -0.300243 -0.120515 -0.141153
vn -0.112603 -0.970647 0.212523
v -0.361867 -0.113466 -0.200692
vn -0.260828 -0.953025 0.153987
v -0.272433 -0.127675 -0.228657
vn -0.135981 -0.988763 0.062109
v -0.312589 -0.119625 -0.188419
vn -0.210166 -0.977030 0.035251
v -0.295156 -0.121601 -0.144911
vn -0.258656 -0.957471 0.127851
v -0.298599 -0.120308 -0.132365
vn -0.617945 -0.672327 0.407579
v -0.468362 0.004828 -0.013457
vn -0.644645 -0.732098 0.220148
v -0.457279 -0.032911 -0.066435
vn -0.668877 -0.683087 0.293251
v -0.433058 -0.041979 -0.028120
vn -0.440187 -0.875865 0.197727
v -0.437248 -0.054063 -0.080575
vn -0.400912 -0.904987 0.142364
v -0.359586 -0.092650 -0.075036
vn -0.346586 -0.925481 0.152850
v -0.325743 -0.114260 -0.133227
vn -0.335147 -0.880385 0.335557
v -0.461096 -0.061662 -0.151119
vn -0.540570 -0.747363 0.386306
v -0.428398 0.037956 0.095187
vn -0.511893 -0.789598 0.338379
v -0.417682 -0.052630 -0.021062
vn -0.563435 -0.672650 0.479669
v -0.394579 -0.015859 0.054363
vn -0.159766 -0.986343 0.040023
v -0.268270 -0.124860 -0.125413
vn -0.334121 -0.935310 0.116438
v -0.265951 -0.125309 -0.125296
vn -0.602168 -0.737473 0.305822
v -0.114303 -0.177061 -0.145636
vn -0.594096 -0.802043 -0.061455
v -0.250754 -0.147023 -0.009017
vn -0.579460 -0.794534 -0.181499
v -0.189727 -0.194955 -0.023825
vn -0.856555 -0.490158 -0.161429
v -0.189377 -0.195376 -0.023392
vn -0.813371 -0.514336 -0.271820
v -0.178574 -0.218070 -0.012823
vn -0.496798 -0.854975 0.149027
v -0.321465 -0.103562 -0.046734
vn -0.670729 -0.717143 0.189285
v -0.219086 -0.169150 0.060896
vn -0.785275 -0.614842 0.072890
v -0.218632 -0.169663 0.061026
vn -0.448759 -0.800097 0.398070
v -0.401181 -0.049284 0.002224
vn -0.458462 -0.868789 -0.187135
v -0.265876 -0.125488 -0.123812
vn -0.574125 -0.693641 -0.435021
v -0.174683 -0.180473 -0.089370
vn -0.824283 -0.513734 0.237981
v -0.244778 -0.124699 0.099897
vn -0.632376 -0.638677 0.438398
v -0.352999 -0.024254 0.081960
vn -0.617357 -0.709197 0.340455
v -0.324358 -0.071717 0.046467
vn -0.887053 -0.420707 0.190114
v -0.236302 -0.081499 0.181404
vn -0.961646 0.019112 0.273629
v -0.678099 0.567692 0.066655
vn -0.781875 0.604900 0.150888
v -0.666357 0.650107 -0.004684
vn -0.659229 0.751427 0.027841
v -0.663974 0.660918 -0.080682
vn -0.398365 0.888180 -0.229001
v -0.610389 0.692245 -0.078410
vn -0.270952 0.905706 -0.326007
v -0.507288 0.720841 -0.120838
vn 0.437554 0.885585 -0.155836
v -0.329542 0.660853 -0.030155
vn 0.467440 0.866270 -0.176283
v -0.333512 0.661171 -0.038442
vn 0.225690 0.868909 -0.440524
v -0.353685 0.646857 -0.154825
vn 0.039299 0.705163 -0.707955
v -0.472325 0.597902 -0.246954
vn 0.168388 0.747419 -0.642658
v -0.438410 0.656550 -0.188701
vn 0.366385 0.866032 -0.340221
v -0.387001 0.667924 -0.129125
vn -0.715386 0.492060 -0.496085
v -0.630042 0.579279 -0.192888
vn -0.483763 0.474756 -0.735242
v -0.623137 0.597028 -0.189285
vn -0.334591 0.634282 -0.696947
v -0.529457 0.612508 -0.220312
vn -0.412805 0.698783 -0.584204
v -0.532215 0.557100 -0.276001
vn -0.957178 0.270109 -0.104174
v -0.683346 0.550860 -0.091784
vn -0.954503 0.015957 0.297772
v -0.685597 0.493024 0.003340
vn -0.811673 -0.012817 0.583972
v -0.671508 0.348561 0.019203
vn -0.854694 0.323166 -0.406279
v -0.651773 0.646511 -0.110742
vn -0.745868 -0.148090 0.649423
v -0.659961 0.524157 0.077503
vn -0.760878 0.600758 -0.245262
v -0.664320 0.497236 -0.226190
vn 0.389123 0.917350 -0.083974
v -0.284276 0.622742 -0.080007
vn 0.186464 0.792731 -0.580352
v -0.458320 0.656064 -0.193467
vn 0.280372 0.873731 -0.397474
v -0.501912 0.720241 -0.122105
vn -0.777870 -0.066909 0.624853
v -0.596997 0.333862 0.106488
vn -0.784928 -0.113926 0.609023
v -0.635975 0.416211 0.073775
vn -0.758628 -0.097263 0.644223
v -0.638180 0.316262 0.053192
vn -0.847970 -0.012049 0.529907
v -0.504645 0.383142 0.220024
vn 0.474608 0.873783 -0.106069
v -0.328428 0.660485 -0.028067
vn -0.446549 0.816408 0.366159
v -0.552523 0.679295 0.096671
vn -0.561242 0.504104 0.656419
v -0.616643 0.631480 0.079405
vn -0.540921 0.748204 0.384182
v -0.658174 0.650877 0.009231
vn -0.376891 0.914622 0.146353
v -0.604817 0.695556 -0.054004
vn -0.246046 0.960195 0.132237
v -0.530666 0.713216 -0.025363
vn 0.123141 0.991342 -0.045585
v -0.454864 0.725434 0.008049
vn 0.403699 0.897893 -0.175545
v -0.413717 0.693511 -0.079858
vn 0.463899 0.857045 -0.224213
v -0.328015 0.664472 0.002221
vn -0.142297 0.659231 -0.738354
v -0.502182 0.627663 -0.221126
vn -0.463112 0.521487 -0.716644
v -0.585786 0.646911 -0.180057
vn -0.437180 0.778844 -0.449751
v -0.647849 0.664825 -0.098335
vn -0.316607 0.751772 -0.578445
v -0.583022 0.654310 -0.173525
vn -0.186311 0.827083 -0.530303
v -0.515340 0.539971 -0.298856
vn -0.083954 0.808731 -0.582156
v -0.475720 0.557464 -0.283730
vn -0.626172 0.200974 0.753338
v -0.552605 0.559217 0.169884
vn -0.636544 -0.064266 0.768558
v -0.620216 0.558229 0.117554
vn -0.616710 0.453810 0.643215
v -0.675745 0.578204 0.068950
vn -0.710746 -0.040672 0.702272
v -0.574357 0.458863 0.147345
vn -0.772307 0.128391 0.622139
v -0.466358 0.493606 0.252375
vn -0.933407 -0.048789 -0.355488
v -0.666169 0.657090 -0.078857
vn -0.989334 0.142603 -0.029696
v -0.677111 0.620389 -0.015402
vn -0.855030 -0.399035 0.331202
v -0.826093 0.208910 -0.108077
vn -0.954028 -0.120704 -0.274338
v -0.834412 0.264142 -0.117666
vn -0.550131 0.698636 -0.457453
v -0.675126 0.405653 -0.369561
vn -0.498891 0.745463 -0.442033
v -0.668151 0.454962 -0.298013
vn -0.384293 -0.825367 0.413628
v -0.579429 0.014831 -0.162066
vn -0.370326 -0.823837 0.429129
v -0.572984 0.021380 -0.142972
vn -0.409206 -0.825619 0.388463
v -0.652415 0.050132 -0.132010
vn -0.324170 -0.817610 0.475845
v -0.644578 0.051953 -0.126095
vn -0.896423 0.192193 0.399358
v -0.715764 0.415842 -0.050355
vn -0.811700 0.584012 -0.008526
v -0.758192 0.397063 -0.185341
vn -0.883444 0.465944 -0.049227
v -0.712233 0.468647 -0.137095
vn -0.758403 0.550534 0.348907
v -0.832471 0.273916 -0.114499
vn -0.798835 0.425160 0.425559
v -0.764905 0.340976 -0.092305
vn -0.769533 0.591626 -0.240409
v -0.775103 0.359548 -0.273743
vn -0.676054 0.690455 -0.257338
v -0.707440 0.438630 -0.283486
vn -0.719854 0.566482 -0.401135
v -0.713351 0.426807 -0.294503
vn -0.499714 -0.755923 0.422926
v -0.548519 0.054777 -0.057164
vn -0.503294 -0.629040 0.592456
v -0.645971 0.088624 -0.080080
vn -0.470815 -0.798786 0.374533
v -0.543433 0.030607 -0.100768
vn -0.467056 -0.723435 0.508429
v -0.686127 0.075084 -0.120701
vn -0.497477 -0.784322 0.370615
v -0.530769 0.014697 -0.120331
vn -0.553941 -0.735239 0.390605
v -0.540524 0.072785 -0.013133
vn -0.646387 0.524410 -0.554237
v -0.711948 0.385243 -0.350790
vn -0.449723 -0.840400 0.302453
v -0.695633 0.038509 -0.228560
vn -0.414087 -0.851857 0.320738
v -0.652396 0.045248 -0.148583
vn -0.530185 -0.672254 0.516700
v -0.718166 0.091833 -0.135300
vn -0.523807 -0.811867 0.257874
v -0.618696 -0.004438 -0.253929
vn -0.555080 -0.410540 0.723425
v -0.696389 0.174919 -0.049998
vn -0.525447 0.006715 0.850800
v -0.801125 0.264872 -0.086213
vn -0.498153 -0.142062 0.855372
v -0.829650 0.215818 -0.104116
vn -0.689896 -0.042173 0.722679
v -0.708970 0.273226 -0.023625
vn -0.748608 -0.232549 0.620892
v -0.631306 0.252288 0.048242
vn -0.772796 0.412983 -0.481904
v -0.814962 0.253260 -0.362954
vn -0.997628 0.008180 0.068340
v -0.847059 0.180515 -0.288612
vn -0.729555 -0.574300 0.371389
v -0.804396 0.092518 -0.244960
vn -0.707271 -0.623216 0.333719
v -0.796040 0.105672 -0.218601
vn -0.426186 -0.844062 0.325461
v -0.709617 0.035170 -0.256393
vn -0.634839 0.535337 -0.557131
v -0.752446 0.336830 -0.348642
vn -0.805786 0.470060 -0.360211
v -0.809667 0.275954 -0.344456
vn -0.921213 0.366848 -0.129572
v -0.815236 0.302424 -0.268766
vn -0.997104 0.002708 0.075997
v -0.840258 0.198791 -0.265651
vn -0.922134 0.384611 0.041751
v -0.814943 0.314235 -0.198562
vn -0.489518 0.468310 -0.735566
v -0.720594 0.263773 -0.424249
vn -0.553064 0.453883 -0.698649
v -0.708723 0.291715 -0.414561
vn -0.444024 -0.888777 0.113661
v -0.653204 0.014946 -0.264966
vn -0.649818 0.103036 0.753074
v -0.828212 0.259274 -0.102227
vn -0.540238 -0.824986 0.165955
v -0.192959 -0.222866 -0.432949
vn -0.697599 -0.714078 0.058727
v -0.167589 -0.243958 -0.472849
vn -0.584532 -0.804641 0.104279
v -0.191623 -0.223700 -0.431431
vn -0.648781 -0.755065 0.094656
v -0.189925 -0.224748 -0.430460
vn -0.517761 -0.829850 0.208018
v -0.169834 -0.242474 -0.474741
vn -0.312910 -0.909731 0.272904
v -0.272765 -0.143088 -0.284648
vn -0.476903 -0.807125 0.348014
v -0.200396 -0.183701 -0.303780
vn -0.138838 -0.953546 0.267346
v -0.306970 -0.132957 -0.287513
vn -0.465193 -0.865027 0.187948
v -0.212266 -0.182478 -0.317684
vn -0.584453 -0.783009 0.212866
v -0.248717 -0.203086 -0.522141
vn -0.565652 -0.815962 0.119348
v -0.202784 -0.212652 -0.409211
vn -0.545227 -0.828001 0.130925
v -0.249662 -0.184470 -0.438207
vn -0.609036 -0.774277 0.171960
v -0.187969 -0.217095 -0.369819
vn -0.434709 -0.893358 0.113751
v -0.220319 -0.145821 -0.207591
vn -0.402931 -0.873084 0.274538
v -0.201048 -0.180560 -0.297862
vn -0.616105 -0.738945 0.272718
v -0.172206 -0.185673 -0.278330
vn -0.333146 -0.934346 0.126538
v -0.243107 -0.136651 -0.222821
vn -0.780871 -0.581429 0.228432
v -0.098675 -0.251081 -0.236190
vn -0.686578 -0.694072 0.216504
v -0.158860 -0.237632 -0.360798
vn -0.393920 -0.828574 0.397860
v -0.173147 -0.185661 -0.280510
vn -0.820374 -0.548159 0.162815
v -0.076723 -0.317642 -0.350282
vn -0.442883 -0.812752 0.378534
v -0.192794 -0.188394 -0.304720
vn -0.365096 -0.844594 0.391618
v -0.183163 -0.192745 -0.304248
vn -0.521853 -0.779040 0.347514
v -0.188364 -0.212196 -0.351923
vn 0.417959 -0.328383 -0.847039
v 0.131092 -0.283466 -0.770013
vn -0.829743 -0.536381 0.154340
v -0.098657 -0.357813 -0.498365
vn -0.798543 -0.596173 0.083105
v -0.136852 -0.276095 -0.482075
vn 0.470642 -0.263284 -0.842127
v 0.261017 -0.351249 -0.683406
vn 0.396565 -0.312171 -0.863299
v 0.255249 -0.453688 -0.647374
vn -0.896208 -0.426341 0.122656
v -0.047401 -0.372160 -0.342772
vn -0.880448 -0.455914 0.130204
v -0.042809 -0.427501 -0.431769
vn -0.847828 -0.462365 0.259627
v -0.071366 -0.369556 -0.423383
vn -0.815137 -0.531576 0.230169
v -0.070531 -0.393509 -0.452758
vn -0.197242 -0.504557 -0.840546
v 0.155544 -0.540821 -0.615206
vn -0.371538 -0.504523 -0.779369
v 0.073268 -0.561680 -0.569768
vn -0.019484 -0.570961 -0.820746
v 0.115990 -0.474730 -0.658996
vn 0.205505 -0.448935 -0.869612
v 0.217809 -0.433422 -0.671951
vn -0.007091 -0.631061 -0.775701
v 0.073536 -0.454837 -0.674250
vn 0.452405 -0.352098 -0.819364
v 0.228948 -0.396747 -0.684234
vn -0.424928 -0.776332 -0.465560
v -0.002116 -0.432687 -0.667163
vn -0.241533 -0.896624 -0.371116
v -0.058145 -0.380177 -0.712142
vn -0.574308 -0.817780 0.037490
v -0.115667 -0.367076 -0.634146
vn -0.736197 -0.676366 -0.023316
v -0.065001 -0.419075 -0.583793
vn -0.803179 -0.592665 0.060427
v -0.073832 -0.400274 -0.500487
vn -0.880435 -0.427265 0.205615
v -0.098453 -0.357532 -0.495995
vn -0.730640 -0.494109 0.471192
v -0.145779 -0.295991 -0.542482
vn -0.866568 -0.456334 0.202036
v -0.098248 -0.356559 -0.494006
vn -0.796078 -0.572725 0.195565
v -0.107925 -0.296239 -0.399747
vn -0.888168 -0.384346 0.251865
v -0.070976 -0.392009 -0.451973
vn -0.755716 -0.639425 0.141527
v -0.131277 -0.281365 -0.463025
vn 0.464095 -0.246183 -0.850888
v 0.212119 -0.296094 -0.727216
vn 0.551716 -0.320711 -0.769905
v 0.222106 -0.208677 -0.742788
vn 0.530867 -0.275291 -0.801495
v 0.267431 -0.208597 -0.714951
vn 0.351201 -0.140111 -0.925757
v 0.338747 -0.342388 -0.639533
vn 0.433617 -0.281783 -0.855905
v 0.217072 -0.345208 -0.709918
vn 0.520269 -0.192919 -0.831927
v 0.263397 -0.294121 -0.695020
vn 0.348184 -0.197432 -0.916400
v 0.339301 -0.357016 -0.635524
vn -0.905508 -0.360751 -0.223413
v 0.014288 -0.545506 -0.480107
vn -0.973400 -0.228168 -0.020796
v -0.000864 -0.517083 -0.408612
vn -0.800683 -0.581303 -0.144893
v -0.029271 -0.462329 -0.531425
vn -0.656582 -0.721618 -0.219472
v -0.041296 -0.442569 -0.582550
vn -0.480496 -0.682340 -0.550941
v 0.033049 -0.491327 -0.605178
vn -0.391844 -0.712559 -0.581994
v 0.024333 -0.456313 -0.656220
vn -0.775637 -0.471281 -0.419859
v 0.054681 -0.571718 -0.539054
vn 0.059025 -0.652232 -0.755718
v 0.072794 -0.387341 -0.721836
vn 0.479006 -0.608306 -0.632864
v 0.062942 -0.279559 -0.806752
vn 0.366411 -0.275999 -0.888576
v 0.185009 -0.315261 -0.734097
vn 0.180736 -0.483966 -0.856219
v 0.207421 -0.383129 -0.699299
vn 0.297282 -0.483358 -0.823400
v 0.144173 -0.324994 -0.746257
vn 0.353549 -0.631177 -0.690376
v 0.012034 -0.324453 -0.797749
vn -0.820153 -0.554073 0.142660
v -0.075335 -0.392008 -0.469448
vn -0.868673 -0.475196 0.139986
v -0.085442 -0.381035 -0.490032
vn -0.493687 -0.731160 0.470828
v -0.182448 -0.270170 -0.557831
vn -0.566896 -0.737512 0.367023
v -0.214768 -0.279765 -0.597074
vn -0.442923 -0.892503 0.085186
v -0.182578 -0.339566 -0.684723
vn -0.131379 -0.944488 -0.301135
v -0.121694 -0.351640 -0.767878
vn -0.638343 -0.667953 0.382567
v -0.216586 -0.278556 -0.596171
vn -0.485132 -0.873570 -0.039002
v -0.193495 -0.338334 -0.715830
vn -0.719617 -0.651321 0.240692
v -0.143780 -0.311710 -0.557277
vn -0.002749 -0.874368 -0.485255
v 0.009976 -0.350263 -0.772892
vn -0.637735 -0.610525 0.469632
v -0.217189 -0.276500 -0.595414
vn -0.601201 -0.732926 0.318397
v -0.198188 -0.237302 -0.519525
vn -0.754438 -0.586252 0.295180
v -0.230212 -0.277494 -0.618879
vn -0.631355 -0.772395 0.069263
v -0.286776 -0.158835 -0.482116
vn -0.213259 0.720864 -0.659451
v -0.126154 0.051141 -0.804415
vn -0.993311 0.066545 -0.094371
v -0.330770 -0.083094 -0.702448
vn -0.956044 0.133819 -0.260907
v -0.330439 -0.033373 -0.628112
vn -0.585671 0.406206 -0.701417
v -0.257807 0.066653 -0.717061
vn -0.602336 0.590211 -0.537440
v -0.247577 -0.007001 -0.794420
vn -0.983613 -0.115759 -0.138223
v -0.330099 -0.090951 -0.726238
vn -0.843338 0.374535 -0.385364
v -0.328660 -0.073918 -0.709800
vn -0.436671 0.709874 -0.552628
v -0.209598 -0.030818 -0.862284
vn -0.508072 0.544859 -0.667077
v -0.192050 -0.067041 -0.920675
vn -0.427937 -0.837069 -0.340859
v -0.166455 -0.300824 -0.897697
vn -0.837052 -0.137203 -0.529642
v -0.228883 -0.197189 -0.935588
vn 0.019848 -0.953995 -0.299166
v -0.041704 -0.311002 -0.864623
vn -0.074205 0.741226 -0.667141
v -0.057709 -0.024291 -0.897005
vn -0.180143 0.739031 -0.649139
v -0.136712 0.002951 -0.855253
vn -0.730452 0.355112 -0.583382
v -0.271080 -0.077586 -0.847907
vn -0.816994 -0.153597 -0.555813
v -0.243707 -0.192983 -0.908741
vn -0.775706 -0.539727 -0.327070
v -0.257353 -0.229108 -0.841011
vn -0.467330 -0.826060 -0.315004
v -0.175922 -0.303541 -0.869956
vn 0.015867 -0.907917 -0.418849
v -0.042445 -0.322071 -0.833640
vn -0.866004 -0.063802 -0.495950
v -0.344913 -0.038371 -0.563812
vn -0.983568 0.161338 -0.081021
v -0.331910 -0.079339 -0.709862
vn -0.954530 -0.144000 -0.261028
v -0.340921 -0.071414 -0.589022
vn -0.714368 -0.291287 -0.636263
v -0.385055 -0.039316 -0.517038
vn -0.966973 -0.246778 -0.063755
v -0.327549 -0.110966 -0.687798
vn -0.797704 -0.105384 -0.593770
v -0.355921 0.009401 -0.562848
vn -0.866454 -0.497745 0.038837
v -0.299858 -0.176801 -0.657892
vn -0.758652 -0.619277 0.202346
v -0.260746 -0.224859 -0.605424
vn -0.804727 -0.588122 0.080791
v -0.228452 -0.284713 -0.640372
vn -0.785804 -0.610100 -0.101441
v -0.252225 -0.258876 -0.779805
vn -0.902744 -0.426935 -0.052724
v -0.308560 -0.168206 -0.742888
vn -0.901713 0.304298 -0.307110
v -0.317815 -0.106454 -0.780403
vn -0.911153 -0.251490 -0.326426
v -0.300726 -0.155076 -0.818955
vn -0.817771 -0.486030 -0.308263
v -0.347167 -0.077206 -0.534145
vn -0.355559 -0.875481 -0.327277
v -0.143241 -0.338727 -0.794840
vn -0.724551 -0.668990 -0.165763
v -0.199049 -0.329613 -0.741930
vn -0.839851 0.123860 -0.528496
v -0.299218 -0.102230 -0.827463
vn -0.937202 -0.347694 -0.027582
v -0.020216 -0.435781 -0.264568
vn -0.924093 -0.368312 -0.101970
v -0.036674 -0.403604 -0.232663
vn -0.918021 -0.392832 0.054037
v -0.043684 -0.375582 -0.257557
vn -0.916322 -0.386518 0.104677
v -0.024467 -0.424461 -0.348432
vn -0.836038 -0.275842 -0.474291
v -0.089333 -0.363416 -0.086932
vn -0.886428 -0.242608 -0.394192
v -0.054823 -0.324826 -0.172709
vn -0.923001 -0.333014 -0.192798
v -0.010879 -0.476743 -0.195154
vn -0.838979 -0.519826 0.160920
v -0.086957 -0.292356 -0.305997
vn -0.961537 -0.268418 0.058297
v -0.038712 -0.388469 -0.220288
vn -0.981150 -0.182966 0.062195
v -0.037219 -0.402001 -0.233045
vn -0.538936 -0.811996 0.224077
v -0.143232 -0.184365 -0.199285
vn -0.683825 -0.497471 -0.533765
v -0.114400 -0.177087 -0.145234
vn -0.967652 -0.062154 -0.244513
v -0.053839 -0.326330 -0.174923
vn -0.909858 -0.396472 0.122342
v -0.054486 -0.324229 -0.174193
vn -0.836851 -0.485680 0.252577
v -0.092190 -0.246245 -0.193070
vn -0.822169 -0.300875 -0.483231
v -0.124442 -0.263630 -0.080153
vn -0.925817 -0.306038 0.221822
v -0.037274 -0.400471 -0.229660
vn -0.938504 -0.344412 -0.024313
v -0.035433 -0.404400 -0.228898
vn 0.831930 0.295349 -0.469746
v 0.299685 0.093695 -0.717525
vn 0.082860 0.507891 -0.857427
v 0.167321 0.155606 -0.787898
vn 0.133696 0.886210 -0.443572
v 0.192640 0.181151 -0.752646
vn 0.629110 0.416071 -0.656587
v 0.252130 0.123469 -0.768410
vn 0.503482 0.779731 -0.372190
v 0.230635 0.189523 -0.716224
vn 0.576732 -0.420182 -0.700591
v 0.242045 -0.132723 -0.782846
vn 0.449320 -0.439050 -0.778040
v 0.215343 -0.168359 -0.775240
vn 0.529197 -0.174028 -0.830460
v 0.224208 -0.114073 -0.803373
vn 0.428123 -0.130764 -0.894210
v 0.189671 -0.100963 -0.822876
vn 0.579817 -0.008257 -0.814705
v 0.253378 -0.086141 -0.785386
vn -0.062615 0.686580 -0.724353
v 0.014760 0.012449 -0.861346
vn -0.232193 0.687995 -0.687567
v 0.023960 0.140512 -0.766514
vn -0.151154 0.640119 -0.753260
v -0.046792 0.086369 -0.784831
vn 0.099636 0.983416 -0.151546
v 0.117486 0.212345 -0.634451
vn 0.934577 0.283603 -0.214793
v 0.329713 0.086023 -0.646695
vn 0.861158 0.095032 -0.499376
v 0.339748 -0.010821 -0.669540
vn 0.704233 0.021243 -0.709652
v 0.262220 0.014194 -0.779211
vn 0.740754 -0.140994 -0.656813
v 0.283771 -0.125078 -0.739587
vn 0.783381 0.591674 -0.190357
v 0.398176 0.015323 -0.428733
vn 0.782847 0.507810 -0.359554
v 0.406799 -0.028987 -0.507969
vn 0.393803 0.368837 -0.841949
v 0.019631 -0.021044 -0.877494
vn -0.178912 0.493121 -0.851365
v 0.087989 0.128608 -0.792556
vn 0.369882 0.089549 -0.924753
v 0.150909 -0.014163 -0.836180
vn 0.319596 0.203608 -0.925420
v 0.230935 0.089355 -0.795289
vn 0.061308 0.401894 -0.913632
v 0.092155 0.052167 -0.832016
vn -0.122167 0.885415 -0.448459
v 0.055384 0.183251 -0.709231
vn -0.123114 0.922348 -0.366220
v 0.109407 0.203230 -0.697788
vn -0.155417 0.828616 -0.537811
v 0.112641 0.168711 -0.760625
vn 0.342395 0.919493 -0.193125
v 0.041875 0.243710 -0.537362
vn 0.321743 0.946364 0.029603
v 0.192340 0.194919 -0.548864
vn 0.426981 0.902277 -0.059861
v 0.212887 0.182490 -0.464819
vn 0.428862 0.841118 -0.329542
v 0.261151 0.165743 -0.410929
vn 0.483376 0.870567 -0.091978
v 0.261153 0.165738 -0.411618
vn 0.470406 0.828134 -0.304815
v 0.157771 0.229974 -0.384848
vn 0.425480 0.895918 -0.127667
v 0.170184 0.202329 -0.461018
vn 0.721164 0.609766 -0.328799
v 0.332078 0.102009 -0.400518
vn 0.218213 0.973444 0.069204
v 0.235578 0.204438 -0.665931
vn 0.719862 0.694095 -0.005578
v 0.254778 0.193229 -0.643729
vn 0.795557 0.601545 -0.072339
v 0.299789 0.137995 -0.646910
vn 0.652027 0.729808 -0.205527
v 0.268664 0.153714 -0.436852
vn 0.587180 0.714046 -0.381257
v 0.295087 0.136465 -0.399827
vn 0.641208 0.766008 0.045657
v 0.260007 0.160353 -0.555498
vn 0.850957 0.504519 -0.146054
v 0.345589 0.064375 -0.556507
vn -0.975987 -0.066157 0.207540
v -0.184765 -0.423203 0.279193
vn -0.895434 -0.368085 0.250421
v -0.150827 -0.396491 0.399527
vn -0.785389 -0.446284 0.428946
v -0.158224 -0.473138 0.320450
vn -0.615765 -0.522143 -0.590084
v -0.078727 -0.521010 -0.018083
vn -0.442178 -0.072793 -0.893969
v -0.143251 -0.385713 -0.002354
vn -0.837933 -0.373601 -0.397859
v -0.034970 -0.488533 -0.099500
vn -0.740789 -0.512052 -0.434781
v -0.025035 -0.519863 -0.085022
vn -0.810122 -0.175941 -0.559238
v -0.142711 -0.382900 -0.003547
vn -0.705427 -0.618077 0.346921
v -0.049808 -0.563385 0.389426
vn -0.899510 -0.134723 0.415610
v -0.179049 -0.477143 0.282611
vn -0.664737 -0.580133 0.470712
v -0.141694 -0.562166 0.254464
vn -0.997280 -0.053495 -0.050708
v -0.199040 -0.331177 0.169756
vn -0.994624 0.080335 0.065347
v -0.204277 -0.417092 0.174360
vn -0.875574 -0.483082 -0.001541
v -0.209582 -0.527251 0.189449
vn -0.980714 -0.193601 -0.026790
v -0.206101 -0.265111 0.248710
vn -0.976781 -0.213660 0.015743
v -0.190605 -0.329979 0.334253
vn -0.287332 -0.790807 -0.540429
v 0.017445 -0.640456 0.057258
vn -0.699178 -0.706928 0.106783
v -0.109473 -0.622642 0.205039
vn -0.681519 -0.715141 0.155257
v -0.090166 -0.646212 0.208821
vn -0.513642 -0.661213 -0.546780
v -0.103690 -0.596236 0.079326
vn -0.627477 -0.719549 -0.297526
v -0.078927 -0.633820 0.103961
vn -0.713675 -0.649174 -0.263137
v -0.187444 -0.535552 0.133291
vn -0.775883 -0.463111 0.428409
v -0.202313 -0.530166 0.206542
vn -0.273635 -0.926277 -0.259103
v 0.042968 -0.587254 -0.022565
vn -0.388358 -0.715003 -0.581334
v 0.006114 -0.619020 0.036040
vn -0.661432 -0.595974 0.455327
v -0.078720 -0.592172 0.304659
vn -0.866986 -0.477994 -0.140919
v -0.196940 -0.214930 0.082330
vn -0.860345 -0.487214 -0.149762
v -0.193604 -0.205370 0.029380
vn -0.972252 -0.103236 -0.209925
v -0.181603 -0.289900 0.059913
vn -0.875715 -0.324379 -0.357633
v -0.167687 -0.240646 -0.002089
vn -0.996245 0.061575 0.060857
v -0.211929 -0.498456 0.179224
vn -0.972986 0.074412 -0.218543
v -0.199936 -0.461027 0.094782
vn -0.946513 0.013550 -0.322382
v -0.185849 -0.378391 0.083224
vn -0.975956 -0.211078 -0.054368
v -0.213478 -0.189978 0.159815
vn -0.883373 -0.464063 -0.065561
v -0.207876 -0.192312 0.071737
vn -0.973946 -0.158976 -0.161726
v -0.196871 -0.215509 0.082713
vn -0.900212 -0.162344 -0.404057
v -0.167514 -0.241316 -0.002008
vn -0.575591 -0.817701 0.007754
v 0.067845 -0.610548 -0.173230
vn -0.660595 -0.713428 -0.233739
v 0.018217 -0.559859 -0.106119
vn -0.846465 -0.151079 -0.510561
v 0.018676 -0.560053 -0.106653
vn -0.477627 -0.178104 -0.860321
v -0.146854 -0.477614 0.008715
vn -0.751555 -0.408951 -0.517614
v -0.160669 -0.485936 0.027776
vn -0.639857 -0.570947 -0.514395
v -0.142808 -0.537563 0.054837
vn -0.866764 -0.472915 -0.158343
v 0.007293 -0.525842 -0.158956
vn -0.541889 -0.792862 -0.278796
v 0.030906 -0.580045 -0.043095
vn -0.624804 -0.123200 -0.771000
v -0.158195 -0.439232 0.008699
vn -0.895517 0.022817 -0.444443
v -0.160503 -0.422619 0.010989
vn -0.894118 -0.253749 -0.369005
v -0.204199 -0.497090 0.114394
vn 0.846632 -0.400757 0.350154
v 0.471724 -0.323444 0.438505
vn 0.870759 -0.165462 0.463035
v 0.493636 -0.282731 0.436611
vn 0.912524 -0.284323 0.294041
v 0.468303 -0.356954 0.405947
vn 0.829812 0.090673 0.550627
v 0.474609 -0.148376 0.491355
vn 0.877242 0.245755 0.412373
v 0.433639 -0.193570 0.566212
vn 0.926553 -0.264817 0.267154
v 0.519093 -0.217364 0.407353
vn 0.966059 0.110972 0.233270
v 0.525926 -0.030284 0.334350
vn 0.987987 0.002090 0.154526
v 0.517922 0.055654 0.314678
vn 0.985332 -0.103598 0.135604
v 0.520159 0.064453 0.272003
vn 0.939592 -0.274228 0.204854
v 0.495949 -0.282666 0.431955
vn 0.922260 -0.345387 0.173619
v 0.498235 -0.286748 0.410140
vn 0.916508 -0.355349 0.183688
v 0.516036 -0.291058 0.303577
vn 0.960536 0.225639 0.162660
v 0.540913 -0.051648 0.295975
vn 0.949440 0.272388 0.156105
v 0.548855 -0.066547 0.270197
vn 0.938846 -0.093757 0.331327
v 0.555614 -0.174531 0.331682
vn 0.589498 0.289926 0.753947
v 0.387619 -0.039149 0.515149
vn 0.725386 0.127379 0.676454
v 0.458385 -0.047392 0.465652
vn 0.580308 -0.185486 0.792993
v 0.446366 0.096173 0.455072
vn 0.883772 0.117640 0.452887
v 0.502119 -0.040028 0.393110
vn 0.764944 -0.226799 0.602845
v 0.482676 0.099530 0.415440
vn 0.905985 -0.100613 0.411180
v 0.494530 0.067564 0.400771
vn 0.914003 -0.315581 0.254965
v 0.498824 0.129333 0.387152
vn 0.912156 0.181270 0.367578
v 0.536540 -0.056629 0.319252
vn 0.888330 0.107832 0.446366
v 0.517286 -0.172358 0.418579
vn 0.777443 0.244847 0.579338
v 0.467795 -0.093901 0.476785
vn 0.931398 -0.311511 0.188305
v 0.530017 0.132817 0.305988
vn 0.935203 -0.289683 0.203663
v 0.504268 0.130093 0.372720
vn 0.895564 -0.180881 -0.406506
v 0.364534 -0.688348 -0.558033
vn 0.596287 -0.758134 -0.263958
v 0.356249 -0.749734 -0.497273
vn 0.663657 -0.573213 -0.480610
v 0.361777 -0.692243 -0.559106
vn 0.168216 -0.969752 -0.176873
v 0.327457 -0.766420 -0.423586
vn 0.766726 -0.641895 -0.010118
v 0.374060 -0.734108 -0.483708
vn 0.503835 -0.316665 -0.803663
v 0.363404 -0.689915 -0.560569
vn -0.094837 -0.860530 -0.500494
v 0.348263 -0.746284 -0.507013
vn 0.037081 -0.650824 -0.758323
v 0.358102 -0.691225 -0.560931
vn -0.055882 -0.388878 -0.919593
v 0.304035 -0.687512 -0.561800
vn -0.028910 -0.762221 -0.646671
v 0.293788 -0.718290 -0.539337
vn 0.398045 -0.233406 -0.887176
v 0.380674 -0.531047 -0.573628
vn 0.343794 -0.211934 -0.914817
v 0.290956 -0.525642 -0.612411
vn 0.500415 -0.378024 -0.778899
v 0.407596 -0.494506 -0.566752
vn 0.745525 -0.262022 -0.612811
v 0.370273 -0.579737 -0.564713
vn -0.093305 -0.406693 -0.908788
v 0.188559 -0.617145 -0.585730
vn 0.167818 -0.280029 -0.945209
v 0.287917 -0.573441 -0.603281
vn 0.066181 -0.420724 -0.904771
v 0.244440 -0.502970 -0.627913
vn -0.160380 -0.485849 -0.859203
v 0.181462 -0.656687 -0.563633
vn 0.088974 -0.311014 -0.946231
v 0.321049 -0.616847 -0.584690
vn 0.418841 -0.068118 -0.905501
v 0.322591 -0.587754 -0.590189
vn -0.334940 -0.459474 -0.822617
v 0.098212 -0.638434 -0.541012
vn 0.264275 -0.170728 -0.949216
v 0.362531 -0.686710 -0.560813
vn 0.908720 -0.381823 -0.168638
v 0.392560 -0.703410 -0.470925
vn 0.908697 -0.376697 -0.179913
v 0.431409 -0.618196 -0.437125
vn 0.875955 -0.452593 0.166923
v 0.433131 -0.601546 -0.287292
vn 0.815518 -0.562975 0.134127
v 0.394166 -0.693138 -0.387511
vn 0.818803 -0.531683 0.216507
v 0.421950 -0.551447 -0.197115
vn 0.671438 -0.650792 0.354459
v 0.398300 -0.636720 -0.266639
vn 0.315942 -0.828650 0.462082
v 0.298056 -0.711608 -0.256472
vn 0.615502 -0.775025 0.143159
v 0.374720 -0.610992 -0.168717
vn 0.031993 -0.922862 0.383800
v 0.199547 -0.671401 -0.155347
vn 0.757728 -0.600877 0.254549
v 0.421876 -0.624017 -0.296697
vn 0.482779 -0.829380 0.281163
v 0.327714 -0.759302 -0.377032
vn 0.627627 -0.688560 0.363276
v 0.355543 -0.712855 -0.321437
vn 0.025091 -0.849903 0.526341
v 0.172240 -0.713545 -0.240253
vn -0.064636 -0.773515 -0.630474
v 0.169537 -0.758236 -0.492418
vn 0.095609 -0.938787 -0.330966
v 0.253176 -0.766389 -0.458488
vn 0.173677 -0.857504 0.484276
v 0.255757 -0.751424 -0.303954
vn 0.133420 -0.976364 0.170037
v 0.200236 -0.790599 -0.361259
vn -0.612169 -0.439858 -0.657095
v 0.070937 -0.588438 -0.544048
vn -0.265842 -0.832926 0.485347
v 0.172905 -0.680145 -0.199985
vn 0.601305 -0.673007 0.430690
v 0.349281 -0.409567 0.735662
vn 0.476303 -0.449454 0.755729
v 0.408099 -0.337143 0.751925
vn 0.737469 -0.631951 0.238279
v 0.415384 -0.349204 0.728855
vn 0.758138 0.159302 0.632337
v 0.423681 -0.321357 0.741231
vn 0.611840 0.100611 0.784557
v 0.385395 -0.308958 0.771691
vn 0.203267 -0.955445 0.214027
v 0.169741 -0.524754 0.645122
vn 0.226109 -0.963520 0.143190
v 0.265254 -0.518277 0.573604
vn 0.052937 -0.897718 0.437379
v 0.144448 -0.531711 0.628373
vn 0.993103 -0.020972 0.115356
v 0.435241 -0.357896 0.598270
vn 0.912780 -0.393084 0.110985
v 0.428933 -0.373795 0.518535
vn 0.503193 0.604508 0.617549
v 0.267577 -0.149330 0.766452
vn 0.564147 0.631346 0.532110
v 0.311516 -0.114046 0.678016
vn 0.637687 0.557574 0.531476
v 0.270364 -0.045678 0.636384
vn 0.932241 -0.071167 0.354769
v 0.448659 -0.308931 0.515771
vn 0.837074 -0.519754 0.170768
v 0.434590 -0.361790 0.601474
vn 0.912182 0.361617 0.192761
v 0.421458 -0.223213 0.656998
vn 0.966657 0.209878 0.146714
v 0.427314 -0.282402 0.715116
vn 0.829392 0.549665 0.099891
v 0.397892 -0.192908 0.699018
vn 0.913521 -0.343913 0.217263
v 0.447163 -0.330855 0.489894
vn 0.692391 0.535785 0.483248
v 0.353363 -0.096593 0.583444
vn 0.096489 -0.898770 0.427671
v 0.196409 -0.509415 0.675722
vn 0.272007 -0.896870 0.348763
v 0.267049 -0.507763 0.637268
vn 0.464169 -0.856855 0.224379
v 0.286411 -0.508500 0.607881
vn 0.784023 -0.599577 0.160673
v 0.426221 -0.372424 0.598267
vn 0.996598 -0.063957 0.051984
v 0.430317 -0.341241 0.673100
vn 0.659489 -0.714946 0.232221
v 0.361515 -0.442014 0.615157
vn 0.069925 -0.921590 0.381814
v 0.133809 -0.481733 0.733420
vn 0.570556 0.130465 0.810829
v 0.280142 -0.319343 0.856344
vn 0.567400 -0.126769 0.813626
v 0.258526 -0.322585 0.875959
vn 0.442081 -0.740013 0.506898
v 0.247449 -0.440180 0.813715
vn 0.386549 -0.845084 0.369341
v 0.278083 -0.473341 0.704790
vn 0.609470 -0.426713 0.668179
v 0.324220 -0.373416 0.798050
vn 0.508890 0.471101 0.720482
v 0.290612 -0.193624 0.788302
vn 0.383891 0.493301 0.780565
v 0.208319 -0.194565 0.832738
vn 0.979513 -0.146517 0.138157
v 0.431910 -0.316474 0.718952
vn 0.637846 0.649994 0.413111
v 0.325814 -0.121241 0.671051
vn 0.498520 0.527171 0.688163
v 0.378196 -0.203699 0.733469
vn 0.672287 0.423617 0.607107
v 0.402100 -0.204735 0.716049
vn 0.782175 0.110905 0.613109
v 0.310257 0.016590 0.527373
vn 0.665342 0.530221 0.525534
v 0.336741 -0.075734 0.582911
vn 0.371930 0.226555 0.900190
v 0.315566 0.030910 0.527073
vn 0.638247 0.539371 0.549289
v 0.309434 0.008294 0.533237
vn 0.667297 -0.722537 -0.180710
v 0.619551 -0.409227 -0.397198
vn 0.927425 -0.248392 -0.279614
v 0.626848 -0.319607 -0.463203
vn 0.996736 0.017694 0.078769
v 0.643676 -0.261143 -0.410789
vn 0.940452 -0.230128 -0.250182
v 0.614527 -0.295193 -0.539982
vn 0.483544 0.313959 -0.817077
v 0.613864 -0.287832 -0.541239
vn 0.350011 0.003416 -0.936739
v 0.534844 -0.342109 -0.589024
vn 0.315970 0.068956 -0.946260
v 0.474289 -0.334528 -0.609321
vn 0.226897 -0.204383 -0.952232
v 0.424933 -0.344532 -0.621818
vn 0.134778 -0.422336 -0.896363
v 0.457326 -0.383524 -0.601398
vn 0.441158 -0.180581 -0.879073
v 0.339656 -0.292603 -0.650984
vn 0.513923 -0.185434 -0.837554
v 0.317670 -0.230278 -0.672073
vn 0.801620 -0.552594 -0.228135
v 0.477112 -0.534566 -0.438601
vn 0.840501 -0.528368 0.119939
v 0.473749 -0.525036 -0.300701
vn 0.680999 -0.520158 -0.515437
v 0.417272 -0.501902 -0.556140
vn 0.777047 -0.533078 -0.334703
v 0.588330 -0.391992 -0.482529
vn 0.636504 -0.719400 -0.278075
v 0.537984 -0.461446 -0.443604
vn 0.458562 -0.634092 -0.622614
v 0.467730 -0.429875 -0.575172
vn 0.367457 -0.196098 -0.909132
v 0.562371 -0.378426 -0.576569
vn 0.690333 -0.628857 -0.357742
v 0.564163 -0.378935 -0.574033
vn 0.251247 -0.294864 -0.921916
v 0.482385 -0.370415 -0.600984
vn 0.817600 -0.512672 0.262102
v 0.454236 -0.512028 -0.230456
vn 0.730731 -0.650833 0.206029
v 0.529836 -0.457694 -0.294417
vn 0.623597 -0.745937 0.233891
v 0.549708 -0.443295 -0.305528
vn 0.719231 -0.415419 0.556897
v 0.560278 -0.429961 -0.305292
vn 0.825714 -0.265841 0.497518
v 0.550636 -0.390065 -0.269764
vn 0.863275 -0.442390 0.242995
v 0.497517 -0.412616 -0.175580
vn 0.458000 0.146928 -0.876726
v 0.423544 -0.284836 -0.619961
vn 0.763975 0.275955 -0.583258
v 0.399971 -0.103714 -0.598675
vn 0.401298 0.336557 -0.851874
v 0.570681 -0.310687 -0.567774
vn 0.721797 0.651099 -0.234688
v 0.485232 -0.087564 -0.437945
vn 0.565599 0.464130 -0.681675
v 0.493723 -0.180201 -0.545048
vn 0.694815 0.011147 -0.719102
v 0.350668 -0.190240 -0.656706
vn 0.859540 -0.019167 0.510710
v 0.571597 -0.284641 -0.264011
vn 0.819893 -0.098334 0.564009
v 0.616690 -0.293067 -0.326588
vn 0.830009 -0.478405 0.286729
v 0.634020 -0.401031 -0.386865
vn 0.858437 0.324059 0.397582
v 0.536562 -0.182379 -0.253512
vn 0.907757 -0.391028 0.151899
v 0.493561 -0.398449 -0.143432
vn 0.587930 -0.783158 0.202491
v 0.600595 -0.418690 -0.358682
vn 0.623546 0.643678 0.443700
v 0.548044 -0.185780 -0.264130
vn 0.832705 0.435697 0.341716
v 0.437628 -0.044476 -0.195884
vn 0.836112 0.502735 0.219488
v 0.473819 -0.087444 -0.235302
vn 0.486209 0.775620 -0.402511
v 0.554239 -0.149844 -0.461882
vn 0.718089 0.690651 -0.085737
v 0.606723 -0.156364 -0.420021
vn 0.394613 0.849716 -0.349663
v 0.599727 -0.154640 -0.427956
vn 0.928367 0.184499 -0.322637
v 0.629031 -0.217455 -0.478726
vn 0.457481 0.551818 -0.697286
v 0.614416 -0.213999 -0.490525
vn 0.789788 0.554958 0.261259
v 0.609360 -0.161770 -0.411755
vn 0.705191 0.693519 0.147435
v 0.537951 -0.132374 -0.359832
vn 0.784997 0.495623 0.371670
v 0.585203 -0.203110 -0.297804
vn 0.746216 0.598040 0.292420
v 0.626978 -0.204147 -0.379752
vn 0.783250 0.556586 0.277003
v 0.536377 -0.174241 -0.265058
vn 0.777078 0.152929 0.610542
v 0.571968 -0.198466 -0.279930
vn 0.869551 0.394179 -0.297496
v 0.435734 -0.004707 -0.322181
vn 0.943029 -0.126719 0.307633
v 0.634375 -0.397201 -0.386710
vn 0.931220 0.086692 0.353998
v 0.627886 -0.270635 -0.348545
vn 0.969543 0.202277 -0.138097
v 0.635394 -0.222844 -0.462232
vn 0.952643 0.129192 0.275284
v 0.639249 -0.220592 -0.401318
vn -0.435182 -0.356981 0.826548
v -0.188930 -0.098060 0.747741
vn -0.423509 0.135350 0.895723
v -0.131331 -0.024886 0.810804
vn -0.397156 0.516599 0.758547
v -0.055900 0.043442 0.808155
vn -0.708333 0.481814 0.515867
v -0.134631 -0.019136 0.803245
vn -0.753526 -0.396587 0.524326
v -0.177735 -0.170408 0.701359
vn -0.792103 -0.416855 0.445876
v -0.178011 -0.142593 0.728844
vn -0.987376 -0.086012 0.133009
v -0.224540 -0.072298 0.658602
vn -0.567376 -0.423554 0.706178
v -0.087730 -0.217053 0.746313
vn -0.995960 0.075967 0.047883
v -0.224071 -0.020475 0.552790
vn 0.456391 0.519723 0.722215
v 0.201107 -0.083751 0.753988
vn 0.167887 0.230310 0.958526
v 0.080917 -0.063563 0.797989
vn 0.321266 0.522022 0.790115
v 0.146904 -0.130095 0.812501
vn 0.567756 0.405462 0.716417
v 0.146775 -0.008326 0.752559
vn 0.429839 0.388807 0.814904
v 0.094748 0.011053 0.771416
vn 0.583719 0.493672 0.644639
v 0.149939 0.023402 0.727906
vn 0.680224 0.360649 0.638144
v 0.197239 0.024865 0.668033
vn 0.625030 0.547513 0.556387
v 0.244577 -0.053259 0.675629
vn -0.818504 -0.005149 0.574478
v -0.190508 -0.094417 0.746513
vn -0.960054 -0.026857 0.278523
v -0.221517 -0.072616 0.667895
vn -0.952238 -0.075484 0.295880
v -0.211542 -0.076715 0.702980
vn -0.899402 0.278202 0.337165
v -0.223131 -0.013111 0.606743
vn -0.956707 0.203587 0.208000
v -0.223655 -0.012416 0.604369
vn -0.856504 0.338551 0.389595
v -0.208333 -0.071772 0.707757
vn 0.320912 0.610569 0.724031
v 0.057030 0.141821 0.703903
vn -0.097125 0.690259 0.717014
v -0.027599 0.139776 0.714564
vn -0.504050 0.436735 0.745115
v -0.118654 0.197823 0.629662
vn 0.219068 0.431770 0.874977
v 0.086827 0.206565 0.642544
vn -0.972102 0.151496 0.179069
v -0.221087 0.005041 0.578748
vn -0.787973 0.358044 0.500902
v -0.183167 0.062913 0.668958
vn -0.453409 0.564981 0.689360
v -0.111944 0.130174 0.690397
vn -0.825397 0.351537 0.441748
v -0.185644 0.072714 0.655184
vn -0.648075 0.292230 0.703279
v -0.147188 0.213111 0.593496
vn -0.265891 0.142973 0.953342
v 0.048892 -0.195526 0.819026
vn -0.122362 -0.087011 0.988664
v -0.012304 -0.111780 0.804125
vn 0.155245 0.095502 0.983249
v -0.039822 0.029906 0.809795
vn -0.150330 -0.211459 0.965757
v -0.127205 -0.029470 0.811162
vn -0.309498 -0.348653 0.884677
v -0.104232 -0.105329 0.787140
vn 0.130890 0.449286 0.883748
v 0.150999 -0.161383 0.825654
vn -0.472210 -0.076499 0.878161
v -0.010028 -0.247169 0.787508
vn -0.422009 -0.334569 0.842599
v -0.081904 -0.183387 0.766351
vn -0.508145 -0.439073 0.740948
v -0.166013 -0.140093 0.738481
vn -0.692162 -0.495910 0.524391
v -0.182282 -0.123305 0.735610
vn -0.662123 -0.423119 0.618517
v -0.188818 -0.098674 0.747551
vn -0.886270 -0.360659 0.290604
v -0.184831 -0.125682 0.727271
vn 0.582765 0.038842 0.811712
v 0.182686 0.167204 0.621160
vn -0.536786 0.582451 0.610420
v -0.106263 0.106062 0.719151
vn -0.751730 0.404510 0.520840
v -0.161479 0.007775 0.738904
vn -0.826346 0.271170 0.493578
v -0.188738 -0.087194 0.747770
vn 0.534113 0.400743 0.744398
v 0.135762 0.079570 0.695220
vn 0.335407 0.434575 0.835851
v 0.121817 0.178082 0.647245
vn 0.139676 0.188817 0.972028
v 0.182643 0.198660 0.617613
vn 0.425659 0.377352 0.822448
v 0.011809 0.098169 0.778798
vn -0.100053 0.775473 0.623403
v 0.005194 0.101892 0.777864
vn -0.357027 0.677041 0.643543
v -0.048840 0.082937 0.788012
vn 0.213007 -0.278435 0.936537
v 0.253407 0.247962 0.598851
vn 0.405126 0.328730 0.853117
v 0.182388 0.198098 0.617984
vn 0.153746 0.155487 0.975800
v 0.198404 0.221045 0.611225
vn -0.869666 0.130317 0.476129
v -0.195206 -0.086554 0.737698
vn -0.254081 0.842657 0.474734
v -0.120423 0.557585 0.490927
vn -0.103395 0.994517 -0.015672
v -0.074822 0.603343 0.387503
vn 0.016193 0.971725 -0.235562
v -0.056525 0.573833 0.264066
vn -0.018172 0.295670 0.955117
v -0.116427 0.386233 0.583765
vn -0.319342 0.444875 0.836724
v -0.139127 0.466607 0.561115
vn -0.244484 0.198310 0.949158
v -0.124238 0.345614 0.587576
vn 0.001833 0.578137 0.815938
v -0.118482 0.511282 0.543159
vn 0.114880 0.881549 0.457902
v -0.081640 0.582797 0.448499
vn 0.149918 0.988121 0.033780
v -0.052647 0.601264 0.370330
vn 0.125457 0.954735 -0.269708
v -0.017370 0.579902 0.280989
vn 0.203901 0.978800 0.019361
v 0.096353 0.573982 0.385373
vn 0.209104 0.947229 -0.242968
v 0.026500 0.588112 0.348446
vn 0.103233 0.983414 -0.149130
v 0.011642 0.566677 0.251167
vn -0.112349 0.992349 0.051198
v 0.198126 0.551104 0.445251
vn 0.134680 0.939912 0.313731
v 0.024716 0.590588 0.360051
vn 0.052550 0.885827 0.461031
v 0.091641 0.553210 0.441071
vn 0.211837 0.974094 0.079164
v 0.199397 0.551235 0.375875
vn 0.060074 0.459969 0.885900
v -0.055041 0.450512 0.563953
vn 0.139260 0.554440 0.820490
v -0.096354 0.526835 0.530197
vn -0.143408 0.451245 0.880802
v -0.026088 0.238257 0.633816
vn -0.289500 0.386100 0.875852
v -0.095720 0.228664 0.619197
vn 0.064349 0.441377 0.895011
v 0.047632 0.235962 0.632756
vn -0.031935 0.293270 0.955496
v -0.030068 0.358793 0.595959
vn -0.405596 0.156469 0.900561
v -0.137001 0.267039 0.593225
vn 0.005246 0.588813 0.808252
v 0.054608 0.477912 0.540886
vn 0.167969 0.794183 0.584003
v -0.047952 0.558987 0.476903
vn -0.168099 0.973997 0.151897
v 0.221437 0.548382 0.468214
vn -0.212515 0.272157 0.938493
v 0.166444 0.381332 0.595132
vn 0.010043 0.334570 0.942317
v 0.065370 0.353247 0.596730
vn 0.065851 0.219353 0.973421
v 0.116424 0.282337 0.611816
vn 0.112842 0.977316 -0.179219
v -0.016400 0.581357 0.292714
vn 0.192921 0.965456 0.175147
v -0.024111 0.596702 0.368353
vn 0.122606 0.846860 -0.517489
v 0.116533 0.412260 -0.105069
vn 0.145083 0.898284 -0.414774
v 0.104211 0.434029 -0.062298
vn 0.327208 0.865945 -0.378252
v -0.002854 0.442451 -0.100337
vn 0.061148 0.872617 -0.484561
v 0.123375 0.416801 -0.098352
vn 0.184158 0.857242 -0.480855
v 0.115174 0.379589 -0.161192
vn 0.175380 0.832760 -0.525121
v 0.132059 0.343053 -0.216949
vn 0.303750 0.844752 -0.440602
v 0.071309 0.382742 -0.178007
vn 0.449758 0.814705 -0.366023
v 0.018481 0.360760 -0.257325
vn 0.486827 0.805191 -0.338625
v -0.045316 0.439611 -0.140309
vn 0.236740 0.872478 -0.427476
v 0.074493 0.411260 -0.119001
vn 0.507579 0.790908 -0.341802
v -0.034531 0.397882 -0.231854
vn 0.302122 0.893550 -0.332100
v 0.408716 0.485149 0.108028
vn 0.234614 0.933749 -0.270313
v 0.427702 0.469530 0.071688
vn 0.089596 0.914020 -0.395651
v 0.329173 0.477482 0.065529
vn -0.003716 0.923869 -0.382691
v 0.317792 0.459738 0.032956
vn 0.920803 -0.360551 -0.148744
v 0.524472 0.098192 0.039846
vn 0.676895 0.420367 -0.604239
v 0.524456 0.318165 -0.052093
vn 0.314401 0.791301 -0.524398
v 0.447845 0.416328 -0.029065
vn 0.073459 0.898094 -0.433625
v 0.349273 0.461678 0.029333
vn 0.816819 -0.137662 -0.560229
v 0.555064 0.202044 -0.023388
vn 0.855730 -0.417168 -0.306101
v 0.503368 0.084102 0.005850
vn 0.151264 0.903739 -0.400469
v 0.324508 0.448684 -0.003764
vn 0.594093 0.754385 -0.279206
v 0.494271 0.439886 0.125420
vn 0.962963 -0.259388 0.073628
v 0.554386 0.167564 0.231361
vn 0.993411 -0.022883 0.112297
v 0.523383 0.047126 0.244470
vn 0.887005 -0.198224 -0.417048
v 0.556055 0.200369 -0.020326
vn 0.820414 0.241779 -0.518136
v 0.540527 0.293879 -0.037062
vn 0.705306 0.601030 -0.375908
v 0.495649 0.367264 -0.030896
vn 0.809358 0.461349 -0.363451
v 0.543159 0.319652 -0.018362
vn 0.929865 -0.109592 -0.351199
v 0.563229 0.215709 -0.012516
vn 0.867781 -0.413191 -0.276095
v 0.534670 0.123193 0.031607
vn 0.956053 -0.056090 -0.287780
v 0.566099 0.229679 -0.003984
vn 0.486755 0.778126 -0.396976
v 0.442117 0.435248 -0.002386
vn 0.999456 0.013265 -0.030187
v 0.578056 0.283259 0.156580
vn 0.827240 0.502138 -0.252057
v 0.533358 0.403236 0.137521
vn 0.626250 0.717451 -0.305083
v 0.431278 0.461984 0.045899
vn 0.786722 0.561871 -0.255676
v 0.533231 0.353257 0.025662
vn 0.911280 0.399909 -0.098191
v 0.566841 0.319771 0.085730
vn 0.961897 -0.271461 0.032596
v 0.582097 0.229044 0.071005
vn 0.979301 -0.174679 0.102260
v 0.557227 0.170953 0.200481
vn 0.941968 -0.328737 -0.068038
v 0.571892 0.228596 0.301947
vn 0.934481 -0.317816 -0.160431
v 0.548709 0.150326 0.033078
vn 0.956806 -0.289640 -0.025110
v 0.550643 0.148307 0.188580
vn 0.954518 -0.113569 -0.275675
v 0.500945 0.000420 0.112016
vn 0.984483 -0.048846 -0.168543
v 0.523640 0.026768 0.204385
vn 0.920637 -0.243405 -0.305257
v 0.582072 0.232046 0.052402
vn 0.967272 0.170813 -0.187636
v 0.582396 0.267796 0.041008
vn 0.273076 0.926379 -0.259329
v 0.425278 0.465603 0.048043
vn 0.258086 0.859606 -0.440987
v 0.419767 0.454795 0.026964
vn 0.664869 0.683948 -0.300274
v 0.460964 0.427572 0.019170
vn 0.044426 0.914697 -0.401692
v 0.374465 0.459046 0.029899
vn 0.296592 0.954917 0.012894
v 0.415635 0.590770 0.340192
vn 0.371233 0.816077 -0.442951
v 0.485403 0.496662 0.233316
vn -0.304370 0.822556 -0.480375
v 0.411031 0.591489 0.339025
vn 0.124039 0.875087 -0.467800
v 0.412164 0.574819 0.310198
vn 0.305069 0.777185 -0.550379
v 0.420634 0.588786 0.333306
vn -0.185348 0.963249 -0.194417
v 0.312747 0.574150 0.377430
vn -0.169128 0.985594 -0.000464
v 0.410587 0.591708 0.339875
vn -0.177464 0.983863 0.022803
v 0.301329 0.572460 0.399662
vn -0.099074 0.994673 0.028477
v 0.242367 0.557433 0.341863
vn -0.178044 0.977900 -0.109595
v 0.199397 0.551236 0.375874
vn -0.081643 0.996198 0.030388
v 0.201530 0.551383 0.373725
vn 0.500585 0.742120 -0.445727
v 0.505821 0.506119 0.271837
vn 0.516276 0.817085 -0.256576
v 0.422945 0.587455 0.333861
vn 0.638029 0.682432 -0.356659
v 0.497933 0.467656 0.201182
vn 0.559711 0.743065 -0.366847
v 0.486583 0.474894 0.198249
vn 0.628494 0.656895 -0.416514
v 0.538261 0.437443 0.212701
vn -0.085710 0.990255 0.109769
v 0.410723 0.591169 0.342864
vn 0.006605 0.993821 0.110799
v 0.197264 0.551088 0.378024
vn 0.485206 0.531843 0.694059
v 0.559052 0.465226 0.543369
vn 0.379129 0.924822 0.031064
v 0.583834 0.518958 0.416866
vn 0.567780 0.734953 -0.370771
v 0.553032 0.474896 0.282319
vn 0.469649 -0.270815 0.840291
v 0.552265 0.321761 0.555878
vn 0.529336 0.097478 0.842794
v 0.510953 0.423369 0.579526
vn 0.204060 0.971413 0.121314
v 0.421700 0.588516 0.350498
vn 0.552518 0.776855 -0.302027
v 0.489368 0.532185 0.304646
vn 0.486879 0.873395 -0.011409
v 0.553735 0.528960 0.418239
vn 0.510447 -0.659793 0.551468
v 0.574707 0.238655 0.443050
vn 0.578439 -0.590780 0.562482
v 0.544791 0.220936 0.449039
vn 0.427829 0.800921 -0.418913
v 0.580239 0.464753 0.295448
vn 0.447552 -0.186998 0.874488
v 0.449007 0.371911 0.621047
vn 0.614347 0.436077 0.657582
v 0.454339 0.495305 0.606545
vn -0.099135 0.994816 0.022651
v 0.291487 0.567116 0.487260
vn 0.240826 -0.450647 0.859605
v 0.411259 0.291627 0.591406
vn 0.589443 0.501782 0.633066
v 0.477716 0.489601 0.588030
vn 0.494875 0.743540 0.449719
v 0.507074 0.505411 0.534672
vn 0.259077 0.939970 0.222116
v 0.413573 0.568912 0.515356
vn 0.399879 0.890562 0.216787
v 0.469816 0.559785 0.447543
vn 0.059315 0.990908 0.120758
v 0.421778 0.576026 0.433852
vn -0.085856 0.990890 0.103756
v 0.298808 0.568961 0.456243
vn 0.135341 -0.408006 0.902892
v 0.335341 0.317554 0.618986
vn 0.418877 -0.479213 0.771295
v 0.406910 0.219961 0.551419
vn 0.543252 -0.509107 0.667598
v 0.486749 0.222782 0.511911
vn 0.488170 -0.110597 0.865712
v 0.395232 0.097547 0.487227
vn 0.476507 -0.225934 0.849644
v 0.375458 0.106868 0.502106
vn 0.375279 -0.196883 0.905761
v 0.222261 0.176396 0.587954
vn 0.421982 -0.188489 0.886793
v 0.287510 0.126636 0.549198
vn 0.583385 0.089377 0.807263
v 0.245940 0.151652 0.573821
vn 0.738889 0.272534 0.616253
v 0.250943 0.026170 0.603591
vn 0.189228 -0.392959 0.899875
v 0.347060 0.289999 0.602827
vn 0.246376 -0.373549 0.894293
v 0.392246 0.224075 0.560159
vn 0.387250 -0.362707 0.847633
v 0.485389 0.320421 0.581572
vn 0.437934 -0.574968 0.691105
v 0.503492 0.262238 0.535512
vn 0.777184 0.031855 0.628467
v 0.290882 0.081363 0.542890
vn 0.698386 0.003288 0.715714
v 0.316886 0.044198 0.517686
vn 0.360820 -0.251759 0.898012
v 0.320205 0.053148 0.517498
vn 0.412032 0.302186 0.859600
v 0.353422 -0.007177 0.521018
vn 0.657926 0.746512 0.099264
v -0.264464 0.606057 -0.065657
vn 0.592518 0.770584 0.234781
v -0.264378 0.606569 -0.068376
vn 0.680743 0.724264 0.109685
v -0.297998 0.631715 -0.047235
vn 0.694471 0.717914 -0.048057
v -0.308323 0.638291 -0.024604
vn 0.635631 0.770540 0.047335
v -0.281488 0.620514 -0.073768
vn 0.554530 0.800672 0.226762
v -0.277902 0.618731 -0.076240
vn 0.194077 0.796607 -0.572495
v -0.409431 0.630476 -0.208768
vn 0.112405 0.768661 -0.629702
v -0.380634 0.604842 -0.233836
vn 0.091060 0.740264 -0.666121
v -0.383493 0.587888 -0.256206
vn 0.304809 0.917535 -0.255383
v -0.327559 0.632099 -0.163621
vn 0.056277 0.760662 -0.646705
v -0.444682 0.571829 -0.275511
vn 0.510692 0.859362 0.026274
v -0.222813 0.562147 -0.026363
vn 0.528677 0.814788 0.237950
v -0.219333 0.561738 -0.033048
vn 0.647185 0.752239 -0.123642
v -0.235570 0.566550 0.080807
vn 0.659241 0.749949 0.054568
v -0.235225 0.571788 -0.019725
vn 0.299878 0.937933 -0.174227
v -0.142531 0.515546 0.073227
vn 0.735096 0.677439 -0.026637
v -0.272692 0.605747 0.021537
vn 0.704037 0.710159 -0.002279
v -0.300288 0.631352 -0.016102
vn 0.131922 0.738706 -0.660992
v -0.318339 0.518643 -0.313027
vn 0.084753 0.795095 -0.600534
v -0.333134 0.582805 -0.254581
vn 0.037795 0.750615 -0.659658
v -0.302247 0.582128 -0.253128
vn 0.184380 0.841236 -0.508259
v -0.320554 0.625683 -0.178400
vn 0.519744 0.789138 0.327304
v -0.266503 0.610663 -0.075629
vn 0.478463 0.794138 0.374723
v -0.203183 0.563848 -0.058844
vn 0.620646 0.759845 0.193480
v -0.232268 0.569956 -0.028422
vn 0.581930 0.771953 0.255826
v -0.224930 0.563884 -0.029312
vn -0.613313 -0.207895 -0.761989
v -0.451895 0.157945 -0.510183
vn -0.211225 -0.259354 -0.942401
v -0.565159 0.139932 -0.451973
vn -0.377730 -0.240843 -0.894044
v -0.524579 0.139160 -0.468483
vn -0.519460 0.767038 -0.376583
v -0.637636 0.425124 -0.389418
vn -0.454245 0.774255 -0.440672
v -0.618226 0.468501 -0.331134
vn -0.493382 0.734085 -0.466576
v -0.628512 0.474432 -0.312190
vn -0.572059 0.668470 -0.475286
v -0.649079 0.489827 -0.257002
vn 0.207491 0.798986 -0.564420
v -0.270467 0.393972 -0.420394
vn -0.452277 0.780468 -0.431643
v -0.525914 0.517309 -0.342613
vn -0.474041 0.658363 -0.584673
v -0.622095 0.522356 -0.249503
vn -0.279166 -0.167587 -0.945506
v -0.553971 0.178428 -0.469307
vn -0.365205 -0.190869 -0.911150
v -0.540989 0.194042 -0.477358
vn -0.352709 -0.144748 -0.924470
v -0.614030 0.293965 -0.466304
vn -0.444408 0.127226 -0.886744
v -0.631806 0.285337 -0.455513
vn 0.346219 0.677219 -0.649235
v -0.329361 0.442229 -0.393445
vn 0.485244 0.657440 -0.576464
v -0.334535 0.442062 -0.396138
vn -0.441799 -0.247206 -0.862382
v -0.521523 0.200252 -0.486885
vn -0.399671 -0.199464 -0.894694
v -0.544644 0.221884 -0.482149
vn -0.420101 -0.175323 -0.890380
v -0.514202 0.245600 -0.501930
vn -0.589347 -0.090358 -0.802811
v -0.431533 0.211195 -0.539734
vn 0.465371 0.720135 -0.514621
v -0.336486 0.438663 -0.403509
vn 0.640970 0.611378 -0.464084
v -0.371641 0.467794 -0.410464
vn 0.463275 0.687357 -0.559389
v -0.352377 0.466322 -0.385341
vn 0.601590 0.683038 -0.414184
v -0.356797 0.443386 -0.425541
vn 0.423575 0.805866 -0.413720
v -0.307830 0.399344 -0.432970
vn -0.511153 0.800310 -0.313410
v -0.519963 0.510269 -0.373033
vn -0.400059 -0.200235 -0.894348
v -0.512395 0.275248 -0.510887
vn -0.577204 -0.674352 0.460527
v -0.378693 0.041817 0.142869
vn -0.549958 -0.674736 0.492217
v -0.367801 0.008483 0.111699
vn -0.390162 -0.751187 0.532439
v -0.395302 0.047627 0.137084
vn -0.329307 -0.806147 0.491613
v -0.423749 0.046800 0.116883
vn -0.323492 -0.841642 0.432425
v -0.415161 0.079256 0.179981
vn -0.853111 -0.454135 0.256831
v -0.256937 -0.010545 0.241454
vn -0.534600 -0.714258 0.451705
v -0.384046 0.063759 0.169904
vn -0.651905 -0.145370 -0.744237
v -0.442947 0.041754 -0.488578
vn -0.442823 -0.229823 -0.866654
v -0.494985 0.159702 -0.487864
vn -0.553900 -0.716392 0.424238
v -0.507910 -0.020539 -0.147324
vn -0.520401 -0.751658 0.405208
v -0.467334 -0.056949 -0.151177
vn -0.149202 -0.983146 0.105653
v -0.341682 -0.115298 -0.177115
vn -0.013211 -0.982092 0.187938
v -0.336236 -0.120564 -0.233878
vn -0.269516 -0.928490 0.255474
v -0.263828 -0.141211 -0.269771
vn -0.117002 -0.977764 0.174034
v -0.328736 -0.121180 -0.232202
vn -0.450363 -0.753436 0.479070
v -0.561178 -0.004072 -0.183082
vn -0.524550 -0.706830 0.474593
v -0.516106 -0.029495 -0.169580
vn -0.567774 -0.187155 -0.801627
v -0.468617 0.119521 -0.492585
vn -0.658550 -0.247877 -0.710541
v -0.414923 0.130668 -0.540338
vn -0.495289 -0.266636 -0.826798
v -0.446623 0.049162 -0.488784
vn -0.575257 -0.241537 -0.781498
v -0.447563 0.059333 -0.491482
vn -0.494346 -0.197132 -0.846618
v -0.480289 0.103760 -0.481640
vn -0.458044 -0.297506 -0.837667
v -0.508832 0.044222 -0.449443
vn -0.401471 -0.234042 -0.885464
v -0.498587 0.098231 -0.470746
vn -0.203194 -0.368323 -0.907221
v -0.582498 0.117264 -0.441703
vn -0.307406 -0.337377 -0.889763
v -0.589078 0.076770 -0.426589
vn -0.891180 -0.090218 -0.444589
v -0.341824 -0.023656 -0.570935
vn -0.546237 -0.637058 0.543859
v -0.519744 -0.048076 -0.193750
vn -0.575801 -0.662758 0.478754
v -0.504734 -0.027743 -0.155383
vn -0.584438 -0.664084 0.466287
v -0.483345 -0.052302 -0.161750
vn -0.045328 -0.986988 0.154275
v -0.359908 -0.118368 -0.219701
vn -0.064816 -0.975527 0.210108
v -0.339195 -0.124506 -0.250318
vn -0.630591 -0.239205 -0.738333
v -0.448757 0.010934 -0.475523
vn -0.494350 -0.264312 -0.828105
v -0.513511 0.015589 -0.438257
vn -0.503022 -0.210413 -0.838269
v -0.476178 0.065315 -0.475548
vn -0.502361 -0.254881 -0.826238
v -0.467363 0.054578 -0.478087
vn -0.650794 -0.057526 -0.757072
v -0.407109 0.047775 -0.519963
vn -0.625427 -0.190780 -0.756600
v -0.409272 0.062651 -0.521032
vn 0.237834 0.854970 -0.460936
v -0.276822 0.391058 -0.428418
vn 0.121160 0.863546 -0.489498
v -0.201576 0.368071 -0.456300
vn -0.869835 -0.135865 -0.474266
v -0.368606 0.057855 -0.557486
vn -0.796304 -0.148677 -0.586340
v -0.370365 0.049755 -0.551579
vn -0.971807 -0.023413 -0.234612
v -0.326533 -0.008624 -0.625716
vn -0.781178 -0.248082 -0.572901
v -0.370850 0.056543 -0.552933
vn -0.952330 0.011447 -0.304857
v -0.326650 -0.015119 -0.622159
vn 0.094975 0.856856 -0.506733
v -0.028912 0.208457 -0.643196
vn 0.251135 0.816112 -0.520474
v -0.047992 0.288306 -0.522713
vn 0.086863 0.911117 -0.402890
v 0.025683 0.237530 -0.576452
vn 0.270860 0.809897 -0.520290
v -0.302771 0.387756 -0.451992
vn 0.135265 0.811313 -0.568748
v -0.179500 0.331427 -0.514863
vn 0.121452 0.867923 -0.481621
v -0.185904 0.354867 -0.477907
vn 0.006196 0.713634 -0.700491
v -0.304150 0.324115 -0.536783
vn 0.134331 0.863122 -0.486802
v -0.209672 0.363072 -0.467076
vn 0.087424 0.876974 -0.472518
v -0.202133 0.365471 -0.461721
vn 0.268830 0.721827 -0.637727
v -0.200224 0.420145 -0.359339
vn -0.771362 -0.390189 -0.502746
v -0.366355 0.081870 -0.578354
vn -0.714925 -0.270413 -0.644794
v -0.374211 0.065973 -0.553358
vn -0.944003 -0.072789 -0.321808
v -0.327937 0.022362 -0.620569
vn 0.175419 0.793163 -0.583199
v -0.117276 0.251210 -0.607049
vn 0.130236 0.821809 -0.554679
v -0.246739 0.319862 -0.547408
vn 0.096812 0.904574 -0.415179
v -0.144175 0.371376 -0.432310
vn 0.219803 0.777588 -0.589104
v -0.112541 0.291538 -0.550265
vn 0.198698 0.805243 -0.558662
v -0.115176 0.332506 -0.498958
vn 0.170957 0.880880 -0.441388
v -0.170438 0.367305 -0.447654
vn 0.339311 0.766040 -0.545939
v -0.037989 0.303692 -0.495768
vn 0.050181 0.944947 -0.323353
v -0.009388 0.504503 0.083911
vn 0.162022 0.956338 -0.243243
v 0.123804 0.471139 0.031525
vn -0.096415 0.317258 0.943425
v 0.107750 0.476543 0.028133
vn 0.030437 0.886307 -0.462097
v 0.108567 0.492505 0.092904
vn 0.109931 0.955140 -0.274995
v -0.013866 0.510116 0.097436
vn 0.093083 0.836106 -0.540613
v 0.153296 0.481400 0.082670
vn 0.136184 0.945476 -0.295854
v 0.123812 0.488810 0.089264
vn 0.187354 0.892650 -0.409968
v 0.057719 0.431402 -0.084234
vn 0.107394 0.966878 -0.231545
v -0.044345 0.502618 0.073060
vn 0.122260 0.945680 -0.301232
v -0.087872 0.521595 0.124088
vn 0.209978 0.907189 -0.364579
v 0.123836 0.471009 0.031305
vn 0.108076 -0.247233 -0.962910
v 0.107755 0.476537 0.028128
vn 0.345653 0.821927 -0.452724
v 0.112364 0.475825 0.028781
vn 0.158046 0.892756 -0.421910
v 0.073991 0.461419 -0.017711
vn 0.099161 0.938849 -0.329742
v 0.087038 0.479023 0.025117
vn 0.059316 0.901393 -0.428921
v 0.212146 0.450261 0.030236
vn 0.175393 0.895487 -0.409072
v 0.087823 0.454144 -0.027231
vn 0.191895 0.933753 -0.302128
v 0.176843 0.475210 0.077827
vn 0.428247 0.804272 -0.412008
v 0.120013 0.472605 0.030543
vn 0.236932 0.967641 0.086796
v -0.139319 0.504739 0.014386
vn 0.393544 0.910869 -0.124263
v -0.140072 0.504908 0.019075
vn 0.447594 0.883608 -0.137468
v -0.065752 0.469198 -0.095921
vn 0.176781 0.955281 -0.237036
v -0.040652 0.500416 0.064932
vn 0.049190 0.945247 -0.322626
v -0.040379 0.502309 0.073395
vn 0.185743 0.925654 -0.329643
v 0.037513 0.452400 -0.049768
vn 0.434313 0.900268 -0.029825
v -0.118844 0.504173 -0.021510
vn -0.337772 0.312001 0.888012
v -0.171680 0.460612 0.551123
vn -0.334993 0.142558 0.931374
v -0.162329 0.340221 0.574846
vn -0.252452 0.850223 0.461940
v -0.189348 0.550581 0.463689
vn -0.298132 0.751416 0.588635
v -0.153041 0.555362 0.477700
vn -0.147563 0.981033 0.125696
v -0.110684 0.598499 0.371737
vn -0.290779 0.440655 0.849277
v -0.207906 0.458494 0.537976
vn -0.265444 0.592980 0.760207
v -0.227781 0.501950 0.507418
vn -0.077523 0.996629 0.026861
v -0.148287 0.596273 0.353427
vn 0.096768 0.960705 -0.260158
v -0.093627 0.571950 0.243125
vn 0.026251 0.968042 -0.249410
v -0.115574 0.572561 0.241206
vn 0.023830 0.933706 -0.357246
v -0.024503 0.564139 0.248616
vn 0.127465 0.913188 -0.387093
v -0.104560 0.553631 0.194203
vn 0.193536 0.856805 -0.477943
v -0.116664 0.559966 0.200263
vn 0.081830 0.929010 -0.360894
v -0.060582 0.526550 0.146690
vn 0.045419 0.916540 -0.397357
v -0.030582 0.528911 0.155270
vn 0.222944 0.913173 -0.341191
v -0.133895 0.546901 0.169944
vn 0.389020 0.915214 -0.105104
v -0.192678 0.533744 0.077397
vn 0.586624 0.786891 -0.191506
v -0.202827 0.539675 0.080756
vn -0.597744 -0.566231 0.567524
v -0.376279 0.157516 0.287954
vn -0.686057 -0.560283 0.464120
v -0.321359 0.162994 0.362118
vn -0.599086 -0.510641 0.616719
v -0.424009 0.225028 0.305111
vn -0.737623 -0.508757 0.443936
v -0.304906 0.099149 0.313125
vn -0.430990 0.019934 0.902137
v -0.200997 0.332111 0.562035
vn -0.794310 0.071855 0.603249
v -0.196340 0.167056 0.558687
vn -0.876271 -0.181445 0.446348
v -0.219193 0.117618 0.505890
vn -0.326694 0.094903 0.940353
v -0.227367 0.370630 0.552430
vn -0.646577 -0.272282 0.712602
v -0.277290 0.265938 0.514804
vn -0.741480 -0.444558 0.502569
v -0.300319 0.192932 0.436021
vn -0.559848 -0.720998 0.408328
v -0.332326 0.212591 0.428471
vn -0.959869 -0.201182 0.195391
v -0.222146 0.080944 0.460524
vn -0.747637 -0.538067 0.389260
v -0.307228 0.176017 0.396683
vn -0.879106 -0.391632 0.271657
v -0.249357 0.098595 0.410305
vn -0.995798 0.012797 0.090681
v -0.219768 0.055626 0.507332
vn -0.878440 -0.342039 0.333694
v -0.241160 0.125747 0.469619
vn 0.502642 0.864432 -0.010400
v -0.243755 0.583514 0.133274
vn 0.355599 0.918213 0.174452
v -0.296008 0.603254 0.210530
vn 0.243621 0.845226 -0.475650
v -0.138492 0.553124 0.179441
vn -0.010372 0.996879 0.078261
v -0.215038 0.586380 0.287670
vn -0.075388 0.994453 -0.073340
v -0.160824 0.591929 0.320455
vn 0.286795 0.938899 -0.190310
v -0.148497 0.555146 0.177560
vn -0.682056 -0.539719 0.493460
v -0.386920 0.252304 0.384506
vn -0.543224 -0.398547 0.738964
v -0.341160 0.305641 0.493680
vn -0.559629 -0.355407 0.748666
v -0.320517 0.285841 0.498807
vn -0.222908 0.107544 0.968889
v -0.300137 0.406799 0.531349
vn -0.233608 0.803882 0.546993
v -0.272854 0.515999 0.479104
vn -0.208287 0.926734 0.312698
v -0.322838 0.552809 0.357303
vn -0.264739 0.900107 0.346008
v -0.346516 0.540295 0.374869
vn -0.622973 -0.507327 0.595418
v -0.334146 0.214989 0.428591
vn -0.443062 -0.223461 0.868194
v -0.292432 0.281366 0.513337
vn -0.282823 0.181450 0.941853
v -0.271759 0.401031 0.537869
vn -0.239449 0.925011 0.294989
v -0.204638 0.572426 0.394449
vn 0.123709 0.933071 -0.337748
v -0.117157 0.561052 0.203534
vn 0.181988 0.861581 -0.473877
v -0.124407 0.556562 0.191421
vn 0.192956 0.857385 -0.477136
v -0.133129 0.547943 0.173565
vn -0.670797 -0.641267 0.372570
v -0.339662 0.214224 0.414041
vn -0.949868 -0.162943 0.266832
v -0.230808 0.055372 0.393642
vn 0.018624 0.717065 -0.696758
v 0.123811 0.488811 0.089263
vn 0.862112 0.478234 0.167498
v 0.157960 0.511359 0.113587
vn -0.122512 0.756766 -0.642103
v 0.147588 0.525164 0.127566
vn 0.052966 0.817781 -0.573087
v 0.165938 0.500789 0.102715
vn -0.047819 0.878068 -0.476140
v 0.041572 0.541934 0.169949
vn 0.058302 0.995299 -0.077336
v 0.215219 0.559203 0.304340
vn 0.744019 0.658396 -0.113801
v 0.160337 0.508198 0.110389
vn -0.807102 0.001367 -0.590410
v 0.157990 0.511358 0.113594
vn 0.155117 0.955963 -0.249145
v 0.169411 0.553696 0.197887
vn -0.076896 0.996783 -0.022604
v 0.247509 0.557262 0.328348
vn 0.060423 0.997537 -0.035628
v 0.159151 0.564011 0.329216
vn -0.026118 0.988541 -0.148676
v 0.039306 0.559606 0.217411
vn 0.113981 0.992287 -0.048730
v 0.126942 0.568348 0.358838
vn 0.021626 0.934066 -0.356445
v -0.027791 0.557905 0.231726
vn 0.029221 0.934269 -0.355371
v -0.038191 0.541015 0.185469
vn -0.072888 0.856445 -0.511066
v 0.027257 0.539319 0.167416
vn 0.781582 0.622404 -0.041751
v 0.148345 0.524595 0.126529
vn -0.813253 -0.022399 -0.581479
v 0.153886 0.517001 0.119079
vn 0.128659 0.900099 -0.416255
v 0.147743 0.525213 0.127644
vn -0.024562 0.868892 -0.494393
v 0.148714 0.523901 0.126112
vn 0.105831 0.994384 -0.000556
v 0.171032 0.562084 0.305847
vn -0.011451 0.913827 -0.405942
v 0.093755 0.540679 0.163245
vn -0.039297 0.961933 -0.270445
v 0.058627 0.557578 0.206225
vn -0.025834 0.999432 -0.021646
v 0.133823 0.564733 0.233817
vn 0.165499 0.979717 -0.112983
v 0.137351 0.564411 0.225022
vn -0.028278 0.955283 -0.294339
v 0.095092 0.559365 0.208448
vn 0.010986 0.926602 -0.375883
v 0.137991 0.559599 0.207022
vn -0.040866 0.925660 -0.376144
v 0.043325 0.543738 0.172291
vn 0.032422 0.863089 -0.504010
v 0.209920 0.497698 0.104370
vn 0.059678 0.952617 -0.298262
v 0.213184 0.548370 0.198307
vn -0.020808 0.945136 -0.326013
v 0.257039 0.547160 0.197185
vn -0.823653 0.190647 0.534087
v 0.263071 0.507142 0.112075
vn -0.033299 0.902640 -0.429105
v 0.275043 0.519541 0.126033
vn -0.014226 0.992191 -0.123910
v 0.259724 0.559112 0.304692
vn 0.091110 0.867017 -0.489878
v 0.307562 0.497204 0.098615
vn 0.306017 0.876212 -0.372298
v 0.388556 0.504476 0.142770
vn 0.271331 0.901048 -0.338367
v 0.349602 0.532333 0.178754
vn 0.466651 0.822792 -0.324424
v 0.480597 0.464571 0.158075
vn 0.395022 0.851812 -0.344056
v 0.466015 0.487186 0.193036
vn 0.052167 0.948675 -0.311920
v 0.388964 0.559436 0.273945
vn -0.073062 0.985896 -0.150571
v 0.287119 0.565829 0.340667
vn 0.048356 0.976271 -0.211083
v 0.291976 0.550329 0.219700
vn 0.205698 0.930804 -0.302146
v 0.364569 0.549266 0.236020
vn -0.073363 0.711119 -0.699233
v 0.260980 0.504885 0.109577
vn 0.818267 -0.167850 -0.549786
v 0.263082 0.507153 0.112087
vn 0.040049 0.689339 -0.723331
v 0.176842 0.475211 0.077826
vn -0.093886 0.842506 -0.530442
v 0.254245 0.496336 0.102243
vn -0.076407 0.683158 -0.726262
v 0.256439 0.499093 0.104628
vn 0.058453 0.901285 -0.429265
v 0.183932 0.473167 0.076521
vn -0.074416 0.850516 -0.520657
v 0.254276 0.496312 0.102217
vn 0.185685 0.859915 -0.475466
v 0.308176 0.520876 0.137428
vn 0.067548 0.943486 -0.324455
v 0.316289 0.533572 0.167296
vn -0.008678 0.852338 -0.522919
v 0.165442 0.417311 -0.095663
vn 0.035067 0.793409 -0.607677
v 0.215817 0.341235 -0.211710
vn -0.125241 0.894984 -0.428156
v 0.207989 0.423510 -0.093620
vn -0.044577 0.860328 -0.507787
v 0.226124 0.422302 -0.099012
vn 0.043911 0.841196 -0.538944
v 0.174150 0.342684 -0.214535
vn 0.877882 -0.259755 -0.402307
v 0.530563 0.189388 -0.056715
vn 0.447431 0.715156 -0.536989
v 0.424798 0.403278 -0.061737
vn 0.698163 0.455696 -0.552186
v 0.483123 0.296339 -0.117411
vn 0.780357 0.260419 -0.568528
v 0.501932 0.308168 -0.082176
vn 0.889407 -0.372965 -0.264294
v 0.485406 0.083173 -0.052611
vn 0.916536 -0.069252 -0.393912
v 0.513436 0.174254 -0.094182
vn 0.378903 0.825883 -0.417553
v 0.400839 0.393347 -0.097454
vn 0.401303 0.780500 -0.479350
v 0.348861 0.399490 -0.138377
vn 0.074047 0.951044 -0.300054
v 0.148744 0.431254 -0.055606
vn -0.336360 0.922088 -0.191353
v 0.251893 0.440595 -0.049673
vn -0.010980 0.999322 -0.035134
v 0.249952 0.440803 -0.045420
vn -0.130612 0.934481 -0.331189
v 0.261098 0.439784 -0.069926
vn 0.087644 0.956971 -0.276631
v 0.207766 0.449492 0.027836
vn -0.075418 0.981339 -0.176876
v 0.212148 0.450262 0.030236
vn 0.032828 0.922951 -0.383516
v 0.139666 0.425499 -0.069616
vn 0.142589 0.947472 -0.286296
v 0.298124 0.440592 -0.038226
vn -0.071397 0.978164 -0.195187
v 0.244389 0.441281 -0.033338
vn -0.156342 0.981467 -0.110815
v 0.251917 0.440601 -0.049629
vn 0.220716 0.929814 -0.294499
v 0.292270 0.428385 -0.081420
vn -0.092147 0.924943 -0.368768
v 0.216528 0.451031 0.032636
vn -0.061408 0.925332 -0.374153
v 0.301834 0.460581 0.033709
vn -0.850440 0.340527 -0.400991
v 0.256384 0.440356 -0.059448
vn -0.237978 0.955401 -0.174858
v 0.260243 0.439949 -0.067789
vn 0.339058 0.933360 0.117807
v 0.258456 0.440219 -0.063953
vn 0.946108 -0.246151 -0.210451
v 0.473123 0.049184 -0.042691
vn 0.955595 -0.038232 -0.292192
v 0.469204 -0.029559 0.056255
vn 0.856622 -0.396182 -0.330512
v 0.492939 0.034675 0.048953
vn 0.889461 -0.383417 -0.248699
v 0.484467 0.065657 -0.027649
vn 0.632410 0.553566 -0.541868
v 0.444141 0.252268 -0.206223
vn 0.587413 0.504119 -0.633096
v 0.441508 0.274298 -0.186977
vn 0.942576 -0.101453 -0.318211
v 0.508400 0.183742 -0.114426
vn 0.326720 0.555753 -0.764455
v 0.331495 0.382940 -0.171056
vn 0.588481 0.578155 -0.565178
v 0.426124 0.338366 -0.135560
vn 0.800956 0.315261 -0.508999
v 0.484725 0.266195 -0.126911
vn 0.950236 -0.114140 -0.289869
v 0.512080 0.172629 -0.096405
vn 0.890846 -0.399842 -0.215686
v 0.482799 0.077079 -0.054027
vn 0.354444 0.610258 -0.708488
v 0.342381 0.243510 -0.267310
vn 0.143530 0.790341 -0.595618
v 0.336357 0.395093 -0.155500
vn -0.064868 0.735204 -0.674735
v 0.287287 0.348828 -0.203263
vn 0.163843 0.667165 -0.726668
v 0.248555 0.294029 -0.257180
vn 0.352366 0.813689 -0.462330
v 0.123530 0.282538 -0.299244
vn 0.972413 -0.218580 -0.081453
v 0.465821 0.048001 -0.075548
vn 0.994523 0.087883 0.056581
v 0.435495 -0.084585 -0.049988
vn 0.902978 -0.382896 -0.194991
v 0.472388 0.062540 -0.069035
vn 0.980387 -0.165719 -0.106668
v 0.437627 -0.044477 -0.195885
vn 0.999299 -0.037222 0.003992
v 0.446120 -0.039873 -0.110520
vn 0.952896 0.284776 0.104364
v 0.437448 -0.047943 -0.197036
vn 0.946672 -0.303923 -0.106972
v 0.467480 0.056698 -0.083580
vn 0.313655 0.594949 -0.740038
v 0.324116 0.264163 -0.255305
vn 0.427381 0.838613 -0.337749
v 0.270649 0.181079 -0.360136
vn 0.314958 0.717239 -0.621587
v 0.270880 0.181444 -0.359599
vn 0.411871 0.680725 -0.605785
v 0.296283 0.186520 -0.337220
vn 0.282635 0.897475 -0.338610
v 0.265954 0.173495 -0.385568
vn 0.433093 0.835316 -0.338641
v 0.229198 0.192323 -0.384668
vn 0.272981 0.708594 -0.650673
v 0.239541 0.231040 -0.314412
vn 0.301302 0.773923 -0.557009
v 0.194937 0.246966 -0.314750
vn -0.059443 0.788032 -0.612757
v 0.236832 0.386496 -0.158080
vn 0.005774 0.884612 -0.466292
v 0.273446 0.418056 -0.108608
vn 0.125271 0.964497 -0.232492
v 0.261310 0.439861 -0.069796
vn 0.195323 -0.974187 0.113177
v 0.193507 -0.551716 0.422395
vn -0.002916 -0.980164 0.198169
v 0.224542 -0.553353 0.383240
vn 0.130777 -0.953560 0.271331
v 0.220704 -0.554110 0.382096
vn 0.901833 -0.308783 0.302242
v 0.451333 -0.364667 0.442706
vn 0.878557 -0.393959 0.270063
v 0.478951 -0.328963 0.413773
vn 0.939550 -0.315915 0.132075
v 0.433529 -0.360348 0.518651
vn 0.889890 -0.249555 0.381862
v 0.451237 -0.368923 0.438118
vn 0.091612 -0.961751 0.258152
v 0.226832 -0.555575 0.374942
vn -0.030237 -0.983041 0.180877
v 0.230106 -0.552792 0.388758
vn 0.122972 -0.900703 0.416668
v 0.204324 -0.568661 0.332795
vn -0.115755 -0.955088 0.272778
v 0.257257 -0.561714 0.371591
vn -0.162895 -0.964752 0.206685
v 0.259423 -0.559512 0.383133
vn 0.908325 -0.265924 0.322846
v 0.446429 -0.381358 0.443226
vn 0.909104 -0.157765 0.385540
v 0.448260 -0.409345 0.430342
vn 0.881141 -0.297176 0.367800
v 0.460678 -0.371032 0.416767
vn 0.818417 -0.542553 0.189286
v 0.390239 -0.577586 -0.142535
vn 0.795202 -0.605848 -0.024540
v 0.390958 -0.576905 -0.136082
vn 0.868319 -0.490617 0.072914
v 0.444347 -0.504628 -0.109067
vn 0.827243 -0.500774 0.254745
v 0.475705 -0.464521 -0.202167
vn 0.907192 -0.418760 0.040523
v 0.475790 -0.441758 -0.077044
vn 0.814390 -0.579328 -0.033875
v 0.389058 -0.527319 0.173789
vn 0.898821 -0.417861 0.132341
v 0.461566 -0.418436 0.086864
vn 0.925770 -0.364872 -0.099088
v 0.465470 -0.377910 0.178926
vn 0.935003 -0.330201 -0.129372
v 0.474373 -0.337147 0.142901
vn 0.833671 -0.523165 0.176892
v 0.388973 -0.546011 0.084417
vn 0.860188 -0.484565 0.158977
v 0.421077 -0.539397 0.002778
vn 0.877533 -0.476872 0.050290
v 0.408282 -0.567109 -0.000743
vn 0.820740 -0.571082 0.015839
v 0.418294 -0.543104 -0.084756
vn 0.831909 -0.554747 0.013544
v 0.444520 -0.505577 -0.077135
vn 0.876103 -0.478868 0.055932
v 0.450552 -0.494169 -0.061813
vn 0.851274 -0.473799 0.225495
v 0.440122 -0.489948 0.030947
vn 0.857595 -0.509130 -0.072927
v 0.391676 -0.576223 -0.129628
vn 0.762152 -0.555832 0.331927
v 0.375772 -0.572262 0.068529
vn 0.861423 -0.388796 0.326785
v 0.476491 -0.393912 0.072563
vn 0.871078 -0.474683 0.126093
v 0.471040 -0.445755 0.007177
vn 0.853547 -0.453289 0.256878
v 0.461560 -0.418838 0.085530
vn 0.892104 -0.366959 0.263612
v 0.462200 -0.417486 0.085453
vn -0.672216 -0.447845 0.589543
v -0.092882 -0.370350 0.631699
vn -0.635095 -0.449560 0.628132
v -0.039393 -0.399274 0.666749
vn -0.675165 -0.444701 0.588552
v -0.032598 -0.384601 0.685657
vn -0.640145 -0.485632 0.595295
v -0.061501 -0.346448 0.684254
vn 0.123767 -0.987329 0.099314
v 0.202364 -0.549742 0.428242
vn 0.296529 -0.951654 0.080155
v 0.165776 -0.555399 0.462461
vn 0.315397 -0.921719 0.225740
v 0.283511 -0.515550 0.527407
vn -0.655367 -0.469833 0.591398
v 0.005691 -0.450884 0.676931
vn -0.720879 -0.485961 0.494141
v 0.004436 -0.379147 0.739049
vn -0.674819 -0.536100 0.507165
v 0.035081 -0.431877 0.731301
vn 0.253061 -0.965363 0.063510
v 0.168262 -0.554542 0.465612
vn 0.178366 -0.976255 0.122931
v 0.175457 -0.552415 0.469246
vn 0.271591 -0.956449 0.106980
v 0.167198 -0.554375 0.472359
vn 0.222226 -0.959749 0.171749
v 0.241835 -0.529630 0.536089
vn -0.029509 -0.990569 0.133799
v 0.227264 -0.547817 0.414128
vn 0.290235 -0.906677 0.306106
v 0.121749 -0.578733 0.369018
vn 0.283148 -0.914645 0.288535
v 0.161149 -0.563868 0.377289
vn -0.648848 -0.411000 0.640371
v -0.066444 -0.410420 0.632957
vn -0.613794 -0.409563 0.674919
v -0.002741 -0.473235 0.656459
vn -0.653611 -0.394460 0.645906
v -0.065109 -0.437573 0.618692
vn 0.211124 -0.967553 0.138810
v 0.200892 -0.536339 0.544063
vn 0.247915 -0.953603 0.170821
v 0.141436 -0.539395 0.611931
vn 0.236358 -0.962482 0.133280
v 0.154921 -0.558372 0.468080
vn -0.778391 -0.518112 0.354495
v -0.119809 -0.330138 0.631005
vn -0.617371 -0.483533 0.620524
v -0.091650 -0.309463 0.686459
vn -0.975020 -0.108985 0.193540
v -0.225419 -0.099562 0.631081
vn -0.770118 -0.383349 0.509864
v -0.180078 -0.200263 0.674329
vn -0.995193 0.037849 0.090325
v -0.231260 -0.080398 0.533224
vn -0.957605 -0.183448 0.222126
v -0.226637 -0.156382 0.586068
vn -0.963540 -0.139356 0.228407
v -0.229021 -0.127933 0.603629
vn -0.908407 -0.358968 0.214334
v -0.177002 -0.353109 0.366761
vn -0.850766 -0.470495 0.234164
v -0.183691 -0.298709 0.508804
vn -0.864783 -0.432093 0.255822
v -0.188626 -0.231570 0.627672
vn -0.678831 -0.472583 0.562009
v -0.174788 -0.242405 0.646607
vn -0.856112 -0.443489 0.265312
v -0.125111 -0.403614 0.498320
vn -0.845391 -0.483038 0.228010
v -0.164267 -0.341860 0.491804
vn -0.615350 -0.415917 0.669595
v -0.090340 -0.250479 0.724243
vn -0.656698 -0.458184 0.599012
v -0.107437 -0.311488 0.667986
vn -0.607527 -0.302572 0.734412
v -0.043336 -0.246039 0.760565
vn -0.687976 -0.404838 0.602325
v -0.020514 -0.332826 0.736151
vn -0.992247 0.092110 0.083437
v -0.229062 -0.045785 0.523159
vn -0.956971 -0.190549 0.218856
v -0.224287 0.071642 0.438198
vn -0.986886 0.057712 0.150752
v -0.228063 0.021222 0.429709
vn -0.976934 -0.080557 0.197766
v -0.248260 -0.181378 0.469567
vn -0.893555 -0.437723 0.099789
v -0.210933 -0.273531 0.426698
vn -0.990194 0.090636 0.106306
v -0.233787 -0.062133 0.483463
vn -0.945685 -0.264778 0.188606
v -0.240038 -0.182942 0.499257
vn -0.890003 -0.437460 0.128545
v -0.199842 -0.290287 0.450415
vn -0.922459 -0.366138 0.122529
v -0.186008 -0.321232 0.373347
vn 0.428980 0.781227 -0.453498
v -0.196384 0.581958 -0.235979
vn 0.248589 0.954514 -0.164639
v -0.192996 0.585623 -0.225166
vn 0.644062 0.616671 -0.452661
v -0.133474 0.499731 -0.219105
vn 0.785050 0.426853 -0.448880
v -0.160293 0.545279 -0.221285
vn 0.513502 0.544705 -0.663033
v -0.214858 0.506494 -0.290345
vn 0.639381 0.385101 -0.665499
v -0.189853 0.575561 -0.239233
vn 0.505283 0.758764 -0.411054
v -0.098617 0.423761 -0.280510
vn 0.426070 0.767757 -0.478553
v -0.163718 0.426001 -0.338751
vn 0.216324 0.769886 -0.600399
v -0.220126 0.421848 -0.363136
vn 0.375378 0.463844 -0.802459
v -0.237139 0.516719 -0.297697
vn 0.369742 0.451897 -0.811838
v -0.222770 0.532849 -0.281716
vn 0.233676 0.720244 -0.653180
v -0.261980 0.421450 -0.380477
vn 0.196129 0.808659 -0.554621
v -0.170828 0.397631 -0.376108
vn -0.032843 0.761123 -0.647775
v -0.337303 0.481420 -0.351014
vn 0.056071 0.804007 -0.591970
v -0.261591 0.582627 -0.250699
vn 0.176096 0.931382 -0.318619
v -0.212649 0.588097 -0.239541
vn 0.206699 0.808588 -0.550873
v -0.211721 0.587784 -0.239740
vn 0.178328 0.654726 -0.734529
v -0.198809 0.576329 -0.247057
vn 0.367517 0.446932 -0.815588
v -0.199160 0.575052 -0.247930
vn 0.029537 0.686465 -0.726563
v -0.258655 0.532236 -0.295622
vn 0.064231 0.667646 -0.741703
v -0.287317 0.525619 -0.303805
vn 0.070230 0.826350 -0.558761
v -0.271703 0.582643 -0.252384
vn 0.094461 0.887636 -0.450755
v -0.291670 0.617733 -0.185665
vn 0.489986 0.786352 0.376251
v -0.274314 0.616946 -0.078713
vn 0.429020 0.881889 0.195483
v -0.192093 0.575511 -0.091987
vn 0.621694 0.769041 0.148569
v -0.186059 0.565658 -0.083161
vn 0.607219 0.694559 0.385841
v -0.188142 0.569212 -0.086605
vn 0.386653 0.904346 0.180716
v -0.223476 0.602909 -0.115457
vn 0.635983 0.342279 -0.691643
v -0.198091 0.576079 -0.246871
vn 0.369001 0.452715 -0.811719
v -0.198534 0.575940 -0.247254
vn 0.204826 0.580025 -0.788427
v -0.257831 0.531295 -0.296111
vn 0.259572 0.654868 -0.709768
v -0.306129 0.489649 -0.336664
vn 0.355000 0.686658 -0.634410
v -0.337860 0.480850 -0.351984
vn 0.259351 0.614408 -0.745144
v -0.287698 0.474939 -0.343255
vn 0.285739 0.588991 -0.755938
v -0.238463 0.510960 -0.301710
vn 0.517839 0.799805 -0.303569
v -0.042572 0.425248 -0.177998
vn 0.589681 0.770500 -0.242088
v -0.073402 0.469091 -0.128578
vn 0.258853 0.953864 -0.152111
v -0.262541 0.609237 -0.190507
vn 0.419783 0.896658 -0.140667
v -0.325850 0.633505 -0.158380
vn 0.404677 0.904533 -0.134376
v -0.234492 0.605211 -0.139955
vn 0.540886 0.827961 0.148063
v -0.277901 0.618730 -0.076241
vn 0.668342 0.326758 -0.668243
v -0.186389 0.572973 -0.237328
vn 0.642168 0.644484 -0.415042
v -0.172589 0.576816 -0.211809
vn 0.783763 0.416336 -0.460847
v -0.167495 0.569595 -0.212170
vn 0.749335 0.660888 -0.041515
v -0.133525 0.520678 -0.169652
vn 0.838044 0.537069 0.096122
v -0.162640 0.575563 -0.198639
vn 0.871263 0.407550 -0.273504
v -0.153932 0.556567 -0.196166
vn 0.335640 0.913890 0.228367
v -0.150961 0.512933 -0.016599
vn 0.371815 0.927616 -0.035803
v -0.218118 0.600569 -0.115073
vn 0.308500 0.951041 0.018689
v -0.196851 0.592121 -0.180965
vn 0.194252 0.975518 0.103102
v -0.181538 0.584122 -0.125726
vn 0.535743 0.756228 -0.375630
v -0.192066 0.585039 -0.226573
vn 0.618077 0.664812 -0.419530
v -0.186769 0.579359 -0.229023
vn 0.478862 0.877632 0.021284
v -0.175122 0.582046 -0.168393
vn 0.504393 0.853797 -0.128912
v -0.162653 0.575586 -0.198679
vn 0.403498 0.914264 -0.036209
v -0.185676 0.587685 -0.198634
vn 0.476208 0.851714 -0.218653
v -0.183993 0.583523 -0.215370
vn 0.537845 0.753559 0.377983
v -0.186449 0.577131 -0.103199
vn 0.832426 0.512432 0.210904
v -0.181633 0.583663 -0.123122
vn 0.194116 0.508536 -0.838874
v -0.466387 0.474386 -0.495836
vn -0.248791 0.567294 -0.785036
v -0.501950 0.462735 -0.496733
vn 0.200980 0.860373 -0.468364
v -0.485617 0.486045 -0.483148
vn -0.273076 0.899418 -0.341287
v -0.488262 0.485188 -0.482430
vn -0.525285 0.611130 -0.592111
v -0.537776 0.468941 -0.476711
vn 0.156415 0.111738 -0.981351
v -0.497483 0.447714 -0.505705
vn -0.373311 0.004037 -0.927698
v -0.525451 0.315022 -0.513907
vn -0.068643 0.071732 -0.995059
v -0.523375 0.392442 -0.512055
vn 0.065311 0.299012 -0.952012
v -0.410390 0.402272 -0.494595
vn 0.254209 0.718197 -0.647743
v -0.326918 0.355555 -0.512074
vn 0.529718 0.331222 -0.780827
v -0.419107 0.451761 -0.482589
vn 0.485042 0.648017 -0.587204
v -0.438540 0.464159 -0.486929
vn 0.568096 0.660096 -0.491467
v -0.379644 0.451452 -0.446053
vn 0.402850 0.840767 -0.361693
v -0.390791 0.469532 -0.434053
vn 0.462668 0.635149 -0.618485
v -0.376285 0.447022 -0.447518
vn -0.473814 0.002359 -0.880622
v -0.582667 0.340114 -0.488423
vn -0.426856 -0.173451 -0.887529
v -0.598096 0.318039 -0.479149
vn -0.087059 0.114188 -0.989637
v -0.510485 0.300116 -0.517644
vn -0.578346 0.803203 -0.142766
v -0.561665 0.465518 -0.429412
vn -0.678038 0.483613 -0.553518
v -0.599615 0.435376 -0.428349
vn -0.155203 0.832806 -0.531363
v -0.519575 0.533318 -0.307353
vn -0.531570 0.774956 -0.341871
v -0.618434 0.429444 -0.412503
vn -0.634009 0.492802 -0.595968
v -0.650480 0.410861 -0.387746
vn 0.568346 0.677986 -0.466174
v -0.337302 0.481419 -0.351013
vn 0.263487 0.944893 -0.194297
v -0.466932 0.491302 -0.436974
vn 0.283273 0.888483 -0.361047
v -0.391791 0.470192 -0.433235
vn 0.233548 0.948762 -0.212850
v -0.485719 0.486300 -0.482276
vn 0.438237 0.541857 -0.717175
v -0.463860 0.473691 -0.495354
vn 0.500130 0.685953 -0.528525
v -0.397587 0.455783 -0.460375
vn 0.413118 0.611107 -0.675190
v -0.336744 0.481988 -0.350044
vn 0.210262 0.856514 -0.471353
v -0.361338 0.491639 -0.365409
vn 0.142554 0.838587 -0.525786
v -0.463563 0.532442 -0.334568
vn 0.355818 0.651545 -0.669987
v -0.329453 0.496446 -0.332612
vn -0.553746 0.295717 -0.778407
v -0.518907 0.433163 -0.510781
vn 0.226992 0.005550 -0.973881
v -0.519197 0.421529 -0.514518
vn -0.373007 0.883853 -0.282259
v -0.515191 0.501471 -0.398500
vn 0.109024 0.924445 -0.365397
v -0.489396 0.503953 -0.400376
vn -0.190585 0.806936 -0.559045
v -0.496357 0.545349 -0.296745
vn -0.366964 0.880614 -0.299760
v -0.486249 0.486235 -0.482895
vn -0.666361 0.551963 -0.501298
v -0.544451 0.467724 -0.469828
vn -0.479590 0.284958 -0.829935
v -0.674193 0.292474 -0.431593
vn -0.582361 0.372102 -0.722770
v -0.648445 0.324998 -0.440861
vn -0.610638 0.402539 -0.681971
v -0.652563 0.405585 -0.390787
vn -0.444247 0.134032 -0.885822
v -0.644365 0.281398 -0.450098
vn -0.636893 0.297617 -0.711190
v -0.589637 0.354231 -0.478328
vn -0.799952 0.280339 0.530554
v -0.538471 0.149879 0.202524
vn -0.748760 -0.235430 0.619622
v -0.536930 0.144516 0.204316
vn -0.760709 -0.048128 0.647307
v -0.550827 0.366670 0.164881
vn -0.687964 -0.481299 0.543192
v -0.616722 0.176821 0.028544
vn -0.864404 -0.345799 0.365005
v -0.556850 0.165491 0.121558
vn -0.830587 -0.097119 0.548355
v -0.568475 0.245453 0.134486
vn -0.676815 -0.671365 0.301976
v -0.522645 0.098897 0.089539
vn -0.605696 -0.635462 0.478874
v -0.580872 0.111303 0.001996
vn -0.353011 -0.722299 0.594700
v -0.438491 0.094914 0.185800
vn -0.273376 -0.846448 0.456937
v -0.446354 0.061388 0.132139
vn -0.462822 -0.834821 0.298112
v -0.467398 0.076562 0.145901
vn -0.676580 -0.195436 0.709961
v -0.479963 0.193849 0.233263
vn -0.784242 -0.020682 0.620110
v -0.524851 0.279631 0.196720
vn -0.830066 -0.279363 0.482646
v -0.436583 0.262342 0.310876
vn -0.225947 -0.496729 0.837979
v -0.487996 0.149870 0.218423
vn -0.453100 0.004845 0.891447
v -0.535185 0.144104 0.205326
vn -0.818075 0.028993 0.574381
v -0.536057 0.172354 0.191912
vn -0.870378 -0.156240 0.466937
v -0.472691 0.327865 0.277199
vn -0.482870 -0.547133 0.683726
v -0.434798 0.128408 0.223403
vn -0.548510 -0.575751 0.606340
v -0.362317 0.119197 0.266725
vn -0.219835 -0.672998 0.706220
v -0.535534 0.140003 0.201945
vn -0.928401 -0.347730 0.130982
v -0.538563 0.147306 0.202858
vn -0.892314 -0.409797 0.189318
v -0.531608 0.124099 0.187963
vn -0.895689 -0.443336 0.034560
v -0.527320 0.110375 0.176525
vn -0.571640 -0.750400 0.331854
v -0.489996 0.053835 0.038670
vn -0.218683 -0.816657 0.534086
v -0.458705 0.085047 0.167272
vn -0.718043 -0.694150 0.050693
v -0.519500 0.104744 0.153507
vn -0.172440 -0.481294 0.859431
v -0.527646 0.144697 0.208024
vn -0.183514 -0.653168 0.734639
v -0.535226 0.142530 0.204804
vn -0.196461 -0.729743 0.654887
v -0.527337 0.111006 0.177197
vn -0.290305 -0.852640 0.434429
v -0.516811 0.103767 0.167267
vn -0.538924 -0.639834 0.547880
v -0.288860 0.035759 0.251420
vn -0.630509 0.060484 0.773822
v -0.284282 0.030565 0.255652
vn -0.486594 -0.870880 0.069244
v -0.524238 0.107232 0.171415
vn -0.301700 -0.292827 0.907320
v -0.533571 0.143594 0.206349
vn -0.867469 -0.496139 -0.036657
v -0.502813 -0.132704 -0.301212
vn -0.145998 -0.979721 0.137230
v -0.499587 -0.135298 -0.309532
vn -0.853788 -0.520345 0.016963
v -0.504428 -0.129646 -0.286777
vn -0.569027 -0.471007 -0.674062
v -0.517619 -0.008978 -0.427217
vn -0.553746 -0.265028 -0.789383
v -0.462072 -0.013011 -0.459618
vn -0.585563 -0.514144 -0.626715
v -0.470166 -0.033479 -0.444019
vn -0.264257 -0.087226 -0.960500
v -0.496163 -0.026985 -0.437279
vn -0.539788 -0.655752 0.527844
v -0.491640 -0.067418 -0.187303
vn -0.279868 -0.828353 0.485289
v -0.498235 -0.081340 -0.213053
vn 0.066886 -0.964782 0.254404
v -0.366246 -0.130673 -0.263910
vn 0.053380 -0.964654 0.258056
v -0.383837 -0.125201 -0.237891
vn -0.499685 -0.753364 -0.427501
v -0.501746 -0.025407 -0.436018
vn -0.478054 -0.707907 -0.519934
v -0.450579 -0.083127 -0.405335
vn -0.738450 -0.652888 -0.168610
v -0.338135 -0.101554 -0.519458
vn -0.252756 -0.794028 -0.552842
v -0.500939 -0.133123 -0.314799
vn -0.686001 -0.587284 -0.429535
v -0.502343 -0.127950 -0.318220
vn -0.554685 -0.617701 -0.557467
v -0.501103 -0.027778 -0.430108
vn -0.417144 -0.891848 -0.174924
v -0.344201 -0.132486 -0.426607
vn -0.662064 -0.743779 -0.092002
v -0.322380 -0.122427 -0.499557
vn -0.469933 -0.798188 -0.376907
v -0.616835 0.016109 -0.351421
vn -0.439094 -0.653630 -0.616412
v -0.594364 0.045416 -0.404142
vn -0.672592 -0.614972 -0.411617
v -0.538125 -0.048803 -0.356105
vn -0.813919 -0.496679 0.301406
v -0.509983 -0.114535 -0.268446
vn -0.728914 -0.410972 -0.547528
v -0.503419 -0.023437 -0.435052
vn -0.677417 -0.620561 0.394981
v -0.508223 -0.099569 -0.247460
vn -0.533675 -0.673356 0.511647
v -0.515781 -0.072938 -0.217246
vn -0.612447 -0.712876 0.341638
v -0.523444 -0.064868 -0.217669
vn -0.703413 -0.709035 -0.049801
v -0.547438 -0.059248 -0.284430
vn -0.445876 -0.822274 0.353637
v -0.582843 0.000730 -0.194318
vn -0.044430 -0.999008 -0.003047
v -0.391615 -0.135537 -0.278370
vn 0.099532 -0.950337 0.294878
v -0.399949 -0.135558 -0.270144
vn -0.071233 -0.957519 0.279433
v -0.413878 -0.136222 -0.273062
vn -0.230202 -0.967464 0.104978
v -0.300486 -0.140255 -0.307114
vn -0.331444 -0.942994 0.030130
v -0.325801 -0.140565 -0.398924
vn -0.309036 -0.910830 -0.273653
v -0.414763 -0.120553 -0.372083
vn -0.209664 -0.828152 -0.519812
v -0.445464 -0.138214 -0.328426
vn -0.130884 -0.965310 -0.225932
v -0.468383 -0.140429 -0.315316
vn -0.183880 -0.865936 0.465127
v -0.407370 -0.130134 -0.255638
vn -0.317829 -0.892291 0.320625
v -0.367204 -0.111853 -0.195217
vn -0.176901 -0.831283 0.526949
v -0.489873 -0.126085 -0.273275
vn -0.105918 -0.959686 0.260353
v -0.477474 -0.134107 -0.286733
vn 0.096001 -0.994788 -0.034373
v -0.443870 -0.142023 -0.309834
vn -0.165419 -0.939189 0.300934
v -0.502674 -0.130667 -0.286237
vn -0.314456 -0.763572 0.563982
v -0.504449 -0.124171 -0.275326
vn 0.001424 0.717570 -0.696485
v -0.059980 0.188354 -0.664773
vn -0.061559 0.526373 -0.848022
v -0.191599 0.189554 -0.677796
vn 0.140358 0.649670 -0.747147
v -0.201006 0.254650 -0.632028
vn -0.125055 0.762018 -0.635366
v -0.075736 0.156105 -0.699877
vn -0.161881 0.682084 -0.713131
v -0.089811 0.112279 -0.743061
vn 0.161430 0.711660 -0.683725
v -0.163687 0.240334 -0.637855
vn 0.049292 0.777707 -0.626691
v -0.070708 0.205861 -0.640780
vn 0.133920 0.832672 -0.537330
v -0.254318 0.304504 -0.573736
vn 0.201563 0.795142 -0.571946
v -0.142740 0.244608 -0.625240
vn 0.024445 0.791047 -0.611267
v -0.245350 0.279937 -0.611122
vn -0.868112 -0.258184 -0.423936
v -0.361868 0.075258 -0.581530
vn -0.005019 0.606425 -0.795125
v -0.261508 0.244332 -0.647800
vn 0.065389 0.701447 -0.709715
v -0.243445 0.259732 -0.635838
vn -0.302905 0.598367 -0.741759
v -0.165046 0.108932 -0.732041
vn -0.519156 0.091262 -0.849793
v -0.292848 0.153289 -0.673727
vn -0.811089 0.141353 -0.567586
v -0.317706 0.014676 -0.655807
vn -0.522802 -0.302845 -0.796845
v -0.357206 0.126013 -0.622354
vn -0.785602 -0.115021 -0.607947
v -0.354371 0.091662 -0.607443
vn -0.819164 -0.319745 -0.476165
v -0.358274 0.115425 -0.616753
vn -0.570630 0.436427 -0.695638
v -0.360872 0.183646 -0.605381
vn -0.368670 0.608683 -0.702558
v -0.259601 0.291377 -0.595532
vn -0.476805 0.643230 -0.599093
v -0.283131 0.217088 -0.665272
vn -0.488097 0.405132 -0.773065
v -0.327045 0.179663 -0.659270
vn -0.845070 0.174689 -0.505312
v -0.358065 0.159810 -0.621823
vn -0.247232 0.446537 -0.859931
v -0.340635 0.324991 -0.534285
vn -0.283946 0.359709 -0.888811
v -0.419610 0.250698 -0.541712
vn -0.464855 -0.030609 -0.884858
v -0.454225 0.245877 -0.524409
vn -0.270723 0.165573 -0.948311
v -0.286770 0.205289 -0.669613
vn -0.124325 0.134007 -0.983151
v -0.262024 0.202304 -0.673879
vn -0.629428 -0.178956 -0.756171
v -0.435659 0.179505 -0.529624
vn -0.709880 -0.274962 -0.648433
v -0.394916 0.083441 -0.538868
vn -0.772353 -0.136918 -0.620261
v -0.371527 0.145384 -0.598754
vn -0.869512 0.015033 -0.493683
v -0.365051 0.143602 -0.612843
vn -0.840387 -0.252257 -0.479704
v -0.358741 0.098737 -0.602363
vn -0.906735 -0.171404 -0.385295
v -0.360090 0.125174 -0.619311
vn -0.886610 -0.287577 -0.362246
v -0.356073 0.094418 -0.605430
vn -0.687975 -0.327562 -0.647606
v -0.390464 0.075781 -0.539080
vn -0.676082 -0.072141 -0.733286
v -0.330771 0.177369 -0.656466
vn -0.780387 -0.007892 -0.625247
v -0.355320 0.144840 -0.627315
vn -0.648223 -0.303904 -0.698176
v -0.359149 0.120476 -0.619252
vn 0.213956 0.820223 -0.530526
v -0.095897 0.342879 -0.477965
vn 0.190379 0.821203 -0.537942
v -0.077047 0.352887 -0.456330
vn 0.216099 0.843553 -0.491650
v -0.064105 0.363066 -0.437172
vn 0.099678 0.951672 -0.290489
v -0.089407 0.368593 -0.427507
vn 0.482350 0.759555 -0.436365
v -0.027404 0.314911 -0.469647
vn 0.287626 0.883119 -0.370639
v 0.011522 0.251778 -0.538522
vn 0.452721 0.860329 -0.234261
v 0.097695 0.233142 -0.484285
vn 0.541566 0.783498 -0.304692
v 0.038251 0.300961 -0.401936
vn 0.371920 0.687697 -0.623496
v -0.040059 0.344459 -0.446347
vn 0.353233 0.739202 -0.573417
v -0.044536 0.358142 -0.432842
vn 0.436245 0.864158 -0.250841
v -0.035038 0.368606 -0.340147
vn 0.674569 0.736488 0.050425
v -0.015300 0.357372 -0.406077
vn 0.557586 0.768967 -0.312710
v -0.015454 0.357418 -0.406828
vn 0.219967 0.924336 -0.311796
v -0.118418 0.376327 -0.413682
vn 0.157926 0.977894 -0.137046
v -0.044731 0.362247 -0.425572
vn 0.227589 0.964293 -0.135431
v -0.023924 0.359525 -0.416138
vn 0.432789 0.705461 -0.561265
v -0.024793 0.359565 -0.417469
vn 0.691859 0.626623 -0.358711
v -0.014187 0.355623 -0.406329
vn 0.228092 0.752538 -0.617787
v 0.122364 0.323441 -0.244382
vn 0.301336 0.833068 -0.463891
v 0.102204 0.301584 -0.274895
vn 0.555016 0.811103 -0.184579
v 0.010826 0.330397 -0.369065
vn 0.416845 0.817439 -0.397536
v 0.058412 0.323296 -0.283664
vn 0.664951 0.743369 0.072410
v -0.017197 0.357354 -0.388335
vn 0.470934 0.797657 -0.376783
v 0.060627 0.317796 -0.297719
vn 0.826646 0.545839 -0.136806
v -0.015025 0.357102 -0.406537
vn -0.228493 0.790853 0.567752
v -0.409597 0.697038 0.143375
vn -0.129812 0.850982 0.508899
v -0.449192 0.710240 0.107143
vn 0.042908 0.922368 0.383922
v -0.375906 0.698921 0.139737
vn 0.067762 0.918746 0.388990
v -0.383982 0.709697 0.112747
vn 0.516192 0.849842 0.106371
v -0.394828 0.727660 0.074431
vn 0.589070 0.806275 0.054007
v -0.358816 0.700127 0.115377
vn 0.031227 0.993520 -0.109283
v -0.439616 0.729698 0.034047
vn -0.530923 0.397221 0.748556
v -0.529015 0.573019 0.182102
vn -0.501656 0.720522 0.478736
v -0.530677 0.686738 0.115423
vn 0.666472 0.745405 0.013615
v -0.325044 0.670253 0.033097
vn -0.013595 0.999837 0.011851
v -0.423664 0.730837 0.058392
vn -0.334420 0.677068 0.655547
v -0.508924 0.687534 0.129493
vn -0.451174 0.483466 0.750135
v -0.502967 0.587115 0.191101
vn 0.594813 0.772181 -0.223460
v -0.324423 0.669816 0.031770
vn 0.704337 0.700889 0.112532
v -0.301038 0.642534 0.068672
vn 0.706746 0.707320 0.014456
v -0.305122 0.646797 0.069502
vn 0.662766 0.748709 -0.013257
v -0.355008 0.696424 0.072218
vn 0.686039 0.725909 -0.049057
v -0.318108 0.662325 0.086834
vn -0.033005 0.884392 0.465577
v -0.367184 0.583150 0.265740
vn 0.432183 0.467933 0.770880
v -0.385438 0.684741 0.161523
vn 0.358422 0.766984 0.532230
v -0.354920 0.668813 0.152804
vn 0.667095 0.743511 0.046632
v -0.339088 0.683987 0.109114
vn 0.735797 0.477559 0.480146
v -0.331130 0.675831 0.106713
vn 0.536358 0.741751 0.402649
v -0.362458 0.699817 0.123487
vn 0.626540 0.502069 0.596133
v -0.371744 0.695184 0.140863
vn -0.481179 0.633818 0.605592
v -0.397907 0.557317 0.281058
vn -0.235978 0.613307 0.753770
v -0.489602 0.649055 0.163441
vn -0.169093 0.643796 0.746280
v -0.393256 0.690283 0.157455
vn -0.616524 0.287158 0.733102
v -0.484965 0.535616 0.226881
vn -0.327031 0.816802 0.475274
v -0.365029 0.555083 0.306761
vn -0.211562 0.653383 0.726864
v -0.431215 0.630359 0.191811
vn -0.054605 0.917044 0.395029
v -0.398592 0.728581 0.073724
vn 0.475326 0.818193 -0.323457
v -0.395745 0.727757 0.073096
vn 0.255016 0.961216 -0.105030
v -0.396466 0.729170 0.073748
vn -0.629715 -0.516753 -0.580022
v -0.808113 0.081957 -0.319294
vn -0.719597 -0.210195 -0.661814
v -0.784512 0.208075 -0.426978
vn -0.678682 -0.399614 -0.616197
v -0.775739 0.170711 -0.424281
vn -0.762730 -0.330861 -0.555675
v -0.818762 0.156749 -0.361306
vn -0.487357 -0.143274 -0.861369
v -0.748492 0.162337 -0.442115
vn -0.501810 -0.483624 -0.717144
v -0.727103 0.141411 -0.447887
vn -0.302175 -0.721437 -0.623072
v -0.721586 0.122033 -0.433304
vn -0.543182 -0.581177 -0.605959
v -0.747581 0.129085 -0.421538
vn -0.771534 -0.604885 0.197105
v -0.807097 0.086043 -0.270303
vn -0.986670 -0.063056 -0.150021
v -0.843917 0.162598 -0.308113
vn -0.873428 -0.459340 -0.161645
v -0.832078 0.113334 -0.309487
vn -0.720461 0.405744 -0.562413
v -0.816064 0.229131 -0.379931
vn -0.877461 -0.072905 -0.474074
v -0.818441 0.205004 -0.382986
vn -0.165198 -0.089876 -0.982157
v -0.613431 0.159775 -0.452084
vn -0.229946 -0.074768 -0.970327
v -0.662030 0.253842 -0.449974
vn -0.378711 -0.417831 -0.825830
v -0.560420 0.047884 -0.420344
vn -0.057382 -0.237501 -0.969691
v -0.672533 0.135118 -0.445472
vn -0.453795 0.197840 -0.868867
v -0.653758 0.291054 -0.443640
vn -0.145555 0.079424 -0.986157
v -0.718619 0.221259 -0.438226
vn -0.390714 0.433981 -0.811790
v -0.731765 0.237615 -0.432263
vn -0.468439 -0.858514 -0.208612
v -0.629582 0.000870 -0.290347
vn -0.317863 -0.798377 -0.511427
v -0.710092 0.057707 -0.357561
vn -0.377110 -0.919102 -0.114193
v -0.721272 0.035099 -0.282356
vn -0.032766 -0.600421 -0.799012
v -0.690402 0.123248 -0.439827
vn -0.215038 -0.613785 -0.759623
v -0.679279 0.098145 -0.417998
vn -0.090585 0.123822 -0.988161
v -0.728845 0.148883 -0.448947
vn 0.088076 0.113441 -0.989633
v -0.692570 0.148669 -0.447039
vn 0.009990 -0.272127 -0.962210
v -0.683499 0.138229 -0.446673
vn -0.040248 -0.388792 -0.920446
v -0.710389 0.136763 -0.446330
vn -0.218133 0.200266 -0.955150
v -0.771881 0.206153 -0.431649
vn -0.526380 0.545992 -0.651779
v -0.775746 0.219564 -0.423257
vn -0.577220 0.614519 -0.537759
v -0.787716 0.210822 -0.423102
vn -0.543611 -0.839331 0.003159
v -0.797672 0.072185 -0.318135
vn -0.513923 -0.857724 -0.013879
v -0.753814 0.046894 -0.291457
vn -0.371347 -0.782239 -0.500203
v -0.757754 0.065083 -0.339727
vn -0.682305 0.424522 0.595181
v -0.440074 0.435592 0.417725
vn -0.670784 0.187212 0.717636
v -0.400373 0.456335 0.447377
vn -0.906018 -0.363846 0.216210
v -0.414179 0.304908 0.424786
vn -0.667423 -0.193033 0.719225
v -0.408000 0.310768 0.435529
vn -0.786315 -0.225434 0.575229
v -0.422374 0.331556 0.426205
vn -0.554316 0.749036 0.362876
v -0.367261 0.526604 0.388599
vn -0.180769 0.709729 0.680887
v -0.301484 0.509834 0.478811
vn -0.238483 0.651784 0.719933
v -0.327890 0.501507 0.481592
vn -0.616703 -0.357063 0.701558
v -0.357913 0.322291 0.486656
vn -0.866704 -0.367712 0.337064
v -0.412883 0.297463 0.408602
vn -0.636455 -0.581502 0.506736
v -0.400906 0.277137 0.396867
vn -0.569496 0.691793 0.443956
v -0.368346 0.515777 0.411306
vn -0.367944 0.044242 0.928795
v -0.326289 0.409835 0.524981
vn -0.667491 0.053315 0.742706
v -0.336636 0.400864 0.518370
vn -0.728366 -0.456015 0.511404
v -0.414227 0.257417 0.336970
vn -0.640701 0.553551 0.532056
v -0.439170 0.522046 0.271337
vn -0.682044 0.645825 0.343112
v -0.402758 0.478498 0.420480
vn -0.769462 0.407954 0.491429
v -0.446163 0.499142 0.291022
vn -0.604747 0.462666 0.648245
v -0.376054 0.475061 0.460309
vn -0.578959 0.454150 0.677166
v -0.334619 0.490553 0.485604
vn -0.860791 0.163673 0.481922
v -0.487326 0.438393 0.242457
vn -0.702727 0.660475 0.264475
v -0.453393 0.432438 0.403161
vn -0.891002 0.365258 -0.269632
v -0.454622 0.430355 0.402901
vn -0.839058 0.451837 0.303027
v -0.427195 0.466527 0.374688
vn -0.993005 0.097916 0.065984
v -0.456073 0.423606 0.402082
vn -0.991368 0.036441 -0.125947
v -0.455591 0.422822 0.399497
vn -0.963147 -0.026600 0.267656
v -0.455639 0.417210 0.407102
vn -0.958032 -0.027487 0.285339
v -0.451841 0.393953 0.360191
vn -0.675529 -0.021010 0.737034
v -0.414802 0.379144 0.442608
vn -0.719100 -0.011417 0.694812
v -0.453451 0.411020 0.410453
vn -0.905810 -0.284902 0.313591
v -0.446356 0.394660 0.415975
vn 0.724650 -0.667367 0.171767
v 0.420855 -0.544514 0.363654
vn 0.534424 -0.788965 -0.303191
v 0.439307 -0.528863 0.345120
vn 0.881703 -0.304292 0.360564
v 0.441614 -0.513146 0.368863
vn 0.606132 -0.519602 0.602178
v 0.423170 -0.537254 0.372142
vn 0.884492 -0.466430 -0.010778
v 0.445825 -0.432443 0.178051
vn 0.575488 -0.799603 -0.171604
v 0.395207 -0.525477 0.268409
vn 0.909234 -0.169542 0.380196
v 0.459696 -0.400381 0.407698
vn 0.918776 -0.281015 0.277273
v 0.452386 -0.435916 0.411347
vn 0.876924 -0.422383 -0.229341
v 0.443700 -0.511734 0.315701
vn 0.870877 -0.458809 -0.176261
v 0.461151 -0.443052 0.269689
vn 0.963912 -0.261437 0.050240
v 0.443203 -0.524315 0.346677
vn 0.959695 -0.271064 -0.074231
v 0.460829 -0.444002 0.271122
vn 0.943008 -0.295572 0.152885
v 0.471523 -0.355711 0.399161
vn 0.969144 -0.207873 0.132474
v 0.456786 -0.428463 0.397879
vn 0.923527 -0.355968 0.142773
v 0.486709 -0.357849 0.311606
vn 0.967372 -0.244558 0.066207
v 0.463653 -0.429264 0.312504
vn 0.393932 -0.859608 -0.325409
v 0.404153 -0.556392 0.360323
vn 0.646312 -0.590024 -0.483893
v 0.438209 -0.510614 0.302347
vn 0.705843 -0.633437 0.317085
v 0.372469 -0.461707 0.516390
vn 0.598469 -0.610264 0.519050
v 0.400363 -0.498074 0.425815
vn 0.773330 -0.442971 0.453583
v 0.448450 -0.436033 0.417830
vn 0.812950 -0.510529 0.280129
v 0.417486 -0.404037 0.503890
vn 0.548881 -0.779389 0.302130
v 0.312836 -0.506978 0.515944
vn 0.896083 -0.315037 0.312708
v 0.445448 -0.484193 0.378969
vn 0.407100 -0.620944 0.669850
v 0.393575 -0.556866 0.378601
vn 0.919683 -0.294448 0.259777
v 0.426077 -0.392127 0.487626
vn 0.329313 -0.822936 0.462956
v 0.336713 -0.540285 0.425142
vn 0.056543 -0.977456 0.203426
v 0.233225 -0.547019 0.423136
vn 0.035910 -0.998233 0.047331
v 0.294705 -0.565207 0.375675
vn 0.013044 -0.946466 0.322539
v 0.288689 -0.564853 0.378008
vn 0.143546 -0.960882 0.236855
v 0.285835 -0.531139 0.477986
vn 0.278788 -0.960136 0.020397
v 0.322453 -0.560806 0.292569
vn 0.076454 -0.996204 -0.041615
v 0.401986 -0.561592 0.369186
vn 0.077825 -0.989069 0.125245
v 0.286380 -0.565124 0.366389
vn -0.046262 -0.998401 0.032476
v 0.289111 -0.566264 0.373795
vn 0.484589 -0.493331 0.722356
v 0.406043 -0.555338 0.373027
vn 0.521581 -0.701194 0.486086
v 0.402220 -0.561615 0.369559
vn 0.063787 -0.887699 0.455985
v 0.347106 -0.553647 0.403240
vn 0.068937 -0.940969 0.331399
v 0.371353 -0.559056 0.384690
vn 0.756480 -0.306183 -0.577918
v 0.459467 0.159582 -0.254336
vn 0.771569 0.353640 -0.528790
v 0.458283 0.162386 -0.254957
vn 0.186907 0.771383 -0.608304
v 0.416195 0.216610 -0.259483
vn 0.709288 0.261826 -0.654490
v 0.438820 0.200696 -0.257542
vn 0.504668 0.193588 -0.841328
v 0.456673 0.165118 -0.254710
vn 0.704319 0.296048 -0.645206
v 0.422553 0.132055 -0.280595
vn 0.469174 0.178370 -0.864904
v 0.459087 0.159708 -0.254806
vn 0.966954 0.117110 -0.226461
v 0.495686 0.164005 -0.159230
vn 0.971714 0.037119 -0.233225
v 0.500219 0.172651 -0.139018
vn 0.977447 -0.211154 0.003265
v 0.469494 0.061045 -0.141386
vn 0.905838 -0.421114 -0.046055
v 0.479643 0.081160 -0.149918
vn 0.600025 0.567546 -0.563792
v 0.447623 0.232369 -0.222445
vn 0.468679 0.539081 -0.699808
v 0.359177 0.217310 -0.277584
vn 0.954847 -0.296014 -0.025352
v 0.467845 0.059838 -0.112927
vn 0.941372 -0.013291 -0.337110
v 0.465992 0.103504 -0.214158
vn 0.941032 0.329788 -0.075486
v 0.451814 -0.030215 -0.280346
vn 0.927900 -0.227619 -0.295280
v 0.480764 0.102289 -0.176165
vn 0.953627 -0.242366 0.178480
v 0.437808 -0.041011 -0.194733
vn 0.927935 0.303086 0.216967
v 0.452943 -0.050515 -0.240394
vn 0.781475 0.421092 -0.460411
v 0.395830 0.061092 -0.351665
vn 0.936554 0.120826 -0.329041
v 0.477531 0.171144 -0.210188
vn 0.354220 0.285321 -0.890573
v 0.434995 0.206703 -0.258372
vn 0.910810 0.123749 -0.393842
v 0.481826 0.181434 -0.194100
vn 0.189270 0.252793 -0.948827
v 0.425130 0.216077 -0.258907
vn 0.770055 0.386260 -0.507759
v 0.429465 0.216414 -0.256888
vn 0.879951 0.425406 -0.211462
v 0.457535 0.166523 -0.251724
vn 0.922915 -0.003055 -0.384993
v 0.468901 0.150821 -0.232591
vn 0.844632 -0.508785 -0.166540
v 0.472553 0.068022 -0.145834
vn 0.594256 -0.625248 -0.505891
v 0.482474 0.089715 -0.161699
vn 0.845446 -0.507742 -0.165587
v 0.479031 0.080160 -0.151414
vn 0.978665 -0.115741 -0.169758
v 0.481622 0.085999 -0.151828
vn 0.987309 0.100453 0.123006
v 0.483069 0.091897 -0.163715
vn 0.456405 -0.737644 0.497570
v 0.304630 -0.671441 0.002025
vn 0.823738 -0.522011 0.221268
v 0.395693 -0.592322 -0.003403
vn 0.615349 -0.746667 -0.252656
v 0.390613 -0.599083 -0.052552
vn 0.719529 -0.601298 0.347446
v 0.382514 -0.600841 0.014325
vn 0.678727 -0.656032 0.330079
v 0.351772 -0.646574 -0.005196
vn 0.796206 -0.590824 0.130314
v 0.377651 -0.613173 -0.002678
vn 0.625742 -0.744343 -0.233237
v 0.363011 -0.633911 -0.017547
vn 0.809188 -0.585415 0.050041
v 0.391951 -0.600094 -0.039954
vn 0.515154 -0.841403 -0.163273
v 0.340315 -0.654191 -0.005844
vn 0.328629 -0.942621 -0.058895
v 0.303348 -0.654041 -0.054854
vn 0.321851 -0.905531 0.276453
v 0.294051 -0.664291 -0.160296
vn 0.704819 -0.701488 -0.105570
v 0.389033 -0.594354 -0.071074
vn 0.000338 -0.951881 -0.306467
v 0.305283 -0.671114 0.000656
vn 0.446752 -0.766594 0.461243
v 0.324668 -0.661239 -0.002845
vn 0.852054 -0.504306 0.140283
v 0.390957 -0.576904 -0.136081
vn 0.475135 -0.861127 0.180849
v 0.360207 -0.550074 0.158626
vn 0.292522 -0.885491 0.361020
v 0.282104 -0.623320 0.075217
vn 0.513548 -0.735821 0.441402
v 0.361549 -0.592667 0.053948
vn 0.414896 -0.891982 0.179527
v 0.306083 -0.574989 0.178294
vn 0.349771 -0.914488 0.203403
v 0.243328 -0.598463 0.188320
vn 0.663321 -0.731039 0.159960
v 0.371348 -0.545114 0.129883
vn -0.113727 -0.989304 0.091341
v 0.200971 -0.644857 -0.055750
vn -0.348393 -0.858112 0.377181
v 0.153610 -0.654101 -0.171752
vn -0.376362 -0.794842 0.476003
v 0.165571 -0.663571 -0.175192
vn 0.155087 -0.987609 0.024029
v 0.157793 -0.640885 0.079476
vn 0.003409 -0.817712 0.575618
v 0.298502 -0.672673 0.004566
vn -0.118407 -0.977127 0.176645
v 0.234981 -0.649047 0.014745
vn -0.250737 -0.967676 0.027087
v 0.298055 -0.672792 0.004438
vn 0.286730 -0.947154 0.143823
v 0.202022 -0.627002 0.132654
vn -0.367099 -0.928876 0.049273
v 0.124865 -0.625264 -0.074408
vn -0.240061 -0.969373 0.051835
v 0.171540 -0.640381 -0.046361
vn 0.921642 0.151391 -0.357291
v 0.500093 -0.179898 0.047967
vn 0.908594 -0.339062 0.243915
v 0.492149 -0.370493 0.061095
vn 0.940639 0.287956 -0.179664
v 0.493149 -0.213056 -0.030306
vn 0.996334 -0.011145 0.084824
v 0.516242 -0.295220 0.008192
vn 0.985150 0.064969 0.158927
v 0.523971 -0.318229 -0.017491
vn 0.947387 -0.317187 0.043016
v 0.497173 -0.313796 0.126534
vn 0.954126 -0.297159 -0.036617
v 0.501917 -0.387322 -0.062613
vn 0.878937 -0.455544 0.141240
v 0.486523 -0.419558 0.004599
vn 0.895020 -0.445936 -0.008971
v 0.489073 -0.415061 -0.068517
vn 0.879006 -0.447656 0.164174
v 0.501015 -0.393011 0.002066
vn 0.935444 -0.347472 -0.064864
v 0.508538 -0.377345 -0.040476
vn 0.936857 -0.304058 0.172768
v 0.507285 -0.376761 0.006381
vn 0.950318 0.115844 -0.288922
v 0.437103 -0.085022 -0.036235
vn 0.923535 0.362725 -0.124550
v 0.496814 -0.230059 -0.045652
vn 0.942077 0.327007 0.074550
v 0.490749 -0.214372 -0.058310
vn 0.999815 0.015222 -0.011791
v 0.515611 -0.299991 -0.055544
vn 0.956406 0.114998 0.268446
v 0.521278 -0.295725 -0.164498
vn 0.949752 -0.197634 0.242717
v 0.510271 -0.373741 -0.166891
vn 0.962372 0.269331 -0.036078
v 0.509169 -0.255308 -0.034354
vn 0.925965 0.272021 0.261903
v 0.504739 -0.214904 -0.159106
vn 0.913517 0.356919 0.195181
v 0.460151 -0.111152 -0.140087
vn 0.882995 0.256037 -0.393402
v 0.505544 -0.244205 -0.036755
vn 0.912230 0.389354 -0.127435
v 0.505669 -0.244637 -0.035265
vn 0.939728 -0.098381 0.327464
v 0.492397 -0.370356 0.060171
vn 0.946381 -0.153976 0.283996
v 0.513343 -0.350759 0.006490
vn 0.955938 -0.292114 0.029205
v 0.514472 -0.362865 -0.023045
vn 0.975057 -0.168184 -0.144839
v 0.523197 -0.327234 -0.019086
vn -0.405338 -0.818999 0.406130
v -0.042443 -0.543605 0.587345
vn -0.426700 -0.899422 -0.094690
v 0.013826 -0.576639 0.580924
vn -0.314324 -0.797866 0.514403
v 0.014220 -0.577144 0.581363
vn -0.243194 -0.582373 0.775692
v 0.012494 -0.575661 0.581785
vn -0.228488 -0.595722 0.770005
v -0.030917 -0.547923 0.588504
vn -0.445751 -0.891765 -0.077852
v -0.048165 -0.546180 0.572213
vn -0.443262 -0.814355 0.374626
v -0.025288 -0.555139 0.582373
vn -0.824317 -0.525263 -0.211188
v -0.049332 -0.544566 0.569640
vn 0.176307 -0.975500 0.131588
v 0.098071 -0.576441 0.492082
vn -0.078185 -0.943262 0.322714
v 0.078032 -0.588567 0.383295
vn -0.806626 -0.545122 0.228464
v -0.092521 -0.469499 0.497279
vn -0.788033 -0.535440 0.303823
v -0.113550 -0.473109 0.405396
vn -0.412042 -0.906899 0.088072
v -0.019634 -0.547297 0.482109
vn 0.329939 -0.937490 0.110690
v 0.126936 -0.566976 0.476243
vn 0.308959 -0.932485 0.187126
v 0.114363 -0.549609 0.601109
vn -0.035140 -0.999209 0.018591
v 0.101435 -0.576485 0.483266
vn 0.257937 -0.944996 0.201127
v 0.087404 -0.568928 0.551037
vn -0.593681 -0.251027 0.764544
v -0.041695 -0.482792 0.617827
vn -0.543079 -0.618249 0.568184
v 0.025585 -0.449495 0.692827
vn -0.415110 -0.538683 0.733147
v -0.010438 -0.492010 0.636753
vn -0.758090 -0.419226 0.499549
v -0.082569 -0.395152 0.621058
vn 0.124906 -0.697241 0.705871
v 0.016593 -0.577647 0.581052
vn -0.192743 -0.965398 -0.175660
v 0.016416 -0.577717 0.580992
vn 0.187130 -0.969364 0.159112
v 0.040157 -0.575727 0.570992
vn 0.145943 -0.800844 0.580818
v 0.033869 -0.574500 0.579464
vn -0.835777 -0.449480 0.315348
v -0.088650 -0.394964 0.612403
vn -0.865847 -0.361566 0.345802
v -0.062188 -0.462451 0.606274
vn -0.945727 -0.226621 0.232904
v -0.050706 -0.527444 0.591459
vn -0.609612 -0.293384 0.736410
v -0.048046 -0.522715 0.597468
vn -0.862113 -0.433789 0.261895
v -0.132131 -0.419005 0.430348
vn 0.051923 -0.866836 0.495882
v 0.092485 -0.558278 0.589314
vn -0.096342 -0.865482 0.491588
v 0.089644 -0.501546 0.677196
vn -0.019370 -0.860139 0.509691
v 0.141497 -0.529713 0.633414
vn -0.936534 -0.300992 0.179742
v -0.050712 -0.537761 0.579695
vn -0.605280 -0.352977 0.713473
v -0.045280 -0.538745 0.592497
vn -0.886849 -0.461084 0.029992
v -0.070057 -0.496384 0.533809
vn -0.547398 -0.753362 0.364419
v -0.046473 -0.543002 0.582900
vn -0.215406 -0.702550 0.678250
v 0.038765 -0.524067 0.625908
vn -0.462945 -0.707410 0.534091
v 0.037331 -0.451289 0.703865
vn -0.232102 -0.626854 0.743763
v -0.045193 -0.538910 0.592431
vn -0.755182 -0.309511 0.577843
v -0.049527 -0.529386 0.593595
vn -0.150398 0.771193 0.618580
v 0.341274 0.527399 0.622252
vn -0.393393 0.438570 0.808021
v 0.319031 0.498231 0.636560
vn -0.071284 0.361006 0.929835
v 0.350091 0.505654 0.643403
vn 0.058049 0.203237 0.977407
v 0.329425 0.435750 0.663268
vn -0.418492 0.167050 0.892726
v 0.317065 0.429709 0.661156
vn -0.466909 0.634755 0.615696
v 0.282993 0.526964 0.595166
vn -0.279114 0.806947 0.520511
v 0.312311 0.547453 0.585531
vn 0.261257 0.913606 0.311558
v 0.378643 0.567649 0.564327
vn 0.257530 0.939395 0.226309
v 0.395768 0.569497 0.540895
vn 0.536426 0.375206 0.755955
v 0.430454 0.500825 0.625909
vn 0.378343 -0.212203 0.901014
v 0.427902 0.387133 0.635323
vn -0.486416 0.772875 0.407510
v 0.294683 0.565877 0.537616
vn -0.070060 0.893272 0.444023
v 0.304094 0.567022 0.544378
vn 0.057304 0.812294 0.580426
v 0.379774 0.557432 0.578573
vn 0.219996 0.274917 0.935961
v 0.425054 0.500282 0.628684
vn 0.224157 -0.050052 0.973267
v 0.355372 0.380199 0.650402
vn 0.203679 -0.169954 0.964173
v 0.405781 0.397456 0.643229
vn -0.465328 0.460040 0.756196
v 0.255842 0.497823 0.603164
vn -0.279647 0.673988 0.683767
v 0.164431 0.477397 0.558370
vn -0.350047 0.876722 0.329888
v 0.282414 0.564525 0.517467
vn -0.513658 0.278028 0.811699
v 0.279234 0.457794 0.633003
vn -0.248465 0.831210 0.497348
v 0.189521 0.539708 0.483126
vn 0.196211 0.479014 0.855597
v 0.375362 0.516361 0.636913
vn -0.090575 -0.286349 0.953835
v 0.325480 0.341281 0.629218
vn -0.007171 -0.132493 0.991158
v 0.214550 0.243966 0.604694
vn 0.134951 0.182446 0.973911
v 0.214050 0.243451 0.604636
vn 0.014802 -0.190247 0.981625
v 0.333039 0.416261 0.663003
vn -0.346245 -0.037801 0.937382
v 0.261277 0.393028 0.627073
vn 0.149158 0.178319 0.972602
v 0.177493 0.236493 0.611004
vn -0.133309 -0.067984 0.988740
v 0.226459 0.309600 0.607804
vn -0.095949 0.045046 0.994366
v 0.190237 0.335192 0.603312
vn 0.557881 0.595344 0.578217
v 0.668460 0.441560 0.429798
vn 0.990081 0.055787 -0.128950
v 0.666594 0.441299 0.426857
vn 0.924795 -0.031907 0.379125
v 0.659474 0.427267 0.448174
vn 0.863587 -0.093884 0.495383
v 0.640666 0.305208 0.464022
vn 0.982305 -0.131560 0.133304
v 0.657560 0.354314 0.420493
vn 0.969836 0.095066 -0.224455
v 0.659332 0.341602 0.350173
vn 0.874666 0.293926 -0.385444
v 0.643465 0.439946 0.370564
vn 0.823758 0.186283 -0.535464
v 0.622967 0.435953 0.324918
vn 0.822791 0.396834 -0.406864
v 0.609898 0.460401 0.318627
vn 0.773512 -0.617466 0.142878
v 0.643787 0.298663 0.449397
vn 0.751578 -0.539405 0.379701
v 0.632333 0.295001 0.473271
vn 0.830260 -0.123915 0.543428
v 0.608729 0.281942 0.495035
vn 0.229917 -0.894864 0.382565
v 0.608398 0.281471 0.494172
vn 0.691841 0.453282 -0.562042
v 0.603907 0.456187 0.306408
vn 0.413591 0.901269 0.129059
v 0.611645 0.508359 0.416798
vn 0.470742 -0.371345 0.800316
v 0.580227 0.325984 0.544199
vn 0.442250 0.471214 0.763133
v 0.585916 0.457740 0.532060
vn 0.481177 -0.467180 0.741762
v 0.597305 0.326218 0.534034
vn 0.801078 0.376820 0.465060
v 0.615962 0.452695 0.511861
vn 0.553826 0.311380 0.772217
v 0.609658 0.451877 0.520066
vn 0.795744 -0.505504 0.333553
v 0.514659 0.158508 0.414060
vn 0.950873 -0.050156 -0.305491
v 0.591809 0.318445 0.250491
vn 0.852189 0.215857 -0.476635
v 0.560937 0.415540 0.232017
vn 0.807041 -0.571731 -0.147676
v 0.607578 0.260349 0.378401
vn 0.623350 -0.347079 -0.700693
v 0.658475 0.319593 0.349471
vn 0.821805 -0.077500 -0.564474
v 0.638879 0.342523 0.326792
vn 0.840114 -0.539991 0.051166
v 0.558669 0.200967 0.339143
vn 0.678331 0.554737 -0.481803
v 0.554723 0.436041 0.243100
vn 0.693311 -0.004017 -0.720627
v 0.660321 0.334482 0.349704
vn 0.700133 -0.713359 0.030526
v 0.625800 0.278820 0.376761
vn 0.656748 -0.723194 0.213713
v 0.591471 0.254391 0.441667
vn 0.836056 -0.545456 0.059067
v 0.646052 0.302339 0.426511
vn 0.975768 -0.200462 0.087701
v 0.657040 0.318342 0.358355
vn 0.781308 -0.623994 -0.013762
v 0.650075 0.305325 0.369433
vn 0.737908 0.589101 -0.329319
v 0.611976 0.464726 0.330755
vn 0.777765 0.628074 0.024605
v 0.615328 0.505288 0.419162
vn 0.787344 0.611776 0.076283
v 0.630600 0.484960 0.414924
vn 0.843615 0.092343 0.528948
v 0.639957 0.434485 0.481461
vn 0.848652 -0.079795 0.522899
v 0.607885 0.359047 0.524300
vn 0.799361 0.599602 -0.038726
v 0.658606 0.452393 0.423142
vn 0.040328 -0.413125 -0.909781
v -0.035181 -0.205990 -0.975286
vn 0.275189 0.202761 -0.939766
v -0.021579 -0.201734 -0.974007
vn 0.065402 0.027030 -0.997493
v -0.151342 -0.168857 -0.982713
vn 0.127062 -0.608450 -0.783354
v 0.009999 -0.221608 -0.951607
vn 0.026595 -0.503817 -0.863401
v -0.115025 -0.217675 -0.970911
vn 0.081090 -0.610081 -0.788179
v -0.119880 -0.294858 -0.919413
vn 0.525160 -0.710558 -0.468311
v 0.014195 -0.226237 -0.937533
vn 0.261210 -0.684920 -0.680187
v -0.002690 -0.235049 -0.940856
vn 0.484877 -0.015268 -0.874449
v 0.094884 -0.133846 -0.859224
vn 0.464470 0.178130 -0.867489
v 0.063048 -0.074608 -0.876553
vn 0.712123 0.185069 -0.677222
v 0.010512 -0.205671 -0.946880
vn 0.566830 0.269890 -0.778372
v -0.007642 -0.129558 -0.945161
vn 0.151409 0.582187 -0.798832
v -0.003580 -0.017073 -0.880173
vn -0.787193 -0.059678 -0.613813
v -0.212195 -0.201974 -0.959768
vn -0.409578 -0.760442 -0.503959
v -0.154128 -0.296199 -0.918830
vn -0.469854 0.606431 -0.641466
v -0.178896 -0.080284 -0.945472
vn -0.303044 0.640666 -0.705487
v -0.165261 -0.094380 -0.969061
vn 0.309653 0.513856 -0.800042
v -0.054904 -0.065233 -0.941691
vn -0.031428 0.762819 -0.645848
v -0.055877 -0.045902 -0.921213
vn -0.163267 0.241243 -0.956633
v -0.162945 -0.098933 -0.971970
vn 0.263473 -0.781432 -0.565638
v -0.004230 -0.325712 -0.803145
vn 0.642304 -0.561895 -0.521267
v 0.013173 -0.242962 -0.902660
vn 0.711438 -0.027558 -0.702208
v 0.026178 -0.194586 -0.920593
vn 0.581200 -0.255822 -0.772503
v 0.113656 -0.148317 -0.841026
vn 0.257174 0.228697 -0.938914
v -0.021050 -0.143771 -0.958326
vn -0.462280 0.014566 -0.886614
v -0.204544 -0.202665 -0.967365
vn 0.174745 0.294819 -0.939439
v -0.065125 -0.073570 -0.947708
vn 0.053834 0.190786 -0.980154
v -0.148292 -0.134952 -0.980363
vn 0.271418 -0.703693 -0.656618
v -0.069808 -0.297658 -0.905418
vn 0.954961 -0.286017 -0.079014
v 0.021149 -0.217604 -0.924387
vn 0.398289 -0.787848 -0.469746
v -0.045282 -0.300504 -0.888315
vn 0.714954 -0.098267 -0.692231
v 0.011954 -0.220221 -0.950051
vn 0.923643 -0.008751 -0.383154
v 0.014655 -0.218096 -0.944882
vn 0.922613 -0.191808 -0.334655
v 0.018160 -0.217332 -0.935155
vn -0.134528 -0.558281 -0.818673
v -0.178063 -0.244371 -0.948849
vn -0.305078 -0.541498 -0.783395
v -0.193591 -0.212402 -0.968965
vn -0.124159 -0.277134 -0.952776
v -0.187891 -0.202225 -0.974154
vn 0.073093 -0.931919 0.355223
v 0.080166 -0.699615 0.228995
vn -0.063654 -0.729299 0.681228
v 0.075918 -0.697410 0.233784
vn -0.072324 -0.756127 0.650416
v -0.033641 -0.686649 0.234723
vn -0.110685 -0.990280 -0.084234
v 0.035935 -0.694562 0.227789
vn 0.466342 -0.873429 0.140167
v 0.137808 -0.647295 0.205003
vn 0.303185 -0.926742 -0.221872
v 0.087653 -0.666807 0.145524
vn -0.059165 -0.984759 -0.163552
v 0.110957 -0.630537 0.029229
vn -0.222845 -0.911373 -0.346035
v 0.086542 -0.619831 0.010762
vn -0.161589 -0.962253 -0.218992
v -0.037112 -0.681070 0.202532
vn 0.458741 -0.834054 -0.306449
v 0.082001 -0.699999 0.226199
vn -0.110724 -0.971098 -0.211444
v 0.080752 -0.699973 0.226296
vn -0.322151 -0.876543 -0.357620
v 0.064288 -0.602232 -0.015264
vn -0.342652 -0.939252 -0.019880
v 0.077755 -0.599830 -0.074934
vn 0.951112 -0.230680 0.205361
v 0.068297 -0.599888 -0.031198
vn 0.036638 -0.950644 -0.308112
v 0.030669 -0.659887 0.077444
vn -0.319450 -0.946317 0.049346
v 0.069288 -0.604775 -0.041280
vn -0.579546 -0.671709 0.461448
v -0.059042 -0.615434 0.297275
vn -0.626709 -0.771854 0.107130
v -0.067652 -0.665104 0.213699
vn -0.437947 -0.819684 -0.369216
v -0.061365 -0.652335 0.117000
vn -0.664880 -0.525530 0.530804
v -0.039597 -0.683398 0.236636
vn -0.284713 -0.910559 -0.299701
v -0.041497 -0.664082 0.132518
vn -0.443906 -0.786678 0.429052
v -0.042535 -0.584799 0.350901
vn -0.236859 -0.869025 -0.434389
v 0.029957 -0.659743 0.077345
vn 0.313111 -0.917350 0.245826
v 0.221773 -0.591712 0.253865
vn 0.300219 -0.923607 0.238368
v 0.196531 -0.582292 0.308269
vn 0.376047 -0.720768 0.582308
v 0.077837 -0.697529 0.233592
vn 0.693995 -0.619684 0.366556
v 0.082309 -0.699541 0.226595
vn 0.521620 -0.773274 0.360499
v 0.104286 -0.643751 0.279160
vn 0.286450 -0.841183 0.458647
v 0.160992 -0.586718 0.323039
vn 0.330301 -0.872077 0.361087
v 0.157596 -0.586031 0.326006
vn -0.114886 -0.889481 0.442294
v -0.018399 -0.582821 0.378581
vn -0.211434 -0.767371 0.605341
v -0.037105 -0.633705 0.288037
vn 0.311445 -0.927656 0.206049
v 0.107293 -0.571386 0.411329
vn 0.342671 -0.879637 0.329873
v 0.116359 -0.580055 0.372325
vn 0.584382 -0.638531 0.500775
v 0.098883 -0.647640 0.283083
vn 0.349054 -0.725193 0.593512
v 0.095533 -0.651057 0.280058
vn 0.364582 -0.803232 0.471060
v 0.098508 -0.643438 0.286302
vn -0.005687 -0.832115 0.554574
v 0.088855 -0.643037 0.289365
vn -0.269484 -0.952174 -0.144024
v -0.040994 -0.686542 0.229898
vn -0.310051 -0.835296 0.454037
v -0.039876 -0.688199 0.233556
vn 0.954016 -0.084084 -0.287719
v 0.579762 -0.207613 0.198177
vn 0.896995 0.417124 -0.146314
v 0.559508 -0.159756 0.151631
vn 0.947139 0.272199 -0.169813
v 0.556138 -0.079504 0.245757
vn 0.859951 -0.058894 -0.506968
v 0.493951 -0.033042 0.097368
vn 0.914499 0.239012 -0.326443
v 0.529399 -0.114565 0.128136
vn 0.845614 -0.494200 -0.201750
v 0.527381 -0.281975 0.206544
vn 0.977208 -0.123726 -0.172503
v 0.515019 -0.249739 0.086110
vn 0.876296 -0.213993 -0.431638
v 0.552485 -0.206792 0.154705
vn 0.746834 -0.188734 -0.637666
v 0.554173 -0.152297 0.139383
vn 0.852098 0.154222 -0.500145
v 0.525038 -0.129223 0.110633
vn 0.771962 0.347611 -0.532204
v 0.546325 -0.144089 0.132614
vn 0.929914 0.124284 -0.346142
v 0.459222 -0.082737 0.019432
vn 0.901004 -0.110110 -0.419604
v 0.472085 -0.021168 0.065570
vn 0.852116 -0.507167 0.129153
v 0.536602 -0.268457 0.250142
vn 0.969687 -0.031613 0.242299
v 0.575229 -0.178341 0.275784
vn 0.881966 -0.414906 0.223583
v 0.527449 -0.279917 0.276390
vn 0.955460 -0.086686 0.282102
v 0.567370 -0.175515 0.303709
vn 0.818736 -0.468402 0.332071
v 0.573559 -0.210341 0.243959
vn 0.991929 0.113055 0.057409
v 0.522729 0.010623 0.236371
vn 0.857633 0.470972 -0.206523
v 0.553638 -0.150942 0.139054
vn 0.842939 0.513176 -0.161568
v 0.548898 -0.144484 0.135291
vn 0.916618 0.320180 -0.239366
v 0.573294 -0.178537 0.181748
vn 0.871186 -0.093044 -0.482056
v 0.573833 -0.191731 0.182226
vn 0.802661 -0.487597 -0.343488
v 0.575288 -0.213544 0.192506
vn 0.854153 -0.508926 -0.106853
v 0.527014 -0.282830 0.207713
vn 0.820834 -0.571156 0.003468
v 0.527948 -0.281457 0.207136
vn 0.819644 -0.511071 0.258827
v 0.476163 -0.348992 0.110823
vn 0.760365 -0.600199 0.248205
v 0.474646 -0.336939 0.142176
vn 0.975025 0.221544 -0.015623
v 0.560938 -0.100782 0.245016
vn 0.973541 0.220190 -0.061107
v 0.578333 -0.180541 0.216999
vn 0.968818 0.133344 -0.208834
v 0.578154 -0.199461 0.192701
vn 0.893671 -0.428399 -0.133515
v 0.583841 -0.206980 0.213756
vn 0.925970 -0.330717 0.182225
v 0.583855 -0.206941 0.214070
vn 0.895684 -0.444634 -0.007165
v 0.490847 -0.344148 0.280145
vn 0.788327 -0.595408 -0.155017
v 0.577611 -0.211609 0.194452
vn 0.918668 -0.388974 -0.068906
v 0.483728 -0.356072 0.245636
vn 0.907424 -0.418145 0.041672
v 0.498669 -0.323454 0.290554
vn 0.986451 0.145566 0.075662
v 0.580151 -0.193058 0.245833
vn 0.891033 -0.368556 0.265003
v 0.581250 -0.201327 0.236995
vn -0.932602 0.230484 -0.277725
v -0.265802 -0.155798 0.389085
vn -0.910481 0.059815 -0.409202
v -0.265229 -0.157025 0.387438
vn -0.917218 0.097153 -0.386357
v -0.265908 -0.156444 0.388896
vn -0.879464 -0.425605 -0.213084
v -0.265996 -0.156479 0.389376
vn -0.994469 0.023236 0.102430
v -0.266023 -0.156495 0.389435
vn -0.973278 0.229006 0.016919
v -0.265997 -0.156442 0.389409
vn -0.897956 0.281080 -0.338630
v -0.266016 -0.156476 0.389406
vn -0.602218 0.568990 0.559986
v -0.266014 -0.156497 0.389460
vn -0.233821 -0.907703 -0.348429
v -0.266015 -0.156512 0.389462
vn -0.960515 -0.220631 0.169509
v -0.254016 -0.177056 0.440454
vn -0.980339 0.127375 0.150699
v -0.239682 -0.074238 0.455264
vn -0.962252 -0.235039 0.137210
v -0.262728 -0.163303 0.400517
vn -0.902706 -0.413267 0.119717
v -0.239457 -0.066412 0.193459
vn -0.977894 -0.152254 -0.143323
v -0.243752 -0.142237 0.335939
vn -0.942878 0.178188 -0.281478
v -0.251387 -0.149042 0.352233
vn -0.588108 -0.732765 0.342323
v -0.333764 0.051622 0.213689
vn -0.819302 -0.545311 0.177147
v -0.258539 -0.004919 0.248213
vn -0.928680 -0.361560 0.082634
v -0.245704 -0.054240 0.237985
vn -0.926974 -0.371741 -0.050277
v -0.219197 -0.257046 0.401324
vn -0.960994 -0.249621 -0.119077
v -0.231541 -0.185750 0.308581
vn -0.982939 0.063558 0.172601
v -0.248137 -0.089190 0.396649
vn -0.968573 0.144525 0.202433
v -0.245364 -0.084655 0.427190
vn -0.877524 -0.253689 0.406932
v -0.236947 0.049832 0.378552
vn -0.986684 -0.110850 -0.119025
v -0.246972 -0.122160 0.359434
vn -0.925480 0.278398 -0.256868
v -0.261310 -0.124667 0.404754
vn -0.896460 -0.369533 -0.244551
v -0.261476 -0.162266 0.378397
vn -0.931038 0.034339 -0.363304
v -0.255979 -0.161910 0.364440
vn -0.958583 -0.203108 0.199665
v -0.278776 0.024305 0.260532
vn -0.926909 -0.121993 0.354906
v -0.250995 0.016169 0.345616
vn -0.820941 -0.491353 0.290909
v -0.283354 0.029498 0.256300
vn -0.839849 -0.527351 -0.128667
v -0.257546 -0.015842 0.275496
vn -0.941113 0.135097 0.309928
v -0.259999 -0.119599 0.414184
vn -0.953277 -0.045702 0.298622
v -0.264544 -0.151137 0.397589
vn -0.973914 0.222386 0.045121
v -0.260945 -0.120968 0.412564
vn -0.966153 -0.202679 0.159594
v -0.265969 -0.156555 0.389555
vn -0.944019 0.244152 -0.221852
v -0.265401 -0.151132 0.392636
vn -0.985299 0.167560 -0.033317
v -0.262832 -0.131964 0.403142
vn -0.891041 -0.436938 -0.123007
v -0.240160 -0.211000 0.404805
vn -0.893968 -0.442213 -0.072585
v -0.263412 -0.162295 0.390270
vn -0.690435 -0.636887 0.343038
v 0.051837 -0.386022 0.839769
vn -0.310868 -0.062745 0.948380
v 0.057976 -0.380867 0.844266
vn -0.184866 -0.193746 0.963477
v 0.159530 -0.404207 0.866027
vn -0.553817 -0.658258 0.509886
v 0.098908 -0.434745 0.839357
vn -0.487598 -0.477246 0.731084
v 0.066521 -0.398220 0.844270
vn -0.237674 -0.163082 0.957557
v 0.079321 -0.400083 0.848920
vn 0.247612 -0.834253 0.492656
v 0.227477 -0.440249 0.835086
vn -0.069965 -0.924754 0.374080
v 0.121695 -0.470631 0.760386
vn 0.266620 0.093428 0.959263
v 0.234402 -0.327083 0.885993
vn 0.352324 0.446953 0.822254
v 0.190031 -0.211372 0.851172
vn 0.260004 -0.666485 0.698710
v 0.204249 -0.435830 0.850707
vn 0.010060 -0.964228 0.264884
v 0.128516 -0.450151 0.825297
vn -0.031782 -0.212824 0.976573
v 0.208749 -0.356892 0.881399
vn -0.280225 -0.844174 0.456995
v 0.099721 -0.480425 0.711874
vn -0.455386 0.146774 0.878112
v 0.101449 -0.274327 0.854851
vn -0.118256 0.360607 0.925191
v 0.172293 -0.230189 0.864089
vn -0.157681 0.288211 0.944495
v 0.121435 -0.154165 0.824720
vn -0.062385 0.026088 0.997711
v 0.173944 -0.271653 0.884516
vn -0.299575 0.016699 0.953927
v 0.158032 -0.278028 0.881739
vn -0.669890 -0.033439 0.741707
v 0.041698 -0.328173 0.819933
vn -0.950942 -0.287035 0.115411
v 0.042455 -0.375415 0.838460
vn -0.489906 0.136852 0.860967
v 0.042567 -0.375383 0.838505
vn -0.939720 -0.264094 0.217210
v 0.041187 -0.373720 0.831866
vn -0.707919 -0.309079 0.635076
v -0.020604 -0.288912 0.765171
vn -0.791237 -0.584523 0.179660
v 0.038757 -0.380343 0.806985
vn -0.801804 -0.346593 0.486809
v 0.033330 -0.373472 0.798070
vn -0.704228 -0.440618 0.556704
v -0.028583 -0.350335 0.712277
vn -0.306837 0.948807 0.074936
v 0.042453 -0.375415 0.838512
vn -0.495208 0.436630 0.751081
v 0.042449 -0.375422 0.838524
vn 0.123505 0.111595 0.986049
v 0.042469 -0.375435 0.838531
vn -0.727173 -0.602381 0.329176
v 0.042488 -0.375462 0.838524
vn -0.714967 -0.687099 -0.129293
v 0.042446 -0.375434 0.838509
vn -0.318928 -0.880842 0.349860
v 0.112895 -0.459081 0.785507
vn -0.417975 -0.756929 0.502349
v 0.077309 -0.478711 0.701009
vn -0.257269 -0.649648 0.715381
v 0.104726 -0.439235 0.838672
vn -0.669084 -0.650885 0.358714
v 0.066362 -0.420849 0.789408
vn -0.005562 -0.496418 0.868066
v 0.171420 -0.435979 0.855704
vn -0.092842 -0.845878 0.525235
v 0.142686 -0.444161 0.844112
vn -0.070339 -0.920644 0.384015
v 0.110202 -0.783738 -0.322371
vn -0.088608 -0.677010 0.730621
v 0.096112 -0.774853 -0.307190
vn -0.624484 -0.713359 0.318023
v 0.094877 -0.773573 -0.307706
vn -0.572188 -0.815953 -0.082587
v 0.076582 -0.761689 -0.368206
vn -0.653074 -0.736445 -0.176473
v 0.033416 -0.726227 -0.383926
vn -0.629011 -0.726714 -0.276101
v 0.098614 -0.754182 -0.471722
vn -0.291868 -0.862608 -0.413183
v 0.116716 -0.765321 -0.475505
vn -0.448998 -0.439781 -0.777813
v 0.077686 -0.654328 -0.522577
vn -0.202272 -0.691174 -0.693804
v 0.141860 -0.765728 -0.484748
vn 0.121041 -0.992386 0.022785
v 0.171294 -0.797874 -0.360377
vn -0.471187 -0.875766 -0.104961
v 0.124406 -0.793183 -0.345953
vn 0.001442 -0.953053 0.302799
v 0.143374 -0.798640 -0.355747
vn 0.269625 -0.736682 0.620163
v 0.113238 -0.778524 -0.316214
vn 0.057243 -0.803411 0.592666
v 0.141524 -0.723233 -0.252714
vn -0.908569 -0.227800 -0.350157
v 0.015522 -0.669384 -0.415478
vn -0.950273 -0.168006 -0.262212
v 0.018954 -0.643117 -0.436858
vn -0.980805 -0.008891 -0.194787
v 0.000713 -0.660773 -0.346500
vn -0.888939 0.365976 0.275407
v 0.000177 -0.649874 -0.338305
vn -0.744133 -0.336931 -0.576838
v 0.064749 -0.668212 -0.504859
vn -0.748380 -0.466389 -0.471602
v 0.076179 -0.710040 -0.486639
vn -0.836942 -0.430701 -0.337674
v 0.010719 -0.701525 -0.375540
vn -0.768941 -0.123060 0.627365
v 0.006909 -0.705960 -0.332586
vn -0.993857 -0.105542 0.033309
v -0.000390 -0.660862 -0.339795
vn -0.960253 -0.118745 0.252614
v 0.002431 -0.671190 -0.338574
vn -0.781711 -0.090481 0.617042
v -0.000028 -0.650911 -0.337383
vn -0.997987 -0.053350 0.034293
v 0.008457 -0.610701 -0.363553
vn -0.944165 -0.316244 0.092427
v 0.025737 -0.552775 -0.260764
vn -0.918094 -0.385573 0.091851
v 0.038555 -0.578041 -0.237161
vn -0.959372 -0.262067 0.104528
v -0.003817 -0.478787 -0.354964
vn -0.968831 -0.231296 0.088702
v 0.010250 -0.522309 -0.309260
vn -0.831811 -0.476100 0.285340
v 0.053005 -0.606571 -0.229390
vn -0.277056 -0.852576 0.443119
v 0.068024 -0.610841 -0.173875
vn -0.776875 -0.581985 0.240331
v 0.068172 -0.611283 -0.174438
vn -0.829316 -0.558564 -0.015506
v 0.018988 -0.560289 -0.107271
vn -0.872127 -0.175822 0.456598
v 0.020239 -0.642087 -0.310908
vn -0.358079 -0.625362 0.693326
v 0.090907 -0.714126 -0.260507
vn -0.076233 -0.740046 0.668222
v 0.116214 -0.730303 -0.265444
vn -0.419775 -0.786883 0.452332
v 0.124063 -0.645244 -0.181036
vn -0.706055 -0.418292 0.571418
v 0.089937 -0.713136 -0.261176
vn -0.652167 -0.706692 0.274344
v 0.007707 -0.706857 -0.332795
vn -0.148078 -0.878515 0.454185
v 0.076208 -0.604887 -0.164500
vn -0.478171 -0.875264 0.072564
v 0.076399 -0.599166 -0.119531
vn -0.419899 -0.821847 0.385034
v 0.094123 -0.629298 -0.183810
vn -0.399117 -0.875186 0.273414
v 0.092665 -0.621994 -0.168858
vn -0.455198 -0.889775 0.033089
v 0.086897 -0.608124 -0.126580
vn -0.341354 -0.934461 0.101297
v 0.080205 -0.612022 -0.099980
vn -0.951789 0.228163 -0.205034
v 0.089982 -0.623550 -0.158195
# 1986 vertices, 0 vertices normals

f 18//18 307//307 1//1
f 18//18 2//2 307//307
f 3//3 18//18 1//1
f 1770//1770 2//2 18//18
f 4//4 1//1 307//307
f 5//5 6//6 7//7
f 5//5 7//7 8//8
f 12//12 6//6 5//5
f 5//5 8//8 189//189
f 7//7 6//6 208//208
f 10//10 1//1 9//9
f 10//10 9//9 187//187
f 3//3 1//1 10//10
f 10//10 187//187 11//11
f 9//9 1//1 4//4
f 13//13 5//5 164//164
f 13//13 164//164 167//167
f 12//12 5//5 13//13
f 13//13 167//167 15//15
f 164//164 5//5 189//189
f 6//6 13//13 235//235
f 6//6 235//235 14//14
f 12//12 13//13 6//6
f 6//6 14//14 208//208
f 235//235 13//13 15//15
f 10//10 16//16 18//18
f 10//10 17//17 16//16
f 3//3 10//10 18//18
f 11//11 17//17 10//10
f 1770//1770 18//18 16//16
f 19//19 21//21 26//26
f 19//19 20//20 21//21
f 24//24 19//19 26//26
f 219//219 20//20 19//19
f 431//431 26//26 21//21
f 19//19 23//23 191//191
f 19//19 191//191 22//22
f 24//24 23//23 19//19
f 19//19 22//22 219//219
f 191//191 23//23 25//25
f 23//23 26//26 429//429
f 23//23 429//429 430//430
f 24//24 26//26 23//23
f 23//23 430//430 25//25
f 429//429 26//26 431//431
f 49//49 64//64 810//810
f 49//49 810//810 28//28
f 27//27 64//64 49//49
f 49//49 28//28 29//29
f 810//810 64//64 30//30
f 31//31 33//33 43//43
f 31//31 32//32 33//33
f 41//41 31//31 43//43
f 137//137 32//32 31//31
f 819//819 43//43 33//33
f 45//45 37//37 38//38
f 45//45 820//820 37//37
f 34//34 45//45 38//38
f 35//35 820//820 45//45
f 36//36 38//38 37//37
f 51//51 38//38 179//179
f 51//51 179//179 176//176
f 50//50 38//38 51//51
f 38//38 50//50 39//39
f 38//38 39//39 34//34
f 51//51 176//176 293//293
f 179//179 38//38 36//36
f 31//31 40//40 133//133
f 31//31 133//133 135//135
f 31//31 41//41 42//42
f 42//42 40//40 31//31
f 31//31 135//135 137//137
f 133//133 40//40 138//138
f 43//43 1335//1335 45//45
f 43//43 46//46 1335//1335
f 43//43 42//42 41//41
f 43//43 48//48 42//42
f 43//43 44//44 48//48
f 44//44 43//43 45//45
f 45//45 39//39 44//44
f 45//45 34//34 39//39
f 819//819 46//46 43//43
f 35//35 45//45 1335//1335
f 40//40 49//49 47//47
f 40//40 47//47 1286//1286
f 40//40 42//42 48//48
f 48//48 49//49 40//40
f 49//49 48//48 60//60
f 49//49 60//60 27//27
f 40//40 1286//1286 138//138
f 47//47 49//49 29//29
f 51//51 294//294 61//61
f 51//51 52//52 294//294
f 50//50 51//51 61//61
f 293//293 52//52 51//51
f 62//62 61//61 294//294
f 294//294 298//298 62//62
f 61//61 53//53 57//57
f 61//61 54//54 53//53
f 54//54 371//371 53//53
f 54//54 55//55 371//371
f 55//55 56//56 371//371
f 57//57 58//58 65//65
f 57//57 53//53 58//58
f 53//53 59//59 58//58
f 53//53 371//371 59//59
f 371//371 378//378 59//59
f 61//61 39//39 50//50
f 39//39 61//61 57//57
f 57//57 44//44 39//39
f 57//57 48//48 44//44
f 57//57 60//60 48//48
f 60//60 57//57 65//65
f 62//62 298//298 56//56
f 54//54 61//61 62//62
f 62//62 56//56 54//54
f 58//58 378//378 63//63
f 63//63 65//65 58//58
f 378//378 377//377 63//63
f 64//64 65//65 66//66
f 64//64 66//66 1875//1875
f 27//27 65//65 64//64
f 65//65 27//27 60//60
f 64//64 1875//1875 30//30
f 63//63 377//377 66//66
f 66//66 65//65 63//63
f 99//99 69//69 68//68
f 69//69 116//116 68//68
f 116//116 67//67 68//68
f 67//67 112//112 68//68
f 112//112 98//98 68//68
f 98//98 99//99 68//68
f 69//69 99//99 70//70
f 106//106 69//69 70//70
f 71//71 106//106 70//70
f 99//99 71//71 70//70
f 95//95 760//760 73//73
f 95//95 758//758 760//760
f 72//72 95//95 73//73
f 759//759 758//758 95//95
f 1198//1198 73//73 760//760
f 77//77 762//762 76//76
f 77//77 74//74 762//762
f 76//76 75//75 104//104
f 76//76 762//762 75//75
f 89//89 77//77 76//76
f 89//89 76//76 104//104
f 765//765 74//74 77//77
f 109//109 104//104 75//75
f 78//78 80//80 81//81
f 78//78 81//81 791//791
f 79//79 80//80 78//78
f 78//78 791//791 788//788
f 81//81 80//80 1237//1237
f 78//78 127//127 82//82
f 78//78 87//87 127//127
f 82//82 125//125 83//83
f 82//82 127//127 125//125
f 83//83 84//84 92//92
f 83//83 125//125 84//84
f 78//78 85//85 79//79
f 85//85 78//78 82//82
f 82//82 116//116 85//85
f 116//116 82//82 83//83
f 83//83 67//67 116//116
f 83//83 86//86 67//67
f 86//86 83//83 92//92
f 788//788 87//87 78//78
f 93//93 92//92 84//84
f 73//73 1196//1196 77//77
f 73//73 88//88 1196//1196
f 73//73 102//102 72//72
f 102//102 73//73 77//77
f 77//77 90//90 102//102
f 77//77 89//89 90//90
f 1198//1198 88//88 73//73
f 765//765 77//77 1196//1196
f 92//92 1264//1264 113//113
f 92//92 91//91 1264//1264
f 86//86 92//92 113//113
f 93//93 91//91 92//92
f 94//94 113//113 1264//1264
f 110//110 1414//1414 96//96
f 110//110 1413//1413 1414//1414
f 96//96 1412//1412 101//101
f 96//96 1414//1414 1412//1412
f 101//101 103//103 95//95
f 101//101 1412//1412 103//103
f 96//96 97//97 110//110
f 97//97 112//112 110//110
f 112//112 97//97 98//98
f 97//97 96//96 98//98
f 96//96 99//99 98//98
f 101//101 100//100 96//96
f 100//100 99//99 96//96
f 99//99 100//100 71//71
f 100//100 101//101 71//71
f 101//101 90//90 71//71
f 101//101 102//102 90//90
f 102//102 101//101 95//95
f 95//95 72//72 102//102
f 1434//1434 1413//1413 110//110
f 759//759 95//95 103//103
f 80//80 104//104 1254//1254
f 80//80 1254//1254 108//108
f 79//79 104//104 80//80
f 85//85 105//105 79//79
f 105//105 104//104 79//79
f 107//107 104//104 105//105
f 107//107 105//105 85//85
f 107//107 85//85 106//106
f 104//104 107//107 71//71
f 107//107 106//106 71//71
f 104//104 71//71 90//90
f 104//104 90//90 89//89
f 80//80 108//108 1237//1237
f 1254//1254 104//104 109//109
f 113//113 114//114 110//110
f 113//113 1495//1495 114//114
f 86//86 113//113 110//110
f 110//110 111//111 86//86
f 111//111 67//67 86//86
f 67//67 111//111 112//112
f 111//111 110//110 112//112
f 94//94 1495//1495 113//113
f 1434//1434 110//110 114//114
f 69//69 106//106 115//115
f 106//106 85//85 115//115
f 85//85 116//116 115//115
f 116//116 69//69 115//115
f 128//128 158//158 118//118
f 158//158 117//117 118//118
f 117//117 146//146 118//118
f 146//146 128//128 118//118
f 131//131 119//119 139//139
f 131//131 120//120 119//119
f 132//132 131//131 139//139
f 788//788 120//120 131//131
f 1239//1239 139//139 119//119
f 124//124 141//141 121//121
f 124//124 121//121 122//122
f 123//123 141//141 124//124
f 124//124 122//122 137//137
f 121//121 141//141 824//824
f 147//147 125//125 129//129
f 147//147 84//84 125//125
f 129//129 127//127 126//126
f 129//129 125//125 127//127
f 126//126 87//87 131//131
f 126//126 127//127 87//87
f 145//145 147//147 129//129
f 129//129 128//128 145//145
f 129//129 158//158 128//128
f 158//158 129//129 126//126
f 126//126 130//130 158//158
f 130//130 126//126 131//131
f 131//131 132//132 130//130
f 93//93 84//84 147//147
f 788//788 131//131 87//87
f 124//124 133//133 134//134
f 124//124 135//135 133//133
f 124//124 136//136 123//123
f 136//136 124//124 134//134
f 137//137 135//135 124//124
f 138//138 134//134 133//133
f 160//160 139//139 1259//1259
f 160//160 1259//1259 1258//1258
f 160//160 154//154 139//139
f 154//154 130//130 139//139
f 139//139 130//130 132//132
f 160//160 1258//1258 1257//1257
f 1259//1259 139//139 1239//1239
f 140//140 1325//1325 141//141
f 140//140 143//143 1325//1325
f 142//142 140//140 141//141
f 141//141 136//136 142//142
f 141//141 123//123 136//136
f 161//161 143//143 140//140
f 824//824 141//141 1325//1325
f 134//134 1265//1265 144//144
f 134//134 1269//1269 1265//1265
f 144//144 148//148 147//147
f 144//144 1265//1265 148//148
f 134//134 142//142 136//136
f 142//142 134//134 144//144
f 144//144 117//117 142//142
f 144//144 146//146 117//117
f 144//144 145//145 146//146
f 145//145 144//144 147//147
f 138//138 1269//1269 134//134
f 93//93 147//147 148//148
f 160//160 149//149 155//155
f 160//160 159//159 149//149
f 155//155 150//150 157//157
f 155//155 149//149 150//150
f 157//157 151//151 152//152
f 157//157 150//150 151//151
f 152//152 153//153 140//140
f 152//152 151//151 153//153
f 130//130 154//154 155//155
f 154//154 160//160 155//155
f 155//155 156//156 130//130
f 156//156 158//158 130//130
f 158//158 156//156 157//157
f 156//156 155//155 157//157
f 157//157 117//117 158//158
f 117//117 157//157 152//152
f 152//152 142//142 117//117
f 142//142 152//152 140//140
f 1257//1257 159//159 160//160
f 161//161 140//140 153//153
f 128//128 146//146 162//162
f 146//146 145//145 162//162
f 145//145 128//128 162//162
f 163//163 164//164 166//166
f 163//163 167//167 164//164
f 165//165 163//163 166//166
f 15//15 167//167 163//163
f 189//189 166//166 164//164
f 177//177 168//168 171//171
f 177//177 822//822 168//168
f 169//169 177//177 171//171
f 36//36 822//822 177//177
f 170//170 171//171 168//168
f 163//163 174//174 172//172
f 163//163 172//172 244//244
f 163//163 165//165 173//173
f 173//173 174//174 163//163
f 163//163 244//244 15//15
f 172//172 174//174 246//246
f 181//181 166//166 212//212
f 181//181 212//212 210//210
f 175//175 166//166 181//181
f 166//166 175//175 173//173
f 166//166 173//173 165//165
f 181//181 210//210 183//183
f 212//212 166//166 189//189
f 177//177 178//178 176//176
f 177//177 176//176 179//179
f 177//177 169//169 184//184
f 177//177 184//184 182//182
f 182//182 178//178 177//177
f 177//177 179//179 36//36
f 176//176 178//178 293//293
f 181//181 180//180 178//178
f 181//181 290//290 180//180
f 181//181 186//186 175//175
f 186//186 181//181 178//178
f 178//178 182//182 186//186
f 183//183 290//290 181//181
f 293//293 178//178 180//180
f 171//171 1330//1330 174//174
f 171//171 1329//1329 1330//1330
f 171//171 184//184 169//169
f 171//171 186//186 184//184
f 171//171 175//175 186//186
f 175//175 171//171 174//174
f 174//174 173//173 175//175
f 170//170 1329//1329 171//171
f 246//246 174//174 1330//1330
f 182//182 184//184 185//185
f 184//184 186//186 185//185
f 186//186 182//182 185//185
f 213//213 231//231 187//187
f 213//213 187//187 9//9
f 229//229 231//231 213//213
f 213//213 9//9 4//4
f 187//187 231//231 11//11
f 188//188 209//209 8//8
f 188//188 8//8 7//7
f 207//207 209//209 188//188
f 188//188 7//7 208//208
f 8//8 209//209 189//189
f 190//190 191//191 199//199
f 190//190 22//22 191//191
f 201//201 190//190 199//199
f 219//219 22//22 190//190
f 25//25 199//199 191//191
f 193//193 192//192 194//194
f 193//193 286//286 192//192
f 195//195 193//193 194//194
f 194//194 211//211 195//195
f 1968//1968 286//286 193//193
f 183//183 194//194 192//192
f 224//224 198//198 196//196
f 224//224 196//196 197//197
f 198//198 199//199 435//435
f 198//198 435//435 196//196
f 200//200 198//198 224//224
f 198//198 200//200 230//230
f 230//230 199//199 198//198
f 199//199 230//230 201//201
f 224//224 197//197 458//458
f 435//435 199//199 25//25
f 227//227 202//202 203//203
f 227//227 203//203 242//242
f 202//202 205//205 204//204
f 202//202 204//204 203//203
f 205//205 188//188 241//241
f 205//205 241//241 204//204
f 225//225 202//202 227//227
f 202//202 225//225 223//223
f 223//223 205//205 202//202
f 205//205 223//223 206//206
f 206//206 188//188 205//205
f 188//188 206//206 234//234
f 188//188 234//234 207//207
f 227//227 242//242 1767//1767
f 241//241 188//188 208//208
f 209//209 194//194 210//210
f 209//209 210//210 212//212
f 209//209 207//207 234//234
f 209//209 234//234 211//211
f 211//211 194//194 209//209
f 209//209 212//212 189//189
f 210//210 194//194 183//183
f 218//218 213//213 214//214
f 218//218 214//214 215//215
f 217//217 213//213 218//218
f 213//213 217//217 229//229
f 218//218 215//215 512//512
f 214//214 213//213 4//4
f 190//190 218//218 511//511
f 190//190 511//511 216//216
f 190//190 201//201 230//230
f 190//190 230//230 217//217
f 217//217 218//218 190//190
f 190//190 216//216 219//219
f 511//511 218//218 512//512
f 193//193 222//222 220//220
f 193//193 220//220 221//221
f 222//222 224//224 226//226
f 222//222 226//226 220//220
f 193//193 195//195 206//206
f 206//206 222//222 193//193
f 222//222 206//206 223//223
f 223//223 224//224 222//222
f 224//224 223//223 225//225
f 224//224 225//225 200//200
f 193//193 221//221 1968//1968
f 226//226 224//224 458//458
f 231//231 227//227 232//232
f 231//231 232//232 228//228
f 231//231 229//229 217//217
f 231//231 217//217 230//230
f 230//230 227//227 231//231
f 227//227 230//230 200//200
f 227//227 200//200 225//225
f 231//231 228//228 11//11
f 232//232 227//227 1767//1767
f 195//195 211//211 233//233
f 206//206 195//195 233//233
f 234//234 206//206 233//233
f 211//211 234//234 233//233
f 236//236 235//235 243//243
f 236//236 14//14 235//235
f 239//239 236//236 243//243
f 208//208 14//14 236//236
f 15//15 243//243 235//235
f 236//236 237//237 204//204
f 236//236 204//204 241//241
f 237//237 238//238 203//203
f 237//237 203//203 204//204
f 238//238 265//265 242//242
f 238//238 242//242 203//203
f 236//236 239//239 245//245
f 236//236 245//245 274//274
f 274//274 237//237 236//236
f 237//237 274//274 240//240
f 240//240 238//238 237//237
f 238//238 240//240 280//280
f 280//280 265//265 238//238
f 236//236 241//241 208//208
f 242//242 265//265 1767//1767
f 273//273 243//243 244//244
f 273//273 244//244 172//172
f 245//245 243//243 273//273
f 243//243 245//245 239//239
f 273//273 172//172 246//246
f 244//244 243//243 15//15
f 247//247 311//311 259//259
f 247//247 313//313 311//311
f 260//260 247//247 259//259
f 1345//1345 313//313 247//247
f 1759//1759 259//259 311//311
f 253//253 248//248 853//853
f 253//253 853//853 851//851
f 267//267 248//248 253//253
f 253//253 851//851 866//866
f 249//249 271//271 853//853
f 853//853 248//248 249//249
f 253//253 250//250 251//251
f 253//253 1356//1356 250//250
f 251//251 1354//1354 247//247
f 251//251 250//250 1354//1354
f 253//253 252//252 267//267
f 253//253 277//277 252//252
f 277//277 253//253 251//251
f 251//251 261//261 277//277
f 251//251 254//254 261//261
f 254//254 251//251 247//247
f 247//247 260//260 254//254
f 866//866 1356//1356 253//253
f 1345//1345 247//247 1354//1354
f 259//259 1762//1762 255//255
f 259//259 1765//1765 1762//1762
f 255//255 257//257 262//262
f 255//255 1762//1762 257//257
f 262//262 256//256 264//264
f 262//262 257//257 256//256
f 264//264 258//258 265//265
f 264//264 256//256 258//258
f 260//260 259//259 255//255
f 255//255 254//254 260//260
f 255//255 261//261 254//254
f 261//261 255//255 262//262
f 262//262 278//278 261//261
f 262//262 263//263 278//278
f 263//263 275//275 278//278
f 275//275 263//263 264//264
f 263//263 262//262 264//264
f 264//264 280//280 275//275
f 280//280 264//264 265//265
f 1759//1759 1765//1765 259//259
f 1767//1767 265//265 258//258
f 270//270 835//835 248//248
f 270//270 266//266 835//835
f 252//252 270//270 248//248
f 248//248 267//267 252//252
f 268//268 269//269 266//266
f 266//266 270//270 268//268
f 249//249 248//248 835//835
f 835//835 271//271 249//249
f 273//273 1310//1310 272//272
f 273//273 1315//1315 1310//1310
f 272//272 279//279 270//270
f 272//272 1310//1310 279//279
f 273//273 274//274 245//245
f 274//274 273//273 272//272
f 272//272 275//275 274//274
f 272//272 276//276 275//275
f 276//276 278//278 275//275
f 278//278 276//276 270//270
f 276//276 272//272 270//270
f 270//270 277//277 278//278
f 270//270 252//252 277//277
f 246//246 1315//1315 273//273
f 268//268 270//270 279//279
f 279//279 269//269 268//268
f 280//280 240//240 281//281
f 240//240 274//274 281//281
f 274//274 275//275 281//281
f 275//275 280//280 281//281
f 277//277 261//261 282//282
f 278//278 277//277 282//282
f 261//261 278//278 282//282
f 283//283 285//285 192//192
f 283//283 192//192 286//286
f 284//284 285//285 283//283
f 285//285 284//284 292//292
f 283//283 286//286 1968//1968
f 192//192 285//285 183//183
f 289//289 287//287 288//288
f 289//289 349//349 287//287
f 289//289 291//291 300//300
f 291//291 289//289 288//288
f 288//288 295//295 291//291
f 387//387 349//349 289//289
f 298//298 288//288 287//287
f 296//296 290//290 285//285
f 296//296 180//180 290//290
f 296//296 291//291 295//295
f 291//291 296//296 285//285
f 285//285 292//292 291//291
f 297//297 293//293 180//180
f 180//180 296//296 297//297
f 183//183 285//285 290//290
f 289//289 283//283 1969//1969
f 289//289 1969//1969 1966//1966
f 300//300 283//283 289//289
f 283//283 300//300 284//284
f 289//289 1966//1966 387//387
f 1969//1969 283//283 1968//1968
f 296//296 288//288 294//294
f 296//296 294//294 52//52
f 295//295 288//288 296//296
f 297//297 296//296 52//52
f 52//52 293//293 297//297
f 294//294 288//288 298//298
f 292//292 284//284 299//299
f 284//284 300//300 299//299
f 300//300 291//291 299//299
f 291//291 292//292 299//299
f 301//301 317//317 304//304
f 317//317 324//324 304//304
f 324//324 302//302 304//304
f 302//302 303//303 304//304
f 303//303 305//305 304//304
f 305//305 301//301 304//304
f 309//309 306//306 307//307
f 309//309 307//307 2//2
f 308//308 306//306 309//309
f 309//309 2//2 1770//1770
f 307//307 306//306 4//4
f 318//318 214//214 306//306
f 318//318 215//215 214//214
f 310//310 318//318 306//306
f 306//306 308//308 310//310
f 512//512 215//215 318//318
f 4//4 306//306 214//214
f 325//325 313//313 312//312
f 325//325 311//311 313//313
f 322//322 325//325 312//312
f 1759//1759 311//311 325//325
f 1345//1345 312//312 313//313
f 326//326 856//856 314//314
f 326//326 854//854 856//856
f 327//327 326//326 314//314
f 1347//1347 854//854 326//326
f 1386//1386 314//314 856//856
f 343//343 529//529 316//316
f 343//343 320//320 529//529
f 316//316 533//533 318//318
f 316//316 529//529 533//533
f 301//301 315//315 316//316
f 315//315 343//343 316//316
f 316//316 317//317 301//301
f 317//317 316//316 318//318
f 318//318 310//310 317//317
f 319//319 320//320 343//343
f 512//512 318//318 533//533
f 325//325 323//323 1756//1756
f 325//325 1756//1756 321//321
f 323//323 309//309 1755//1755
f 323//323 1755//1755 1756//1756
f 325//325 322//322 302//302
f 325//325 302//302 324//324
f 324//324 323//323 325//325
f 323//323 324//324 317//317
f 323//323 317//317 310//310
f 310//310 309//309 323//323
f 309//309 310//310 308//308
f 325//325 321//321 1759//1759
f 1755//1755 309//309 1770//1770
f 326//326 312//312 1344//1344
f 326//326 1344//1344 1341//1341
f 327//327 312//312 326//326
f 303//303 328//328 327//327
f 328//328 312//312 327//327
f 312//312 328//328 302//302
f 328//328 303//303 302//302
f 312//312 302//302 322//322
f 326//326 1341//1341 1347//1347
f 1344//1344 312//312 1345//1345
f 330//330 314//314 329//329
f 330//330 329//329 1387//1387
f 337//337 314//314 330//330
f 314//314 337//337 305//305
f 314//314 305//305 303//303
f 314//314 303//303 327//327
f 335//335 330//330 1387//1387
f 1387//1387 334//334 335//335
f 329//329 314//314 1386//1386
f 342//342 330//330 331//331
f 342//342 331//331 333//333
f 333//333 331//331 1066//1066
f 333//333 1066//1066 332//332
f 332//332 1066//1066 1065//1065
f 337//337 330//330 342//342
f 333//333 1065//1065 340//340
f 340//340 342//342 333//333
f 1065//1065 1064//1064 340//340
f 335//335 334//334 1066//1066
f 331//331 330//330 335//335
f 335//335 1066//1066 331//331
f 342//342 336//336 343//343
f 342//342 341//341 336//336
f 342//342 338//338 337//337
f 338//338 305//305 337//337
f 338//338 342//342 339//339
f 338//338 339//339 305//305
f 339//339 301//301 305//305
f 315//315 301//301 339//339
f 315//315 339//339 343//343
f 339//339 342//342 343//343
f 340//340 1064//1064 341//341
f 341//341 342//342 340//340
f 319//319 343//343 336//336
f 346//346 1139//1139 344//344
f 346//346 345//345 1139//1139
f 353//353 346//346 344//344
f 1664//1664 345//345 346//346
f 1157//1157 344//344 1139//1139
f 347//347 351//351 287//287
f 347//347 287//287 349//349
f 384//384 351//351 347//347
f 351//351 384//384 348//348
f 350//350 347//347 349//349
f 349//349 387//387 350//350
f 287//287 351//351 298//298
f 346//346 369//369 352//352
f 346//346 352//352 1646//1646
f 346//346 353//353 366//366
f 366//366 354//354 346//346
f 354//354 369//369 346//346
f 346//346 1646//1646 1664//1664
f 352//352 369//369 1805//1805
f 355//355 344//344 359//359
f 355//355 359//359 358//358
f 355//355 356//356 344//344
f 356//356 374//374 344//344
f 344//344 374//374 357//357
f 344//344 357//357 366//366
f 344//344 366//366 353//353
f 355//355 358//358 377//377
f 359//359 344//344 1157//1157
f 368//368 1802//1802 364//364
f 368//368 360//360 1802//1802
f 364//364 362//362 361//361
f 364//364 1802//1802 362//362
f 361//361 1800//1800 369//369
f 361//361 362//362 1800//1800
f 365//365 363//363 364//364
f 363//363 368//368 364//364
f 365//365 364//364 361//361
f 361//361 357//357 365//365
f 361//361 366//366 357//357
f 369//369 354//354 361//361
f 354//354 366//366 361//361
f 367//367 360//360 368//368
f 1805//1805 369//369 1800//1800
f 355//355 372//372 376//376
f 355//355 379//379 372//372
f 379//379 371//371 372//372
f 379//379 370//370 371//371
f 370//370 378//378 371//371
f 376//376 380//380 351//351
f 376//376 372//372 380//380
f 372//372 373//373 380//380
f 372//372 371//371 373//373
f 371//371 56//56 373//373
f 374//374 356//356 375//375
f 356//356 355//355 375//375
f 375//375 355//355 376//376
f 376//376 390//390 375//375
f 390//390 376//376 351//351
f 351//351 348//348 390//390
f 379//379 355//355 377//377
f 377//377 378//378 379//379
f 380//380 56//56 298//298
f 298//298 351//351 380//380
f 347//347 388//388 368//368
f 347//347 382//382 388//388
f 382//382 381//381 388//388
f 382//382 383//383 381//381
f 383//383 1973//1973 381//381
f 347//347 385//385 384//384
f 347//347 386//386 385//385
f 386//386 365//365 385//385
f 363//363 365//365 386//386
f 363//363 386//386 347//347
f 363//363 347//347 368//368
f 350//350 387//387 382//382
f 382//382 347//347 350//350
f 387//387 1973//1973 382//382
f 388//388 381//381 367//367
f 367//367 368//368 388//388
f 390//390 348//348 389//389
f 348//348 384//384 389//389
f 384//384 385//385 389//389
f 385//385 390//390 389//389
f 357//357 374//374 391//391
f 374//374 375//375 391//391
f 375//375 390//390 391//391
f 390//390 385//385 391//391
f 385//385 365//365 391//391
f 365//365 357//357 391//391
f 393//393 1076//1076 402//402
f 393//393 392//392 1076//1076
f 401//401 393//393 402//402
f 478//478 392//392 393//393
f 394//394 402//402 1076//1076
f 407//407 396//396 395//395
f 407//407 479//479 396//396
f 395//395 473//473 393//393
f 395//395 396//396 473//473
f 416//416 407//407 395//395
f 395//395 415//415 416//416
f 415//415 395//395 393//393
f 393//393 397//397 415//415
f 393//393 401//401 397//397
f 755//755 479//479 407//407
f 478//478 393//393 473//473
f 398//398 404//404 673//673
f 398//398 673//673 400//400
f 414//414 404//404 398//398
f 399//399 398//398 400//400
f 400//400 417//417 399//399
f 673//673 404//404 1842//1842
f 402//402 1520//1520 403//403
f 402//402 1518//1518 1520//1520
f 402//402 397//397 401//401
f 397//397 402//402 403//403
f 394//394 1518//1518 402//402
f 1860//1860 403//403 1520//1520
f 404//404 406//406 1840//1840
f 404//404 1840//1840 405//405
f 406//406 403//403 1839//1839
f 406//406 1839//1839 1840//1840
f 414//414 406//406 404//404
f 406//406 414//414 415//415
f 406//406 415//415 397//397
f 397//397 403//403 406//406
f 404//404 405//405 1842//1842
f 1839//1839 403//403 1860//1860
f 407//407 408//408 409//409
f 407//407 409//409 742//742
f 408//408 410//410 411//411
f 408//408 411//411 409//409
f 416//416 408//408 407//407
f 416//416 410//410 408//408
f 407//407 742//742 755//755
f 412//412 1727//1727 411//411
f 411//411 410//410 412//412
f 398//398 413//413 410//410
f 398//398 418//418 413//413
f 414//414 398//398 410//410
f 410//410 415//415 414//414
f 410//410 416//416 415//415
f 399//399 417//417 418//418
f 418//418 398//398 399//399
f 412//412 410//410 413//413
f 413//413 1727//1727 412//412
f 421//421 419//419 423//423
f 422//422 420//420 423//423
f 420//420 421//421 423//423
f 451//451 422//422 423//423
f 444//444 451//451 423//423
f 419//419 441//441 423//423
f 441//441 444//444 423//423
f 419//419 421//421 424//424
f 421//421 426//426 424//424
f 426//426 440//440 424//424
f 440//440 419//419 424//424
f 421//421 420//420 425//425
f 420//420 422//422 425//425
f 426//426 421//421 425//425
f 428//428 426//426 425//425
f 422//422 428//428 425//425
f 426//426 428//428 427//427
f 440//440 426//426 427//427
f 437//437 440//440 427//427
f 436//436 437//437 427//427
f 428//428 436//436 427//427
f 434//434 429//429 432//432
f 434//434 430//430 429//429
f 438//438 434//434 432//432
f 25//25 430//430 434//434
f 431//431 432//432 429//429
f 439//439 196//196 433//433
f 439//439 197//197 196//196
f 433//433 435//435 434//434
f 433//433 196//196 435//435
f 436//436 439//439 433//433
f 433//433 437//437 436//436
f 437//437 433//433 434//434
f 434//434 438//438 437//437
f 458//458 197//197 439//439
f 25//25 434//434 435//435
f 432//432 513//513 442//442
f 432//432 515//515 513//513
f 442//442 514//514 443//443
f 442//442 513//513 514//514
f 432//432 437//437 438//438
f 432//432 440//440 437//437
f 432//432 419//419 440//440
f 419//419 432//432 442//442
f 442//442 441//441 419//419
f 442//442 444//444 441//441
f 444//444 442//442 443//443
f 443//443 450//450 444//444
f 431//431 515//515 432//432
f 522//522 443//443 514//514
f 446//446 443//443 445//445
f 446//446 445//445 1087//1087
f 450//450 443//443 446//446
f 446//446 1087//1087 1591//1591
f 445//445 443//443 522//522
f 446//446 1587//1587 447//447
f 446//446 448//448 1587//1587
f 447//447 449//449 453//453
f 447//447 1587//1587 449//449
f 446//446 444//444 450//450
f 447//447 452//452 446//446
f 452//452 444//444 446//446
f 444//444 452//452 451//451
f 452//452 447//447 451//451
f 453//453 456//456 447//447
f 456//456 451//451 447//447
f 1591//1591 448//448 446//446
f 459//459 453//453 449//449
f 439//439 454//454 1948//1948
f 439//439 1948//1948 1947//1947
f 454//454 457//457 1949//1949
f 454//454 1949//1949 1948//1948
f 457//457 453//453 1953//1953
f 457//457 1953//1953 1949//1949
f 436//436 454//454 439//439
f 454//454 436//436 428//428
f 422//422 455//455 428//428
f 455//455 454//454 428//428
f 454//454 455//455 457//457
f 455//455 422//422 457//457
f 457//457 422//422 451//451
f 451//451 456//456 457//457
f 456//456 453//453 457//457
f 439//439 1947//1947 458//458
f 1953//1953 453//453 459//459
f 464//464 460//460 461//461
f 460//460 462//462 461//461
f 462//462 463//463 461//461
f 463//463 464//464 461//461
f 482//482 480//480 465//465
f 482//482 465//465 466//466
f 481//481 480//480 482//482
f 482//482 466//466 1115//1115
f 465//465 480//480 467//467
f 468//468 483//483 469//469
f 468//468 469//469 1077//1077
f 474//474 483//483 468//468
f 468//468 1077//1077 478//478
f 469//469 483//483 1531//1531
f 493//493 470//470 568//568
f 493//493 568//568 570//570
f 470//470 471//471 575//575
f 470//470 575//575 568//568
f 492//492 470//470 493//493
f 492//492 471//471 470//470
f 493//493 570//570 596//596
f 472//472 747//747 575//575
f 575//575 471//471 472//472
f 468//468 396//396 475//475
f 468//468 473//473 396//396
f 475//475 479//479 495//495
f 475//475 396//396 479//479
f 468//468 484//484 474//474
f 484//484 468//468 475//475
f 475//475 476//476 484//484
f 495//495 477//477 475//475
f 477//477 476//476 475//475
f 478//478 473//473 468//468
f 499//499 495//495 479//479
f 479//479 755//755 499//499
f 480//480 486//486 1666//1666
f 480//480 1666//1666 1667//1667
f 480//480 481//481 490//490
f 490//490 486//486 480//480
f 480//480 1667//1667 467//467
f 1666//1666 486//486 1915//1915
f 483//483 485//485 1524//1524
f 483//483 1524//1524 1527//1527
f 485//485 482//482 1528//1528
f 485//485 1528//1528 1524//1524
f 483//483 474//474 484//484
f 483//483 484//484 462//462
f 462//462 485//485 483//483
f 485//485 462//462 460//460
f 485//485 460//460 490//490
f 490//490 482//482 485//485
f 482//482 490//490 481//481
f 483//483 1527//1527 1531//1531
f 1528//1528 482//482 1115//1115
f 486//486 489//489 1908//1908
f 486//486 1908//1908 1909//1909
f 489//489 487//487 488//488
f 489//489 488//488 1908//1908
f 487//487 493//493 1911//1911
f 487//487 1911//1911 488//488
f 490//490 489//489 486//486
f 489//489 490//490 460//460
f 460//460 491//491 489//489
f 491//491 487//487 489//489
f 487//487 491//491 464//464
f 491//491 460//460 464//464
f 487//487 464//464 492//492
f 492//492 493//493 487//487
f 486//486 1909//1909 1915//1915
f 1911//1911 493//493 596//596
f 484//484 476//476 494//494
f 462//462 484//484 494//494
f 463//463 462//462 494//494
f 476//476 463//463 494//494
f 471//471 495//495 501//501
f 492//492 495//495 471//471
f 464//464 496//496 492//492
f 496//496 495//495 492//492
f 497//497 495//495 496//496
f 497//497 496//496 464//464
f 497//497 464//464 463//463
f 477//477 495//495 497//497
f 477//477 497//497 476//476
f 497//497 463//463 476//476
f 472//472 471//471 501//501
f 501//501 747//747 472//472
f 747//747 501//501 498//498
f 499//499 755//755 501//501
f 501//501 495//495 499//499
f 501//501 755//755 500//500
f 520//520 505//505 503//503
f 505//505 546//546 503//503
f 502//502 516//516 503//503
f 516//516 520//520 503//503
f 536//536 502//502 503//503
f 555//555 536//536 503//503
f 504//504 555//555 503//503
f 557//557 504//504 503//503
f 546//546 557//557 503//503
f 546//546 505//505 506//506
f 505//505 520//520 506//506
f 520//520 519//519 506//506
f 519//519 530//530 506//506
f 530//530 547//547 506//506
f 547//547 546//546 506//506
f 530//530 519//519 507//507
f 519//519 521//521 507//507
f 521//521 508//508 507//507
f 508//508 530//530 507//507
f 509//509 518//518 21//21
f 509//509 21//21 20//20
f 510//510 518//518 509//509
f 509//509 20//20 219//219
f 21//21 518//518 431//431
f 528//528 509//509 216//216
f 528//528 216//216 511//511
f 508//508 509//509 528//528
f 509//509 508//508 521//521
f 509//509 521//521 510//510
f 528//528 511//511 512//512
f 216//216 509//509 219//219
f 523//523 513//513 517//517
f 523//523 514//514 513//513
f 517//517 515//515 518//518
f 517//517 513//513 515//515
f 523//523 502//502 524//524
f 502//502 523//523 517//517
f 517//517 516//516 502//502
f 517//517 520//520 516//516
f 520//520 517//517 518//518
f 518//518 519//519 520//520
f 518//518 521//521 519//519
f 518//518 510//510 521//521
f 522//522 514//514 523//523
f 431//431 518//518 515//515
f 523//523 526//526 527//527
f 523//523 527//527 1090//1090
f 523//523 524//524 525//525
f 525//525 526//526 523//523
f 523//523 1090//1090 522//522
f 527//527 526//526 538//538
f 528//528 529//529 532//532
f 528//528 533//533 529//529
f 532//532 320//320 531//531
f 532//532 529//529 320//320
f 528//528 530//530 508//508
f 530//530 528//528 532//532
f 532//532 547//547 530//530
f 531//531 543//543 532//532
f 543//543 547//547 532//532
f 512//512 533//533 528//528
f 319//319 531//531 320//320
f 537//537 1624//1624 534//534
f 537//537 1627//1627 1624//1624
f 534//534 1625//1625 526//526
f 534//534 1624//1624 1625//1625
f 537//537 553//553 540//540
f 553//553 537//537 534//534
f 534//534 535//535 553//553
f 535//535 534//534 526//526
f 526//526 555//555 535//535
f 526//526 536//536 555//555
f 526//526 525//525 536//536
f 1628//1628 1627//1627 537//537
f 538//538 526//526 1625//1625
f 502//502 536//536 539//539
f 536//536 525//525 539//539
f 525//525 524//524 539//539
f 524//524 502//502 539//539
f 552//552 1059//1059 537//537
f 552//552 541//541 1059//1059
f 540//540 552//552 537//537
f 542//542 1562//1562 541//541
f 541//541 552//552 542//542
f 1628//1628 537//537 1059//1059
f 531//531 1560//1560 549//549
f 531//531 554//554 1560//1560
f 549//549 1563//1563 552//552
f 549//549 1560//1560 1563//1563
f 545//545 547//547 543//543
f 545//545 543//543 549//549
f 543//543 531//531 549//549
f 545//545 549//549 544//544
f 545//545 544//544 546//546
f 545//545 546//546 547//547
f 544//544 549//549 548//548
f 544//544 548//548 557//557
f 544//544 557//557 546//546
f 557//557 548//548 551//551
f 548//548 549//549 551//551
f 549//549 550//550 551//551
f 550//550 549//549 552//552
f 552//552 553//553 550//550
f 552//552 540//540 553//553
f 319//319 554//554 531//531
f 542//542 552//552 1563//1563
f 1563//1563 1562//1562 542//542
f 555//555 504//504 556//556
f 553//553 535//535 556//556
f 535//535 555//555 556//556
f 550//550 553//553 556//556
f 504//504 550//550 556//556
f 504//504 557//557 558//558
f 550//550 504//504 558//558
f 557//557 551//551 558//558
f 551//551 550//550 558//558
f 559//559 594//594 560//560
f 594//594 593//593 560//560
f 576//576 559//559 560//560
f 606//606 576//576 560//560
f 561//561 562//562 560//560
f 562//562 606//606 560//560
f 593//593 561//561 560//560
f 598//598 564//564 563//563
f 598//598 563//563 566//566
f 564//564 565//565 1134//1134
f 564//564 1134//1134 563//563
f 565//565 586//586 567//567
f 565//565 567//567 1134//1134
f 599//599 564//564 598//598
f 564//564 599//599 602//602
f 602//602 565//565 564//564
f 565//565 602//602 577//577
f 565//565 577//577 580//580
f 580//580 586//586 565//565
f 598//598 566//566 1147//1147
f 567//567 586//586 932//932
f 569//569 568//568 571//571
f 569//569 570//570 568//568
f 571//571 575//575 574//574
f 571//571 568//568 575//575
f 572//572 569//569 571//571
f 571//571 573//573 572//572
f 573//573 571//571 574//574
f 596//596 570//570 569//569
f 747//747 574//574 575//575
f 559//559 576//576 578//578
f 601//601 559//559 578//578
f 602//602 601//601 578//578
f 580//580 577//577 578//578
f 577//577 602//602 578//578
f 579//579 580//580 578//578
f 581//581 579//579 578//578
f 576//576 581//581 578//578
f 588//588 583//583 636//636
f 588//588 636//636 637//637
f 583//583 582//582 638//638
f 583//583 638//638 636//636
f 604//604 583//583 588//588
f 583//583 604//604 612//612
f 612//612 582//582 583//583
f 584//584 588//588 637//637
f 637//637 640//640 584//584
f 585//585 646//646 638//638
f 638//638 582//582 585//585
f 586//586 589//589 923//923
f 586//586 923//923 924//924
f 589//589 588//588 590//590
f 589//589 590//590 923//923
f 586//586 580//580 579//579
f 579//579 589//589 586//586
f 589//589 579//579 587//587
f 587//587 588//588 589//589
f 588//588 587//587 604//604
f 586//586 924//924 932//932
f 584//584 640//640 590//590
f 590//590 588//588 584//584
f 569//569 592//592 591//591
f 569//569 591//591 1918//1918
f 592//592 598//598 597//597
f 592//592 597//597 591//591
f 569//569 572//572 593//593
f 593//593 592//592 569//569
f 592//592 593//593 594//594
f 594//594 595//595 592//592
f 595//595 598//598 592//592
f 598//598 595//595 559//559
f 595//595 594//594 559//559
f 598//598 559//559 601//601
f 598//598 601//601 599//599
f 569//569 1918//1918 596//596
f 597//597 598//598 1147//1147
f 602//602 599//599 600//600
f 599//599 601//601 600//600
f 601//601 602//602 600//600
f 607//607 574//574 746//746
f 607//607 746//746 744//744
f 573//573 574//574 607//607
f 603//603 607//607 744//744
f 744//744 613//613 603//603
f 746//746 574//574 747//747
f 579//579 581//581 605//605
f 604//604 587//587 605//605
f 587//587 579//579 605//605
f 612//612 604//604 605//605
f 561//561 612//612 605//605
f 606//606 562//562 605//605
f 562//562 561//561 605//605
f 581//581 606//606 605//605
f 607//607 608//608 582//582
f 607//607 614//614 608//608
f 614//614 1704//1704 608//608
f 614//614 609//609 1704//1704
f 609//609 615//615 1704//1704
f 607//607 572//572 573//573
f 572//572 607//607 582//582
f 582//582 610//610 572//572
f 610//610 593//593 572//572
f 610//610 582//582 611//611
f 610//610 611//611 561//561
f 610//610 561//561 593//593
f 561//561 611//611 612//612
f 611//611 582//582 612//612
f 603//603 613//613 615//615
f 614//614 607//607 603//603
f 603//603 615//615 614//614
f 608//608 1704//1704 585//585
f 585//585 582//582 608//608
f 1704//1704 646//646 585//585
f 576//576 606//606 616//616
f 606//606 581//581 616//616
f 581//581 576//576 616//616
f 622//622 621//621 900//900
f 622//622 900//900 901//901
f 621//621 617//617 903//903
f 621//621 903//903 900//900
f 617//617 618//618 904//904
f 617//617 904//904 903//903
f 618//618 626//626 619//619
f 618//618 619//619 904//904
f 620//620 621//621 622//622
f 621//621 620//620 623//623
f 623//623 617//617 621//621
f 617//617 623//623 624//624
f 624//624 618//618 617//617
f 618//618 624//624 625//625
f 625//625 626//626 618//618
f 626//626 625//625 647//647
f 622//622 901//901 640//640
f 619//619 626//626 910//910
f 627//627 629//629 626//626
f 627//627 968//968 629//629
f 628//628 627//627 626//626
f 626//626 647//647 628//628
f 633//633 968//968 627//627
f 910//910 626//626 629//629
f 632//632 717//717 627//627
f 632//632 630//630 717//717
f 631//631 632//632 627//627
f 627//627 628//628 631//631
f 643//643 630//630 632//632
f 633//633 627//627 717//717
f 624//624 623//623 635//635
f 623//623 620//620 635//635
f 620//620 634//634 635//635
f 634//634 642//642 635//635
f 642//642 624//624 635//635
f 622//622 636//636 639//639
f 622//622 637//637 636//636
f 639//639 638//638 645//645
f 639//639 636//636 638//638
f 620//620 622//622 639//639
f 639//639 634//634 620//620
f 634//634 639//639 645//645
f 640//640 637//637 622//622
f 646//646 645//645 638//638
f 632//632 641//641 1694//1694
f 632//632 1694//1694 1697//1697
f 641//641 645//645 644//644
f 641//641 644//644 1694//1694
f 632//632 631//631 642//642
f 642//642 641//641 632//632
f 641//641 642//642 634//634
f 634//634 645//645 641//641
f 632//632 1697//1697 643//643
f 644//644 645//645 646//646
f 647//647 625//625 648//648
f 625//625 624//624 648//648
f 624//624 642//642 648//648
f 642//642 631//631 648//648
f 631//631 628//628 648//648
f 628//628 647//647 648//648
f 652//652 658//658 881//881
f 652//652 881//881 650//650
f 649//649 658//658 652//652
f 652//652 650//650 1027//1027
f 881//881 658//658 651//651
f 652//652 1012//1012 654//654
f 652//652 1008//1008 1012//1012
f 652//652 653//653 649//649
f 653//653 652//652 654//654
f 1027//1027 1008//1008 652//652
f 1399//1399 654//654 1012//1012
f 655//655 654//654 1402//1402
f 655//655 1402//1402 656//656
f 653//653 654//654 655//655
f 655//655 656//656 659//659
f 1402//1402 654//654 1399//1399
f 655//655 657//657 658//658
f 655//655 1193//1193 657//657
f 653//653 655//655 658//658
f 658//658 649//649 653//653
f 659//659 1193//1193 655//655
f 651//651 658//658 657//657
f 671//671 661//661 660//660
f 671//671 660//660 993//993
f 661//661 667//667 662//662
f 661//661 662//662 660//660
f 696//696 661//661 671//671
f 661//661 696//696 699//699
f 699//699 667//667 661//661
f 671//671 993//993 714//714
f 662//662 667//667 663//663
f 664//664 1013//1013 668//668
f 664//664 669//669 1013//1013
f 668//668 1016//1016 665//665
f 668//668 1013//1013 1016//1016
f 665//665 1014//1014 666//666
f 665//665 1016//1016 1014//1014
f 666//666 670//670 667//667
f 666//666 1014//1014 670//670
f 679//679 664//664 668//668
f 668//668 674//674 679//679
f 668//668 675//675 674//674
f 675//675 668//668 665//665
f 665//665 676//676 675//675
f 676//676 665//665 666//666
f 666//666 681//681 676//676
f 681//681 666//666 667//667
f 667//667 699//699 681//681
f 1039//1039 669//669 664//664
f 663//663 667//667 670//670
f 683//683 671//671 713//713
f 683//683 713//713 715//715
f 684//684 671//671 683//683
f 671//671 684//684 696//696
f 683//683 715//715 1734//1734
f 713//713 671//671 714//714
f 672//672 673//673 691//691
f 672//672 400//400 673//673
f 688//688 672//672 691//691
f 417//417 400//400 672//672
f 1842//1842 691//691 673//673
f 679//679 674//674 678//678
f 674//674 675//675 678//678
f 678//678 675//675 677//677
f 675//675 676//676 677//677
f 676//676 681//681 677//677
f 678//678 677//677 680//680
f 678//678 680//680 690//690
f 678//678 690//690 679//679
f 690//690 680//680 695//695
f 680//680 677//677 695//695
f 698//698 685//685 677//677
f 685//685 695//695 677//677
f 681//681 698//698 677//677
f 683//683 1728//1728 682//682
f 683//683 1729//1729 1728//1728
f 682//682 689//689 672//672
f 682//682 1728//1728 689//689
f 683//683 698//698 684//684
f 683//683 685//685 698//698
f 682//682 686//686 683//683
f 686//686 685//685 683//683
f 685//685 686//686 695//695
f 686//686 682//682 695//695
f 682//682 687//687 695//695
f 682//682 688//688 687//687
f 688//688 682//682 672//672
f 1734//1734 1729//1729 683//683
f 417//417 672//672 689//689
f 664//664 691//691 693//693
f 664//664 693//693 692//692
f 664//664 679//679 690//690
f 664//664 690//690 687//687
f 687//687 691//691 664//664
f 691//691 687//687 688//688
f 664//664 692//692 1039//1039
f 693//693 691//691 1842//1842
f 690//690 695//695 694//694
f 687//687 690//690 694//694
f 695//695 687//687 694//694
f 699//699 696//696 697//697
f 696//696 684//684 697//697
f 684//684 698//698 697//697
f 698//698 681//681 697//697
f 681//681 699//699 697//697
f 706//706 716//716 700//700
f 702//702 706//706 700//700
f 704//704 702//702 700//700
f 712//712 704//704 700//700
f 723//723 712//712 700//700
f 716//716 723//723 700//700
f 705//705 703//703 995//995
f 705//705 995//995 996//996
f 703//703 711//711 701//701
f 703//703 701//701 995//995
f 702//702 703//703 705//705
f 703//703 702//702 704//704
f 704//704 711//711 703//703
f 705//705 996//996 965//965
f 701//701 711//711 714//714
f 705//705 710//710 707//707
f 705//705 708//708 710//710
f 705//705 706//706 702//702
f 706//706 705//705 707//707
f 965//965 708//708 705//705
f 709//709 707//707 710//710
f 711//711 720//720 715//715
f 711//711 715//715 713//713
f 711//711 704//704 712//712
f 712//712 724//724 711//711
f 724//724 720//720 711//711
f 711//711 713//713 714//714
f 715//715 720//720 1734//1734
f 707//707 630//630 738//738
f 707//707 717//717 630//630
f 707//707 716//716 706//706
f 716//716 707//707 738//738
f 709//709 717//717 707//707
f 643//643 738//738 630//630
f 727//727 1722//1722 721//721
f 727//727 726//726 1722//1722
f 721//721 1723//1723 718//718
f 721//721 1722//1722 1723//1723
f 718//718 719//719 725//725
f 718//718 1723//1723 719//719
f 725//725 728//728 720//720
f 725//725 719//719 728//728
f 751//751 727//727 721//721
f 721//721 750//750 751//751
f 721//721 722//722 750//750
f 722//722 721//721 718//718
f 718//718 734//734 722//722
f 734//734 718//718 725//725
f 725//725 736//736 734//734
f 725//725 723//723 736//736
f 725//725 712//712 723//723
f 720//720 724//724 725//725
f 724//724 712//712 725//725
f 1727//1727 726//726 727//727
f 1734//1734 720//720 728//728
f 748//748 729//729 1686//1686
f 748//748 1686//1686 739//739
f 729//729 733//733 730//730
f 729//729 730//730 1686//1686
f 733//733 735//735 1684//1684
f 733//733 1684//1684 730//730
f 735//735 738//738 731//731
f 735//735 731//731 1684//1684
f 732//732 729//729 748//748
f 729//729 732//732 750//750
f 729//729 750//750 722//722
f 722//722 733//733 729//729
f 733//733 722//722 734//734
f 734//734 735//735 733//733
f 735//735 734//734 736//736
f 723//723 737//737 736//736
f 737//737 735//735 736//736
f 735//735 737//737 738//738
f 737//737 723//723 738//738
f 738//738 723//723 716//716
f 748//748 739//739 613//613
f 731//731 738//738 643//643
f 740//740 409//409 741//741
f 740//740 742//742 409//409
f 741//741 411//411 727//727
f 741//741 409//409 411//411
f 751//751 740//740 741//741
f 751//751 741//741 727//727
f 743//743 755//755 742//742
f 742//742 740//740 743//743
f 1727//1727 727//727 411//411
f 749//749 748//748 744//744
f 749//749 744//744 746//746
f 732//732 748//748 749//749
f 745//745 749//749 746//746
f 746//746 747//747 745//745
f 744//744 748//748 613//613
f 749//749 754//754 740//740
f 732//732 749//749 740//740
f 740//740 750//750 732//732
f 740//740 751//751 750//750
f 752//752 754//754 745//745
f 745//745 747//747 752//752
f 754//754 749//749 745//745
f 752//752 747//747 498//498
f 752//752 498//498 753//753
f 754//754 752//752 753//753
f 743//743 740//740 754//754
f 754//754 755//755 743//743
f 755//755 754//754 500//500
f 756//756 778//778 760//760
f 756//756 760//760 758//758
f 757//757 778//778 756//756
f 756//756 758//758 759//759
f 760//760 778//778 761//761
f 777//777 763//763 762//762
f 777//777 762//762 74//74
f 763//763 766//766 75//75
f 763//763 75//75 762//762
f 764//764 763//763 777//777
f 764//764 766//766 763//763
f 777//777 74//74 765//765
f 75//75 766//766 109//109
f 768//768 767//767 894//894
f 768//768 894//894 893//893
f 781//781 767//767 768//768
f 768//768 893//893 1205//1205
f 894//894 767//767 771//771
f 770//770 916//916 767//767
f 770//770 917//917 916//916
f 780//780 770//770 767//767
f 767//767 781//781 780//780
f 769//769 917//917 770//770
f 771//771 767//767 916//916
f 770//770 756//756 773//773
f 770//770 773//773 772//772
f 780//780 756//756 770//770
f 756//756 780//780 757//757
f 770//770 772//772 769//769
f 773//773 756//756 759//759
f 774//774 1248//1248 766//766
f 774//774 1247//1247 1248//1248
f 764//764 774//774 766//766
f 1249//1249 1247//1247 774//774
f 109//109 766//766 1248//1248
f 774//774 775//775 776//776
f 774//774 776//776 1178//1178
f 775//775 777//777 1180//1180
f 775//775 1180//1180 776//776
f 764//764 775//775 774//774
f 764//764 777//777 775//775
f 774//774 1178//1178 1249//1249
f 1180//1180 777//777 765//765
f 778//778 768//768 779//779
f 778//778 779//779 1181//1181
f 778//778 757//757 780//780
f 780//780 768//768 778//778
f 768//768 780//780 781//781
f 778//778 1181//1181 761//761
f 779//779 768//768 1205//1205
f 798//798 784//784 792//792
f 798//798 817//817 784//784
f 793//793 798//798 792//792
f 782//782 817//817 798//798
f 783//783 792//792 784//784
f 787//787 785//785 119//119
f 787//787 119//119 120//120
f 786//786 785//785 787//787
f 787//787 120//120 788//788
f 119//119 785//785 1239//1239
f 802//802 796//796 789//789
f 802//802 789//789 847//847
f 797//797 796//796 802//802
f 802//802 847//847 806//806
f 789//789 796//796 1169//1169
f 787//787 81//81 790//790
f 787//787 791//791 81//81
f 786//786 787//787 790//790
f 788//788 791//791 787//787
f 1237//1237 790//790 81//81
f 792//792 1454//1454 794//794
f 792//792 1453//1453 1454//1454
f 792//792 799//799 793//793
f 799//799 792//792 794//794
f 783//783 1453//1453 792//792
f 795//795 794//794 1454//1454
f 796//796 804//804 1189//1189
f 796//796 1189//1189 1191//1191
f 797//797 804//804 796//796
f 796//796 1191//1191 1169//1169
f 1189//1189 804//804 1190//1190
f 798//798 800//800 801//801
f 798//798 801//801 1370//1370
f 798//798 793//793 799//799
f 799//799 800//800 798//798
f 798//798 1370//1370 782//782
f 801//801 800//800 1367//1367
f 804//804 802//802 805//805
f 804//804 805//805 803//803
f 797//797 802//802 804//804
f 804//804 803//803 1190//1190
f 805//805 802//802 806//806
f 785//785 790//790 807//807
f 785//785 807//807 1238//1238
f 786//786 790//790 785//785
f 785//785 1238//1238 1239//1239
f 807//807 790//790 1237//1237
f 800//800 794//794 1233//1233
f 800//800 1233//1233 808//808
f 799//799 794//794 800//800
f 800//800 808//808 1367//1367
f 1233//1233 794//794 795//795
f 809//809 812//812 28//28
f 809//809 28//28 810//810
f 811//811 812//812 809//809
f 809//809 810//810 30//30
f 28//28 812//812 29//29
f 812//812 815//815 813//813
f 812//812 813//813 1271//1271
f 811//811 815//815 812//812
f 812//812 1271//1271 29//29
f 813//813 815//815 1878//1878
f 815//815 809//809 814//814
f 815//815 814//814 1879//1879
f 811//811 809//809 815//815
f 815//815 1879//1879 1878//1878
f 814//814 809//809 30//30
f 816//816 829//829 846//846
f 816//816 846//846 845//845
f 828//828 829//829 816//816
f 816//816 845//845 271//271
f 846//846 829//829 1377//1377
f 832//832 817//817 826//826
f 832//832 784//784 817//817
f 830//830 832//832 826//826
f 783//783 784//784 832//832
f 782//782 826//826 817//817
f 818//818 838//838 33//33
f 818//818 33//33 32//32
f 837//837 838//838 818//818
f 818//818 32//32 137//137
f 33//33 838//838 819//819
f 839//839 823//823 37//37
f 839//839 37//37 820//820
f 821//821 823//823 839//839
f 839//839 820//820 35//35
f 37//37 823//823 36//36
f 840//840 822//822 823//823
f 840//840 168//168 822//822
f 821//821 840//840 823//823
f 170//170 168//168 840//840
f 36//36 823//823 822//822
f 818//818 121//121 825//825
f 818//818 122//122 121//121
f 837//837 818//818 825//825
f 137//137 122//122 818//818
f 824//824 825//825 121//121
f 829//829 826//826 827//827
f 829//829 827//827 1371//1371
f 829//829 828//828 844//844
f 829//829 844//844 843//843
f 829//829 843//843 830//830
f 830//830 826//826 829//829
f 829//829 1371//1371 1377//1377
f 827//827 826//826 782//782
f 832//832 831//831 834//834
f 832//832 834//834 833//833
f 832//832 830//830 843//843
f 843//843 831//831 832//832
f 832//832 833//833 783//783
f 834//834 831//831 1455//1455
f 841//841 816//816 835//835
f 841//841 835//835 266//266
f 844//844 816//816 841//841
f 816//816 844//844 828//828
f 841//841 266//266 269//269
f 835//835 816//816 271//271
f 838//838 825//825 836//836
f 838//838 836//836 1304//1304
f 837//837 825//825 838//838
f 838//838 1304//1304 819//819
f 836//836 825//825 824//824
f 840//840 839//839 1307//1307
f 840//840 1307//1307 1306//1306
f 821//821 839//839 840//840
f 840//840 1306//1306 170//170
f 1307//1307 839//839 35//35
f 831//831 841//841 1301//1301
f 831//831 1301//1301 842//842
f 831//831 843//843 844//844
f 844//844 841//841 831//831
f 831//831 842//842 1455//1455
f 1301//1301 841//841 269//269
f 850//850 846//846 865//865
f 850//850 845//845 846//846
f 852//852 850//850 865//865
f 271//271 845//845 850//850
f 1377//1377 865//865 846//846
f 848//848 861//861 847//847
f 848//848 847//847 789//789
f 862//862 861//861 848//848
f 848//848 789//789 1169//1169
f 847//847 861//861 806//806
f 849//849 853//853 850//850
f 849//849 851//851 853//853
f 852//852 849//849 850//850
f 866//866 851//851 849//849
f 271//271 850//850 853//853
f 855//855 854//854 867//867
f 855//855 856//856 854//854
f 870//870 855//855 867//867
f 1386//1386 856//856 855//855
f 1347//1347 867//867 854//854
f 868//868 857//857 861//861
f 868//868 1226//1226 857//857
f 858//858 868//868 861//861
f 861//861 859//859 858//858
f 861//861 862//862 859//859
f 860//860 1226//1226 868//868
f 806//806 861//861 857//857
f 872//872 848//848 1166//1166
f 872//872 1166//1166 863//863
f 859//859 848//848 872//872
f 848//848 859//859 862//862
f 872//872 863//863 1170//1170
f 1166//1166 848//848 1169//1169
f 849//849 865//865 864//864
f 849//849 864//864 1351//1351
f 852//852 865//865 849//849
f 849//849 1351//1351 866//866
f 864//864 865//865 1377//1377
f 868//868 867//867 1349//1349
f 868//868 1349//1349 1348//1348
f 858//858 867//867 868//868
f 867//867 858//858 870//870
f 868//868 1348//1348 860//860
f 1349//1349 867//867 1347//1347
f 872//872 1381//1381 871//871
f 872//872 869//869 1381//1381
f 871//871 873//873 855//855
f 871//871 1381//1381 873//873
f 859//859 872//872 871//871
f 871//871 858//858 859//859
f 871//871 870//870 858//858
f 870//870 871//871 855//855
f 1170//1170 869//869 872//872
f 1386//1386 855//855 873//873
f 878//878 880//880 875//875
f 878//878 877//877 880//880
f 878//878 888//888 874//874
f 888//888 878//878 875//875
f 875//875 886//886 876//876
f 886//886 888//888 876//876
f 888//888 875//875 876//876
f 914//914 877//877 878//878
f 879//879 875//875 880//880
f 898//898 890//890 650//650
f 898//898 650//650 881//881
f 887//887 890//890 898//898
f 898//898 881//881 651//651
f 650//650 890//890 1027//1027
f 878//878 882//882 883//883
f 878//878 883//883 913//913
f 878//878 874//874 897//897
f 897//897 882//882 878//878
f 878//878 913//913 914//914
f 883//883 882//882 771//771
f 884//884 1021//1021 890//890
f 884//884 1025//1025 1021//1021
f 884//884 888//888 885//885
f 888//888 886//886 885//885
f 886//886 884//884 885//885
f 888//888 884//884 890//890
f 890//890 887//887 888//888
f 889//889 1025//1025 884//884
f 1027//1027 890//890 1021//1021
f 884//884 875//875 891//891
f 884//884 891//891 1004//1004
f 886//886 875//875 892//892
f 875//875 884//884 892//892
f 884//884 886//886 892//892
f 884//884 1004//1004 889//889
f 891//891 875//875 879//879
f 882//882 896//896 893//893
f 882//882 893//893 894//894
f 897//897 896//896 882//882
f 882//882 894//894 771//771
f 893//893 896//896 1205//1205
f 896//896 898//898 895//895
f 896//896 895//895 899//899
f 896//896 897//897 874//874
f 896//896 874//874 888//888
f 888//888 898//898 896//896
f 898//898 888//888 887//887
f 896//896 899//899 1205//1205
f 895//895 898//898 651//651
f 922//922 900//900 905//905
f 922//922 901//901 900//900
f 905//905 903//903 902//902
f 905//905 900//900 903//903
f 902//902 904//904 907//907
f 902//902 903//903 904//904
f 907//907 619//619 908//908
f 907//907 904//904 619//619
f 925//925 922//922 905//905
f 905//905 906//906 925//925
f 906//906 905//905 902//902
f 902//902 950//950 906//906
f 950//950 902//902 907//907
f 907//907 938//938 950//950
f 938//938 907//907 908//908
f 908//908 909//909 938//938
f 640//640 901//901 922//922
f 910//910 908//908 619//619
f 911//911 908//908 969//969
f 911//911 969//969 970//970
f 911//911 912//912 951//951
f 951//951 908//908 911//911
f 908//908 951//951 909//909
f 911//911 970//970 914//914
f 969//969 908//908 910//910
f 915//915 911//911 913//913
f 915//915 913//913 883//883
f 953//953 911//911 915//915
f 911//911 953//953 912//912
f 915//915 883//883 771//771
f 913//913 911//911 914//914
f 939//939 915//915 916//916
f 939//939 916//916 917//917
f 936//936 915//915 939//939
f 915//915 936//936 953//953
f 939//939 917//917 769//769
f 916//916 915//915 771//771
f 940//940 918//918 919//919
f 940//940 920//920 918//918
f 954//954 940//940 919//919
f 1489//1489 920//920 940//940
f 921//921 919//919 918//918
f 922//922 926//926 923//923
f 922//922 923//923 590//590
f 926//926 927//927 924//924
f 926//926 924//924 923//923
f 922//922 925//925 948//948
f 948//948 926//926 922//922
f 926//926 948//948 947//947
f 947//947 927//927 926//926
f 927//927 947//947 928//928
f 922//922 590//590 640//640
f 933//933 932//932 924//924
f 924//924 927//927 933//933
f 930//930 929//929 927//927
f 930//930 1150//1150 929//929
f 928//928 930//930 927//927
f 931//931 1151//1151 1150//1150
f 1150//1150 930//930 931//931
f 933//933 927//927 929//929
f 929//929 932//932 933//933
f 939//939 935//935 937//937
f 939//939 934//934 935//935
f 937//937 1424//1424 945//945
f 937//937 935//935 1424//1424
f 939//939 951//951 936//936
f 939//939 909//909 951//951
f 909//909 939//939 937//937
f 937//937 938//938 909//909
f 937//937 950//950 938//938
f 950//950 937//937 945//945
f 769//769 934//934 939//939
f 1435//1435 945//945 1424//1424
f 940//940 942//942 941//941
f 940//940 941//941 1485//1485
f 942//942 949//949 943//943
f 942//942 943//943 941//941
f 949//949 944//944 1481//1481
f 949//949 1481//1481 943//943
f 944//944 945//945 946//946
f 944//944 946//946 1481//1481
f 940//940 954//954 947//947
f 947//947 942//942 940//940
f 942//942 947//947 948//948
f 948//948 949//949 942//942
f 949//949 948//948 925//925
f 949//949 925//925 906//906
f 906//906 944//944 949//949
f 944//944 906//906 950//950
f 950//950 945//945 944//944
f 940//940 1485//1485 1489//1489
f 946//946 945//945 1435//1435
f 951//951 912//912 952//952
f 936//936 951//951 952//952
f 953//953 936//936 952//952
f 912//912 953//953 952//952
f 930//930 919//919 1885//1885
f 930//930 1885//1885 955//955
f 930//930 928//928 947//947
f 930//930 947//947 954//954
f 954//954 919//919 930//930
f 931//931 930//930 955//955
f 955//955 1151//1151 931//931
f 1885//1885 919//919 921//921
f 959//959 877//877 971//971
f 959//959 956//956 877//877
f 959//959 958//958 957//957
f 958//958 962//962 957//957
f 962//962 959//959 957//957
f 958//958 959//959 971//971
f 971//971 960//960 958//958
f 879//879 956//956 959//959
f 914//914 971//971 877//877
f 959//959 964//964 985//985
f 959//959 985//985 984//984
f 964//964 976//976 961//961
f 964//964 961//961 985//985
f 959//959 962//962 963//963
f 962//962 974//974 963//963
f 974//974 959//959 963//963
f 974//974 964//964 959//959
f 964//964 974//974 982//982
f 964//964 982//982 980//980
f 980//980 976//976 964//964
f 959//959 984//984 879//879
f 961//961 976//976 965//965
f 966//966 967//967 629//629
f 966//966 629//629 968//968
f 979//979 967//967 966//966
f 967//967 979//979 978//978
f 966//966 968//968 633//633
f 629//629 967//967 910//910
f 971//971 969//969 967//967
f 971//971 970//970 969//969
f 971//971 983//983 960//960
f 983//983 971//971 967//967
f 967//967 978//978 983//983
f 914//914 970//970 971//971
f 910//910 967//967 969//969
f 962//962 958//958 973//973
f 958//958 972//972 973//973
f 972//972 962//962 973//973
f 974//974 962//962 972//972
f 958//958 974//974 975//975
f 974//974 972//972 975//975
f 972//972 958//958 975//975
f 976//976 966//966 710//710
f 976//976 710//710 708//708
f 976//976 980//980 979//979
f 979//979 966//966 976//976
f 976//976 708//708 965//965
f 710//710 966//966 633//633
f 960//960 983//983 977//977
f 958//958 960//960 977//977
f 974//974 958//958 977//977
f 982//982 974//974 977//977
f 983//983 982//982 977//977
f 978//978 979//979 981//981
f 979//979 980//980 981//981
f 980//980 982//982 981//981
f 982//982 983//983 981//981
f 983//983 978//978 981//981
f 989//989 986//986 985//985
f 989//989 985//985 961//961
f 986//986 1002//1002 984//984
f 986//986 984//984 985//985
f 997//997 986//986 989//989
f 986//986 997//997 988//988
f 988//988 1002//1002 986//986
f 1002//1002 988//988 987//987
f 988//988 999//999 987//987
f 999//999 1002//1002 987//987
f 989//989 961//961 965//965
f 984//984 1002//1002 879//879
f 990//990 991//991 660//660
f 990//990 660//660 662//662
f 991//991 994//994 993//993
f 991//991 993//993 660//660
f 1006//1006 991//991 990//990
f 991//991 1006//1006 992//992
f 992//992 994//994 991//991
f 990//990 662//662 663//663
f 993//993 994//994 714//714
f 989//989 995//995 998//998
f 989//989 996//996 995//995
f 998//998 701//701 994//994
f 998//998 995//995 701//701
f 997//997 989//989 998//998
f 998//998 992//992 997//997
f 992//992 998//998 994//994
f 965//965 996//996 989//989
f 714//714 994//994 701//701
f 1005//1005 990//990 1033//1033
f 1005//1005 1033//1033 1032//1032
f 1005//1005 999//999 1000//1000
f 999//999 988//988 1000//1000
f 988//988 1005//1005 1000//1000
f 988//988 990//990 1005//1005
f 990//990 988//988 1006//1006
f 1005//1005 1032//1032 889//889
f 1033//1033 990//990 663//663
f 1002//1002 1005//1005 1004//1004
f 1002//1002 1004//1004 1001//1001
f 999//999 1005//1005 1003//1003
f 1005//1005 1002//1002 1003//1003
f 1002//1002 999//999 1003//1003
f 1002//1002 1001//1001 879//879
f 1004//1004 1005//1005 889//889
f 992//992 1006//1006 1007//1007
f 1006//1006 988//988 1007//1007
f 988//988 997//997 1007//1007
f 997//997 992//992 1007//1007
f 1009//1009 1008//1008 1010//1010
f 1009//1009 1012//1012 1008//1008
f 1069//1069 1009//1009 1010//1010
f 1010//1010 1011//1011 1069//1069
f 1399//1399 1012//1012 1009//1009
f 1027//1027 1010//1010 1008//1008
f 1040//1040 1018//1018 1013//1013
f 1040//1040 1013//1013 669//669
f 1018//1018 1015//1015 1016//1016
f 1018//1018 1016//1016 1013//1013
f 1015//1015 1019//1019 1014//1014
f 1015//1015 1014//1014 1016//1016
f 1019//1019 1028//1028 670//670
f 1019//1019 670//670 1014//1014
f 1017//1017 1018//1018 1040//1040
f 1018//1018 1017//1017 1047//1047
f 1018//1018 1047//1047 1046//1046
f 1046//1046 1015//1015 1018//1018
f 1015//1015 1046//1046 1045//1045
f 1045//1045 1019//1019 1015//1015
f 1019//1019 1045//1045 1020//1020
f 1019//1019 1020//1020 1031//1031
f 1031//1031 1028//1028 1019//1019
f 1040//1040 669//669 1039//1039
f 670//670 1028//1028 663//663
f 1029//1029 1010//1010 1021//1021
f 1029//1029 1021//1021 1025//1025
f 1029//1029 1023//1023 1022//1022
f 1023//1023 1024//1024 1022//1022
f 1024//1024 1029//1029 1022//1022
f 1024//1024 1010//1010 1029//1029
f 1010//1010 1024//1024 1011//1011
f 1029//1029 1025//1025 1026//1026
f 1021//1021 1010//1010 1027//1027
f 1029//1029 1033//1033 1028//1028
f 1029//1029 1032//1032 1033//1033
f 1029//1029 1071//1071 1030//1030
f 1071//1071 1023//1023 1030//1030
f 1023//1023 1029//1029 1030//1030
f 1071//1071 1029//1029 1028//1028
f 1028//1028 1031//1031 1071//1071
f 1026//1026 1032//1032 1029//1029
f 663//663 1028//1028 1033//1033
f 1024//1024 1023//1023 1034//1034
f 1023//1023 1036//1036 1034//1034
f 1036//1036 1024//1024 1034//1034
f 1023//1023 1071//1071 1036//1036
f 1071//1071 1024//1024 1035//1035
f 1024//1024 1036//1036 1035//1035
f 1036//1036 1071//1071 1035//1035
f 1040//1040 1038//1038 1037//1037
f 1040//1040 1836//1836 1038//1038
f 1040//1040 1048//1048 1017//1017
f 1048//1048 1040//1040 1037//1037
f 1039//1039 1836//1836 1040//1040
f 1835//1835 1037//1037 1038//1038
f 1061//1061 1042//1042 1041//1041
f 1061//1061 1041//1041 1049//1049
f 1042//1042 1043//1043 1553//1553
f 1042//1042 1553//1553 1041//1041
f 1043//1043 1060//1060 1558//1558
f 1043//1043 1558//1558 1553//1553
f 1044//1044 1042//1042 1061//1061
f 1042//1042 1044//1044 1050//1050
f 1042//1042 1050//1050 1020//1020
f 1042//1042 1020//1020 1045//1045
f 1042//1042 1045//1045 1046//1046
f 1046//1046 1043//1043 1042//1042
f 1043//1043 1046//1046 1047//1047
f 1043//1043 1047//1047 1017//1017
f 1017//1017 1060//1060 1043//1043
f 1060//1060 1017//1017 1048//1048
f 1060//1060 1048//1048 1056//1056
f 1061//1061 1049//1049 1064//1064
f 1558//1558 1060//1060 1562//1562
f 1009//1009 1052//1052 1053//1053
f 1009//1009 1053//1053 1400//1400
f 1069//1069 1052//1052 1009//1009
f 1050//1050 1051//1051 1069//1069
f 1051//1051 1052//1052 1069//1069
f 1052//1052 1051//1051 1044//1044
f 1051//1051 1050//1050 1044//1044
f 1009//1009 1400//1400 1399//1399
f 1068//1068 334//334 1053//1053
f 1053//1053 1052//1052 1068//1068
f 1037//1037 1055//1055 1054//1054
f 1037//1037 1620//1620 1055//1055
f 1037//1037 1056//1056 1048//1048
f 1056//1056 1037//1037 1054//1054
f 1835//1835 1620//1620 1037//1037
f 1058//1058 1054//1054 1055//1055
f 1055//1055 1628//1628 1058//1058
f 1054//1054 1057//1057 1060//1060
f 1054//1054 1059//1059 1057//1057
f 1056//1056 1054//1054 1060//1060
f 1058//1058 1628//1628 1059//1059
f 1059//1059 1054//1054 1058//1058
f 1562//1562 1060//1060 1057//1057
f 1061//1061 1067//1067 1052//1052
f 1061//1061 1063//1063 1067//1067
f 1063//1063 1066//1066 1067//1067
f 1063//1063 1062//1062 1066//1066
f 1062//1062 1065//1065 1066//1066
f 1044//1044 1061//1061 1052//1052
f 1063//1063 1061//1061 1064//1064
f 1064//1064 1065//1065 1063//1063
f 1067//1067 1066//1066 1068//1068
f 1068//1068 1052//1052 1067//1067
f 1066//1066 334//334 1068//1068
f 1069//1069 1011//1011 1070//1070
f 1050//1050 1069//1069 1070//1070
f 1020//1020 1050//1050 1070//1070
f 1031//1031 1020//1020 1070//1070
f 1071//1071 1031//1031 1070//1070
f 1024//1024 1071//1071 1070//1070
f 1011//1011 1024//1024 1070//1070
f 1074//1074 1080//1080 1113//1113
f 1074//1074 1113//1113 1072//1072
f 1073//1073 1080//1080 1074//1074
f 1074//1074 1072//1072 1125//1125
f 1113//1113 1080//1080 1123//1123
f 1086//1086 392//392 1075//1075
f 1086//1086 1076//1076 392//392
f 1078//1078 1086//1086 1075//1075
f 394//394 1076//1076 1086//1086
f 478//478 1075//1075 392//392
f 1084//1084 1075//1075 1077//1077
f 1084//1084 1077//1077 469//469
f 1078//1078 1075//1075 1084//1084
f 1084//1084 469//469 1531//1531
f 1077//1077 1075//1075 478//478
f 1079//1079 1074//1074 1813//1813
f 1079//1079 1813//1813 1812//1812
f 1073//1073 1074//1074 1079//1079
f 1079//1079 1812//1812 1081//1081
f 1813//1813 1074//1074 1125//1125
f 1079//1079 1083//1083 1080//1080
f 1079//1079 1082//1082 1083//1083
f 1073//1073 1079//1079 1080//1080
f 1081//1081 1082//1082 1079//1079
f 1123//1123 1080//1080 1083//1083
f 1084//1084 1512//1512 1086//1086
f 1084//1084 1085//1085 1512//1512
f 1078//1078 1084//1084 1086//1086
f 1531//1531 1085//1085 1084//1084
f 394//394 1086//1086 1512//1512
f 1099//1099 445//445 1089//1089
f 1099//1099 1087//1087 445//445
f 1100//1100 1099//1099 1089//1089
f 1088//1088 1087//1087 1099//1099
f 522//522 1089//1089 445//445
f 1089//1089 527//527 1091//1091
f 1089//1089 1090//1090 527//527
f 1089//1089 1101//1101 1100//1100
f 1101//1101 1089//1089 1091//1091
f 522//522 1090//1090 1089//1089
f 538//538 1091//1091 527//527
f 1096//1096 1093//1093 1510//1510
f 1096//1096 1510//1510 1092//1092
f 1102//1102 1093//1093 1096//1096
f 1093//1093 1102//1102 1107//1107
f 1096//1096 1092//1092 1597//1597
f 1510//1510 1093//1093 1094//1094
f 1108//1108 1095//1095 1093//1093
f 1108//1108 1851//1851 1095//1095
f 1107//1107 1108//1108 1093//1093
f 1850//1850 1851//1851 1108//1108
f 1094//1094 1093//1093 1095//1095
f 1099//1099 1097//1097 1098//1098
f 1099//1099 1098//1098 1103//1103
f 1097//1097 1096//1096 1104//1104
f 1097//1097 1104//1104 1098//1098
f 1099//1099 1100//1100 1101//1101
f 1101//1101 1097//1097 1099//1099
f 1097//1097 1101//1101 1102//1102
f 1102//1102 1096//1096 1097//1097
f 1099//1099 1103//1103 1088//1088
f 1104//1104 1096//1096 1597//1597
f 1108//1108 1106//1106 1615//1615
f 1108//1108 1615//1615 1105//1105
f 1106//1106 1091//1091 1616//1616
f 1106//1106 1616//1616 1615//1615
f 1107//1107 1106//1106 1108//1108
f 1106//1106 1107//1107 1102//1102
f 1106//1106 1102//1102 1101//1101
f 1101//1101 1091//1091 1106//1106
f 1108//1108 1105//1105 1850//1850
f 1616//1616 1091//1091 538//538
f 1111//1111 1109//1109 1126//1126
f 1111//1111 1112//1112 1109//1109
f 1110//1110 1111//1111 1126//1126
f 1928//1928 1112//1112 1111//1111
f 1655//1655 1126//1126 1109//1109
f 1120//1120 1114//1114 1072//1072
f 1120//1120 1072//1072 1113//1113
f 1119//1119 1114//1114 1120//1120
f 1120//1120 1113//1113 1123//1123
f 1072//1072 1114//1114 1125//1125
f 1122//1122 465//465 1130//1130
f 1122//1122 466//466 465//465
f 1129//1129 1122//1122 1130//1130
f 1115//1115 466//466 1122//1122
f 467//467 1130//1130 465//465
f 1116//1116 1117//1117 1111//1111
f 1116//1116 1118//1118 1117//1117
f 1110//1110 1116//1116 1111//1111
f 1653//1653 1118//1118 1116//1116
f 1928//1928 1111//1111 1117//1117
f 1120//1120 1536//1536 1122//1122
f 1120//1120 1533//1533 1536//1536
f 1120//1120 1121//1121 1119//1119
f 1120//1120 1129//1129 1121//1121
f 1129//1129 1120//1120 1122//1122
f 1123//1123 1533//1533 1120//1120
f 1115//1115 1122//1122 1536//1536
f 1131//1131 1124//1124 1114//1114
f 1131//1131 1817//1817 1124//1124
f 1121//1121 1131//1131 1114//1114
f 1114//1114 1119//1119 1121//1121
f 1816//1816 1817//1817 1131//1131
f 1125//1125 1114//1114 1124//1124
f 1126//1126 1127//1127 1116//1116
f 1126//1126 1128//1128 1127//1127
f 1110//1110 1126//1126 1116//1116
f 1655//1655 1128//1128 1126//1126
f 1653//1653 1116//1116 1127//1127
f 1130//1130 1648//1648 1131//1131
f 1130//1130 1649//1649 1648//1648
f 1129//1129 1130//1130 1131//1131
f 1131//1131 1121//1121 1129//1129
f 467//467 1649//1649 1130//1130
f 1816//1816 1131//1131 1648//1648
f 1132//1132 1112//1112 1133//1133
f 1132//1132 1109//1109 1112//1112
f 1146//1146 1132//1132 1133//1133
f 1655//1655 1109//1109 1132//1132
f 1928//1928 1133//1133 1112//1112
f 1149//1149 1138//1138 1134//1134
f 1149//1149 1134//1134 567//567
f 1138//1138 1135//1135 563//563
f 1138//1138 563//563 1134//1134
f 1135//1135 1145//1145 566//566
f 1135//1135 566//566 563//563
f 1136//1136 1138//1138 1149//1149
f 1138//1138 1136//1136 1137//1137
f 1137//1137 1135//1135 1138//1138
f 1135//1135 1137//1137 1141//1141
f 1135//1135 1141//1141 1142//1142
f 1142//1142 1145//1145 1135//1135
f 1149//1149 567//567 932//932
f 566//566 1145//1145 1147//1147
f 1144//1144 1156//1156 1139//1139
f 1144//1144 1139//1139 345//345
f 1140//1140 1156//1156 1144//1144
f 1144//1144 345//345 1664//1664
f 1139//1139 1156//1156 1157//1157
f 1144//1144 1660//1660 1132//1132
f 1144//1144 1143//1143 1660//1660
f 1140//1140 1144//1144 1132//1132
f 1132//1132 1141//1141 1140//1140
f 1132//1132 1142//1142 1141//1141
f 1132//1132 1146//1146 1142//1142
f 1664//1664 1143//1143 1144//1144
f 1655//1655 1132//1132 1660//1660
f 1145//1145 1133//1133 1148//1148
f 1145//1145 1148//1148 1925//1925
f 1145//1145 1142//1142 1146//1146
f 1146//1146 1133//1133 1145//1145
f 1145//1145 1925//1925 1147//1147
f 1148//1148 1133//1133 1928//1928
f 1154//1154 1149//1149 929//929
f 1154//1154 929//929 1150//1150
f 1136//1136 1149//1149 1154//1154
f 1154//1154 1150//1150 1151//1151
f 929//929 1149//1149 932//932
f 1154//1154 1152//1152 1155//1155
f 1154//1154 1873//1873 1152//1152
f 1155//1155 1153//1153 1156//1156
f 1155//1155 1152//1152 1153//1153
f 1136//1136 1154//1154 1155//1155
f 1155//1155 1137//1137 1136//1136
f 1155//1155 1141//1141 1137//1137
f 1155//1155 1140//1140 1141//1141
f 1140//1140 1155//1155 1156//1156
f 1151//1151 1873//1873 1154//1154
f 1157//1157 1156//1156 1153//1153
f 1174//1174 1159//1159 1158//1158
f 1175//1175 1174//1174 1158//1158
f 1186//1186 1175//1175 1158//1158
f 1163//1163 1186//1186 1158//1158
f 1209//1209 1163//1163 1158//1158
f 1159//1159 1209//1209 1158//1158
f 1160//1160 1165//1165 1162//1162
f 1160//1160 1164//1164 1165//1165
f 1160//1160 1199//1199 1161//1161
f 1199//1199 1160//1160 1162//1162
f 1162//1162 1163//1163 1199//1199
f 1162//1162 1186//1186 1163//1163
f 1162//1162 1176//1176 1186//1186
f 1162//1162 1168//1168 1176//1176
f 659//659 1164//1164 1160//1160
f 1170//1170 1162//1162 1165//1165
f 1192//1192 1162//1162 863//863
f 1192//1192 863//863 1166//1166
f 1167//1167 1162//1162 1192//1192
f 1162//1162 1167//1167 1168//1168
f 1192//1192 1166//1166 1169//1169
f 863//863 1162//1162 1170//1170
f 1177//1177 1188//1188 1171//1171
f 1177//1177 1171//1171 1246//1246
f 1172//1172 1188//1188 1177//1177
f 1188//1188 1172//1172 1173//1173
f 1188//1188 1173//1173 1174//1174
f 1188//1188 1174//1174 1175//1175
f 1188//1188 1175//1175 1176//1176
f 1188//1188 1176//1176 1168//1168
f 1188//1188 1168//1168 1167//1167
f 1177//1177 1246//1246 1249//1249
f 1171//1171 1188//1188 1190//1190
f 1177//1177 776//776 1179//1179
f 1177//1177 1178//1178 776//776
f 1179//1179 1180//1180 1195//1195
f 1179//1179 776//776 1180//1180
f 1172//1172 1177//1177 1179//1179
f 1172//1172 1179//1179 1195//1195
f 1249//1249 1178//1178 1177//1177
f 765//765 1195//1195 1180//1180
f 1185//1185 779//779 1183//1183
f 1185//1185 1181//1181 779//779
f 1185//1185 1182//1182 1206//1206
f 1182//1182 1185//1185 1183//1183
f 1183//1183 1184//1184 1182//1182
f 1198//1198 1181//1181 1185//1185
f 1205//1205 1183//1183 779//779
f 1175//1175 1186//1186 1187//1187
f 1176//1176 1175//1175 1187//1187
f 1186//1186 1176//1176 1187//1187
f 1188//1188 1192//1192 1191//1191
f 1188//1188 1191//1191 1189//1189
f 1167//1167 1192//1192 1188//1188
f 1188//1188 1189//1189 1190//1190
f 1191//1191 1192//1192 1169//1169
f 1160//1160 1202//1202 657//657
f 1160//1160 657//657 1193//1193
f 1160//1160 1161//1161 1204//1204
f 1204//1204 1202//1202 1160//1160
f 1160//1160 1193//1193 659//659
f 1194//1194 651//651 657//657
f 657//657 1202//1202 1194//1194
f 1195//1195 88//88 1185//1185
f 1195//1195 1196//1196 88//88
f 1195//1195 1173//1173 1172//1172
f 1195//1195 1206//1206 1173//1173
f 1206//1206 1195//1195 1197//1197
f 1195//1195 1185//1185 1197//1197
f 1185//1185 1206//1206 1197//1197
f 765//765 1196//1196 1195//1195
f 1198//1198 1185//1185 88//88
f 1199//1199 1200//1200 1201//1201
f 1161//1161 1199//1199 1201//1201
f 1204//1204 1161//1161 1201//1201
f 1203//1203 1204//1204 1201//1201
f 1212//1212 1203//1203 1201//1201
f 1200//1200 1212//1212 1201//1201
f 1183//1183 895//895 1202//1202
f 1183//1183 899//899 895//895
f 1183//1183 1216//1216 1184//1184
f 1216//1216 1183//1183 1202//1202
f 1202//1202 1203//1203 1216//1216
f 1202//1202 1204//1204 1203//1203
f 1205//1205 899//899 1183//1183
f 1194//1194 1202//1202 895//895
f 895//895 651//651 1194//1194
f 1206//1206 1182//1182 1207//1207
f 1173//1173 1206//1206 1207//1207
f 1174//1174 1173//1173 1207//1207
f 1159//1159 1174//1174 1207//1207
f 1213//1213 1159//1159 1207//1207
f 1208//1208 1213//1213 1207//1207
f 1182//1182 1208//1208 1207//1207
f 1163//1163 1209//1209 1210//1210
f 1199//1199 1163//1163 1210//1210
f 1200//1200 1199//1199 1210//1210
f 1209//1209 1200//1200 1210//1210
f 1213//1213 1208//1208 1211//1211
f 1212//1212 1213//1213 1211//1211
f 1203//1203 1212//1212 1211//1211
f 1216//1216 1203//1203 1211//1211
f 1208//1208 1216//1216 1211//1211
f 1209//1209 1159//1159 1214//1214
f 1200//1200 1209//1209 1214//1214
f 1212//1212 1200//1200 1214//1214
f 1213//1213 1212//1212 1214//1214
f 1159//1159 1213//1213 1214//1214
f 1182//1182 1184//1184 1215//1215
f 1208//1208 1182//1182 1215//1215
f 1216//1216 1208//1208 1215//1215
f 1184//1184 1216//1216 1215//1215
f 1222//1222 1250//1250 1218//1218
f 1217//1217 1222//1222 1218//1218
f 1219//1219 1217//1217 1218//1218
f 1220//1220 1219//1219 1218//1218
f 1221//1221 1220//1220 1218//1218
f 1250//1250 1221//1221 1218//1218
f 1225//1225 1366//1366 1234//1234
f 1225//1225 1365//1365 1366//1366
f 1225//1225 1244//1244 1227//1227
f 1225//1225 1217//1217 1244//1244
f 1225//1225 1222//1222 1217//1217
f 1225//1225 1224//1224 1222//1222
f 1224//1224 1225//1225 1234//1234
f 1234//1234 1223//1223 1224//1224
f 860//860 1365//1365 1225//1225
f 1367//1367 1234//1234 1366//1366
f 1231//1231 1226//1226 1225//1225
f 1231//1231 857//857 1226//1226
f 1231//1231 1245//1245 1229//1229
f 1231//1231 1227//1227 1245//1245
f 1227//1227 1231//1231 1225//1225
f 806//806 857//857 1231//1231
f 860//860 1225//1225 1226//1226
f 1227//1227 1244//1244 1228//1228
f 1245//1245 1227//1227 1228//1228
f 1244//1244 1245//1245 1228//1228
f 1231//1231 1230//1230 803//803
f 1231//1231 803//803 805//805
f 1229//1229 1230//1230 1231//1231
f 1231//1231 805//805 806//806
f 803//803 1230//1230 1190//1190
f 1232//1232 1234//1234 808//808
f 1232//1232 808//808 1233//1233
f 1223//1223 1234//1234 1232//1232
f 1232//1232 1233//1233 795//795
f 808//808 1234//1234 1367//1367
f 1252//1252 1236//1236 1238//1238
f 1252//1252 1238//1238 807//807
f 1235//1235 1236//1236 1252//1252
f 1252//1252 807//807 1237//1237
f 1238//1238 1236//1236 1239//1239
f 1242//1242 1240//1240 1230//1230
f 1242//1242 1246//1246 1240//1240
f 1241//1241 1242//1242 1230//1230
f 1230//1230 1243//1243 1241//1241
f 1230//1230 1219//1219 1243//1243
f 1230//1230 1217//1217 1219//1219
f 1230//1230 1244//1244 1217//1217
f 1230//1230 1245//1245 1244//1244
f 1230//1230 1229//1229 1245//1245
f 1249//1249 1246//1246 1242//1242
f 1190//1190 1230//1230 1240//1240
f 1253//1253 1247//1247 1242//1242
f 1253//1253 1248//1248 1247//1247
f 1241//1241 1253//1253 1242//1242
f 109//109 1248//1248 1253//1253
f 1249//1249 1242//1242 1247//1247
f 1222//1222 1224//1224 1251//1251
f 1250//1250 1222//1222 1251//1251
f 1224//1224 1250//1250 1251//1251
f 1252//1252 1254//1254 1253//1253
f 1252//1252 108//108 1254//1254
f 1252//1252 1256//1256 1235//1235
f 1252//1252 1221//1221 1256//1256
f 1252//1252 1220//1220 1221//1221
f 1220//1220 1252//1252 1253//1253
f 1253//1253 1243//1243 1220//1220
f 1253//1253 1241//1241 1243//1243
f 1237//1237 108//108 1252//1252
f 109//109 1253//1253 1254//1254
f 1219//1219 1220//1220 1255//1255
f 1220//1220 1243//1243 1255//1255
f 1243//1243 1219//1219 1255//1255
f 1261//1261 1259//1259 1236//1236
f 1261//1261 1258//1258 1259//1259
f 1256//1256 1261//1261 1236//1236
f 1236//1236 1235//1235 1256//1256
f 1257//1257 1258//1258 1261//1261
f 1239//1239 1236//1236 1259//1259
f 1232//1232 1457//1457 1261//1261
f 1232//1232 1260//1260 1457//1457
f 1232//1232 1224//1224 1223//1223
f 1224//1224 1232//1232 1261//1261
f 1261//1261 1250//1250 1224//1224
f 1261//1261 1221//1221 1250//1250
f 1261//1261 1256//1256 1221//1221
f 795//795 1260//1260 1232//1232
f 1257//1257 1261//1261 1457//1457
f 1277//1277 1262//1262 1263//1263
f 1262//1262 1283//1283 1263//1263
f 1283//1283 1282//1282 1263//1263
f 1282//1282 1290//1290 1263//1263
f 1290//1290 1277//1277 1263//1263
f 1274//1274 91//91 1267//1267
f 1274//1274 1264//1264 91//91
f 1278//1278 1274//1274 1267//1267
f 94//94 1264//1264 1274//1274
f 93//93 1267//1267 91//91
f 1268//1268 1266//1266 1265//1265
f 1268//1268 1265//1265 1269//1269
f 1266//1266 1267//1267 148//148
f 1266//1266 148//148 1265//1265
f 1288//1288 1266//1266 1268//1268
f 1266//1266 1288//1288 1285//1285
f 1266//1266 1285//1285 1283//1283
f 1266//1266 1283//1283 1262//1262
f 1266//1266 1262//1262 1278//1278
f 1278//1278 1267//1267 1266//1266
f 1268//1268 1269//1269 138//138
f 148//148 1267//1267 93//93
f 1272//1272 813//813 1270//1270
f 1272//1272 1271//1271 813//813
f 1287//1287 1272//1272 1270//1270
f 29//29 1271//1271 1272//1272
f 1878//1878 1270//1270 813//813
f 1273//1273 1279//1279 1274//1274
f 1273//1273 1275//1275 1279//1279
f 1273//1273 1289//1289 1276//1276
f 1273//1273 1277//1277 1289//1289
f 1273//1273 1262//1262 1277//1277
f 1273//1273 1278//1278 1262//1262
f 1278//1278 1273//1273 1274//1274
f 1489//1489 1275//1275 1273//1273
f 94//94 1274//1274 1279//1279
f 1280//1280 920//920 1273//1273
f 1280//1280 918//918 920//920
f 1276//1276 1280//1280 1273//1273
f 1281//1281 921//921 918//918
f 918//918 1280//1280 1281//1281
f 1489//1489 1273//1273 920//920
f 1283//1283 1285//1285 1284//1284
f 1282//1282 1283//1283 1284//1284
f 1291//1291 1282//1282 1284//1284
f 1285//1285 1291//1291 1284//1284
f 1272//1272 1268//1268 1286//1286
f 1272//1272 1286//1286 47//47
f 1272//1272 1287//1287 1292//1292
f 1272//1272 1292//1292 1288//1288
f 1288//1288 1268//1268 1272//1272
f 1272//1272 47//47 29//29
f 1286//1286 1268//1268 138//138
f 1280//1280 1270//1270 1293//1293
f 1276//1276 1270//1270 1280//1280
f 1270//1270 1276//1276 1289//1289
f 1270//1270 1289//1289 1290//1290
f 1270//1270 1290//1290 1282//1282
f 1270//1270 1282//1282 1291//1291
f 1270//1270 1291//1291 1292//1292
f 1270//1270 1292//1292 1287//1287
f 1281//1281 1280//1280 1293//1293
f 1293//1293 921//921 1281//1281
f 921//921 1293//1293 1892//1892
f 1293//1293 1270//1270 1878//1878
f 1293//1293 1878//1878 1294//1294
f 1285//1285 1288//1288 1295//1295
f 1288//1288 1292//1292 1295//1295
f 1292//1292 1291//1291 1295//1295
f 1291//1291 1285//1285 1295//1295
f 1277//1277 1290//1290 1296//1296
f 1290//1290 1289//1289 1296//1296
f 1289//1289 1277//1277 1296//1296
f 1299//1299 1312//1312 1297//1297
f 1312//1312 1311//1311 1297//1297
f 1311//1311 1298//1298 1297//1297
f 1298//1298 1339//1339 1297//1297
f 1339//1339 1299//1299 1297//1297
f 1300//1300 1301//1301 1302//1302
f 1300//1300 842//842 1301//1301
f 1300//1300 1303//1303 1320//1320
f 1303//1303 1300//1300 1302//1302
f 1455//1455 842//842 1300//1300
f 269//269 1302//1302 1301//1301
f 1305//1305 836//836 1323//1323
f 1305//1305 1304//1304 836//836
f 1322//1322 1305//1305 1323//1323
f 819//819 1304//1304 1305//1305
f 824//824 1323//1323 836//836
f 1326//1326 1307//1307 1334//1334
f 1326//1326 1306//1306 1307//1307
f 1327//1327 1326//1326 1334//1334
f 170//170 1306//1306 1326//1326
f 35//35 1334//1334 1307//1307
f 1320//1320 1303//1303 1308//1308
f 1303//1303 1313//1313 1308//1308
f 1313//1313 1320//1320 1308//1308
f 1331//1331 1309//1309 1310//1310
f 1331//1331 1310//1310 1315//1315
f 1309//1309 1302//1302 279//279
f 1309//1309 279//279 1310//1310
f 1332//1332 1309//1309 1331//1331
f 1309//1309 1332//1332 1311//1311
f 1309//1309 1311//1311 1312//1312
f 1309//1309 1312//1312 1313//1313
f 1313//1313 1302//1302 1309//1309
f 1302//1302 1313//1313 1303//1303
f 1314//1314 1331//1331 1315//1315
f 1315//1315 246//246 1314//1314
f 279//279 1302//1302 269//269
f 1324//1324 1316//1316 1318//1318
f 1324//1324 1460//1460 1316//1316
f 1318//1318 1317//1317 1300//1300
f 1318//1318 1316//1316 1317//1317
f 1324//1324 1299//1299 1319//1319
f 1324//1324 1312//1312 1299//1299
f 1312//1312 1324//1324 1318//1318
f 1318//1318 1313//1313 1312//1312
f 1313//1313 1318//1318 1300//1300
f 1300//1300 1320//1320 1313//1313
f 161//161 1460//1460 1324//1324
f 1455//1455 1300//1300 1317//1317
f 1323//1323 143//143 1324//1324
f 1323//1323 1325//1325 143//143
f 1323//1323 1321//1321 1322//1322
f 1321//1321 1323//1323 1324//1324
f 1324//1324 1319//1319 1321//1321
f 824//824 1325//1325 1323//1323
f 161//161 1324//1324 143//143
f 1326//1326 1331//1331 1330//1330
f 1326//1326 1330//1330 1329//1329
f 1326//1326 1327//1327 1328//1328
f 1326//1326 1328//1328 1338//1338
f 1338//1338 1331//1331 1326//1326
f 1331//1331 1338//1338 1332//1332
f 1326//1326 1329//1329 170//170
f 1314//1314 246//246 1330//1330
f 1330//1330 1331//1331 1314//1314
f 1332//1332 1338//1338 1333//1333
f 1311//1311 1332//1332 1333//1333
f 1298//1298 1311//1311 1333//1333
f 1338//1338 1298//1298 1333//1333
f 1305//1305 1334//1334 1335//1335
f 1305//1305 1335//1335 46//46
f 1305//1305 1322//1322 1321//1321
f 1305//1305 1321//1321 1336//1336
f 1336//1336 1334//1334 1305//1305
f 1334//1334 1336//1336 1328//1328
f 1334//1334 1328//1328 1327//1327
f 1305//1305 46//46 819//819
f 1335//1335 1334//1334 35//35
f 1328//1328 1336//1336 1337//1337
f 1338//1338 1328//1328 1337//1337
f 1298//1298 1338//1338 1337//1337
f 1339//1339 1298//1298 1337//1337
f 1336//1336 1339//1339 1337//1337
f 1299//1299 1339//1339 1340//1340
f 1339//1339 1336//1336 1340//1340
f 1336//1336 1321//1321 1340//1340
f 1321//1321 1319//1319 1340//1340
f 1319//1319 1299//1299 1340//1340
f 1342//1342 1346//1346 1341//1341
f 1342//1342 1341//1341 1344//1344
f 1342//1342 1369//1369 1362//1362
f 1342//1342 1362//1362 1352//1352
f 1342//1342 1352//1352 1343//1343
f 1343//1343 1346//1346 1342//1342
f 1342//1342 1344//1344 1345//1345
f 1341//1341 1346//1346 1347//1347
f 1346//1346 1361//1361 1348//1348
f 1346//1346 1348//1348 1349//1349
f 1343//1343 1361//1361 1346//1346
f 1361//1361 1343//1343 1350//1350
f 1346//1346 1349//1349 1347//1347
f 1348//1348 1361//1361 860//860
f 1374//1374 1358//1358 1351//1351
f 1374//1374 1351//1351 864//864
f 1376//1376 1358//1358 1374//1374
f 1374//1374 864//864 1377//1377
f 1351//1351 1358//1358 866//866
f 1343//1343 1352//1352 1353//1353
f 1350//1350 1343//1343 1353//1353
f 1352//1352 1350//1350 1353//1353
f 1342//1342 250//250 1355//1355
f 1342//1342 1354//1354 250//250
f 1355//1355 1356//1356 1358//1358
f 1355//1355 250//250 1356//1356
f 1369//1369 1342//1342 1355//1355
f 1355//1355 1363//1363 1369//1369
f 1355//1355 1378//1378 1363//1363
f 1355//1355 1357//1357 1378//1378
f 1357//1357 1355//1355 1358//1358
f 1358//1358 1359//1359 1357//1357
f 1358//1358 1376//1376 1359//1359
f 1345//1345 1354//1354 1342//1342
f 866//866 1358//1358 1356//1356
f 1361//1361 1360//1360 1366//1366
f 1361//1361 1366//1366 1365//1365
f 1361//1361 1350//1350 1352//1352
f 1361//1361 1352//1352 1362//1362
f 1362//1362 1360//1360 1361//1361
f 1360//1360 1362//1362 1363//1363
f 1360//1360 1363//1363 1378//1378
f 1360//1360 1378//1378 1364//1364
f 1361//1361 1365//1365 860//860
f 1366//1366 1360//1360 1367//1367
f 1362//1362 1369//1369 1368//1368
f 1363//1363 1362//1362 1368//1368
f 1369//1369 1363//1363 1368//1368
f 1372//1372 801//801 1360//1360
f 1372//1372 1370//1370 801//801
f 1372//1372 1364//1364 1373//1373
f 1364//1364 1372//1372 1360//1360
f 782//782 1370//1370 1372//1372
f 1367//1367 1360//1360 801//801
f 1372//1372 1374//1374 1371//1371
f 1372//1372 1371//1371 827//827
f 1372//1372 1373//1373 1375//1375
f 1375//1375 1374//1374 1372//1372
f 1374//1374 1375//1375 1359//1359
f 1374//1374 1359//1359 1376//1376
f 1372//1372 827//827 782//782
f 1371//1371 1374//1374 1377//1377
f 1378//1378 1357//1357 1379//1379
f 1364//1364 1378//1378 1379//1379
f 1373//1373 1364//1364 1379//1379
f 1375//1375 1373//1373 1379//1379
f 1357//1357 1375//1375 1379//1379
f 1357//1357 1359//1359 1380//1380
f 1375//1375 1357//1357 1380//1380
f 1359//1359 1375//1375 1380//1380
f 1385//1385 1381//1381 1382//1382
f 1385//1385 873//873 1381//1381
f 1382//1382 869//869 1394//1394
f 1382//1382 1381//1381 869//869
f 1389//1389 1385//1385 1382//1382
f 1382//1382 1383//1383 1389//1389
f 1382//1382 1384//1384 1383//1383
f 1384//1384 1382//1382 1394//1394
f 1386//1386 873//873 1385//1385
f 1170//1170 1394//1394 869//869
f 1385//1385 1388//1388 1387//1387
f 1385//1385 1387//1387 329//329
f 1385//1385 1389//1389 1397//1397
f 1385//1385 1397//1397 1396//1396
f 1385//1385 1396//1396 1393//1393
f 1385//1385 1393//1393 1398//1398
f 1398//1398 1388//1388 1385//1385
f 1385//1385 329//329 1386//1386
f 1387//1387 1388//1388 334//334
f 1389//1389 1383//1383 1390//1390
f 1397//1397 1389//1389 1390//1390
f 1383//1383 1397//1397 1390//1390
f 1391//1391 1394//1394 1165//1165
f 1391//1391 1165//1165 1164//1164
f 1391//1391 1403//1403 1392//1392
f 1391//1391 1392//1392 1393//1393
f 1391//1391 1393//1393 1396//1396
f 1396//1396 1394//1394 1391//1391
f 1394//1394 1396//1396 1384//1384
f 1391//1391 1164//1164 659//659
f 1165//1165 1394//1394 1170//1170
f 1383//1383 1384//1384 1395//1395
f 1384//1384 1396//1396 1395//1395
f 1396//1396 1397//1397 1395//1395
f 1397//1397 1383//1383 1395//1395
f 1401//1401 1053//1053 1388//1388
f 1401//1401 1400//1400 1053//1053
f 1401//1401 1392//1392 1403//1403
f 1401//1401 1398//1398 1392//1392
f 1398//1398 1401//1401 1388//1388
f 1404//1404 1399//1399 1400//1400
f 1400//1400 1401//1401 1404//1404
f 334//334 1388//1388 1053//1053
f 1391//1391 1402//1402 1401//1401
f 1391//1391 656//656 1402//1402
f 1403//1403 1391//1391 1401//1401
f 659//659 656//656 1391//1391
f 1404//1404 1401//1401 1402//1402
f 1402//1402 1399//1399 1404//1404
f 1398//1398 1393//1393 1405//1405
f 1392//1392 1398//1398 1405//1405
f 1393//1393 1392//1392 1405//1405
f 1408//1408 1407//1407 1406//1406
f 1407//1407 1432//1432 1406//1406
f 1432//1432 1433//1433 1406//1406
f 1433//1433 1408//1408 1406//1406
f 1407//1407 1408//1408 1409//1409
f 1437//1437 1407//1407 1409//1409
f 1410//1410 1437//1437 1409//1409
f 1411//1411 1410//1410 1409//1409
f 1429//1429 1411//1411 1409//1409
f 1408//1408 1429//1429 1409//1409
f 1419//1419 1412//1412 1416//1416
f 1419//1419 103//103 1412//1412
f 1416//1416 1414//1414 1417//1417
f 1416//1416 1412//1412 1414//1414
f 1417//1417 1413//1413 1418//1418
f 1417//1417 1414//1414 1413//1413
f 1419//1419 1438//1438 1415//1415
f 1438//1438 1419//1419 1416//1416
f 1416//1416 1437//1437 1438//1438
f 1416//1416 1407//1407 1437//1437
f 1407//1407 1416//1416 1417//1417
f 1417//1417 1432//1432 1407//1407
f 1432//1432 1417//1417 1418//1418
f 759//759 103//103 1419//1419
f 1434//1434 1418//1418 1413//1413
f 1419//1419 1420//1420 772//772
f 1419//1419 772//772 773//773
f 1419//1419 1415//1415 1421//1421
f 1421//1421 1420//1420 1419//1419
f 1419//1419 773//773 759//759
f 772//772 1420//1420 769//769
f 1415//1415 1438//1438 1422//1422
f 1421//1421 1415//1415 1422//1422
f 1423//1423 1421//1421 1422//1422
f 1411//1411 1423//1423 1422//1422
f 1410//1410 1411//1411 1422//1422
f 1438//1438 1410//1410 1422//1422
f 1420//1420 1426//1426 935//935
f 1420//1420 935//935 934//934
f 1426//1426 1436//1436 1424//1424
f 1426//1426 1424//1424 935//935
f 1420//1420 1421//1421 1423//1423
f 1420//1420 1423//1423 1428//1428
f 1428//1428 1426//1426 1420//1420
f 1426//1426 1428//1428 1425//1425
f 1425//1425 1436//1436 1426//1426
f 1420//1420 934//934 769//769
f 1424//1424 1436//1436 1435//1435
f 1428//1428 1423//1423 1427//1427
f 1423//1423 1411//1411 1427//1427
f 1411//1411 1429//1429 1427//1427
f 1429//1429 1428//1428 1427//1427
f 1429//1429 1408//1408 1430//1430
f 1428//1428 1429//1429 1430//1430
f 1425//1425 1428//1428 1430//1430
f 1433//1433 1425//1425 1430//1430
f 1408//1408 1433//1433 1430//1430
f 1418//1418 1431//1431 1436//1436
f 1418//1418 1490//1490 1431//1431
f 1432//1432 1418//1418 1436//1436
f 1436//1436 1433//1433 1432//1432
f 1436//1436 1425//1425 1433//1433
f 1434//1434 1490//1490 1418//1418
f 1435//1435 1436//1436 1431//1431
f 1437//1437 1410//1410 1439//1439
f 1410//1410 1438//1438 1439//1439
f 1438//1438 1437//1437 1439//1439
f 1442//1442 1440//1440 1443//1443
f 1441//1441 1442//1442 1443//1443
f 1452//1452 1441//1441 1443//1443
f 1450//1450 1452//1452 1443//1443
f 1440//1440 1450//1450 1443//1443
f 1445//1445 1442//1442 1444//1444
f 1442//1442 1441//1441 1444//1444
f 1441//1441 1469//1469 1444//1444
f 1469//1469 1465//1465 1444//1444
f 1465//1465 1445//1445 1444//1444
f 1442//1442 1445//1445 1447//1447
f 1440//1440 1442//1442 1447//1447
f 1474//1474 1440//1440 1447//1447
f 1446//1446 1474//1474 1447//1447
f 1445//1445 1446//1446 1447//1447
f 1462//1462 151//151 1448//1448
f 1462//1462 153//153 151//151
f 1448//1448 150//150 1449//1449
f 1448//1448 151//151 150//150
f 1449//1449 149//149 1451//1451
f 1449//1449 150//150 149//149
f 1451//1451 159//159 1459//1459
f 1451//1451 149//149 159//159
f 1473//1473 1462//1462 1448//1448
f 1448//1448 1450//1450 1473//1473
f 1450//1450 1448//1448 1449//1449
f 1449//1449 1452//1452 1450//1450
f 1452//1452 1449//1449 1451//1451
f 1451//1451 1470//1470 1452//1452
f 1470//1470 1451//1451 1459//1459
f 161//161 153//153 1462//1462
f 1257//1257 1459//1459 159//159
f 1458//1458 1453//1453 1456//1456
f 1458//1458 1454//1454 1453//1453
f 1466//1466 1458//1458 1456//1456
f 1456//1456 1467//1467 1466//1466
f 795//795 1454//1454 1458//1458
f 783//783 1456//1456 1453//1453
f 1464//1464 1456//1456 833//833
f 1464//1464 833//833 834//834
f 1463//1463 1456//1456 1464//1464
f 1456//1456 1463//1463 1467//1467
f 1464//1464 834//834 1455//1455
f 833//833 1456//1456 783//783
f 1458//1458 1459//1459 1457//1457
f 1458//1458 1457//1457 1260//1260
f 1458//1458 1466//1466 1465//1465
f 1458//1458 1465//1465 1469//1469
f 1469//1469 1459//1459 1458//1458
f 1459//1459 1469//1469 1470//1470
f 1458//1458 1260//1260 795//795
f 1457//1457 1459//1459 1257//1257
f 1462//1462 1461//1461 1316//1316
f 1462//1462 1316//1316 1460//1460
f 1461//1461 1464//1464 1317//1317
f 1461//1461 1317//1317 1316//1316
f 1462//1462 1473//1473 1474//1474
f 1474//1474 1461//1461 1462//1462
f 1461//1461 1474//1474 1446//1446
f 1446//1446 1464//1464 1461//1461
f 1464//1464 1446//1446 1463//1463
f 1462//1462 1460//1460 161//161
f 1317//1317 1464//1464 1455//1455
f 1445//1445 1465//1465 1468//1468
f 1465//1465 1466//1466 1468//1468
f 1466//1466 1467//1467 1468//1468
f 1467//1467 1463//1463 1468//1468
f 1463//1463 1446//1446 1468//1468
f 1446//1446 1445//1445 1468//1468
f 1469//1469 1441//1441 1471//1471
f 1470//1470 1469//1469 1471//1471
f 1452//1452 1470//1470 1471//1471
f 1441//1441 1452//1452 1471//1471
f 1450//1450 1440//1440 1472//1472
f 1473//1473 1450//1450 1472//1472
f 1474//1474 1473//1473 1472//1472
f 1440//1440 1474//1474 1472//1472
f 1476//1476 1491//1491 1475//1475
f 1491//1491 1496//1496 1475//1475
f 1496//1496 1497//1497 1475//1475
f 1497//1497 1501//1501 1475//1475
f 1501//1501 1504//1504 1475//1475
f 1504//1504 1476//1476 1475//1475
f 1477//1477 1478//1478 1479//1479
f 1505//1505 1477//1477 1479//1479
f 1478//1478 1505//1505 1479//1479
f 1480//1480 1482//1482 1481//1481
f 1480//1480 1481//1481 946//946
f 1482//1482 1487//1487 943//943
f 1482//1482 943//943 1481//1481
f 1487//1487 1483//1483 941//941
f 1487//1487 941//941 943//943
f 1483//1483 1484//1484 1485//1485
f 1483//1483 1485//1485 941//941
f 1486//1486 1482//1482 1480//1480
f 1482//1482 1486//1486 1494//1494
f 1494//1494 1487//1487 1482//1482
f 1487//1487 1494//1494 1488//1488
f 1488//1488 1483//1483 1487//1487
f 1483//1483 1488//1488 1478//1478
f 1478//1478 1484//1484 1483//1483
f 1484//1484 1478//1478 1477//1477
f 1480//1480 946//946 1435//1435
f 1485//1485 1484//1484 1489//1489
f 1480//1480 1490//1490 1498//1498
f 1480//1480 1431//1431 1490//1490
f 1480//1480 1491//1491 1486//1486
f 1491//1491 1480//1480 1498//1498
f 1498//1498 1496//1496 1491//1491
f 1435//1435 1431//1431 1480//1480
f 1492//1492 1498//1498 1490//1490
f 1490//1490 1434//1434 1492//1492
f 1491//1491 1476//1476 1493//1493
f 1486//1486 1491//1491 1493//1493
f 1488//1488 1494//1494 1493//1493
f 1494//1494 1486//1486 1493//1493
f 1476//1476 1488//1488 1493//1493
f 1498//1498 1495//1495 1502//1502
f 1498//1498 114//114 1495//1495
f 1498//1498 1497//1497 1496//1496
f 1497//1497 1498//1498 1502//1502
f 1502//1502 1500//1500 1497//1497
f 1492//1492 1434//1434 114//114
f 114//114 1498//1498 1492//1492
f 94//94 1502//1502 1495//1495
f 1497//1497 1500//1500 1499//1499
f 1501//1501 1497//1497 1499//1499
f 1500//1500 1501//1501 1499//1499
f 1484//1484 1502//1502 1279//1279
f 1484//1484 1279//1279 1275//1275
f 1484//1484 1477//1477 1505//1505
f 1505//1505 1502//1502 1484//1484
f 1502//1502 1505//1505 1504//1504
f 1502//1502 1504//1504 1501//1501
f 1502//1502 1501//1501 1500//1500
f 1484//1484 1275//1275 1489//1489
f 1279//1279 1502//1502 94//94
f 1505//1505 1478//1478 1503//1503
f 1504//1504 1505//1505 1503//1503
f 1476//1476 1504//1504 1503//1503
f 1488//1488 1476//1476 1503//1503
f 1478//1478 1488//1488 1503//1503
f 1538//1538 1522//1522 1506//1506
f 1522//1522 1507//1507 1506//1506
f 1507//1507 1516//1516 1506//1506
f 1516//1516 1508//1508 1506//1506
f 1508//1508 1509//1509 1506//1506
f 1509//1509 1542//1542 1506//1506
f 1542//1542 1538//1538 1506//1506
f 1515//1515 1511//1511 1092//1092
f 1515//1515 1092//1092 1510//1510
f 1515//1515 1517//1517 1523//1523
f 1523//1523 1511//1511 1515//1515
f 1515//1515 1510//1510 1094//1094
f 1092//1092 1511//1511 1597//1597
f 1519//1519 1085//1085 1526//1526
f 1519//1519 1512//1512 1085//1085
f 1513//1513 1519//1519 1526//1526
f 394//394 1512//1512 1519//1519
f 1531//1531 1526//1526 1085//1085
f 1535//1535 1082//1082 1539//1539
f 1535//1535 1083//1083 1082//1082
f 1540//1540 1535//1535 1539//1539
f 1123//1123 1083//1083 1535//1535
f 1081//1081 1539//1539 1082//1082
f 1523//1523 1517//1517 1514//1514
f 1517//1517 1516//1516 1514//1514
f 1516//1516 1507//1507 1514//1514
f 1507//1507 1523//1523 1514//1514
f 1521//1521 1515//1515 1859//1859
f 1521//1521 1859//1859 1857//1857
f 1521//1521 1529//1529 1508//1508
f 1521//1521 1508//1508 1516//1516
f 1521//1521 1516//1516 1517//1517
f 1517//1517 1515//1515 1521//1521
f 1521//1521 1857//1857 1860//1860
f 1859//1859 1515//1515 1094//1094
f 1521//1521 1518//1518 1519//1519
f 1521//1521 1520//1520 1518//1518
f 1529//1529 1521//1521 1519//1519
f 1519//1519 1513//1513 1529//1529
f 1860//1860 1520//1520 1521//1521
f 394//394 1519//1519 1518//1518
f 1537//1537 1592//1592 1511//1511
f 1537//1537 1595//1595 1592//1592
f 1522//1522 1537//1537 1511//1511
f 1511//1511 1507//1507 1522//1522
f 1511//1511 1523//1523 1507//1507
f 1596//1596 1595//1595 1537//1537
f 1597//1597 1511//1511 1592//1592
f 1526//1526 1524//1524 1525//1525
f 1526//1526 1527//1527 1524//1524
f 1525//1525 1528//1528 1532//1532
f 1525//1525 1524//1524 1528//1528
f 1526//1526 1529//1529 1513//1513
f 1529//1529 1526//1526 1525//1525
f 1525//1525 1508//1508 1529//1529
f 1525//1525 1509//1509 1508//1508
f 1525//1525 1530//1530 1509//1509
f 1530//1530 1525//1525 1532//1532
f 1532//1532 1543//1543 1530//1530
f 1531//1531 1527//1527 1526//1526
f 1115//1115 1532//1532 1528//1528
f 1535//1535 1532//1532 1536//1536
f 1535//1535 1536//1536 1533//1533
f 1535//1535 1540//1540 1534//1534
f 1535//1535 1534//1534 1543//1543
f 1543//1543 1532//1532 1535//1535
f 1535//1535 1533//1533 1123//1123
f 1536//1536 1532//1532 1115//1115
f 1537//1537 1539//1539 1808//1808
f 1537//1537 1808//1808 1807//1807
f 1537//1537 1522//1522 1538//1538
f 1537//1537 1538//1538 1534//1534
f 1534//1534 1539//1539 1537//1537
f 1539//1539 1534//1534 1540//1540
f 1537//1537 1807//1807 1596//1596
f 1808//1808 1539//1539 1081//1081
f 1542//1542 1509//1509 1541//1541
f 1509//1509 1530//1530 1541//1541
f 1530//1530 1542//1542 1541//1541
f 1530//1530 1543//1543 1544//1544
f 1542//1542 1530//1530 1544//1544
f 1538//1538 1542//1542 1544//1544
f 1534//1534 1538//1538 1544//1544
f 1543//1543 1534//1534 1544//1544
f 1551//1551 1549//1549 1546//1546
f 1545//1545 1551//1551 1546//1546
f 1549//1549 1545//1545 1546//1546
f 1557//1557 1550//1550 336//336
f 1557//1557 336//336 341//341
f 1557//1557 1547//1547 1566//1566
f 1566//1566 1550//1550 1557//1557
f 1550//1550 1566//1566 1548//1548
f 1550//1550 1548//1548 1549//1549
f 1550//1550 1549//1549 1551//1551
f 1557//1557 341//341 1064//1064
f 1564//1564 319//319 336//336
f 336//336 1550//1550 1564//1564
f 1554//1554 1552//1552 1553//1553
f 1554//1554 1553//1553 1558//1558
f 1552//1552 1556//1556 1041//1041
f 1552//1552 1041//1041 1553//1553
f 1556//1556 1557//1557 1049//1049
f 1556//1556 1049//1049 1041//1041
f 1554//1554 1572//1572 1555//1555
f 1554//1554 1555//1555 1575//1575
f 1575//1575 1552//1552 1554//1554
f 1552//1552 1575//1575 1567//1567
f 1567//1567 1556//1556 1552//1552
f 1556//1556 1567//1567 1569//1569
f 1556//1556 1569//1569 1547//1547
f 1547//1547 1557//1557 1556//1556
f 1554//1554 1558//1558 1562//1562
f 1049//1049 1557//1557 1064//1064
f 1554//1554 1560//1560 1559//1559
f 1554//1554 1563//1563 1560//1560
f 1559//1559 554//554 1550//1550
f 1559//1559 1560//1560 554//554
f 1554//1554 1573//1573 1572//1572
f 1554//1554 1561//1561 1573//1573
f 1561//1561 1554//1554 1559//1559
f 1559//1559 1571//1571 1561//1561
f 1559//1559 1545//1545 1571//1571
f 1545//1545 1559//1559 1550//1550
f 1550//1550 1551//1551 1545//1545
f 1562//1562 1563//1563 1554//1554
f 1564//1564 1550//1550 554//554
f 554//554 319//319 1564//1564
f 1561//1561 1571//1571 1565//1565
f 1571//1571 1548//1548 1565//1565
f 1548//1548 1566//1566 1565//1565
f 1566//1566 1569//1569 1565//1565
f 1569//1569 1567//1567 1565//1565
f 1567//1567 1575//1575 1565//1565
f 1575//1575 1561//1561 1565//1565
f 1566//1566 1547//1547 1568//1568
f 1569//1569 1566//1566 1568//1568
f 1547//1547 1569//1569 1568//1568
f 1545//1545 1549//1549 1570//1570
f 1571//1571 1545//1545 1570//1570
f 1548//1548 1571//1571 1570//1570
f 1549//1549 1548//1548 1570//1570
f 1555//1555 1572//1572 1574//1574
f 1572//1572 1573//1573 1574//1574
f 1573//1573 1555//1555 1574//1574
f 1573//1573 1561//1561 1576//1576
f 1555//1555 1573//1573 1576//1576
f 1575//1575 1555//1555 1576//1576
f 1561//1561 1575//1575 1576//1576
f 1590//1590 1602//1602 1577//1577
f 1589//1589 1590//1590 1577//1577
f 1604//1604 1589//1589 1577//1577
f 1602//1602 1604//1604 1577//1577
f 1588//1588 1098//1098 1578//1578
f 1588//1588 1103//1103 1098//1098
f 1578//1578 1104//1104 1594//1594
f 1578//1578 1098//1098 1104//1104
f 1588//1588 1584//1584 1579//1579
f 1584//1584 1588//1588 1578//1578
f 1578//1578 1580//1580 1584//1584
f 1580//1580 1578//1578 1594//1594
f 1591//1591 1103//1103 1588//1588
f 1597//1597 1594//1594 1104//1104
f 1584//1584 1580//1580 1582//1582
f 1581//1581 1584//1584 1582//1582
f 1580//1580 1581//1581 1582//1582
f 1584//1584 1581//1581 1583//1583
f 1579//1579 1584//1584 1583//1583
f 1585//1585 1579//1579 1583//1583
f 1581//1581 1585//1585 1583//1583
f 1598//1598 1587//1587 1586//1586
f 1598//1598 449//449 1587//1587
f 1586//1586 448//448 1588//1588
f 1586//1586 1587//1587 448//448
f 1589//1589 1598//1598 1586//1586
f 1586//1586 1590//1590 1589//1589
f 1586//1586 1585//1585 1590//1590
f 1585//1585 1586//1586 1588//1588
f 1588//1588 1579//1579 1585//1585
f 459//459 449//449 1598//1598
f 1591//1591 1588//1588 448//448
f 1593//1593 1594//1594 1592//1592
f 1593//1593 1592//1592 1595//1595
f 1593//1593 1602//1602 1590//1590
f 1590//1590 1594//1594 1593//1593
f 1594//1594 1590//1590 1585//1585
f 1594//1594 1585//1585 1581//1581
f 1594//1594 1581//1581 1580//1580
f 1593//1593 1595//1595 1596//1596
f 1592//1592 1594//1594 1597//1597
f 1598//1598 1607//1607 1599//1599
f 1598//1598 1599//1599 1600//1600
f 1598//1598 1589//1589 1604//1604
f 1604//1604 1607//1607 1598//1598
f 1598//1598 1600//1600 459//459
f 1599//1599 1607//1607 1606//1606
f 1593//1593 1601//1601 1603//1603
f 1593//1593 1605//1605 1601//1601
f 1603//1603 1790//1790 1607//1607
f 1603//1603 1601//1601 1790//1790
f 1602//1602 1593//1593 1603//1603
f 1603//1603 1604//1604 1602//1602
f 1604//1604 1603//1603 1607//1607
f 1596//1596 1605//1605 1593//1593
f 1606//1606 1607//1607 1790//1790
f 1610//1610 1830//1830 1611//1611
f 1610//1610 1608//1608 1830//1830
f 1611//1611 1613//1613 1609//1609
f 1611//1611 1830//1830 1613//1613
f 1610//1610 1626//1626 1630//1630
f 1626//1626 1610//1610 1611//1611
f 1611//1611 1612//1612 1626//1626
f 1611//1611 1631//1631 1612//1612
f 1631//1631 1611//1611 1609//1609
f 1835//1835 1608//1608 1610//1610
f 1850//1850 1609//1609 1613//1613
f 1614//1614 1617//1617 1615//1615
f 1614//1614 1615//1615 1616//1616
f 1617//1617 1609//1609 1105//1105
f 1617//1617 1105//1105 1615//1615
f 1618//1618 1617//1617 1614//1614
f 1617//1617 1618//1618 1619//1619
f 1619//1619 1609//1609 1617//1617
f 1609//1609 1619//1619 1631//1631
f 1614//1614 1616//1616 538//538
f 1105//1105 1609//1609 1850//1850
f 1622//1622 1620//1620 1610//1610
f 1622//1622 1055//1055 1620//1620
f 1621//1621 1622//1622 1610//1610
f 1610//1610 1630//1630 1621//1621
f 1628//1628 1055//1055 1622//1622
f 1835//1835 1610//1610 1620//1620
f 1622//1622 1623//1623 1624//1624
f 1622//1622 1624//1624 1627//1627
f 1623//1623 1614//1614 1625//1625
f 1623//1623 1625//1625 1624//1624
f 1622//1622 1621//1621 1626//1626
f 1626//1626 1623//1623 1622//1622
f 1623//1623 1626//1626 1612//1612
f 1623//1623 1612//1612 1634//1634
f 1634//1634 1614//1614 1623//1623
f 1614//1614 1634//1634 1618//1618
f 1622//1622 1627//1627 1628//1628
f 1625//1625 1614//1614 538//538
f 1630//1630 1626//1626 1629//1629
f 1626//1626 1621//1621 1629//1629
f 1621//1621 1630//1630 1629//1629
f 1612//1612 1631//1631 1632//1632
f 1634//1634 1612//1612 1632//1632
f 1619//1619 1634//1634 1632//1632
f 1631//1631 1619//1619 1632//1632
f 1619//1619 1618//1618 1633//1633
f 1634//1634 1619//1619 1633//1633
f 1618//1618 1634//1634 1633//1633
f 1671//1671 1639//1639 1635//1635
f 1639//1639 1674//1674 1635//1635
f 1674//1674 1671//1671 1635//1635
f 1638//1638 1636//1636 1637//1637
f 1636//1636 1657//1657 1637//1637
f 1657//1657 1656//1656 1637//1637
f 1656//1656 1638//1638 1637//1637
f 1639//1639 1671//1671 1641//1641
f 1638//1638 1639//1639 1641//1641
f 1636//1636 1638//1638 1641//1641
f 1640//1640 1636//1636 1641//1641
f 1671//1671 1640//1640 1641//1641
f 1647//1647 1644//1644 1650//1650
f 1647//1647 1814//1814 1644//1644
f 1647//1647 1640//1640 1642//1642
f 1647//1647 1636//1636 1640//1640
f 1647//1647 1657//1657 1636//1636
f 1657//1657 1647//1647 1650//1650
f 1650//1650 1643//1643 1657//1657
f 1805//1805 1814//1814 1647//1647
f 1816//1816 1650//1650 1644//1644
f 1645//1645 352//352 1647//1647
f 1645//1645 1646//1646 352//352
f 1670//1670 1645//1645 1647//1647
f 1647//1647 1642//1642 1670//1670
f 1664//1664 1646//1646 1645//1645
f 1805//1805 1647//1647 352//352
f 1650//1650 1649//1649 1665//1665
f 1650//1650 1648//1648 1649//1649
f 1650//1650 1651//1651 1643//1643
f 1651//1651 1650//1650 1665//1665
f 1816//1816 1648//1648 1650//1650
f 467//467 1665//1665 1649//1649
f 1654//1654 1128//1128 1661//1661
f 1654//1654 1127//1127 1128//1128
f 1652//1652 1654//1654 1661//1661
f 1653//1653 1127//1127 1654//1654
f 1655//1655 1661//1661 1128//1128
f 1656//1656 1657//1657 1658//1658
f 1657//1657 1643//1643 1658//1658
f 1643//1643 1651//1651 1658//1658
f 1651//1651 1659//1659 1658//1658
f 1659//1659 1656//1656 1658//1658
f 1661//1661 1143//1143 1645//1645
f 1661//1661 1660//1660 1143//1143
f 1661//1661 1663//1663 1652//1652
f 1661//1661 1662//1662 1663//1663
f 1661//1661 1670//1670 1662//1662
f 1670//1670 1661//1661 1645//1645
f 1655//1655 1660//1660 1661//1661
f 1664//1664 1645//1645 1143//1143
f 1665//1665 1666//1666 1672//1672
f 1665//1665 1667//1667 1666//1666
f 1665//1665 1659//1659 1651//1651
f 1659//1659 1665//1665 1672//1672
f 467//467 1667//1667 1665//1665
f 1915//1915 1672//1672 1666//1666
f 1671//1671 1674//1674 1668//1668
f 1674//1674 1669//1669 1668//1668
f 1669//1669 1662//1662 1668//1668
f 1662//1662 1670//1670 1668//1668
f 1670//1670 1642//1642 1668//1668
f 1642//1642 1640//1640 1668//1668
f 1640//1640 1671//1671 1668//1668
f 1672//1672 1673//1673 1654//1654
f 1672//1672 1935//1935 1673//1673
f 1672//1672 1656//1656 1659//1659
f 1672//1672 1638//1638 1656//1656
f 1672//1672 1639//1639 1638//1638
f 1639//1639 1672//1672 1654//1654
f 1654//1654 1674//1674 1639//1639
f 1654//1654 1669//1669 1674//1674
f 1654//1654 1663//1663 1669//1669
f 1654//1654 1652//1652 1663//1663
f 1915//1915 1935//1935 1672//1672
f 1653//1653 1654//1654 1673//1673
f 1663//1663 1662//1662 1675//1675
f 1669//1669 1663//1663 1675//1675
f 1662//1662 1669//1669 1675//1675
f 1676//1676 1681//1681 1677//1677
f 1681//1681 1696//1696 1677//1677
f 1696//1696 1680//1680 1677//1677
f 1680//1680 1678//1678 1677//1677
f 1678//1678 1676//1676 1677//1677
f 1702//1702 1678//1678 1679//1679
f 1678//1678 1680//1680 1679//1679
f 1680//1680 1702//1702 1679//1679
f 1681//1681 1676//1676 1682//1682
f 1687//1687 1681//1681 1682//1682
f 1688//1688 1687//1687 1682//1682
f 1676//1676 1688//1688 1682//1682
f 1695//1695 1683//1683 1684//1684
f 1695//1695 1684//1684 731//731
f 1683//1683 1685//1685 730//730
f 1683//1683 730//730 1684//1684
f 1685//1685 1692//1692 1686//1686
f 1685//1685 1686//1686 730//730
f 1692//1692 1699//1699 739//739
f 1692//1692 739//739 1686//1686
f 1695//1695 1687//1687 1688//1688
f 1688//1688 1683//1683 1695//1695
f 1683//1683 1688//1688 1689//1689
f 1689//1689 1685//1685 1683//1683
f 1685//1685 1689//1689 1690//1690
f 1690//1690 1692//1692 1685//1685
f 1692//1692 1690//1690 1691//1691
f 1691//1691 1699//1699 1692//1692
f 1695//1695 731//731 643//643
f 739//739 1699//1699 613//613
f 1695//1695 1694//1694 1693//1693
f 1695//1695 1697//1697 1694//1694
f 1693//1693 644//644 1703//1703
f 1693//1693 1694//1694 644//644
f 1695//1695 1681//1681 1687//1687
f 1681//1681 1695//1695 1693//1693
f 1693//1693 1696//1696 1681//1681
f 1696//1696 1693//1693 1703//1703
f 643//643 1697//1697 1695//1695
f 1706//1706 1703//1703 644//644
f 644//644 646//646 1706//1706
f 1688//1688 1676//1676 1698//1698
f 1691//1691 1690//1690 1698//1698
f 1690//1690 1689//1689 1698//1698
f 1689//1689 1688//1688 1698//1698
f 1702//1702 1691//1691 1698//1698
f 1678//1678 1702//1702 1698//1698
f 1676//1676 1678//1678 1698//1698
f 1699//1699 1703//1703 1705//1705
f 1699//1699 1705//1705 1700//1700
f 1700//1700 1705//1705 1704//1704
f 1700//1700 1704//1704 1701//1701
f 1701//1701 1704//1704 615//615
f 1699//1699 1691//1691 1702//1702
f 1702//1702 1703//1703 1699//1699
f 1703//1703 1702//1702 1680//1680
f 1703//1703 1680//1680 1696//1696
f 1700//1700 615//615 613//613
f 613//613 1699//1699 1700//1700
f 1706//1706 646//646 1704//1704
f 1705//1705 1703//1703 1706//1706
f 1706//1706 1704//1704 1705//1705
f 1709//1709 1708//1708 1707//1707
f 1746//1746 1709//1709 1707//1707
f 1708//1708 1746//1746 1707//1707
f 1708//1708 1709//1709 1711//1711
f 1709//1709 1710//1710 1711//1711
f 1710//1710 1716//1716 1711//1711
f 1716//1716 1738//1738 1711//1711
f 1738//1738 1739//1739 1711//1711
f 1739//1739 1712//1712 1711//1711
f 1712//1712 1708//1708 1711//1711
f 1708//1708 1712//1712 1713//1713
f 1712//1712 1714//1714 1713//1713
f 1714//1714 1715//1715 1713//1713
f 1715//1715 1741//1741 1713//1713
f 1741//1741 1746//1746 1713//1713
f 1746//1746 1708//1708 1713//1713
f 1716//1716 1710//1710 1717//1717
f 1719//1719 1716//1716 1717//1717
f 1718//1718 1719//1719 1717//1717
f 1710//1710 1718//1718 1717//1717
f 1720//1720 719//719 1721//1721
f 1720//1720 728//728 719//719
f 1721//1721 1723//1723 1726//1726
f 1721//1721 719//719 1723//1723
f 1726//1726 1722//1722 1724//1724
f 1726//1726 1723//1723 1722//1722
f 1724//1724 726//726 1737//1737
f 1724//1724 1722//1722 726//726
f 1720//1720 1741//1741 1715//1715
f 1741//1741 1720//1720 1721//1721
f 1721//1721 1742//1742 1741//1741
f 1721//1721 1725//1725 1742//1742
f 1725//1725 1721//1721 1726//1726
f 1726//1726 1745//1745 1725//1725
f 1745//1745 1726//1726 1724//1724
f 1724//1724 1718//1718 1745//1745
f 1724//1724 1719//1719 1718//1718
f 1719//1719 1724//1724 1737//1737
f 1734//1734 728//728 1720//1720
f 1727//1727 1737//1737 726//726
f 1730//1730 1728//1728 1732//1732
f 1730//1730 689//689 1728//1728
f 1732//1732 1729//1729 1720//1720
f 1732//1732 1728//1728 1729//1729
f 1730//1730 1731//1731 1736//1736
f 1731//1731 1730//1730 1732//1732
f 1732//1732 1714//1714 1731//1731
f 1714//1714 1732//1732 1720//1720
f 1720//1720 1715//1715 1714//1714
f 1733//1733 417//417 689//689
f 689//689 1730//1730 1733//1733
f 1734//1734 1720//1720 1729//1729
f 1731//1731 1714//1714 1735//1735
f 1714//1714 1712//1712 1735//1735
f 1712//1712 1739//1739 1735//1735
f 1739//1739 1731//1731 1735//1735
f 1730//1730 1737//1737 413//413
f 1730//1730 413//413 418//418
f 1736//1736 1737//1737 1730//1730
f 1737//1737 1736//1736 1738//1738
f 1737//1737 1738//1738 1716//1716
f 1737//1737 1716//1716 1719//1719
f 1733//1733 1730//1730 418//418
f 418//418 417//417 1733//1733
f 413//413 1737//1737 1727//1727
f 1736//1736 1731//1731 1740//1740
f 1738//1738 1736//1736 1740//1740
f 1739//1739 1738//1738 1740//1740
f 1731//1731 1739//1739 1740//1740
f 1741//1741 1743//1743 1746//1746
f 1743//1743 1744//1744 1746//1746
f 1741//1741 1742//1742 1743//1743
f 1742//1742 1725//1725 1743//1743
f 1743//1743 1725//1725 1744//1744
f 1725//1725 1745//1745 1744//1744
f 1745//1745 1718//1718 1744//1744
f 1718//1718 1710//1710 1744//1744
f 1710//1710 1709//1709 1744//1744
f 1709//1709 1746//1746 1744//1744
f 1750//1750 1747//1747 1748//1748
f 1747//1747 1749//1749 1748//1748
f 1778//1778 1750//1750 1748//1748
f 1757//1757 1778//1778 1748//1748
f 1771//1771 1757//1757 1748//1748
f 1749//1749 1771//1771 1748//1748
f 1749//1749 1747//1747 1751//1751
f 1747//1747 1750//1750 1751//1751
f 1750//1750 1752//1752 1751//1751
f 1752//1752 1781//1781 1751//1751
f 1781//1781 1783//1783 1751//1751
f 1783//1783 1749//1749 1751//1751
f 1750//1750 1778//1778 1754//1754
f 1752//1752 1750//1750 1754//1754
f 1775//1775 1752//1752 1754//1754
f 1753//1753 1775//1775 1754//1754
f 1778//1778 1753//1753 1754//1754
f 1769//1769 1758//1758 1756//1756
f 1769//1769 1756//1756 1755//1755
f 1758//1758 1764//1764 321//321
f 1758//1758 321//321 1756//1756
f 1769//1769 1776//1776 1780//1780
f 1769//1769 1780//1780 1757//1757
f 1757//1757 1758//1758 1769//1769
f 1758//1758 1757//1757 1771//1771
f 1771//1771 1764//1764 1758//1758
f 1764//1764 1771//1771 1773//1773
f 1769//1769 1755//1755 1770//1770
f 321//321 1764//1764 1759//1759
f 1777//1777 256//256 1761//1761
f 1777//1777 258//258 256//256
f 1761//1761 257//257 1760//1760
f 1761//1761 256//256 257//257
f 1760//1760 1762//1762 1763//1763
f 1760//1760 257//257 1762//1762
f 1763//1763 1765//1765 1764//1764
f 1763//1763 1762//1762 1765//1765
f 1777//1777 1752//1752 1775//1775
f 1752//1752 1777//1777 1761//1761
f 1761//1761 1781//1781 1752//1752
f 1781//1781 1761//1761 1760//1760
f 1760//1760 1772//1772 1781//1781
f 1760//1760 1766//1766 1772//1772
f 1766//1766 1760//1760 1763//1763
f 1763//1763 1773//1773 1766//1766
f 1773//1773 1763//1763 1764//1764
f 1767//1767 258//258 1777//1777
f 1759//1759 1764//1764 1765//1765
f 1768//1768 1769//1769 16//16
f 1768//1768 16//16 17//17
f 1776//1776 1769//1769 1768//1768
f 1768//1768 17//17 11//11
f 16//16 1769//1769 1770//1770
f 1771//1771 1749//1749 1774//1774
f 1773//1773 1771//1771 1774//1774
f 1772//1772 1766//1766 1774//1774
f 1766//1766 1773//1773 1774//1774
f 1783//1783 1772//1772 1774//1774
f 1749//1749 1783//1783 1774//1774
f 1777//1777 1768//1768 228//228
f 1777//1777 228//228 232//232
f 1777//1777 1775//1775 1753//1753
f 1753//1753 1768//1768 1777//1777
f 1768//1768 1753//1753 1780//1780
f 1768//1768 1780//1780 1776//1776
f 1777//1777 232//232 1767//1767
f 228//228 1768//1768 11//11
f 1778//1778 1757//1757 1779//1779
f 1757//1757 1780//1780 1779//1779
f 1780//1780 1753//1753 1779//1779
f 1753//1753 1778//1778 1779//1779
f 1783//1783 1781//1781 1782//1782
f 1781//1781 1772//1772 1782//1782
f 1772//1772 1783//1783 1782//1782
f 1785//1785 1794//1794 1784//1784
f 1809//1809 1785//1785 1784//1784
f 1810//1810 1809//1809 1784//1784
f 1793//1793 1810//1810 1784//1784
f 1794//1794 1793//1793 1784//1784
f 1794//1794 1785//1785 1787//1787
f 1785//1785 1786//1786 1787//1787
f 1786//1786 1822//1822 1787//1787
f 1822//1822 1792//1792 1787//1787
f 1792//1792 1794//1794 1787//1787
f 1788//1788 1789//1789 1601//1601
f 1788//1788 1601//1601 1605//1605
f 1789//1789 1798//1798 1790//1790
f 1789//1789 1790//1790 1601//1601
f 1788//1788 1810//1810 1793//1793
f 1793//1793 1789//1789 1788//1788
f 1793//1793 1798//1798 1789//1789
f 1788//1788 1605//1605 1596//1596
f 1791//1791 1606//1606 1790//1790
f 1790//1790 1798//1798 1791//1791
f 1806//1806 1795//1795 1798//1798
f 1792//1792 1806//1806 1798//1798
f 1798//1798 1794//1794 1792//1792
f 1798//1798 1793//1793 1794//1794
f 367//367 1795//1795 1806//1806
f 1795//1795 367//367 1796//1796
f 1795//1795 1796//1796 1797//1797
f 1791//1791 1798//1798 1795//1795
f 1795//1795 1606//1606 1791//1791
f 1606//1606 1795//1795 1799//1799
f 1606//1606 1799//1799 1985//1985
f 1815//1815 362//362 1801//1801
f 1815//1815 1800//1800 362//362
f 1801//1801 1802//1802 1804//1804
f 1801//1801 362//362 1802//1802
f 1804//1804 360//360 1806//1806
f 1804//1804 1802//1802 360//360
f 1803//1803 1815//1815 1801//1801
f 1801//1801 1822//1822 1803//1803
f 1801//1801 1792//1792 1822//1822
f 1792//1792 1801//1801 1804//1804
f 1792//1792 1804//1804 1806//1806
f 1805//1805 1800//1800 1815//1815
f 367//367 1806//1806 360//360
f 1788//1788 1808//1808 1811//1811
f 1788//1788 1807//1807 1808//1808
f 1810//1810 1788//1788 1811//1811
f 1811//1811 1809//1809 1810//1810
f 1811//1811 1819//1819 1809//1809
f 1811//1811 1818//1818 1819//1819
f 1596//1596 1807//1807 1788//1788
f 1081//1081 1811//1811 1808//1808
f 1820//1820 1811//1811 1812//1812
f 1820//1820 1812//1812 1813//1813
f 1818//1818 1811//1811 1820//1820
f 1820//1820 1813//1813 1125//1125
f 1812//1812 1811//1811 1081//1081
f 1821//1821 1814//1814 1815//1815
f 1821//1821 1644//1644 1814//1814
f 1821//1821 1809//1809 1819//1819
f 1821//1821 1785//1785 1809//1809
f 1785//1785 1821//1821 1815//1815
f 1815//1815 1786//1786 1785//1785
f 1815//1815 1803//1803 1786//1786
f 1816//1816 1644//1644 1821//1821
f 1805//1805 1815//1815 1814//1814
f 1820//1820 1817//1817 1821//1821
f 1820//1820 1124//1124 1817//1817
f 1820//1820 1819//1819 1818//1818
f 1819//1819 1820//1820 1821//1821
f 1125//1125 1124//1124 1820//1820
f 1816//1816 1821//1821 1817//1817
f 1822//1822 1786//1786 1823//1823
f 1786//1786 1803//1803 1823//1823
f 1803//1803 1822//1822 1823//1823
f 1858//1858 1854//1854 1824//1824
f 1854//1854 1855//1855 1824//1824
f 1855//1855 1858//1858 1824//1824
f 1828//1828 693//693 1826//1826
f 1828//1828 692//692 693//693
f 1828//1828 1825//1825 1844//1844
f 1828//1828 1845//1845 1825//1825
f 1845//1845 1828//1828 1826//1826
f 1826//1826 1852//1852 1845//1845
f 1827//1827 1039//1039 692//692
f 692//692 1828//1828 1827//1827
f 1842//1842 1826//1826 693//693
f 1829//1829 1830//1830 1831//1831
f 1829//1829 1613//1613 1830//1830
f 1831//1831 1608//1608 1833//1833
f 1831//1831 1830//1830 1608//1608
f 1829//1829 1847//1847 1849//1849
f 1847//1847 1829//1829 1831//1831
f 1831//1831 1832//1832 1847//1847
f 1832//1832 1831//1831 1833//1833
f 1833//1833 1834//1834 1832//1832
f 1850//1850 1613//1613 1829//1829
f 1835//1835 1833//1833 1608//1608
f 1833//1833 1836//1836 1828//1828
f 1833//1833 1038//1038 1836//1836
f 1834//1834 1833//1833 1828//1828
f 1828//1828 1844//1844 1834//1834
f 1835//1835 1038//1038 1833//1833
f 1827//1827 1828//1828 1836//1836
f 1836//1836 1039//1039 1827//1827
f 1837//1837 1838//1838 1840//1840
f 1837//1837 1840//1840 1839//1839
f 1838//1838 1826//1826 405//405
f 1838//1838 405//405 1840//1840
f 1841//1841 1838//1838 1837//1837
f 1838//1838 1841//1841 1861//1861
f 1838//1838 1861//1861 1852//1852
f 1852//1852 1826//1826 1838//1838
f 1837//1837 1839//1839 1860//1860
f 405//405 1826//1826 1842//1842
f 1832//1832 1834//1834 1843//1843
f 1834//1834 1844//1844 1843//1843
f 1844//1844 1825//1825 1843//1843
f 1825//1825 1832//1832 1843//1843
f 1847//1847 1832//1832 1846//1846
f 1832//1832 1825//1825 1846//1846
f 1825//1825 1845//1845 1846//1846
f 1845//1845 1854//1854 1846//1846
f 1854//1854 1858//1858 1846//1846
f 1858//1858 1847//1847 1846//1846
f 1848//1848 1851//1851 1829//1829
f 1848//1848 1095//1095 1851//1851
f 1849//1849 1848//1848 1829//1829
f 1094//1094 1095//1095 1848//1848
f 1850//1850 1829//1829 1851//1851
f 1845//1845 1852//1852 1853//1853
f 1854//1854 1845//1845 1853//1853
f 1855//1855 1854//1854 1853//1853
f 1856//1856 1855//1855 1853//1853
f 1861//1861 1856//1856 1853//1853
f 1852//1852 1861//1861 1853//1853
f 1848//1848 1837//1837 1857//1857
f 1848//1848 1857//1857 1859//1859
f 1849//1849 1837//1837 1848//1848
f 1837//1837 1849//1849 1847//1847
f 1837//1837 1847//1847 1858//1858
f 1837//1837 1858//1858 1855//1855
f 1837//1837 1855//1855 1856//1856
f 1837//1837 1856//1856 1841//1841
f 1848//1848 1859//1859 1094//1094
f 1857//1857 1837//1837 1860//1860
f 1861//1861 1841//1841 1862//1862
f 1841//1841 1856//1856 1862//1862
f 1856//1856 1861//1861 1862//1862
f 1866//1866 1868//1868 1865//1865
f 1868//1868 1863//1863 1865//1865
f 1863//1863 1864//1864 1865//1865
f 1864//1864 1866//1866 1865//1865
f 1868//1868 1866//1866 1869//1869
f 1866//1866 1867//1867 1869//1869
f 1867//1867 1868//1868 1869//1869
f 1897//1897 1868//1868 1870//1870
f 1868//1868 1867//1867 1870//1870
f 1867//1867 1897//1897 1870//1870
f 1866//1866 1897//1897 1871//1871
f 1897//1897 1867//1867 1871//1871
f 1867//1867 1866//1866 1871//1871
f 1884//1884 1872//1872 1152//1152
f 1884//1884 1152//1152 1873//1873
f 1872//1872 1881//1881 1153//1153
f 1872//1872 1153//1153 1152//1152
f 1894//1894 1872//1872 1884//1884
f 1872//1872 1894//1894 1874//1874
f 1872//1872 1874//1874 1900//1900
f 1900//1900 1881//1881 1872//1872
f 1884//1884 1873//1873 1151//1151
f 1153//1153 1881//1881 1157//1157
f 1882//1882 1876//1876 1875//1875
f 1882//1882 1875//1875 66//66
f 1889//1889 1876//1876 1882//1882
f 1876//1876 1889//1889 1877//1877
f 1882//1882 66//66 377//377
f 1880//1880 30//30 1875//1875
f 1875//1875 1876//1876 1880//1880
f 1886//1886 814//814 1876//1876
f 1886//1886 1879//1879 814//814
f 1877//1877 1886//1886 1876//1876
f 1893//1893 1878//1878 1879//1879
f 1879//1879 1886//1886 1893//1893
f 1880//1880 1876//1876 814//814
f 814//814 30//30 1880//1880
f 1882//1882 359//359 1881//1881
f 1882//1882 358//358 359//359
f 1882//1882 1888//1888 1889//1889
f 1882//1882 1900//1900 1888//1888
f 1900//1900 1882//1882 1881//1881
f 377//377 358//358 1882//1882
f 1157//1157 1881//1881 359//359
f 1884//1884 1885//1885 1883//1883
f 1884//1884 955//955 1885//1885
f 1894//1894 1884//1884 1883//1883
f 1883//1883 1896//1896 1894//1894
f 1883//1883 1887//1887 1896//1896
f 1151//1151 955//955 1884//1884
f 1891//1891 1883//1883 1885//1885
f 1885//1885 921//921 1891//1891
f 1883//1883 1890//1890 1886//1886
f 1887//1887 1883//1883 1886//1886
f 1886//1886 1898//1898 1887//1887
f 1886//1886 1863//1863 1898//1898
f 1886//1886 1864//1864 1863//1863
f 1886//1886 1888//1888 1864//1864
f 1886//1886 1889//1889 1888//1888
f 1886//1886 1877//1877 1889//1889
f 1891//1891 921//921 1890//1890
f 1890//1890 1883//1883 1891//1891
f 1890//1890 921//921 1892//1892
f 1893//1893 1886//1886 1890//1890
f 1890//1890 1878//1878 1893//1893
f 1878//1878 1890//1890 1294//1294
f 1874//1874 1894//1894 1895//1895
f 1894//1894 1896//1896 1895//1895
f 1896//1896 1898//1898 1895//1895
f 1898//1898 1863//1863 1895//1895
f 1863//1863 1868//1868 1895//1895
f 1868//1868 1897//1897 1895//1895
f 1897//1897 1874//1874 1895//1895
f 1896//1896 1887//1887 1899//1899
f 1898//1898 1896//1896 1899//1899
f 1887//1887 1898//1898 1899//1899
f 1866//1866 1864//1864 1901//1901
f 1864//1864 1888//1888 1901//1901
f 1888//1888 1900//1900 1901//1901
f 1900//1900 1874//1874 1901//1901
f 1874//1874 1897//1897 1901//1901
f 1897//1897 1866//1866 1901//1901
f 1902//1902 1907//1907 1903//1903
f 1907//1907 1920//1920 1903//1903
f 1920//1920 1923//1923 1903//1903
f 1923//1923 1932//1932 1903//1903
f 1932//1932 1902//1902 1903//1903
f 1938//1938 1914//1914 1904//1904
f 1914//1914 1919//1919 1904//1904
f 1919//1919 1920//1920 1904//1904
f 1920//1920 1907//1907 1904//1904
f 1907//1907 1905//1905 1904//1904
f 1905//1905 1936//1936 1904//1904
f 1936//1936 1938//1938 1904//1904
f 1907//1907 1902//1902 1906//1906
f 1905//1905 1907//1907 1906//1906
f 1902//1902 1905//1905 1906//1906
f 1934//1934 1908//1908 1912//1912
f 1934//1934 1909//1909 1908//1908
f 1912//1912 488//488 1910//1910
f 1912//1912 1908//1908 488//488
f 1910//1910 1911//1911 1917//1917
f 1910//1910 488//488 1911//1911
f 1913//1913 1934//1934 1912//1912
f 1912//1912 1938//1938 1913//1913
f 1912//1912 1914//1914 1938//1938
f 1914//1914 1912//1912 1910//1910
f 1910//1910 1919//1919 1914//1914
f 1919//1919 1910//1910 1917//1917
f 1915//1915 1909//1909 1934//1934
f 596//596 1917//1917 1911//1911
f 1917//1917 591//591 1916//1916
f 1917//1917 1918//1918 591//591
f 1916//1916 597//597 1921//1921
f 1916//1916 591//591 597//597
f 1917//1917 1920//1920 1919//1919
f 1920//1920 1917//1917 1916//1916
f 1916//1916 1923//1923 1920//1920
f 1923//1923 1916//1916 1921//1921
f 1921//1921 1922//1922 1923//1923
f 1921//1921 1924//1924 1922//1922
f 596//596 1918//1918 1917//1917
f 1147//1147 1921//1921 597//597
f 1927//1927 1921//1921 1925//1925
f 1927//1927 1925//1925 1148//1148
f 1927//1927 1926//1926 1924//1924
f 1924//1924 1921//1921 1927//1927
f 1927//1927 1148//1148 1928//1928
f 1925//1925 1921//1921 1147//1147
f 1937//1937 1927//1927 1117//1117
f 1937//1937 1117//1117 1118//1118
f 1926//1926 1927//1927 1937//1937
f 1937//1937 1118//1118 1653//1653
f 1117//1117 1927//1927 1928//1928
f 1923//1923 1922//1922 1929//1929
f 1922//1922 1930//1930 1929//1929
f 1930//1930 1923//1923 1929//1929
f 1932//1932 1923//1923 1931//1931
f 1923//1923 1930//1930 1931//1931
f 1930//1930 1932//1932 1931//1931
f 1922//1922 1932//1932 1933//1933
f 1932//1932 1930//1930 1933//1933
f 1930//1930 1922//1922 1933//1933
f 1934//1934 1937//1937 1673//1673
f 1934//1934 1673//1673 1935//1935
f 1934//1934 1913//1913 1936//1936
f 1934//1934 1936//1936 1905//1905
f 1905//1905 1937//1937 1934//1934
f 1937//1937 1905//1905 1902//1902
f 1937//1937 1902//1902 1932//1932
f 1937//1937 1932//1932 1922//1922
f 1937//1937 1922//1922 1924//1924
f 1937//1937 1924//1924 1926//1926
f 1934//1934 1935//1935 1915//1915
f 1673//1673 1937//1937 1653//1653
f 1938//1938 1936//1936 1939//1939
f 1936//1936 1913//1913 1939//1939
f 1913//1913 1938//1938 1939//1939
f 1942//1942 1950//1950 1940//1940
f 1941//1941 1942//1942 1940//1940
f 1952//1952 1941//1941 1940//1940
f 1950//1950 1952//1952 1940//1940
f 1950//1950 1942//1942 1943//1943
f 1942//1942 1979//1979 1943//1943
f 1979//1979 1944//1944 1943//1943
f 1944//1944 1945//1945 1943//1943
f 1945//1945 1950//1950 1943//1943
f 1958//1958 1948//1948 1946//1946
f 1958//1958 1947//1947 1948//1948
f 1946//1946 1949//1949 1951//1951
f 1946//1946 1948//1948 1949//1949
f 1951//1951 1953//1953 1976//1976
f 1951//1951 1949//1949 1953//1953
f 1959//1959 1958//1958 1946//1946
f 1946//1946 1945//1945 1959//1959
f 1946//1946 1950//1950 1945//1945
f 1950//1950 1946//1946 1951//1951
f 1951//1951 1952//1952 1950//1950
f 1952//1952 1951//1951 1976//1976
f 458//458 1947//1947 1958//1958
f 459//459 1976//1976 1953//1953
f 1958//1958 1955//1955 220//220
f 1958//1958 220//220 226//226
f 1955//1955 1965//1965 221//221
f 1955//1955 221//221 220//220
f 1958//1958 1959//1959 1954//1954
f 1954//1954 1955//1955 1958//1958
f 1954//1954 1965//1965 1955//1955
f 1965//1965 1954//1954 1956//1956
f 1965//1965 1956//1956 1957//1957
f 1958//1958 226//226 458//458
f 221//221 1965//1965 1968//1968
f 1945//1945 1944//1944 1960//1960
f 1944//1944 1979//1979 1960//1960
f 1959//1959 1945//1945 1960//1960
f 1956//1956 1954//1954 1960//1960
f 1954//1954 1959//1959 1960//1960
f 1963//1963 1956//1956 1960//1960
f 1961//1961 1963//1963 1960//1960
f 1979//1979 1961//1961 1960//1960
f 1956//1956 1963//1963 1962//1962
f 1957//1957 1956//1956 1962//1962
f 1964//1964 1957//1957 1962//1962
f 1963//1963 1964//1964 1962//1962
f 1974//1974 1969//1969 1965//1965
f 1974//1974 1966//1966 1969//1969
f 1974//1974 1957//1957 1964//1964
f 1957//1957 1974//1974 1965//1965
f 1967//1967 387//387 1966//1966
f 1966//1966 1974//1974 1967//1967
f 1968//1968 1965//1965 1969//1969
f 1978//1978 1970//1970 1974//1974
f 1978//1978 1972//1972 1970//1970
f 1972//1972 1973//1973 1970//1970
f 1972//1972 1971//1971 1973//1973
f 1971//1971 381//381 1973//1973
f 1961//1961 1978//1978 1974//1974
f 1974//1974 1963//1963 1961//1961
f 1974//1974 1964//1964 1963//1963
f 1980//1980 367//367 381//381
f 1972//1972 1978//1978 1980//1980
f 1980//1980 381//381 1972//1972
f 1970//1970 1973//1973 1967//1967
f 1967//1967 1974//1974 1970//1970
f 1973//1973 387//387 1967//1967
f 1976//1976 1599//1599 1975//1975
f 1976//1976 1600//1600 1599//1599
f 1976//1976 1941//1941 1952//1952
f 1941//1941 1976//1976 1975//1975
f 459//459 1600//1600 1976//1976
f 1977//1977 1975//1975 1599//1599
f 1599//1599 1606//1606 1977//1977
f 1978//1978 1975//1975 1982//1982
f 1978//1978 1961//1961 1979//1979
f 1978//1978 1979//1979 1942//1942
f 1942//1942 1975//1975 1978//1978
f 1975//1975 1942//1942 1941//1941
f 1980//1980 1978//1978 1982//1982
f 1981//1981 367//367 1980//1980
f 1980//1980 1982//1982 1981//1981
f 1981//1981 1982//1982 1983//1983
f 1981//1981 1983//1983 1984//1984
f 367//367 1981//1981 1984//1984
f 367//367 1984//1984 1796//1796
f 1977//1977 1606//1606 1982//1982
f 1982//1982 1975//1975 1977//1977
f 1982//1982 1606//1606 1985//1985
f 1982//1982 1985//1985 1986//1986
# 3930 faces, 0 coords texture

# End of File
