# Supplementary material for: Interactively illustrating polymerization using three-level model fusion
Source: BMC Bioinformatics. 2014 Oct 14;15(1):345. doi: 10.1186/1471-2105-15-345 (PMC4287442; doi:10.1186/1471-2105-15-345)
Supplement: Supplementary file 1 — Additional file 1: Prototype unity project. The ZIP file comprises a prototype project with example scenes. Prototype project can be opened by Unity editor. Which can be downloaded from http://unity3d.com/unity/download web page. Detailed description of the examples and prototype usage is available from http://www.ii.uib.no/vis/projects/physioillustration/research/interactive-molecular-illustration.html. (ZIP 6 MB) [file 12859_2014_6668_MOESM1_ESM.zip › UnityProject/Assets/Resources/Meshes/alpha-tubulin.obj]

####
#
# OBJ File Generated by Meshlab
#
####
# Object alpha-tubulin.obj
#
# Vertices: 9022
# Faces: 15000
#
####
v -0.060267 0.731001 -0.138812
v -0.064522 0.767635 -0.106585
v -0.051469 0.779963 -0.122920
v 0.032593 0.752659 -0.159312
v 0.005981 0.767971 -0.163349
v 0.016681 0.799050 -0.139237
v 0.045520 0.784633 -0.131760
v -0.017351 0.803842 -0.129156
v 0.065375 0.738192 -0.142803
v -0.043184 0.747234 -0.173123
v -0.054631 0.722016 -0.173193
v -0.055196 0.718166 -0.190440
v -0.054245 0.728973 -0.237570
v -0.058010 0.714607 -0.207529
v -0.018623 0.754574 -0.183351
v -0.034183 0.735259 -0.244057
v 0.005050 0.744838 -0.186960
v -0.003330 0.735451 -0.207444
v -0.008936 0.730916 -0.224065
v -0.066508 0.686076 -0.143441
v -0.069229 0.671160 -0.200776
v -0.091801 0.638577 -0.177731
v 0.053332 0.688813 -0.203025
v 0.052737 0.717131 -0.167989
v 0.085630 0.688717 -0.180408
v 0.039162 0.715623 -0.180459
v 0.036043 0.686107 -0.227268
v 0.011069 0.717166 -0.207623
v 0.111542 0.736239 -0.129673
v 0.097700 0.715157 -0.153235
v 0.015365 0.733646 -0.188178
v -0.001310 0.714830 -0.257731
v -0.080718 0.704042 -0.104041
v -0.139457 0.655791 -0.081275
v -0.155100 0.661771 -0.070283
v -0.098680 0.684633 -0.088713
v -0.104059 0.648365 -0.120279
v -0.138724 0.681633 -0.057022
v -0.170402 0.659204 -0.065187
v -0.226717 0.662213 -0.066516
v -0.207860 0.656774 -0.068037
v -0.197694 0.655009 -0.069150
v -0.070500 0.722935 -0.111651
v -0.190950 0.675843 -0.049524
v -0.211050 0.672088 -0.053682
v -0.241643 0.669448 -0.064474
v -0.087003 0.707383 -0.090544
v -0.070499 0.722935 -0.111654
v -0.080813 0.741387 -0.078309
v -0.117215 0.715524 -0.051731
v -0.109189 0.724142 -0.052427
v -0.103172 0.696360 -0.074895
v -0.133758 0.700909 -0.048831
v -0.151881 0.687973 -0.048678
v -0.166074 0.679672 -0.050351
v -0.025502 0.852467 -0.085996
v -0.050354 0.846997 -0.049293
v -0.014353 0.863480 -0.051784
v -0.016803 0.838081 -0.014222
v -0.065873 0.824139 -0.090025
v -0.014372 0.820735 -0.121706
v -0.046164 0.826079 -0.005861
v -0.033499 0.809621 0.025450
v -0.059172 0.811487 0.009613
v -0.040496 0.813866 0.016543
v -0.081233 0.802694 -0.071085
v -0.093998 0.780089 -0.036734
v -0.070367 0.822945 -0.031381
v -0.097725 0.774447 -0.049017
v -0.123008 0.747492 -0.015189
v -0.104414 0.766396 -0.043528
v -0.145189 0.737981 -0.022749
v -0.096367 0.769607 -0.057457
v -0.123667 0.750531 -0.031350
v -0.152445 0.725149 -0.029523
v -0.149821 0.735811 -0.021410
v -0.145194 0.737978 -0.022747
v -0.089263 0.771281 0.009262
v -0.073025 0.797909 0.002633
v -0.120738 0.744707 0.018345
v -0.149642 0.735882 -0.021476
v -0.169969 0.725135 0.020257
v -0.156015 0.735756 0.057420
v -0.067997 0.802876 0.026544
v -0.077132 0.797471 0.043966
v -0.085589 0.793366 0.064608
v -0.110326 0.764025 0.068575
v -0.057228 0.798958 0.074255
v -0.090393 0.794956 0.073453
v -0.086226 0.800033 0.099949
v -0.116580 0.750202 -0.041678
v -0.181961 0.715041 -0.021839
v 0.027888 0.883247 -0.053875
v 0.054705 0.877226 -0.064564
v 0.026735 0.878320 -0.093416
v 0.060180 0.859096 -0.103909
v -0.003535 0.873773 -0.081413
v 0.027562 0.868170 -0.026490
v 0.012490 0.856209 -0.115566
v 0.035102 0.850299 -0.120211
v 0.016684 0.799049 -0.139236
v 0.057279 0.816452 -0.120095
v 0.052064 0.828868 -0.013413
v 0.070871 0.821407 -0.013789
v 0.068419 0.849859 -0.031512
v 0.120011 0.818242 -0.013976
v 0.060145 0.809990 -0.010742
v 0.135555 0.802623 0.006017
v 0.112598 0.823684 -0.041048
v 0.077594 0.855302 -0.063861
v 0.153460 0.809857 -0.019878
v 0.084034 0.774632 0.006896
v 0.026542 0.763316 0.028187
v 0.120045 0.770490 -0.072016
v 0.085999 0.800080 -0.098749
v 0.159453 0.768092 -0.044870
v 0.100975 0.765899 -0.113236
v 0.013252 0.834848 -0.005408
v -0.001622 0.831818 -0.003674
v 0.004078 0.822533 0.003947
v -0.024073 0.803994 0.040173
v -0.014677 0.812662 0.021334
v 0.011526 0.778218 0.024534
v -0.016591 0.789350 0.042085
v -0.031849 0.800021 0.054303
v 0.173778 0.769607 0.069731
v 0.163721 0.770238 0.055639
v 0.139330 0.719968 0.109404
v 0.257147 0.725631 0.040437
v 0.242379 0.686595 0.074389
v 0.229435 0.681528 0.004619
v 0.247278 0.712522 0.009220
v 0.212657 0.652622 -0.012245
v 0.225573 0.676756 -0.021457
v 0.223552 0.669975 -0.042848
v 0.231207 0.698039 -0.026130
v 0.226904 0.689082 -0.040420
v 0.224718 0.679497 -0.054078
v 0.116880 0.736854 0.063697
v 0.129365 0.742687 0.061863
v 0.107189 0.732207 0.067205
v 0.129361 0.742688 0.061862
v 0.099005 0.728419 0.070767
v 0.207247 0.736445 0.111453
v 0.188683 0.746312 0.105851
v 0.174260 0.701829 0.129277
v 0.150392 0.682517 0.149033
v 0.164668 0.688895 0.138958
v 0.167687 0.662076 0.156607
v 0.211285 0.697901 0.122752
v 0.205676 0.784442 0.077440
v 0.230503 0.760673 0.086070
v 0.239633 0.710493 0.094875
v 0.249104 0.740796 0.073511
v 0.207911 0.675661 0.126632
v 0.200652 0.667189 0.139718
v 0.194921 0.656989 0.154772
v 0.191335 0.637078 0.179655
v 0.154803 0.633654 0.206166
v 0.198374 0.625148 0.150325
v 0.193189 0.618782 0.190567
v 0.086522 0.703825 0.133648
v 0.081774 0.686667 0.168425
v 0.118185 0.694439 0.136588
v 0.100777 0.716671 0.098184
v 0.039852 0.710523 0.156680
v 0.040305 0.704848 0.180910
v 0.023002 0.720487 0.180701
v 0.215981 0.661722 0.105121
v 0.209290 0.655632 0.121892
v 0.205216 0.641995 0.130888
v 0.194665 0.633312 0.123893
v 0.208878 0.649486 0.056282
v 0.178658 0.591636 0.124866
v 0.201826 0.586203 0.177568
v 0.201131 0.625600 0.147308
v 0.205215 0.641992 0.130888
v 0.050365 0.719568 0.101835
v 0.048667 0.717848 0.112716
v 0.190298 0.614367 0.044914
v 0.184189 0.613568 0.071615
v 0.184714 0.581590 0.040439
v 0.198041 0.634556 0.016737
v 0.192084 0.608794 -0.009849
v 0.183442 0.568063 0.012615
v 0.173512 0.562358 0.074681
v 0.174472 0.557766 0.116078
v 0.220177 0.668919 0.026250
v 0.214289 0.661143 0.007091
v 0.203878 0.640008 -0.005317
v 0.202700 0.616261 -0.031735
v 0.275667 0.763720 0.019138
v 0.250113 0.804537 -0.003190
v 0.266770 0.801301 0.036376
v 0.214166 0.821931 0.050693
v 0.248030 0.803317 0.060577
v 0.228007 0.820042 0.007771
v 0.179847 0.794693 0.052859
v 0.262454 0.765007 0.058921
v 0.225648 0.793111 0.075293
v 0.229611 0.711503 -0.039217
v 0.229704 0.711644 -0.037457
v 0.225200 0.697703 -0.053650
v 0.235279 0.731405 -0.033412
v 0.225048 0.713364 -0.064250
v 0.223825 0.678539 -0.093800
v 0.239341 0.765230 -0.029194
v 0.221243 0.733463 -0.062710
v 0.229762 0.723696 -0.047139
v 0.210294 0.760696 -0.042866
v 0.217069 0.793988 -0.020108
v 0.207155 0.746905 -0.057108
v 0.203998 0.735362 -0.073222
v 0.182650 0.743919 -0.063338
v 0.165145 0.810429 0.010789
v 0.167334 0.795258 0.036132
v 0.160273 0.796066 0.028468
v 0.183361 0.811534 -0.004706
v 0.137062 0.776461 0.023093
v 0.163765 0.772335 0.054084
v 0.146993 0.756235 0.056458
v 0.125791 0.738966 0.060473
v 0.094307 0.744094 0.039106
v 0.055382 0.747267 0.035929
v 0.037759 0.732641 0.066538
v -0.091555 -0.446505 0.108328
v -0.068152 -0.448241 0.080300
v -0.047628 -0.442177 0.119005
v -0.091658 -0.439990 0.132880
v -0.019396 -0.436384 0.093014
v -0.057879 -0.451976 0.068570
v -0.010621 -0.451700 0.033325
v -0.058218 -0.463880 0.040211
v -0.022488 -0.487825 -0.006651
v 0.032858 -0.478164 0.003194
v 0.023576 -0.417194 0.171928
v 0.023920 -0.400731 0.222300
v -0.024704 -0.391724 0.214359
v -0.053090 -0.411568 0.163610
v 0.043240 -0.409308 0.253468
v -0.011485 -0.393052 0.260657
v -0.075276 -0.385074 0.200620
v -0.038174 -0.381715 0.237718
v 0.021353 -0.440502 0.066088
v 0.032163 -0.420910 0.104258
v 0.088809 -0.451568 0.068039
v 0.076011 -0.426492 0.110279
v 0.085993 -0.484564 0.032228
v 0.127821 -0.457413 0.109189
v 0.050552 -0.453384 0.046602
v -0.008585 -0.422583 0.152441
v 0.096134 -0.454559 0.213618
v 0.107816 -0.494068 0.252581
v 0.049544 -0.424242 0.183676
v 0.058188 -0.428030 0.197152
v 0.065037 -0.428688 0.258220
v 0.044801 -0.426825 0.299958
v 0.069237 -0.430293 0.244214
v 0.073330 -0.437265 0.216640
v 0.073777 -0.439757 0.209391
v -0.001642 -0.423426 0.144828
v 0.102637 -0.435563 0.141884
v 0.109841 -0.443247 0.163399
v 0.093463 -0.437210 0.181742
v 0.034088 -0.418831 0.166915
v 0.080921 -0.440096 0.202265
v -0.109256 -0.451360 0.104310
v -0.101512 -0.457763 0.063022
v -0.088775 -0.458748 0.057934
v -0.083511 -0.477709 0.025912
v -0.086196 -0.467031 0.041318
v -0.129480 -0.457846 0.109786
v -0.103063 -0.456171 0.070062
v -0.141534 -0.455661 0.130545
v -0.127040 -0.423412 0.160798
v -0.169751 -0.454283 0.106339
v -0.185389 -0.457706 0.076077
v -0.184257 -0.466156 0.063824
v -0.191334 -0.463092 0.063596
v -0.204487 -0.449655 0.072762
v -0.206560 -0.433721 0.103036
v -0.213249 -0.441793 0.078946
v -0.201534 -0.507156 0.022800
v -0.179800 -0.479294 0.050152
v -0.171575 -0.434080 0.143398
v -0.196211 -0.434457 0.121194
v -0.233771 -0.415465 0.146058
v -0.211334 -0.401963 0.156131
v -0.222346 -0.425313 0.125766
v -0.182110 -0.409547 0.153964
v -0.231543 -0.377022 0.170222
v -0.170919 -0.462167 0.081214
v -0.145938 -0.465894 0.075250
v -0.174900 -0.469833 0.065041
v -0.152384 -0.473358 0.059332
v -0.157920 -0.482762 0.044603
v -0.124804 -0.464382 0.060740
v -0.138573 -0.496405 0.012118
v -0.110051 -0.466518 0.051541
v -0.101913 -0.477476 0.030640
v -0.113291 -0.373950 0.196305
v -0.150732 -0.360677 0.186710
v -0.111808 -0.363949 0.206793
v -0.170214 -0.313475 0.253691
v -0.138107 -0.328936 0.234074
v -0.146881 -0.313783 0.296564
v -0.093989 -0.347547 0.260899
v -0.124049 -0.324773 0.311539
v -0.115777 -0.405712 0.173459
v -0.077637 -0.375718 0.222713
v -0.096170 -0.352651 0.244789
v -0.071312 -0.363021 0.276943
v -0.067102 -0.369330 0.312065
v -0.058485 -0.376881 0.272827
v -0.084116 -0.379708 0.206584
v -0.052257 -0.379187 0.284775
v -0.072106 -0.375467 0.237352
v -0.100682 -0.391718 0.190117
v -0.115776 -0.405708 0.173459
v -0.109959 -0.410796 0.166316
v -0.037086 -0.380440 0.274948
v -0.063830 -0.376455 0.228326
v -0.041071 -0.389454 0.306848
v -0.039646 -0.393824 0.313491
v -0.033064 -0.387083 0.285766
v -0.170509 -0.373411 0.172618
v -0.217482 -0.347163 0.192712
v -0.189531 -0.335740 0.205537
v -0.246638 -0.334459 0.221010
v -0.214959 -0.311767 0.265248
v -0.192654 -0.330394 0.211715
v -0.360822 0.185052 0.351575
v -0.380197 0.197922 0.353457
v -0.394077 0.196060 0.353579
v -0.347128 0.227029 0.361972
v -0.334182 0.143703 0.347759
v -0.404183 0.156582 0.334699
v -0.371126 0.117526 0.333462
v -0.314726 0.183971 0.363374
v -0.300418 0.187561 0.371201
v -0.287043 0.193083 0.381878
v -0.256032 0.161413 0.396155
v -0.288123 0.140519 0.365660
v -0.262473 0.117705 0.390521
v -0.304865 0.225049 0.378872
v -0.311705 0.089760 0.364446
v -0.294989 0.075894 0.378792
v -0.321330 0.034510 0.390049
v -0.317969 0.008402 0.441585
v -0.303704 0.055277 0.390688
v -0.311924 0.082366 0.365783
v -0.332845 0.111096 0.347896
v -0.357427 0.101370 0.338358
v -0.323764 0.071755 0.360522
v -0.384256 0.002403 0.324458
v -0.402831 0.022026 0.298889
v -0.396994 0.009349 0.307465
v -0.413221 0.016484 0.290137
v -0.421140 -0.035740 0.296965
v -0.364072 0.024964 0.342721
v -0.398631 0.059417 0.293683
v -0.344345 0.007532 0.390274
v -0.365536 -0.015788 0.371241
v -0.360207 -0.020593 0.400370
v -0.380411 -0.046222 0.357363
v -0.403254 -0.093626 0.393569
v -0.374147 -0.058154 0.399249
v -0.362230 -0.025755 0.400161
v -0.369410 0.050995 0.328981
v -0.382202 0.091905 0.318819
v -0.344018 0.056311 0.357502
v -0.370817 0.065513 0.325155
v -0.369684 0.088638 0.328063
v -0.390874 0.110502 0.318033
v -0.413568 0.104051 0.293209
v -0.391011 0.110776 0.318046
v -0.416828 -0.086872 0.350590
v -0.421467 -0.068995 0.322350
v -0.450916 -0.086618 0.324259
v -0.465132 -0.064788 0.292111
v -0.154996 0.268124 0.438698
v -0.128318 0.276577 0.432561
v -0.165691 0.286708 0.419587
v -0.202180 0.279075 0.440208
v -0.126901 0.231987 0.461434
v -0.095770 0.257093 0.449769
v -0.207062 0.249132 0.462138
v -0.167179 0.222759 0.477963
v -0.192063 0.203909 0.485042
v -0.148382 0.201438 0.500711
v -0.112916 0.204088 0.500594
v -0.266473 0.204466 0.406547
v -0.276875 0.200410 0.393373
v -0.241599 0.205282 0.448341
v -0.234450 0.284206 0.441661
v -0.220884 0.300991 0.432102
v -0.231119 0.315755 0.430146
v -0.243960 0.250896 0.445355
v -0.255802 0.279385 0.436291
v -0.264797 0.294913 0.434192
v -0.222726 0.229572 0.464322
v -0.192000 0.315490 0.408001
v -0.281207 0.276184 0.421146
v -0.308129 0.297921 0.417193
v -0.204281 0.183872 0.476101
v -0.177646 0.181663 0.507552
v -0.193741 0.175235 0.488000
v -0.185190 0.166198 0.501137
v -0.170038 0.202742 0.494118
v -0.162695 0.192303 0.506941
v -0.226630 0.156004 0.447678
v -0.196134 0.132939 0.480929
v -0.148717 0.176278 0.537506
v -0.264774 0.252617 0.427017
v -0.288083 0.241564 0.396199
v -0.330144 0.267640 0.381378
v -0.330861 0.287388 0.395431
v -0.235198 0.119199 0.429103
v -0.256693 0.080321 0.411128
v -0.239911 0.076372 0.453193
v -0.251086 0.046283 0.490360
v -0.226797 0.094204 0.462304
v -0.184504 0.106849 0.517333
v -0.473411 0.291918 0.366122
v -0.470793 0.334751 0.355476
v -0.497942 0.315613 0.317701
v -0.445515 0.337014 0.393775
v -0.455648 0.376319 0.361672
v -0.480644 0.355273 0.331980
v -0.485263 0.381738 0.320096
v -0.505777 0.369757 0.305420
v -0.561777 0.377911 0.275801
v -0.545199 0.398150 0.286084
v -0.496276 0.412490 0.309090
v -0.529530 0.360490 0.288131
v -0.512197 0.355171 0.300494
v -0.533621 0.352717 0.285089
v -0.517229 0.325491 0.298268
v -0.493347 0.265991 0.360150
v -0.452101 0.214376 0.377020
v -0.415206 0.194126 0.354609
v -0.392912 0.222071 0.361299
v -0.408004 0.192018 0.352849
v -0.470174 0.237715 0.379439
v -0.447909 0.272450 0.384334
v -0.460942 0.299919 0.374454
v -0.426497 0.312003 0.404735
v -0.453495 0.312057 0.380971
v -0.426625 0.245563 0.376866
v -0.415952 0.270578 0.384154
v -0.409777 0.283544 0.390401
v -0.380574 0.295513 0.392682
v -0.377001 0.259465 0.370310
v -0.486619 0.174732 0.300462
v -0.520007 0.215893 0.321506
v -0.526627 0.213591 0.299323
v -0.553831 0.224436 0.282677
v -0.540692 0.218832 0.287031
v -0.526286 0.200764 0.268459
v -0.569442 0.208229 0.242677
v -0.478809 0.198013 0.363165
v -0.458152 0.164371 0.319179
v -0.456511 0.139452 0.291844
v -0.459906 0.119377 0.274048
v -0.448566 0.107041 0.277164
v -0.435556 0.168098 0.334429
v -0.501334 0.161787 0.255125
v -0.480758 0.120886 0.245053
v -0.503182 0.234526 0.360215
v -0.530264 0.248055 0.326514
v -0.567988 0.255384 0.301321
v -0.542017 0.233959 0.308592
v -0.596550 0.257748 0.293710
v -0.499113 0.201308 0.348279
v -0.604295 0.292895 0.275953
v -0.550146 0.295475 0.285652
v -0.522258 0.294152 0.304885
v -0.554303 0.324585 0.277981
v -0.525193 0.324302 0.292686
v -0.510156 0.281196 0.324110
v -0.586654 0.333428 0.267767
v -0.354111 0.228934 0.363612
v -0.426009 0.159644 0.330226
v -0.413098 0.142631 0.321897
v -0.398154 0.123069 0.318828
v -0.411346 0.142413 0.322935
v -0.372003 0.117396 0.333352
v -0.387039 0.106757 0.319166
v -0.376940 0.096493 0.323711
v -0.398158 0.123070 0.318827
v -0.510499 0.150377 0.235945
v -0.573497 0.175192 0.212974
v -0.550236 0.153036 0.210624
v -0.504639 0.119203 0.226703
v -0.494682 0.106137 0.228920
v -0.518781 0.134931 0.225643
v -0.424939 0.553422 0.294705
v -0.442365 0.558754 0.293346
v -0.406358 0.537942 0.303327
v -0.390845 0.518453 0.321238
v -0.380969 0.574931 0.273175
v -0.421471 0.555384 0.293941
v -0.423237 0.533989 0.303805
v -0.435900 0.535609 0.301983
v -0.429168 0.515666 0.309867
v -0.462834 0.545506 0.299747
v -0.382897 0.481499 0.345330
v -0.345101 0.493469 0.332209
v -0.289523 0.537250 0.300736
v -0.346764 0.537131 0.303672
v -0.319272 0.562165 0.292586
v -0.307492 0.586158 0.290397
v -0.325046 0.562285 0.293640
v -0.305255 0.585970 0.291760
v -0.341861 0.589661 0.272194
v -0.456632 0.528192 0.302857
v -0.442917 0.521332 0.305642
v -0.456538 0.506575 0.307357
v -0.427163 0.470248 0.331155
v -0.400491 0.453682 0.362216
v -0.386159 0.469899 0.352559
v -0.384396 0.448438 0.377722
v -0.348806 0.465472 0.364877
v -0.328229 0.447831 0.392538
v -0.305527 0.468811 0.350056
v -0.306142 0.504382 0.318001
v -0.275177 0.476081 0.343677
v -0.289194 0.520266 0.309347
v -0.294787 0.524266 0.307358
v -0.306147 0.504380 0.318003
v -0.344016 0.377145 0.453533
v -0.333826 0.347311 0.441955
v -0.309195 0.353415 0.448157
v -0.350533 0.432729 0.415753
v -0.296218 0.433556 0.436537
v -0.297749 0.443194 0.412937
v -0.342061 0.409986 0.445484
v -0.285146 0.408164 0.455263
v -0.257286 0.381671 0.439225
v -0.285425 0.374501 0.456123
v -0.264186 0.333166 0.440171
v -0.247551 0.348055 0.431342
v -0.240015 0.331480 0.429893
v -0.286028 0.324004 0.435978
v -0.274931 0.309873 0.434087
v -0.222620 0.343844 0.413192
v -0.255538 0.421559 0.408522
v -0.266795 0.420899 0.435670
v -0.226467 0.389235 0.389683
v -0.207490 0.397078 0.361878
v -0.211237 0.405145 0.360405
v -0.224404 0.407610 0.369403
v -0.191318 0.406306 0.345152
v -0.155968 0.374750 0.349486
v -0.240243 0.380493 0.418819
v -0.235653 0.380848 0.411565
v -0.196342 0.354099 0.390048
v -0.189631 0.340987 0.397445
v -0.210345 0.361455 0.396658
v -0.225155 0.365711 0.409238
v -0.144681 0.322712 0.398171
v -0.173280 0.331492 0.398802
v -0.189924 0.339400 0.400239
v -0.159859 0.374772 0.351297
v -0.156348 0.339447 0.382077
v -0.105652 0.358597 0.359250
v -0.264355 0.445933 0.375556
v -0.218099 0.416901 0.346807
v -0.226864 0.458654 0.319499
v -0.209144 0.431007 0.328829
v -0.177286 0.447886 0.305608
v -0.143169 0.505030 0.287171
v -0.176100 0.546513 0.292692
v -0.198969 0.499773 0.294127
v -0.177392 0.410643 0.332907
v -0.139087 0.444472 0.305958
v -0.168048 0.445384 0.305353
v -0.087810 0.479277 0.307116
v -0.212476 0.429375 0.333237
v -0.236063 0.422257 0.362543
v -0.247561 0.513790 0.323597
v -0.224515 0.584780 0.316001
v -0.246594 0.540582 0.311547
v -0.274379 0.453956 0.379462
v -0.267478 0.472070 0.350906
v -0.234361 0.545855 0.314796
v -0.188554 0.594731 0.318533
v -0.228492 0.565324 0.314510
v -0.238751 0.537192 0.316581
v -0.266311 0.470623 0.355157
v -0.235781 0.544352 0.315515
v -0.261134 0.474374 0.346366
v -0.244728 0.516020 0.320805
v -0.257204 0.496455 0.332283
v -0.230818 0.540102 0.312145
v -0.219116 0.407834 0.364263
v -0.238529 0.411891 0.384944
v -0.096048 0.445485 0.316686
v -0.383848 0.405359 0.447720
v -0.364485 0.338605 0.442004
v -0.405086 0.385757 0.454392
v -0.407485 0.347878 0.447434
v -0.403850 0.420349 0.430477
v -0.432481 0.368824 0.432395
v -0.387882 0.315866 0.418073
v -0.403139 0.295499 0.398028
v -0.447519 0.324445 0.388456
v -0.402551 0.438926 0.384007
v -0.400705 0.447165 0.371619
v -0.422789 0.426962 0.386048
v -0.336481 0.315970 0.422726
v -0.428728 0.395407 0.432432
v -0.443905 0.404766 0.373106
v -0.467588 0.408177 0.336396
v -0.459805 0.399579 0.350554
v -0.450471 0.405113 0.361839
v -0.477907 0.415487 0.324541
v -0.463176 0.411603 0.338191
v -0.478926 0.443313 0.313403
v -0.486812 0.419402 0.316534
v -0.477905 0.415486 0.324545
v -0.500194 0.423920 0.306997
v -0.487110 0.419536 0.316288
v -0.427924 0.436139 0.368929
v -0.451697 0.458963 0.335413
v -0.438789 0.435813 0.358676
v -0.439440 0.446041 0.350883
v -0.458556 0.467765 0.327776
v -0.451695 0.458962 0.335418
v -0.466828 0.477618 0.320248
v -0.500797 0.465583 0.299414
v -0.450021 0.538465 0.300754
v -0.489051 0.585416 0.296492
v -0.497051 0.636696 0.239136
v -0.517549 0.607588 0.284225
v -0.477881 0.633896 0.270404
v -0.538605 0.611902 0.253421
v -0.457426 0.618328 0.282728
v -0.461883 0.643286 0.254829
v -0.472471 0.654404 0.214778
v -0.459339 0.652592 0.231765
v -0.456947 0.657606 0.223752
v -0.451738 0.689848 0.186717
v -0.437705 0.672556 0.206489
v -0.473779 0.679955 0.161790
v -0.493410 0.647531 0.188617
v -0.444994 0.659265 0.221907
v -0.445357 0.661957 0.218147
v -0.422991 0.696816 0.188676
v -0.443017 0.725370 0.169578
v -0.523447 0.622801 0.216978
v -0.536414 0.619910 0.206033
v -0.550413 0.618714 0.196004
v -0.535631 0.641724 0.163630
v -0.567645 0.605633 0.221463
v -0.435894 0.659610 0.219640
v -0.425690 0.673737 0.204486
v -0.415943 0.691001 0.191962
v -0.410875 0.644372 0.231947
v -0.369334 0.654897 0.222939
v -0.341923 0.688284 0.209396
v -0.386991 0.665534 0.208322
v -0.375210 0.692419 0.193718
v -0.410476 0.701095 0.186650
v -0.415951 0.690988 0.191970
v -0.420418 0.612008 0.270532
v -0.413526 0.625822 0.261904
v -0.408720 0.615806 0.266477
v -0.368632 0.631065 0.259538
v -0.438858 0.577554 0.287977
v -0.328426 0.662781 0.241756
v -0.433147 0.563536 0.291323
v -0.532477 0.572947 0.312457
v -0.554047 0.597937 0.288682
v -0.577717 0.585601 0.266532
v -0.593492 0.545712 0.289350
v -0.563696 0.570285 0.300314
v -0.601937 0.560435 0.266293
v -0.613323 0.552920 0.265434
v -0.572243 0.525265 0.296618
v -0.542187 0.542668 0.308734
v -0.580418 0.521170 0.295318
v -0.592186 0.514349 0.293949
v -0.583149 0.588120 0.242293
v -0.635817 0.561238 0.220888
v -0.597303 0.495459 0.291740
v -0.589747 0.591136 0.229710
v -0.597589 0.593647 0.217415
v -0.569117 0.510619 0.293782
v -0.578024 0.501192 0.291812
v -0.535948 0.486046 0.290600
v -0.506717 0.512890 0.303565
v -0.483859 0.544429 0.302286
v -0.469688 0.538091 0.301334
v -0.484886 0.496547 0.310887
v -0.492150 0.516566 0.307801
v -0.468613 0.480284 0.319530
v -0.480592 0.497744 0.311979
v -0.302977 0.753745 0.031505
v -0.248734 0.733024 0.007657
v -0.303171 0.740429 -0.021264
v -0.254245 0.723846 -0.021246
v -0.293085 0.730576 -0.042528
v -0.278765 0.748424 0.041228
v -0.318044 0.777704 0.058387
v -0.296420 0.768076 0.065756
v -0.256220 0.744913 0.069368
v -0.294122 0.784099 0.095909
v -0.262313 0.777595 0.113407
v -0.219701 0.736315 0.070507
v -0.215619 0.753650 0.097922
v -0.210305 0.724226 0.032005
v -0.171013 0.749509 0.093502
v -0.237759 0.761231 0.104296
v -0.231752 0.721492 -0.016396
v -0.196151 0.724212 -0.008902
v -0.206050 0.721735 -0.014419
v -0.156281 0.733160 -0.019686
v -0.186075 0.723826 -0.015180
v -0.217166 0.711088 -0.028752
v -0.156291 0.733155 -0.019682
v -0.359547 0.782804 0.040180
v -0.362881 0.797994 0.059290
v -0.355155 0.773899 0.025492
v -0.371869 0.772712 0.023393
v -0.386555 0.790282 0.049120
v -0.361120 0.781980 0.038891
v -0.347812 0.756584 -0.027278
v -0.335468 0.769096 0.024676
v -0.349806 0.781438 0.039639
v -0.350017 0.789834 0.051726
v -0.383457 0.767951 0.019596
v -0.376814 0.776563 0.030292
v -0.316860 0.744994 -0.029863
v -0.377183 0.752441 -0.023786
v -0.470655 0.655783 -0.017840
v -0.502181 0.638285 -0.003049
v -0.493506 0.654754 0.012486
v -0.522504 0.640395 0.009668
v -0.506815 0.650503 0.017047
v -0.520641 0.647655 0.021144
v -0.491430 0.627876 -0.013713
v -0.522498 0.622236 -0.001797
v -0.502906 0.661420 0.040727
v -0.541380 0.593998 -0.007655
v -0.490654 0.592343 -0.028313
v -0.545580 0.562536 -0.029192
v -0.470125 0.687878 0.047395
v -0.431189 0.700497 0.008800
v -0.439842 0.677822 -0.020167
v -0.447445 0.656768 -0.035533
v -0.434296 0.665595 -0.044901
v -0.414687 0.684330 -0.064154
v -0.415263 0.663414 -0.072658
v -0.438675 0.630123 -0.054209
v -0.433969 0.652565 -0.051740
v -0.426182 0.646256 -0.064014
v -0.418611 0.604484 -0.096346
v -0.453407 0.587667 -0.062839
v -0.455188 0.560639 -0.097479
v -0.429111 0.573285 -0.144525
v -0.467208 0.542495 -0.143553
v -0.494578 0.533040 -0.106183
v -0.472735 0.574668 -0.057139
v -0.459187 0.552371 -0.111356
v -0.487958 0.532188 -0.147464
v -0.515943 0.523182 -0.133583
v -0.491166 0.558098 -0.063171
v -0.483068 0.574619 -0.050815
v -0.497556 0.567801 -0.045017
v -0.499800 0.545702 -0.075363
v -0.499873 0.545612 -0.075460
v -0.491162 0.558107 -0.063162
v -0.447678 0.736203 0.059655
v -0.422544 0.722539 0.021299
v -0.409943 0.739316 0.017217
v -0.415650 0.721047 0.008327
v -0.409965 0.720291 -0.005269
v -0.505706 0.671012 0.055061
v -0.488223 0.693492 0.069669
v -0.382443 0.830804 0.086115
v -0.356314 0.829957 0.084352
v -0.397386 0.752959 0.173640
v -0.379987 0.804812 0.182383
v -0.426351 0.790242 0.164952
v -0.416340 0.822454 0.072712
v -0.362006 0.789521 0.049349
v -0.406608 0.730919 0.176315
v -0.415875 0.721985 0.177004
v -0.401559 0.730199 0.176966
v -0.438954 0.837937 0.095868
v -0.462546 0.803645 0.083821
v -0.462054 0.823508 0.120533
v -0.413872 0.842619 0.134590
v -0.374962 0.852714 0.112715
v -0.404038 0.828605 0.161913
v -0.459137 0.810700 0.145339
v -0.430827 0.804772 0.062766
v -0.419603 0.773739 0.044348
v -0.388492 0.750777 -0.005465
v -0.411391 0.760699 0.030203
v -0.403790 0.751744 0.013485
v -0.395691 0.773692 0.029564
v -0.389122 0.763885 0.012886
v -0.396596 0.788378 0.046403
v -0.469134 0.765135 0.088756
v -0.469279 0.751485 0.085133
v -0.489139 0.719447 0.088332
v -0.546081 0.671105 0.081029
v -0.540981 0.670347 0.069171
v -0.489012 0.737403 0.109018
v -0.525813 0.687799 0.102568
v -0.510904 0.698656 0.091548
v -0.544749 0.676175 0.088973
v -0.591546 0.662729 0.086588
v -0.524992 0.686928 0.087393
v -0.476952 0.772767 0.113807
v -0.476208 0.765068 0.104210
v -0.500330 0.699913 0.113329
v -0.471032 0.717738 0.138428
v -0.502982 0.671567 0.140532
v -0.525052 0.687916 0.103355
v -0.549528 0.655357 0.128012
v -0.514246 0.686939 0.116364
v -0.499010 0.704200 0.116118
v -0.486251 0.722972 0.118298
v -0.462663 0.750793 0.139777
v -0.450366 0.751716 0.153689
v -0.434181 0.751392 0.164685
v -0.359689 0.864664 0.149482
v -0.357764 0.852299 0.170826
v -0.350143 0.799469 0.062851
v -0.309269 0.795468 0.086761
v -0.303153 0.780553 0.076950
v -0.326789 0.831468 0.095047
v -0.352677 0.825903 0.187323
v -0.294976 0.816878 0.180541
v -0.297580 0.836722 0.164828
v -0.280093 0.816837 0.182030
v -0.230958 0.830510 0.181321
v -0.261266 0.816004 0.185992
v -0.284541 0.834205 0.145164
v -0.331955 0.856658 0.120603
v -0.225586 0.830403 0.162429
v -0.284140 0.819490 0.127676
v -0.267111 0.817639 0.136478
v -0.249015 0.816760 0.143008
v -0.255218 0.787412 0.201467
v -0.347793 0.783711 0.189848
v -0.320588 0.781154 0.200541
v -0.322751 0.767244 0.200984
v -0.304482 0.766390 0.210669
v -0.297435 0.755207 0.222072
v -0.289613 0.758781 0.220421
v -0.324612 0.707627 0.209502
v -0.334907 0.724993 0.195453
v -0.353372 0.753322 0.184495
v -0.255934 0.771265 0.214730
v -0.386307 0.753233 0.176131
v -0.405328 0.711030 0.182616
v -0.370893 0.722143 0.182342
v -0.395509 0.731698 0.177451
v -0.405320 0.711043 0.182612
v -0.578052 0.640546 0.146851
v -0.636323 0.639542 0.156921
v -0.600560 0.624842 0.175407
v -0.637870 0.610306 0.178366
v -0.610862 0.596885 0.201157
v -0.606420 0.597014 0.206025
v -0.585242 0.613159 0.195580
v -0.682114 0.584450 0.172944
v -0.674734 0.549645 0.216360
v -0.579674 0.622317 0.178138
v -0.564929 0.619535 0.186626
v -0.546016 0.661940 0.122945
v -0.713024 0.560913 0.170452
v -0.734592 0.524018 0.125203
v -0.725601 0.515669 0.158600
v -0.744346 0.494777 0.128691
v -0.744756 0.512459 0.114155
v -0.756471 0.485815 0.117223
v -0.756861 0.502600 0.103423
v -0.718616 0.554406 0.112001
v -0.753197 0.510905 0.087016
v -0.719665 0.486631 0.163009
v -0.703744 0.590928 0.148741
v -0.699976 0.529712 0.219236
v -0.708444 0.503921 0.208475
v -0.701634 0.645991 0.091093
v -0.669155 0.663172 0.065395
v -0.693239 0.628162 0.026691
v -0.705344 0.621188 0.044336
v -0.666847 0.656550 0.142138
v -0.605885 0.665655 0.109601
v -0.698618 0.653693 0.120141
v -0.711712 0.619936 0.102423
v -0.713871 0.611931 0.047945
v -0.716296 0.604354 0.058896
v -0.723266 0.597107 0.039578
v -0.735507 0.596145 0.009350
v -0.732671 0.591116 0.022425
v -0.714060 0.611615 0.028459
v -0.724222 0.604433 0.012222
v -0.737888 0.565061 0.030777
v -0.722038 0.566955 0.077174
v -0.714090 0.589604 0.099412
v -0.726648 0.555472 0.084086
v -0.742986 0.532432 0.074341
v -0.762446 0.527853 0.035917
v -0.721097 0.586546 0.058343
v -0.659271 0.672867 0.107899
v -0.632295 0.667552 0.086043
v -0.593615 0.667672 0.100552
v -0.578724 0.670719 0.104184
v -0.644604 0.655665 0.022280
v -0.633274 0.619133 -0.002590
v -0.603239 0.642344 0.016395
v -0.596417 0.603197 -0.004997
v -0.593383 0.658208 0.052826
v -0.684279 0.619577 -0.004455
v -0.710466 0.612895 0.005611
v -0.705889 0.608178 -0.023464
v -0.721816 0.606952 -0.006321
v -0.662066 0.605422 -0.012932
v -0.677785 0.598251 -0.022812
v -0.690851 0.593082 -0.033338
v -0.684734 0.568143 -0.046423
v -0.653104 0.566746 -0.030341
v -0.660531 0.537645 -0.067970
v -0.622699 0.594354 -0.009884
v -0.617068 0.530486 -0.062844
v -0.608550 0.550051 -0.039803
v -0.569964 0.651862 0.035617
v -0.552139 0.640550 0.017950
v -0.551268 0.618099 0.002327
v -0.536749 0.619957 0.001005
v -0.541345 0.656144 0.046700
v -0.523276 0.662390 0.051639
v -0.531002 0.669355 0.064137
v -0.549907 0.540347 -0.054322
v -0.584342 0.571366 -0.023119
v -0.578503 0.543965 -0.050948
v -0.566029 0.660302 0.057907
v -0.641764 0.381707 0.277397
v -0.665109 0.360466 0.280322
v -0.662407 0.344183 0.280317
v -0.680384 0.372929 0.282059
v -0.700685 0.336174 0.291496
v -0.635854 0.408432 0.284461
v -0.637438 0.326802 0.270754
v -0.692216 0.365822 0.284693
v -0.704332 0.354777 0.289308
v -0.573423 0.362018 0.271838
v -0.597307 0.383154 0.273157
v -0.592733 0.418545 0.283357
v -0.592599 0.358103 0.269174
v -0.574291 0.448724 0.289299
v -0.596825 0.480688 0.291669
v -0.618036 0.468673 0.296749
v -0.681344 0.419144 0.283875
v -0.707489 0.362675 0.287556
v -0.679455 0.395666 0.281887
v -0.651334 0.439266 0.294888
v -0.554073 0.400858 0.284600
v -0.552445 0.430100 0.289760
v -0.529807 0.433548 0.293611
v -0.526801 0.422910 0.295846
v -0.552448 0.430101 0.289759
v -0.537939 0.443573 0.291433
v -0.526950 0.438617 0.293210
v -0.499767 0.425130 0.307234
v -0.673444 0.529390 0.272321
v -0.698642 0.506501 0.281423
v -0.673676 0.502135 0.300801
v -0.657226 0.480622 0.305171
v -0.615382 0.499995 0.295191
v -0.639893 0.522094 0.291105
v -0.603877 0.507268 0.293906
v -0.630081 0.543879 0.262488
v -0.625397 0.546530 0.264881
v -0.707882 0.479106 0.270213
v -0.708512 0.461550 0.251534
v -0.708679 0.439735 0.271440
v -0.712467 0.433890 0.259003
v -0.732427 0.390728 0.278907
v -0.691777 0.458525 0.289742
v -0.716029 0.397895 0.284581
v -0.706634 0.448827 0.213202
v -0.716122 0.405987 0.222432
v -0.655409 0.545845 0.237969
v -0.651339 0.553725 0.225423
v -0.707798 0.479163 0.220850
v -0.710502 0.473236 0.198653
v -0.728166 0.462616 0.155363
v -0.717389 0.467573 0.176301
v -0.732980 0.461052 0.148220
v -0.728154 0.462619 0.155377
v -0.716367 0.434119 0.183903
v -0.730814 0.393499 0.187368
v -0.732991 0.461050 0.148206
v -0.659770 0.198957 0.226112
v -0.624443 0.212120 0.244063
v -0.660556 0.233216 0.274753
v -0.636683 0.257924 0.288849
v -0.593365 0.228070 0.265509
v -0.575976 0.230531 0.274851
v -0.627775 0.175027 0.207848
v -0.610219 0.138290 0.192891
v -0.616989 0.181774 0.214556
v -0.701318 0.205644 0.233981
v -0.683287 0.189792 0.216284
v -0.680196 0.168100 0.196939
v -0.663947 0.146528 0.184801
v -0.656092 0.177820 0.206949
v -0.644269 0.156254 0.193790
v -0.729083 0.233765 0.297416
v -0.721106 0.218297 0.268828
v -0.709579 0.265936 0.313271
v -0.675309 0.296354 0.296186
v -0.718379 0.304945 0.312696
v -0.669425 0.318391 0.286751
v -0.663752 0.330474 0.281956
v -0.631924 0.275376 0.287905
v -0.788517 0.223783 0.298995
v -0.742773 0.215355 0.275412
v -0.726331 0.200580 0.234277
v -0.787013 0.237504 0.209376
v -0.816004 0.230201 0.247731
v -0.819178 0.260885 0.224017
v -0.756324 0.203382 0.215206
v -0.805061 0.219972 0.268830
v -0.743646 0.198250 0.228572
v -0.792158 0.263524 0.194227
v -0.717763 0.189801 0.217818
v -0.723567 0.169509 0.187979
v -0.709460 0.177594 0.204404
v -0.755680 0.212326 0.197790
v -0.743146 0.200305 0.187980
v -0.732949 0.187316 0.176792
v -0.732290 0.207873 0.161597
v -0.782802 0.260622 0.179187
v -0.785036 0.273405 0.161183
v -0.781253 0.269484 0.159869
v -0.785303 0.279448 0.141354
v -0.781829 0.275845 0.140151
v -0.764290 0.259176 0.140920
v -0.800017 0.296845 0.151541
v -0.776129 0.264053 0.075986
v -0.757509 0.251876 0.100033
v -0.768128 0.249436 0.170827
v -0.733138 0.221125 0.130943
v -0.772598 0.262717 0.347111
v -0.748221 0.313326 0.332686
v -0.745478 0.270053 0.336246
v -0.726870 0.329920 0.306107
v -0.800150 0.280158 0.347763
v -0.793402 0.321928 0.337036
v -0.834717 0.308565 0.332858
v -0.818184 0.330549 0.307981
v -0.795112 0.247376 0.335774
v -0.716952 0.343147 0.296818
v -0.724475 0.350228 0.296764
v -0.757234 0.348626 0.305822
v -0.744169 0.333034 0.314659
v -0.735670 0.349937 0.301993
v -0.768595 0.354886 0.287503
v -0.812279 0.331210 0.272995
v -0.761793 0.297318 0.347102
v -0.740333 0.369796 0.241888
v -0.752394 0.356340 0.212456
v -0.826103 0.316914 0.236644
v -0.787604 0.336568 0.196422
v -0.751861 0.383291 0.159173
v -0.792409 0.370968 0.133725
v -0.811281 0.328980 0.182004
v -0.789919 0.353975 0.157166
v -0.872354 0.246604 0.312795
v -0.883648 0.270062 0.283520
v -0.865043 0.232288 0.281100
v -0.884409 0.283431 0.300342
v -0.866752 0.268306 0.335206
v -0.833000 0.245539 0.339554
v -0.846756 0.302733 0.337541
v -0.846851 0.324745 0.294900
v -0.842695 0.224414 0.308149
v -0.866649 0.247226 0.261995
v -0.864594 0.286504 0.252481
v -0.839247 0.274482 0.230357
v -0.831817 0.306693 0.204340
v -0.832060 0.286795 0.214825
v -0.824844 0.316996 0.161995
v -0.815951 0.287760 0.197832
v -0.822820 0.338381 0.141859
v -0.810318 0.338823 0.161239
v -0.809583 0.377970 0.119265
v -0.869324 0.311798 0.284812
v -0.815839 0.311415 0.132795
v -0.835573 0.268013 0.231970
v -0.718013 0.160820 0.049086
v -0.724810 0.169195 0.051337
v -0.734318 0.182051 0.019338
v -0.731817 0.178601 0.043053
v -0.718697 0.123477 0.125814
v -0.715448 0.142695 0.082065
v -0.714050 0.098752 0.122652
v -0.719643 0.156963 0.095982
v -0.720607 0.158742 0.069593
v -0.723734 0.169845 0.082953
v -0.727216 0.171638 0.057655
v -0.730256 0.182434 0.070645
v -0.718861 0.176760 0.103626
v -0.683533 0.075007 0.056425
v -0.719482 0.146824 0.157091
v -0.725308 0.173627 0.164455
v -0.695980 0.093443 0.156451
v -0.703652 0.145739 0.180430
v -0.680432 0.119279 0.175094
v -0.700883 0.163517 0.193169
v -0.689214 0.066335 0.082502
v -0.683637 0.049312 0.067719
v -0.683360 0.059263 0.108754
v -0.669569 -0.004443 0.069386
v -0.683493 0.019282 0.042033
v -0.678375 0.154883 0.189227
v -0.675374 0.042073 0.104152
v -0.670852 0.027192 0.098299
v -0.667196 0.003968 0.091529
v -0.667086 0.003809 0.092112
v -0.667223 0.022749 0.117987
v -0.684042 0.059603 0.127298
v -0.663747 -0.012484 0.110445
v -0.670375 0.049956 0.153524
v -0.676321 0.044757 0.129593
v -0.664406 0.033652 0.155363
v -0.670530 0.029225 0.131725
v -0.669614 0.062763 0.160602
v -0.657604 0.073849 0.171894
v -0.649345 0.056698 0.175186
v -0.660869 0.047991 0.165029
v -0.642090 0.039754 0.180983
v -0.653244 0.031329 0.171151
v -0.644516 -0.001186 0.186350
v -0.651794 0.074039 0.174097
v -0.623264 0.050367 0.188918
v -0.654161 0.097643 0.174717
v -0.647065 0.088243 0.176430
v -0.639652 0.079789 0.178705
v -0.697351 0.124351 0.037876
v -0.713310 0.156604 0.028322
v -0.704300 0.147536 0.018927
v -0.679468 0.106415 -0.004170
v -0.681656 0.074897 0.019979
v -0.680255 0.058425 0.012175
v -0.682516 0.038256 0.010755
v -0.791546 0.220516 0.001834
v -0.803629 0.256297 0.026540
v -0.812307 0.252398 -0.018649
v -0.777961 0.225623 0.032855
v -0.791071 0.236294 -0.050972
v -0.823670 0.269244 -0.074134
v -0.768821 0.204128 0.011898
v -0.740562 0.187363 0.034214
v -0.761112 0.202340 -0.022760
v -0.728792 0.177305 0.007040
v -0.704221 0.161224 -0.009416
v -0.746361 0.192619 0.033232
v -0.751834 0.208294 0.047761
v -0.735854 0.182999 0.045457
v -0.739089 0.194493 0.059289
v -0.739226 0.221751 0.085924
v -0.774634 0.233437 -0.070861
v -0.797171 0.247275 -0.080707
v -0.782157 0.240436 -0.088179
v -0.803928 0.250920 -0.099324
v -0.790076 0.244608 -0.106216
v -0.763504 0.241410 -0.102456
v -0.743524 0.219683 -0.063538
v -0.708382 0.207766 -0.088222
v -0.761057 0.250310 0.090069
v -0.723229 0.192371 -0.044066
v -0.686991 0.162378 -0.063727
v -0.669994 0.130287 -0.051226
v -0.678206 0.148272 -0.072782
v -0.667748 0.123167 -0.088292
v -0.660851 0.076461 -0.055618
v -0.676048 0.104982 -0.007301
v -0.836905 0.302217 0.018699
v -0.840094 0.283588 -0.034186
v -0.847447 0.330827 0.002306
v -0.847720 0.313276 -0.041983
v -0.834813 0.365778 -0.021565
v -0.841163 0.289770 -0.075101
v -0.843204 0.282132 -0.112057
v -0.840129 0.315819 -0.083135
v -0.841594 0.311111 -0.101485
v -0.844058 0.307932 -0.116264
v -0.831122 0.357778 -0.110681
v -0.836815 0.352106 -0.057364
v -0.834581 0.363871 -0.062985
v -0.833917 0.371011 -0.076300
v -0.833136 0.399683 -0.061775
v -0.834638 0.405113 -0.049710
v -0.833025 0.386056 -0.049389
v -0.835364 0.415963 -0.032075
v -0.811365 0.296365 0.083276
v -0.828725 0.312430 0.085853
v -0.788995 0.281506 0.099832
v -0.791119 0.286572 0.111064
v -0.784429 0.279885 0.119986
v -0.788086 0.283675 0.121256
v -0.859653 0.336263 0.054667
v -0.831323 0.369980 0.105331
v -0.827742 0.411397 0.096973
v -0.851383 0.390778 0.077084
v -0.857535 0.395731 0.047760
v -0.855020 0.362138 0.029396
v -0.844479 0.396388 0.010122
v -0.843083 0.410931 0.000792
v -0.843425 0.424912 -0.010021
v -0.853388 0.432406 0.013799
v -0.842231 0.340543 0.099426
v -0.818113 0.453506 0.092534
v -0.786496 0.488486 0.083510
v -0.818828 0.482851 0.067799
v -0.785725 0.468197 0.100382
v -0.770684 0.494627 0.093204
v -0.770274 0.476949 0.107740
v -0.756470 0.485815 0.117219
v -0.837970 0.461674 0.080350
v -0.750915 0.477317 0.122175
v -0.798338 0.493583 0.060371
v -0.777702 0.503531 0.063861
v -0.759124 0.516663 0.068249
v -0.792762 0.515747 0.018346
v -0.774355 0.453811 0.110299
v -0.776507 0.437348 0.110205
v -0.738281 0.459538 0.141360
v -0.754945 0.456146 0.124334
v -0.743042 0.428336 0.140578
v -0.773274 0.400020 0.126361
v -0.738254 0.459546 0.141396
v -0.823858 0.500204 0.026212
v -0.846475 0.480263 0.037285
v -0.825382 0.506235 0.016527
v -0.857272 0.474374 -0.002286
v -0.861045 0.441148 0.046934
v -0.852776 0.446385 -0.005541
v -0.853969 0.453027 -0.014866
v -0.853601 0.446224 0.070113
v -0.842338 0.414948 -0.102925
v -0.834150 0.382162 -0.084955
v -0.853234 0.454780 -0.089765
v -0.836875 0.373232 -0.133731
v -0.839107 0.381551 -0.139085
v -0.839190 0.358425 -0.142983
v -0.824236 0.549698 -0.115160
v -0.805110 0.525532 -0.158100
v -0.830041 0.515284 -0.143019
v -0.827203 0.501785 -0.180079
v -0.833008 0.497335 -0.177205
v -0.846276 0.482583 -0.163223
v -0.859209 0.501977 -0.108061
v -0.798254 0.511108 -0.204992
v -0.791395 0.544448 -0.145113
v -0.770604 0.535858 -0.207335
v -0.763396 0.553503 -0.171548
v -0.867085 0.536798 -0.076996
v -0.827204 0.570348 -0.084700
v -0.866416 0.537318 -0.036401
v -0.827838 0.568459 -0.050750
v -0.831832 0.542537 -0.020167
v -0.801361 0.564741 -0.027087
v -0.879665 0.522636 -0.053870
v -0.877773 0.495782 -0.064854
v -0.856104 0.486343 -0.111348
v -0.851375 0.480956 -0.124268
v -0.845675 0.456789 -0.154364
v -0.864184 0.469659 -0.051729
v -0.855992 0.459214 -0.024355
v -0.851597 0.505771 -0.003505
v -0.828936 0.520550 -0.001120
v -0.827075 0.513033 0.007398
v -0.851914 0.452157 -0.024919
v -0.847897 0.450905 -0.122332
v -0.765369 0.553434 0.006591
v -0.850918 0.451520 -0.032139
v -0.846068 0.438497 -0.020979
v -0.845650 0.441555 -0.052298
v -0.838876 0.423792 -0.050885
v -0.799343 0.592247 -0.098247
v -0.797663 0.598409 -0.055365
v -0.764241 0.607012 -0.087441
v -0.761533 0.578507 -0.127464
v -0.750432 0.556323 -0.176398
v -0.738920 0.584207 -0.101396
v -0.713583 0.536873 -0.142234
v -0.707677 0.531571 -0.200031
v -0.774194 0.591665 -0.027358
v -0.660947 0.517722 -0.194366
v -0.696561 0.538392 -0.238466
v -0.683551 0.528833 -0.116402
v -0.667113 0.515938 -0.166529
v -0.649469 0.516120 -0.185759
v -0.664350 0.520270 -0.189960
v -0.620999 0.513037 -0.177706
v -0.764260 0.601611 -0.037304
v -0.727250 0.602158 -0.044888
v -0.734423 0.603028 -0.017987
v -0.705888 0.608179 -0.023468
v -0.718372 0.585393 -0.066072
v -0.702753 0.588838 -0.045531
v -0.688472 0.543370 -0.080828
v -0.735800 0.599932 -0.004037
v -0.758911 0.581877 -0.007429
v -0.744642 0.586001 0.006641
v -0.666075 0.521683 -0.120309
v -0.663710 0.528485 -0.089681
v -0.860810 0.398178 -0.211906
v -0.866475 0.354741 -0.212466
v -0.851325 0.402678 -0.167051
v -0.857966 0.429684 -0.202410
v -0.849529 0.359738 -0.169449
v -0.851725 0.348024 -0.171269
v -0.846544 0.431855 -0.145000
v -0.846409 0.441263 -0.133915
v -0.873254 0.481331 -0.270822
v -0.840874 0.489518 -0.214106
v -0.855703 0.492179 -0.267849
v -0.837680 0.490848 -0.194894
v -0.801348 0.509864 -0.245390
v -0.883229 0.445367 -0.249457
v -0.859754 0.456582 -0.209405
v -0.869420 0.466008 -0.232049
v -0.886664 0.452229 -0.281674
v -0.825385 0.503395 -0.263314
v -0.814921 0.509239 -0.265774
v -0.815778 0.511795 -0.302331
v -0.805416 0.516212 -0.268874
v -0.843742 0.492476 -0.304721
v -0.842437 0.495647 -0.293737
v -0.827103 0.513781 -0.344807
v -0.835711 0.500717 -0.355331
v -0.845259 0.485880 -0.329417
v -0.862080 0.465236 -0.312263
v -0.836709 0.481676 -0.362791
v -0.851082 0.448946 -0.334423
v -0.838405 0.479088 -0.354879
v -0.833807 0.491205 -0.388243
v -0.833802 0.491237 -0.388229
v -0.833531 0.508615 -0.404751
v -0.840948 0.450758 -0.374229
v -0.859033 0.459696 -0.317957
v -0.857290 0.429617 -0.320448
v -0.870388 0.426147 -0.300563
v -0.853866 0.459635 -0.327678
v -0.841937 0.430409 -0.361167
v -0.840617 0.419890 -0.350826
v -0.845491 0.420757 -0.337042
v -0.839197 0.398547 -0.330017
v -0.827440 0.380324 -0.354790
v -0.871725 0.386941 -0.256454
v -0.867900 0.397932 -0.230649
v -0.860307 0.384897 -0.282108
v -0.849420 0.403709 -0.312968
v -0.840858 0.395343 -0.324175
v -0.834295 0.386788 -0.335365
v -0.838597 0.373447 -0.311594
v -0.860914 0.399625 -0.213730
v -0.873878 0.317594 -0.213428
v -0.862929 0.339684 -0.265452
v -0.867374 0.304123 -0.240760
v -0.839953 0.330225 -0.291557
v -0.823439 0.340796 -0.339896
v -0.854014 0.236339 -0.221914
v -0.861256 0.237998 -0.187528
v -0.878159 0.255993 -0.219209
v -0.881972 0.282748 -0.184802
v -0.834368 0.289272 -0.267924
v -0.823229 0.276029 -0.266800
v -0.816151 0.290061 -0.285157
v -0.824906 0.298322 -0.284750
v -0.810025 0.298002 -0.302668
v -0.818198 0.305709 -0.302288
v -0.784596 0.283632 -0.302613
v -0.805473 0.254456 -0.246882
v -0.759724 0.280643 -0.294089
v -0.772130 0.283292 -0.326306
v -0.832652 0.227086 -0.206677
v -0.721576 0.277278 -0.301079
v -0.763744 0.278305 -0.280221
v -0.720328 0.272906 -0.333415
v -0.692046 0.252736 -0.362130
v -0.699551 0.248581 -0.375519
v -0.727713 0.272337 -0.352168
v -0.766798 0.268641 -0.250806
v -0.789318 0.258162 -0.241103
v -0.727873 0.278321 -0.289219
v -0.686890 0.260652 -0.330493
v -0.666294 0.242883 -0.344441
v -0.689683 0.264365 -0.319593
v -0.704429 0.270194 -0.318835
v -0.679475 0.251497 -0.348491
v -0.684023 0.242607 -0.368617
v -0.766820 0.271408 -0.260116
v -0.784663 0.261819 -0.245076
v -0.755345 0.260391 -0.210296
v -0.693501 0.272392 -0.244918
v -0.651337 0.234318 -0.203105
v -0.708328 0.253820 -0.196602
v -0.656905 0.256410 -0.240497
v -0.739403 0.277961 -0.270591
v -0.677902 0.260367 -0.321277
v -0.822258 0.232235 -0.177816
v -0.785873 0.228684 -0.187064
v -0.807243 0.244368 -0.146270
v -0.744997 0.227080 -0.166692
v -0.743012 0.233422 -0.141025
v -0.700648 0.201719 -0.146610
v -0.750470 0.229727 -0.169531
v -0.705296 0.206443 -0.151966
v -0.661139 0.210254 -0.170504
v -0.822541 0.252014 -0.133872
v -0.798215 0.245872 -0.124589
v -0.812651 0.252447 -0.117404
v -0.837865 0.257516 -0.140640
v -0.829149 0.266703 -0.110820
v -0.854842 0.336453 -0.172591
v -0.846308 0.331814 -0.154128
v -0.862171 0.272045 -0.154445
v -0.833189 0.262877 -0.125865
v -0.853597 0.303597 -0.145004
v -0.848078 0.305415 -0.130831
v -0.800926 0.534073 -0.335038
v -0.803758 0.549281 -0.361897
v -0.801744 0.541149 -0.348832
v -0.782347 0.553547 -0.322578
v -0.770594 0.557022 -0.280264
v -0.788151 0.532624 -0.273953
v -0.796468 0.524027 -0.271609
v -0.688567 0.566274 -0.316454
v -0.743271 0.578914 -0.336971
v -0.725326 0.579380 -0.293184
v -0.723154 0.571979 -0.347788
v -0.759622 0.590346 -0.379891
v -0.767328 0.573608 -0.337759
v -0.755797 0.572829 -0.291682
v -0.785918 0.560284 -0.343741
v -0.790808 0.564905 -0.357885
v -0.700331 0.558025 -0.357193
v -0.736453 0.579128 -0.374932
v -0.714242 0.558495 -0.255908
v -0.675206 0.566101 -0.293283
v -0.674601 0.556453 -0.273333
v -0.642173 0.564765 -0.290200
v -0.657362 0.561987 -0.313138
v -0.640563 0.562806 -0.311924
v -0.656383 0.531335 -0.240698
v -0.641023 0.557107 -0.275700
v -0.641562 0.549232 -0.349488
v -0.768438 0.540805 -0.238413
v -0.761633 0.547428 -0.240576
v -0.740815 0.561383 -0.251091
v -0.745576 0.553440 -0.213026
v -0.731643 0.550121 -0.220394
v -0.838559 0.460650 -0.424869
v -0.837764 0.461393 -0.422437
v -0.839954 0.465654 -0.436018
v -0.838068 0.452925 -0.431451
v -0.838907 0.468301 -0.417456
v -0.838840 0.484523 -0.425654
v -0.845185 0.430955 -0.349037
v -0.840267 0.476298 -0.427400
v -0.823514 0.367248 -0.417868
v -0.811184 0.419248 -0.482771
v -0.793203 0.365110 -0.456750
v -0.832475 0.402865 -0.436765
v -0.832276 0.409740 -0.384732
v -0.834203 0.435575 -0.472698
v -0.841834 0.458748 -0.452204
v -0.775957 0.340112 -0.464060
v -0.786476 0.352115 -0.456868
v -0.785343 0.344610 -0.454613
v -0.774359 0.392636 -0.488813
v -0.757232 0.349816 -0.482985
v -0.837837 0.420958 -0.366815
v -0.784563 0.310296 -0.444684
v -0.779981 0.330095 -0.456647
v -0.772608 0.311147 -0.464555
v -0.785880 0.288641 -0.425332
v -0.820632 0.329086 -0.397530
v -0.804597 0.310695 -0.373055
v -0.770499 0.287525 -0.367080
v -0.817106 0.326074 -0.347131
v -0.819238 0.326612 -0.337691
v -0.822993 0.326632 -0.322493
v -0.801488 0.306601 -0.341051
v -0.813855 0.311813 -0.321028
v -0.805100 0.303555 -0.321432
v -0.757418 0.410633 -0.504147
v -0.739537 0.482362 -0.526893
v -0.717595 0.442525 -0.501657
v -0.719453 0.403911 -0.495507
v -0.720982 0.407060 -0.495601
v -0.712911 0.393642 -0.494165
v -0.724401 0.389542 -0.495002
v -0.681139 0.379816 -0.493079
v -0.678472 0.428818 -0.495474
v -0.633264 0.404843 -0.504365
v -0.709814 0.348158 -0.499507
v -0.716983 0.367149 -0.495751
v -0.732854 0.381328 -0.494732
v -0.685508 0.455194 -0.504182
v -0.697231 0.441205 -0.499961
v -0.684844 0.442057 -0.500209
v -0.626738 0.440934 -0.515263
v -0.640012 0.454321 -0.512671
v -0.716117 0.541263 -0.468309
v -0.701683 0.491979 -0.494537
v -0.747142 0.506768 -0.522931
v -0.752181 0.540348 -0.504551
v -0.805127 0.473085 -0.556237
v -0.815648 0.501228 -0.562162
v -0.785237 0.516046 -0.557438
v -0.845439 0.488766 -0.546156
v -0.830214 0.457761 -0.534920
v -0.864097 0.489977 -0.515087
v -0.850878 0.463951 -0.508059
v -0.856390 0.489401 -0.476437
v -0.775080 0.465526 -0.540850
v -0.800914 0.447178 -0.531447
v -0.730334 0.358292 -0.494583
v -0.792003 0.421620 -0.503193
v -0.728045 0.488171 -0.520065
v -0.716208 0.479096 -0.518853
v -0.688908 0.469995 -0.510982
v -0.663004 0.467723 -0.501639
v -0.723867 0.574454 -0.442325
v -0.695447 0.536366 -0.435976
v -0.691631 0.547737 -0.413138
v -0.677859 0.531404 -0.421689
v -0.679446 0.538239 -0.414689
v -0.660376 0.526256 -0.412295
v -0.661869 0.532694 -0.405700
v -0.674016 0.509375 -0.439326
v -0.641962 0.498816 -0.428053
v -0.688952 0.503464 -0.477352
v -0.663648 0.482137 -0.485507
v -0.657800 0.488109 -0.459766
v -0.619928 0.472943 -0.461584
v -0.668250 0.486109 -0.484300
v -0.688949 0.503463 -0.477352
v -0.611518 0.462623 -0.511373
v -0.665722 0.484422 -0.485247
v -0.877665 0.507219 -0.528786
v -0.885742 0.551292 -0.518267
v -0.865188 0.530488 -0.559929
v -0.861319 0.565617 -0.554227
v -0.827436 0.545233 -0.573540
v -0.774235 0.553111 -0.535891
v -0.799809 0.583816 -0.546093
v -0.784938 0.612128 -0.519877
v -0.796174 0.550657 -0.564140
v -0.837382 0.590171 -0.546125
v -0.868490 0.582361 -0.526207
v -0.879312 0.567962 -0.491795
v -0.877557 0.521541 -0.489146
v -0.864955 0.537677 -0.464659
v -0.817017 0.503712 -0.562886
v -0.847377 0.492289 -0.547179
v -0.853603 0.509831 -0.457371
v -0.846870 0.503544 -0.444780
v -0.841502 0.509158 -0.432555
v -0.842777 0.510515 -0.435191
v -0.846680 0.550032 -0.431465
v -0.839670 0.566374 -0.417973
v -0.830864 0.604185 -0.417743
v -0.864690 0.612502 -0.468027
v -0.803740 0.631435 -0.434469
v -0.760653 0.612878 -0.483909
v -0.749645 0.579212 -0.492139
v -0.804835 0.634000 -0.487597
v -0.759982 0.625701 -0.443283
v -0.823365 0.535604 -0.371666
v -0.737001 0.601121 -0.460191
v -0.764435 0.565738 -0.512483
v -0.816638 0.565399 -0.387648
v -0.806782 0.558522 -0.374029
v -0.803294 0.575013 -0.381460
v -0.779281 0.626803 -0.424229
v -0.742453 0.593557 -0.410671
v -0.741509 0.584796 -0.388510
v -0.791732 0.598053 -0.390494
v -0.797118 0.570237 -0.370950
v -0.705584 0.560985 -0.393895
v -0.831085 0.549310 -0.399297
v -0.722277 0.574708 -0.428127
v -0.687839 0.555867 -0.350403
v -0.671579 0.550832 -0.369974
v -0.661493 0.547270 -0.364747
v -0.839114 0.630914 -0.503588
v -0.861935 0.616226 -0.502303
v -0.875772 0.593242 -0.498015
v -0.835895 0.631847 -0.471737
v -0.824288 0.621229 -0.528008
v -0.852745 0.607876 -0.526462
v -0.871361 0.583274 -0.460010
v -0.677092 0.319974 -0.514613
v -0.675552 0.305371 -0.524803
v -0.688201 0.317512 -0.513110
v -0.647004 0.326188 -0.515546
v -0.643748 0.370101 -0.503627
v -0.610402 0.388878 -0.518643
v -0.626228 0.378849 -0.509924
v -0.610084 0.387981 -0.518914
v -0.614549 0.357305 -0.519629
v -0.766612 0.273417 -0.482973
v -0.775413 0.308978 -0.459706
v -0.770438 0.250179 -0.461240
v -0.759810 0.247717 -0.422201
v -0.752336 0.265834 -0.384475
v -0.765210 0.313578 -0.475000
v -0.770259 0.327704 -0.468271
v -0.761159 0.335850 -0.478341
v -0.746880 0.294158 -0.493904
v -0.749580 0.323446 -0.486620
v -0.722688 0.301329 -0.505168
v -0.754936 0.232381 -0.458675
v -0.757047 0.254839 -0.488918
v -0.732044 0.241737 -0.513755
v -0.721822 0.216214 -0.492727
v -0.720330 0.273398 -0.521390
v -0.705510 0.198553 -0.474207
v -0.717296 0.207787 -0.439984
v -0.706287 0.214911 -0.418355
v -0.715730 0.245379 -0.396126
v -0.687253 0.174319 -0.436511
v -0.652222 0.168285 -0.399775
v -0.669485 0.214849 -0.387070
v -0.670509 0.145436 -0.448940
v -0.678490 0.164454 -0.470978
v -0.662765 0.125635 -0.453747
v -0.664871 0.128389 -0.473012
v -0.658789 0.107563 -0.457154
v -0.660531 0.110838 -0.475783
v -0.661464 0.134775 -0.511299
v -0.660384 0.127634 -0.445888
v -0.661493 0.147221 -0.430722
v -0.651601 0.108750 -0.440707
v -0.650419 0.071567 -0.441574
v -0.654955 0.212555 -0.373220
v -0.602205 0.151704 -0.344907
v -0.625631 0.134570 -0.394233
v -0.602844 0.079527 -0.377892
v -0.604379 0.113182 -0.375964
v -0.637299 0.126212 -0.414039
v -0.635096 0.107598 -0.418773
v -0.634947 0.088466 -0.421718
v -0.624504 0.089654 -0.405275
v -0.633468 0.047576 -0.412629
v -0.583475 0.087215 -0.337598
v -0.580594 0.078706 -0.286891
v -0.586365 0.131119 -0.304359
v -0.585359 0.126036 -0.285450
v -0.586333 0.124879 -0.292578
v -0.680963 0.253438 -0.343870
v -0.686893 0.260653 -0.330494
v -0.646207 0.223590 -0.348051
v -0.691916 0.266792 -0.309453
v -0.622671 0.217553 -0.322714
v -0.654711 0.255763 -0.292014
v -0.618679 0.225303 -0.284166
v -0.617150 0.220434 -0.244849
v -0.600900 0.198479 -0.281452
v -0.590341 0.152447 -0.301675
v -0.590252 0.164095 -0.267301
v -0.588193 0.127134 -0.266011
v -0.603975 0.188285 -0.228596
v -0.589973 0.150973 -0.250963
v -0.702371 0.196147 -0.522855
v -0.637425 0.240847 -0.572247
v -0.636321 0.199567 -0.574727
v -0.678778 0.237972 -0.582037
v -0.665440 0.187573 -0.565417
v -0.591738 0.249302 -0.553205
v -0.703216 0.264322 -0.549438
v -0.708361 0.218539 -0.557753
v -0.720333 0.273399 -0.521391
v -0.704413 0.235875 -0.564586
v -0.709629 0.321404 -0.509632
v -0.674327 0.275846 -0.557428
v -0.673621 0.291267 -0.537861
v -0.678959 0.299432 -0.529023
v -0.673311 0.289493 -0.539454
v -0.678593 0.170921 -0.535384
v -0.680415 0.170841 -0.516759
v -0.653624 0.134898 -0.532800
v -0.636457 0.274241 -0.562062
v -0.611724 0.276756 -0.558159
v -0.605721 0.304306 -0.549630
v -0.606723 0.272474 -0.557951
v -0.568303 0.309240 -0.558470
v -0.650407 0.286384 -0.550240
v -0.608012 0.319548 -0.544110
v -0.565171 0.355042 -0.558750
v -0.636137 0.150174 -0.564306
v -0.618990 0.218751 -0.568449
v -0.604886 0.168155 -0.578954
v -0.570942 0.203963 -0.559502
v -0.604082 0.118739 -0.553992
v -0.580067 0.162230 -0.568529
v -0.554381 0.114136 -0.534094
v -0.597841 0.109367 -0.548347
v -0.595733 0.098834 -0.544420
v -0.591784 0.076381 -0.539140
v -0.558297 0.183923 -0.543459
v -0.527335 0.189508 -0.510320
v -0.536183 0.186721 -0.518466
v -0.525780 0.165313 -0.511803
v -0.518505 0.230617 -0.507423
v -0.554489 0.225958 -0.542185
v -0.628929 0.114758 -0.546761
v -0.606743 0.100356 -0.545617
v -0.631792 0.073432 -0.534236
v -0.607403 0.086496 -0.541830
v -0.648683 0.106777 -0.524177
v -0.648491 0.094261 -0.520985
v -0.540030 0.113702 -0.527016
v -0.540240 0.084656 -0.524414
v -0.528172 0.100071 -0.521483
v -0.538493 0.138392 -0.527827
v -0.534717 0.155036 -0.524583
v -0.524514 0.132163 -0.520531
v -0.519686 0.144017 -0.515995
v -0.507311 0.123230 -0.513794
v -0.502887 0.134097 -0.509639
v -0.493537 0.157541 -0.494259
v -0.486639 0.083195 -0.512343
v -0.561324 0.233878 -0.553311
v -0.529844 0.286314 -0.558999
v -0.513400 0.267486 -0.523040
v -0.486436 0.243067 -0.495840
v -0.480451 0.288168 -0.521980
v -0.479666 0.254285 -0.497502
v -0.484884 0.210167 -0.486915
v -0.464848 0.221409 -0.482469
v -0.507312 0.195073 -0.496522
v -0.517597 0.192519 -0.502947
v -0.464277 0.162848 -0.484596
v -0.468653 0.173684 -0.482744
v -0.456775 0.151009 -0.486725
v -0.578611 0.022998 -0.534903
v -0.551050 0.057270 -0.529466
v -0.593610 0.088012 -0.541402
v -0.547682 0.032673 -0.527377
v -0.511131 0.038720 -0.524650
v -0.531912 0.051064 -0.525480
v -0.611828 0.007673 -0.542610
v -0.604084 -0.014218 -0.531068
v -0.646819 0.006468 -0.535517
v -0.661952 0.051992 -0.462027
v -0.673107 0.000030 -0.474469
v -0.665746 0.020597 -0.442162
v -0.674883 0.011151 -0.498047
v -0.657896 -0.024449 -0.497065
v -0.626123 -0.038106 -0.507572
v -0.579308 -0.035916 -0.498219
v -0.660228 0.039212 -0.515021
v -0.652427 0.064702 -0.516058
v -0.649849 0.078730 -0.518059
v -0.607909 0.072309 -0.539499
v -0.653152 0.085725 -0.512497
v -0.559793 -0.017149 -0.507322
v -0.539240 -0.005028 -0.515572
v -0.551506 0.015026 -0.524973
v -0.538297 0.015531 -0.523501
v -0.658985 0.083336 -0.484270
v -0.657223 0.090146 -0.459425
v -0.659329 0.092900 -0.478691
v -0.654377 0.068634 -0.511886
v -0.545033 -0.048814 -0.434096
v -0.565519 -0.072557 -0.386470
v -0.598190 -0.074563 -0.408675
v -0.541712 -0.041729 -0.449185
v -0.554495 -0.043573 -0.464537
v -0.533059 -0.038189 -0.452350
v -0.518999 -0.034224 -0.453749
v -0.488378 -0.032205 -0.435050
v -0.529737 -0.044577 -0.418621
v -0.538313 -0.057136 -0.376181
v -0.497028 -0.041479 -0.388364
v -0.498743 -0.036764 -0.419666
v -0.564214 -0.079394 -0.371532
v -0.582581 -0.109090 -0.344492
v -0.563710 -0.089145 -0.357460
v -0.649975 -0.036878 -0.403397
v -0.623490 -0.046628 -0.361338
v -0.638965 -0.000754 -0.383602
v -0.607834 -0.065048 -0.313003
v -0.603227 -0.016433 -0.316481
v -0.620827 -0.007137 -0.355247
v -0.600354 -0.030376 -0.275474
v -0.626018 0.052008 -0.399210
v -0.624348 0.071103 -0.403484
v -0.612068 0.019632 -0.358584
v -0.605007 0.011206 -0.307256
v -0.610691 0.000861 -0.329794
v -0.606007 0.013731 -0.277874
v -0.601305 -0.009657 -0.276474
v -0.592677 0.033862 -0.317488
v -0.672178 -0.031918 -0.466980
v -0.651157 -0.058726 -0.475405
v -0.666302 -0.048356 -0.443926
v -0.673988 -0.006836 -0.430881
v -0.610319 -0.068864 -0.477016
v -0.552633 -0.029100 -0.490704
v -0.518316 -0.020526 -0.496128
v -0.641408 0.050400 -0.423091
v -0.636971 0.069228 -0.423069
v -0.645903 0.050955 -0.430674
v -0.627016 -0.066872 -0.392212
v -0.624438 -0.060916 -0.370344
v -0.605605 -0.102746 -0.344139
v -0.618599 -0.071384 -0.353723
v -0.630440 -0.071249 -0.442765
v -0.614480 -0.075433 -0.400371
v -0.595206 -0.080829 -0.389363
v -0.591655 -0.089743 -0.371257
v -0.656262 0.043177 -0.442428
v -0.372850 0.274423 -0.456805
v -0.383233 0.221675 -0.447198
v -0.403720 0.264200 -0.457646
v -0.379412 0.220544 -0.446568
v -0.388499 0.201733 -0.448818
v -0.385354 0.200799 -0.448298
v -0.393372 0.182175 -0.453494
v -0.390498 0.181323 -0.453017
v -0.310179 0.180095 -0.452003
v -0.353094 0.180904 -0.445344
v -0.348333 0.216299 -0.441908
v -0.422206 0.215782 -0.454977
v -0.444599 0.250765 -0.470886
v -0.378952 0.321152 -0.480139
v -0.349474 0.291173 -0.458390
v -0.442211 0.294409 -0.491152
v -0.422866 0.323724 -0.509837
v -0.308721 0.224019 -0.448675
v -0.284855 0.241527 -0.460795
v -0.269586 0.175739 -0.472846
v -0.313730 0.297566 -0.463814
v -0.280903 0.283339 -0.470209
v -0.266475 0.235242 -0.471212
v -0.465490 0.548617 -0.363059
v -0.467699 0.551033 -0.403991
v -0.512333 0.563410 -0.353571
v -0.480930 0.553374 -0.354785
v -0.487333 0.556150 -0.346676
v -0.493299 0.559622 -0.338498
v -0.506593 0.544863 -0.408007
v -0.525901 0.553862 -0.372576
v -0.531498 0.557356 -0.364154
v -0.472860 0.547626 -0.326358
v -0.542786 0.530760 -0.399743
v -0.513642 0.510398 -0.442476
v -0.536622 0.496338 -0.442303
v -0.459628 0.526723 -0.422118
v -0.469597 0.501969 -0.451051
v -0.480683 0.534554 -0.425780
v -0.442287 0.469085 -0.476461
v -0.421668 0.498054 -0.418780
v -0.407767 0.465685 -0.461183
v -0.489563 0.510719 -0.450623
v -0.493388 0.501346 -0.465288
v -0.515260 0.499490 -0.460456
v -0.496721 0.493890 -0.481122
v -0.517712 0.492110 -0.476486
v -0.471622 0.481514 -0.489414
v -0.441681 0.525851 -0.391849
v -0.356246 0.469736 -0.456817
v -0.386528 0.468972 -0.388516
v -0.325133 0.456665 -0.437640
v -0.372404 0.470692 -0.448233
v -0.451559 0.539814 -0.343075
v -0.434792 0.524223 -0.352038
v -0.422109 0.534722 -0.309750
v -0.450610 0.547799 -0.285605
v -0.407238 0.501192 -0.331944
v -0.380085 0.498037 -0.304139
v -0.335614 0.453533 -0.385920
v -0.286960 0.462314 -0.440381
v -0.307738 0.453880 -0.386345
v -0.319128 0.461261 -0.341507
v -0.317085 0.450523 -0.385823
v -0.388268 0.470965 -0.383053
v -0.264046 0.470202 -0.353242
v -0.318733 0.471069 -0.321903
v -0.365058 0.471407 -0.342140
v -0.343566 0.516900 -0.271839
v -0.401279 0.487341 -0.357734
v -0.418860 0.500547 -0.367728
v -0.367682 0.470449 -0.343126
v -0.330964 0.468419 -0.333536
v -0.445355 0.449581 -0.531222
v -0.498951 0.485109 -0.522680
v -0.404739 0.444883 -0.510140
v -0.413043 0.456485 -0.487499
v -0.374445 0.453377 -0.493543
v -0.401743 0.453743 -0.491295
v -0.468445 0.438758 -0.591894
v -0.448734 0.449993 -0.552101
v -0.421647 0.433578 -0.555723
v -0.378499 0.436975 -0.537718
v -0.414645 0.432250 -0.552840
v -0.384198 0.415003 -0.557314
v -0.447283 0.399810 -0.614392
v -0.544194 0.435723 -0.603170
v -0.565751 0.453125 -0.576378
v -0.523598 0.469456 -0.599682
v -0.567742 0.469574 -0.552175
v -0.565675 0.425810 -0.578477
v -0.588029 0.442621 -0.549282
v -0.600036 0.453306 -0.541056
v -0.587585 0.456555 -0.546678
v -0.676061 0.467108 -0.510426
v -0.615527 0.453751 -0.528078
v -0.616607 0.454265 -0.528025
v -0.514799 0.485431 -0.573570
v -0.539755 0.482349 -0.550826
v -0.627866 0.457346 -0.514983
v -0.645049 0.462231 -0.509442
v -0.613589 0.457965 -0.522873
v -0.564928 0.470356 -0.479888
v -0.573050 0.477196 -0.453444
v -0.578777 0.430938 -0.557081
v -0.614536 0.440040 -0.523687
v -0.595579 0.435840 -0.538320
v -0.587697 0.402678 -0.537717
v -0.485668 0.414212 -0.615834
v -0.518058 0.404812 -0.610197
v -0.488740 0.474938 -0.572666
v -0.543198 0.365833 -0.575490
v -0.526222 0.483065 -0.510265
v -0.499494 0.488474 -0.497867
v -0.521366 0.486621 -0.493036
v -0.536523 0.481244 -0.478169
v -0.536622 0.496334 -0.442304
v -0.544648 0.475202 -0.502449
v -0.391698 0.440092 -0.533293
v -0.387674 0.440156 -0.532413
v -0.577560 0.364450 -0.553682
v -0.408697 0.409814 -0.572397
v -0.415882 0.393868 -0.587336
v -0.342620 0.405869 -0.546975
v -0.329414 0.429548 -0.547033
v -0.492532 0.365646 -0.623723
v -0.460393 0.363505 -0.626879
v -0.439443 0.360608 -0.611226
v -0.410381 0.379773 -0.580622
v -0.399197 0.392483 -0.573999
v -0.385536 0.393021 -0.566305
v -0.394904 0.360980 -0.536737
v -0.358523 0.384627 -0.533970
v -0.320393 0.405814 -0.545498
v -0.443192 0.337315 -0.581635
v -0.459929 0.338495 -0.604944
v -0.277194 0.377236 -0.521535
v -0.308235 0.343423 -0.498658
v -0.235563 0.339366 -0.521567
v -0.270534 0.318974 -0.500195
v -0.438349 0.333585 -0.545464
v -0.400005 0.350931 -0.523000
v -0.349344 0.356488 -0.510306
v -0.301416 0.335838 -0.493172
v -0.424541 0.328226 -0.518616
v -0.519452 0.336346 -0.585617
v -0.537055 0.334914 -0.575875
v -0.526021 0.301397 -0.564658
v -0.469046 0.306511 -0.534720
v -0.484302 0.301447 -0.538849
v -0.496083 0.323842 -0.587434
v -0.471465 0.284299 -0.512259
v -0.463824 0.219571 -0.481182
v -0.578620 0.538339 -0.380813
v -0.603037 0.547944 -0.354795
v -0.579651 0.521389 -0.398813
v -0.623328 0.529174 -0.391779
v -0.621687 0.521066 -0.400084
v -0.643096 0.529617 -0.398040
v -0.641514 0.522782 -0.405041
v -0.660376 0.526253 -0.412296
v -0.604363 0.494910 -0.421423
v -0.647411 0.533962 -0.394006
v -0.565055 0.497173 -0.425897
v -0.630964 0.532706 -0.388371
v -0.511509 0.578889 -0.307207
v -0.540930 0.597023 -0.304922
v -0.498784 0.563773 -0.330303
v -0.559130 0.584055 -0.327394
v -0.537348 0.561484 -0.356203
v -0.488305 0.567785 -0.283442
v -0.591363 0.576744 -0.318341
v -0.560059 0.592461 -0.272488
v -0.610738 0.572829 -0.296378
v -0.623914 0.565486 -0.311586
v -0.606823 0.563996 -0.272471
v -0.624384 0.559696 -0.274783
v -0.618343 0.530795 -0.232915
v -0.524704 0.588996 -0.280881
v -0.491433 0.572284 -0.264698
v -0.466516 0.563331 -0.269083
v -0.473207 0.568077 -0.255763
v -0.448526 0.562459 -0.259328
v -0.454916 0.566992 -0.246601
v -0.493073 0.568551 -0.240366
v -0.447401 0.570971 -0.207006
v -0.452832 0.557248 -0.181901
v -0.444654 0.572857 -0.202072
v -0.565294 0.555406 -0.237119
v -0.602949 0.523574 -0.209888
v -0.573205 0.537399 -0.215135
v -0.566633 0.539894 -0.215020
v -0.525666 0.530446 -0.194158
v -0.528554 0.560196 -0.237797
v -0.495833 0.540334 -0.198056
v -0.487884 0.538530 -0.184595
v -0.511032 0.548137 -0.218155
v -0.528557 0.560197 -0.237798
v -0.468279 0.543258 -0.142188
v -0.316299 0.582069 -0.220470
v -0.353058 0.591897 -0.233507
v -0.351452 0.611670 -0.196137
v -0.323289 0.602909 -0.189424
v -0.348929 0.640191 -0.164669
v -0.323845 0.611745 -0.178696
v -0.323486 0.621380 -0.168669
v -0.382680 0.596495 -0.205107
v -0.378175 0.615221 -0.177711
v -0.377182 0.624140 -0.167498
v -0.298503 0.589864 -0.176444
v -0.416556 0.589148 -0.177998
v -0.345417 0.559970 -0.253143
v -0.306358 0.562946 -0.245245
v -0.308520 0.542544 -0.257578
v -0.275954 0.533758 -0.269311
v -0.290237 0.535479 -0.264079
v -0.272674 0.529819 -0.273245
v -0.293592 0.501692 -0.283860
v -0.419059 0.573901 -0.228289
v -0.417820 0.564272 -0.248542
v -0.436735 0.568950 -0.237376
v -0.429769 0.564006 -0.251249
v -0.387432 0.562265 -0.254752
v -0.364016 0.550940 -0.260997
v -0.372928 0.546850 -0.266126
v -0.391253 0.543190 -0.276700
v -0.297404 0.565961 -0.236499
v -0.288631 0.560785 -0.243497
v -0.250215 0.550545 -0.272458
v -0.271600 0.557715 -0.221051
v -0.229213 0.549224 -0.262873
v -0.269938 0.553516 -0.257901
v -0.234507 0.550991 -0.283182
v -0.240735 0.550625 -0.278891
v -0.196025 0.558835 -0.289358
v -0.176290 0.564268 -0.279826
v -0.239681 0.534613 -0.287813
v -0.227944 0.538373 -0.298283
v -0.250216 0.550545 -0.272454
v -0.240856 0.550644 -0.278749
v -0.235593 0.562110 -0.193300
v -0.225860 0.552411 -0.232239
v -0.192694 0.558659 -0.233715
v -0.259457 0.594850 -0.150053
v -0.193118 0.557289 -0.240722
v -0.404043 0.658402 -0.103056
v -0.392532 0.723052 -0.098050
v -0.382420 0.664485 -0.137206
v -0.346404 0.676216 -0.145432
v -0.376549 0.635194 -0.158462
v -0.294622 0.654121 -0.131986
v -0.320052 0.642650 -0.151124
v -0.322219 0.631718 -0.159447
v -0.400262 0.626436 -0.144472
v -0.288356 0.624399 -0.137770
v -0.418801 0.649023 -0.074036
v -0.359547 0.718612 -0.118601
v -0.324067 0.703629 -0.121722
v -0.274300 0.667054 -0.091466
v -0.239256 0.657002 -0.076977
v -0.232127 0.626945 -0.103282
v -0.153668 0.632256 -0.095891
v -0.116424 0.623196 -0.145246
v -0.167432 0.611308 -0.120759
v -0.191006 0.651708 -0.068822
v -0.115620 0.649554 -0.104557
v -0.155101 0.661771 -0.070280
v -0.140587 0.606620 -0.187811
v -0.207381 0.601753 -0.143703
v -0.253946 0.624498 -0.128118
v -0.206246 0.588938 -0.154501
v -0.312221 0.724190 -0.092741
v -0.338337 0.750709 -0.090435
v -0.362939 0.750565 -0.090774
v -0.269721 0.710376 -0.050176
v -0.399980 0.725956 -0.064249
v -0.413983 0.700678 -0.042945
v -0.416834 0.698392 -0.040241
v -0.402551 0.721026 -0.033810
v -0.405580 0.720276 -0.019361
v -0.396316 0.736047 -0.024093
v -0.388911 0.738061 -0.083276
v -0.398772 0.743620 -0.004579
v -0.382955 0.756711 -0.005222
v -0.251547 0.686947 -0.055260
v -0.180039 0.678691 -0.048310
v -0.155633 0.685827 -0.048001
v -0.215960 0.678932 -0.046394
v -0.267437 0.693111 -0.062516
v -0.292407 0.705879 -0.077821
v -0.575425 0.526621 -0.189233
v -0.575136 0.530976 -0.202876
v -0.570072 0.520739 -0.155959
v -0.545997 0.518353 -0.138826
v -0.603782 0.513943 -0.153095
v -0.634215 0.512374 -0.137439
v -0.642209 0.514923 -0.118358
v -0.588316 0.515852 -0.125199
v -0.605636 0.517542 -0.099780
v -0.572834 0.520876 -0.108628
v -0.585254 0.524061 -0.087983
v -0.562086 0.525847 -0.082498
v -0.588231 0.519331 -0.105463
v -0.534006 0.521877 -0.120094
v -0.507234 0.537608 -0.085659
v -0.520040 0.527908 -0.102488
v -0.507241 0.537600 -0.085668
v -0.052470 -0.578666 -0.078976
v -0.069818 -0.576302 -0.093765
v -0.051029 -0.590110 -0.121448
v -0.055873 -0.601517 -0.144957
v -0.039498 -0.619758 -0.156501
v -0.053302 -0.619334 -0.164389
v -0.019995 -0.606545 -0.128934
v -0.071448 -0.541410 -0.019425
v -0.129716 -0.558401 -0.040456
v -0.090070 -0.562275 -0.040847
v -0.114104 -0.536533 -0.019018
v -0.125715 -0.535947 -0.017193
v -0.122718 -0.561657 -0.066323
v -0.078132 -0.571588 -0.067700
v -0.134333 -0.561088 -0.064529
v -0.093802 -0.507248 -0.002578
v -0.115200 -0.559980 -0.104738
v -0.076419 -0.507264 -0.001204
v -0.081337 -0.490644 0.011917
v -0.084406 -0.515875 -0.007281
v -0.071537 -0.492026 0.009518
v -0.051344 -0.534805 -0.019999
v -0.054152 -0.507796 -0.005964
v -0.056372 -0.494299 0.004216
v -0.085250 -0.522220 -0.010577
v -0.029120 -0.565645 -0.046213
v 0.015971 -0.526020 -0.029876
v 0.016271 -0.537971 -0.032127
v 0.061534 -0.542483 -0.021877
v -0.027118 -0.534461 -0.027684
v -0.016499 -0.554392 -0.036453
v 0.029405 -0.567082 -0.035961
v 0.048520 -0.573199 -0.029440
v 0.081332 -0.567854 -0.012447
v -0.078621 -0.572765 -0.092558
v -0.067523 -0.581927 -0.115842
v -0.066997 -0.585665 -0.131877
v -0.057131 -0.603208 -0.148913
v -0.030238 -0.588845 -0.090859
v -0.051975 -0.578427 -0.078319
v -0.009170 -0.593750 -0.092579
v 0.025537 -0.589761 -0.074239
v 0.056485 -0.592257 -0.049246
v 0.074673 -0.604893 -0.083327
v 0.030898 -0.601306 -0.110637
v 0.007618 -0.608397 -0.126011
v 0.018648 -0.614932 -0.134033
v -0.000171 -0.633860 -0.162431
v -0.017476 -0.615223 -0.141756
v -0.019768 -0.626127 -0.155712
v -0.249899 -0.543127 -0.157799
v -0.285768 -0.549873 -0.196118
v -0.230122 -0.543164 -0.203077
v -0.213731 -0.541641 -0.215703
v -0.253655 -0.539574 -0.114658
v -0.273743 -0.535757 -0.136924
v -0.242323 -0.541685 -0.138072
v -0.235391 -0.542950 -0.125051
v -0.274777 -0.524577 -0.117841
v -0.267223 -0.526168 -0.105208
v -0.302920 -0.543125 -0.180986
v -0.232439 -0.541041 -0.143185
v -0.291040 -0.508311 -0.119658
v -0.322406 -0.524182 -0.204507
v -0.327414 -0.515501 -0.230988
v -0.305341 -0.526659 -0.244321
v -0.332164 -0.512748 -0.244987
v -0.311112 -0.523668 -0.256286
v -0.338787 -0.510804 -0.260006
v -0.318232 -0.521386 -0.270877
v -0.294575 -0.529142 -0.247425
v -0.298133 -0.525417 -0.264651
v -0.296674 -0.525194 -0.282932
v -0.321537 -0.525037 -0.311776
v -0.276250 -0.528602 -0.262529
v -0.281370 -0.536704 -0.330558
v -0.258126 -0.534794 -0.244607
v -0.255367 -0.533208 -0.279057
v -0.249537 -0.533528 -0.278701
v -0.215314 -0.535436 -0.254210
v -0.243013 -0.540059 -0.218342
v -0.218188 -0.538634 -0.300930
v -0.176792 -0.550739 -0.289698
v -0.330168 -0.512713 -0.189468
v -0.335014 -0.506737 -0.234350
v -0.339606 -0.508508 -0.255502
v -0.342816 -0.503876 -0.253279
v -0.350085 -0.506929 -0.273248
v -0.353036 -0.502669 -0.271204
v -0.349006 -0.483063 -0.206140
v -0.368572 -0.467405 -0.237079
v -0.382662 -0.515074 -0.312365
v -0.332979 -0.508155 -0.156927
v -0.365893 -0.488047 -0.139937
v -0.353397 -0.490683 -0.162520
v -0.392715 -0.454918 -0.173113
v -0.326257 -0.481722 -0.106778
v -0.193613 -0.543879 -0.233414
v -0.217788 -0.541354 -0.223323
v -0.136641 -0.576393 -0.247270
v -0.146316 -0.572890 -0.258690
v -0.178207 -0.551009 -0.226126
v -0.211862 -0.542764 -0.214829
v -0.177122 -0.551186 -0.221235
v -0.148927 -0.567584 -0.237064
v -0.202052 -0.544663 -0.195259
v -0.209682 -0.543378 -0.208988
v -0.213506 -0.541181 -0.151646
v -0.210127 -0.543827 -0.125448
v -0.211197 -0.541856 -0.138796
v -0.183351 -0.540676 -0.152484
v -0.193910 -0.545083 -0.189243
v -0.155447 -0.558905 -0.211068
v -0.144321 -0.560999 -0.205975
v -0.120565 -0.587102 -0.223153
v -0.142928 -0.550966 -0.154390
v -0.195939 -0.546188 -0.207714
v -0.186205 -0.548571 -0.211332
v -0.150322 -0.565704 -0.226237
v -0.167542 -0.555662 -0.218745
v -0.153750 -0.563503 -0.227794
v -0.133490 -0.579957 -0.234695
v -0.150316 -0.565706 -0.226235
v -0.131166 -0.582356 -0.235950
v -0.271913 -0.451088 0.026478
v -0.284764 -0.477093 -0.007420
v -0.252177 -0.506888 -0.004578
v -0.296046 -0.487084 -0.042308
v -0.267678 -0.515146 -0.045256
v -0.322479 -0.462623 -0.031164
v -0.299133 -0.434191 0.023906
v -0.338462 -0.440203 -0.020305
v -0.284138 -0.449233 0.021114
v -0.285312 -0.438517 0.036484
v -0.285051 -0.426463 0.067121
v -0.340700 -0.468355 -0.054307
v -0.342959 -0.458296 -0.038774
v -0.359793 -0.465672 -0.058032
v -0.363117 -0.455865 -0.043931
v -0.334437 -0.467889 -0.058243
v -0.322851 -0.418707 0.025475
v -0.297686 -0.426933 0.039641
v -0.340825 -0.400883 0.045645
v -0.359969 -0.406085 0.013379
v -0.352704 -0.429546 -0.012431
v -0.382327 -0.434373 -0.026110
v -0.366783 -0.431857 -0.020566
v -0.395262 -0.417974 -0.012864
v -0.312185 -0.415166 0.051210
v -0.312547 -0.411911 0.064810
v -0.331672 -0.399848 0.068920
v -0.205106 -0.477049 0.041693
v -0.197972 -0.469591 0.052030
v -0.226475 -0.458175 0.050062
v -0.234386 -0.464925 0.043106
v -0.250995 -0.463726 0.034299
v -0.241499 -0.452462 0.055546
v -0.255904 -0.451421 0.047910
v -0.248800 -0.442019 0.069634
v -0.262217 -0.441018 0.062223
v -0.212904 -0.547009 -0.000499
v -0.238493 -0.554101 -0.032837
v -0.215160 -0.549069 -0.105178
v -0.214150 -0.546966 -0.112130
v -0.165384 -0.558098 -0.092819
v -0.218567 -0.571148 -0.050971
v -0.171706 -0.566511 -0.063960
v -0.162867 -0.560156 -0.028783
v -0.137161 -0.535781 -0.014472
v -0.173197 -0.541172 -0.002104
v -0.204454 -0.569736 -0.021614
v -0.238356 -0.547526 -0.090617
v -0.228414 -0.545779 -0.112297
v -0.235391 -0.542950 -0.125047
v -0.258952 -0.527595 -0.085289
v -0.260868 -0.528670 -0.092067
v -0.298210 -0.489492 -0.079385
v -0.166013 -0.507243 0.018646
v -0.162489 -0.494125 0.030960
v -0.185625 -0.490504 0.036826
v -0.291725 -0.492568 -0.057444
v -0.276964 -0.504902 -0.056242
v -0.314665 -0.479552 -0.061903
v -0.294752 -0.490638 -0.059038
v -0.329830 -0.473773 -0.064083
v -0.135368 -0.561060 -0.118298
v -0.089099 -0.594312 -0.173106
v -0.103837 -0.578900 -0.152358
v -0.429985 -0.384306 -0.153848
v -0.453314 -0.320937 -0.155610
v -0.416267 -0.341210 -0.175398
v -0.469549 -0.351473 -0.137140
v -0.474355 -0.318413 -0.149065
v -0.486255 -0.414901 -0.124133
v -0.432924 -0.420947 -0.159972
v -0.418981 -0.447327 -0.179611
v -0.442740 -0.411584 -0.149087
v -0.404225 -0.445154 -0.203709
v -0.399338 -0.406477 -0.191939
v -0.402915 -0.445468 -0.210495
v -0.414873 -0.436132 -0.185817
v -0.432925 -0.420947 -0.159968
v -0.401669 -0.383090 -0.185986
v -0.519835 -0.363009 -0.107863
v -0.508131 -0.407892 -0.104626
v -0.517729 -0.403100 -0.076462
v -0.488745 -0.354005 -0.130947
v -0.510255 -0.322894 -0.123308
v -0.509662 -0.315194 -0.128599
v -0.487813 -0.322456 -0.142476
v -0.510037 -0.301310 -0.136777
v -0.488444 -0.308734 -0.150273
v -0.531414 -0.279301 -0.120165
v -0.525432 -0.333079 -0.100757
v -0.529665 -0.317865 -0.099881
v -0.534735 -0.304335 -0.100044
v -0.542900 -0.337282 -0.076331
v -0.565254 -0.288121 -0.077197
v -0.538313 -0.363301 -0.062740
v -0.547504 -0.353610 -0.055488
v -0.556925 -0.345640 -0.049044
v -0.541107 -0.364227 -0.040236
v -0.478491 -0.484359 -0.063567
v -0.480491 -0.481224 -0.101527
v -0.464681 -0.488828 -0.090383
v -0.507617 -0.453435 -0.072223
v -0.502114 -0.451894 -0.105274
v -0.474439 -0.460197 -0.125919
v -0.451010 -0.446269 -0.147215
v -0.442880 -0.450605 -0.155208
v -0.414486 -0.476950 -0.116363
v -0.417270 -0.445053 -0.182677
v -0.392504 -0.468980 -0.274344
v -0.527560 -0.375374 -0.024314
v -0.507387 -0.418473 -0.038736
v -0.458659 -0.448334 -0.028837
v -0.494502 -0.420150 -0.017170
v -0.486173 -0.458815 -0.041845
v -0.469529 -0.422357 -0.013684
v -0.475797 -0.413098 -0.004254
v -0.481973 -0.402037 0.008437
v -0.510723 -0.406432 -0.025586
v -0.516141 -0.395518 -0.012434
v -0.455997 -0.472463 -0.041871
v -0.448795 -0.385969 0.018210
v -0.434658 -0.482746 -0.068763
v -0.411192 -0.477584 -0.095376
v -0.392914 -0.478012 -0.110932
v -0.361655 -0.471913 -0.095420
v -0.405023 -0.471525 -0.074150
v -0.398582 -0.468584 -0.063843
v -0.400932 -0.457407 -0.046653
v -0.379173 -0.465713 -0.061203
v -0.381350 -0.456026 -0.046238
v -0.402209 -0.452138 -0.043149
v -0.394509 -0.469390 -0.069675
v -0.393296 -0.469420 -0.071389
v -0.349973 -0.469094 -0.066484
v -0.371637 -0.467527 -0.069030
v -0.349953 -0.469099 -0.066479
v -0.413485 -0.443762 -0.033321
v -0.398632 -0.437462 -0.029759
v -0.411598 -0.408295 -0.001397
v -0.349073 -0.393196 0.064464
v -0.344766 -0.396706 0.054877
v -0.381510 -0.388933 0.039413
v -0.349366 -0.389742 0.115617
v -0.359729 -0.364904 0.133895
v -0.404264 -0.354292 0.107836
v -0.396402 -0.370878 0.084302
v -0.417905 -0.365250 0.080244
v -0.420188 -0.351534 0.103321
v -0.434410 -0.363344 0.077914
v -0.436630 -0.350008 0.100351
v -0.408761 -0.334320 0.123779
v -0.455825 -0.321575 0.125546
v -0.428152 -0.370582 0.049163
v -0.408341 -0.323224 0.141062
v -0.421952 -0.313824 0.149803
v -0.379277 -0.324307 0.160820
v -0.379213 -0.388243 0.047510
v -0.251656 -0.396624 0.168291
v -0.224732 -0.399060 0.159200
v -0.287236 -0.420197 0.158434
v -0.249675 -0.421710 0.131028
v -0.235931 -0.422805 0.128325
v -0.269678 -0.428596 0.093049
v -0.309901 -0.419957 0.139566
v -0.270049 -0.432792 0.077733
v -0.284567 -0.427146 0.072226
v -0.313916 -0.409681 0.093224
v -0.314076 -0.409413 0.079168
v -0.326322 -0.390336 0.164336
v -0.371027 -0.332563 0.159577
v -0.334059 -0.356715 0.172820
v -0.278007 -0.367019 0.205501
v -0.291777 -0.398214 0.179942
v -0.291990 -0.361042 0.204775
v -0.283375 -0.352436 0.221393
v -0.277163 -0.344969 0.239562
v -0.274401 -0.335476 0.263713
v -0.301543 -0.335548 0.207507
v -0.301050 -0.304674 0.250805
v -0.273915 -0.335484 0.264461
v -0.354400 -0.322839 0.184405
v -0.374905 -0.302472 0.197963
v -0.405143 -0.298033 0.184086
v -0.349501 -0.288535 0.226532
v -0.334270 -0.315003 0.199792
v -0.327922 -0.284528 0.260294
v -0.569566 -0.221831 -0.135809
v -0.540920 -0.228706 -0.190407
v -0.545271 -0.246905 -0.144713
v -0.580814 -0.247956 -0.101683
v -0.567035 -0.215138 -0.148187
v -0.563815 -0.212093 -0.161472
v -0.594535 -0.183957 -0.135368
v -0.589352 -0.215177 -0.110123
v -0.607393 -0.201926 -0.103508
v -0.618352 -0.191202 -0.104048
v -0.620135 -0.217355 -0.080475
v -0.600269 -0.249938 -0.079718
v -0.602010 -0.246553 -0.080875
v -0.548005 -0.279526 -0.102747
v -0.540971 -0.291338 -0.101016
v -0.478023 -0.237193 -0.220482
v -0.506417 -0.251929 -0.207302
v -0.527576 -0.220907 -0.229883
v -0.491541 -0.198722 -0.248517
v -0.518438 -0.267243 -0.163655
v -0.444102 -0.219716 -0.224040
v -0.494856 -0.264562 -0.196388
v -0.490654 -0.285274 -0.169095
v -0.512009 -0.288055 -0.145733
v -0.489526 -0.295526 -0.160015
v -0.482965 -0.287874 -0.169414
v -0.478298 -0.302385 -0.158251
v -0.474953 -0.318535 -0.148768
v -0.456350 -0.274675 -0.199244
v -0.450229 -0.242406 -0.216982
v -0.424978 -0.244008 -0.219369
v -0.405290 -0.249734 -0.222715
v -0.446599 -0.251395 -0.212294
v -0.400985 -0.240604 -0.227073
v -0.370941 -0.265092 -0.235722
v -0.426895 -0.258599 -0.212829
v -0.412017 -0.264108 -0.214541
v -0.381710 -0.281732 -0.224742
v -0.415210 -0.277062 -0.208677
v -0.364158 -0.318307 -0.232473
v -0.418080 -0.329248 -0.204444
v -0.454148 -0.275551 -0.203621
v -0.360684 -0.373355 -0.257553
v -0.390589 -0.382386 -0.235511
v -0.443461 -0.304270 -0.199453
v -0.412818 -0.378052 -0.223129
v -0.409472 -0.346685 -0.210684
v -0.387508 -0.395180 -0.251205
v -0.398046 -0.432626 -0.303273
v -0.468247 -0.266661 -0.206970
v -0.413878 -0.310182 -0.204536
v -0.394234 -0.368913 -0.196401
v -0.378829 -0.375066 -0.240115
v -0.461557 -0.270700 -0.205246
v -0.556777 -0.205470 -0.231607
v -0.549818 -0.185425 -0.272355
v -0.518510 -0.166001 -0.277472
v -0.577422 -0.185035 -0.259366
v -0.584245 -0.179797 -0.229747
v -0.560051 -0.208044 -0.190471
v -0.558762 -0.212464 -0.176127
v -0.585043 -0.177844 -0.173538
v -0.588046 -0.174056 -0.184311
v -0.598564 -0.167025 -0.170568
v -0.611485 -0.161020 -0.158146
v -0.596962 -0.161803 -0.200664
v -0.437061 -0.206937 -0.230720
v -0.427541 -0.185435 -0.232496
v -0.393669 -0.222280 -0.233217
v -0.464379 -0.150936 -0.249362
v -0.386261 -0.168020 -0.238411
v -0.359750 -0.211015 -0.243534
v -0.403637 -0.216629 -0.232698
v -0.359149 -0.159175 -0.251560
v -0.435187 -0.203141 -0.232534
v -0.417558 -0.125163 -0.255865
v -0.390634 -0.124995 -0.259287
v -0.442573 -0.114656 -0.265220
v -0.420508 -0.133349 -0.249830
v -0.367770 -0.149018 -0.252883
v -0.390425 -0.124952 -0.259368
v -0.400105 -0.223389 -0.233665
v -0.345628 -0.246058 -0.259076
v -0.399346 -0.224147 -0.233708
v -0.533383 -0.111936 -0.315726
v -0.548816 -0.152465 -0.306843
v -0.500049 -0.088567 -0.313191
v -0.496098 -0.097720 -0.302825
v -0.482348 -0.071888 -0.322777
v -0.472174 -0.098638 -0.286328
v -0.439016 -0.051627 -0.338521
v -0.408620 -0.048435 -0.345077
v -0.421346 -0.074199 -0.296579
v -0.412158 -0.111418 -0.266205
v -0.401133 -0.107349 -0.271770
v -0.386873 -0.104615 -0.275352
v -0.573044 -0.170501 -0.299883
v -0.606858 -0.168238 -0.264023
v -0.615679 -0.149372 -0.219289
v -0.615912 -0.088618 -0.307326
v -0.614727 -0.080654 -0.323305
v -0.615530 -0.069460 -0.337365
v -0.613166 -0.102047 -0.329274
v -0.603855 -0.053858 -0.256666
v -0.625774 -0.110581 -0.279294
v -0.558761 -0.112899 -0.332091
v -0.561930 -0.100196 -0.344496
v -0.524254 -0.081935 -0.332871
v -0.615082 -0.072920 -0.243639
v -0.619911 -0.045922 -0.213844
v -0.614904 -0.057609 -0.230760
v -0.617979 -0.042367 -0.218312
v -0.634411 -0.033601 -0.177768
v -0.622099 -0.086486 -0.206052
v -0.640610 -0.063340 -0.163489
v -0.625964 -0.113307 -0.229534
v -0.599174 -0.167413 -0.297424
v -0.587438 -0.101150 -0.354764
v -0.625472 -0.144834 -0.282230
v -0.615714 -0.081887 -0.336365
v -0.628623 -0.132121 -0.211084
v -0.632142 -0.114803 -0.203316
v -0.639487 -0.114772 -0.184897
v -0.622689 -0.144596 -0.197754
v -0.630720 -0.142458 -0.178620
v -0.651310 -0.094523 -0.153552
v -0.510874 -0.079600 -0.331690
v -0.495967 -0.064195 -0.345360
v -0.535199 -0.375786 0.017159
v -0.561473 -0.363220 0.042183
v -0.573633 -0.342206 0.005950
v -0.578990 -0.346709 0.034831
v -0.581562 -0.342556 0.067017
v -0.622634 -0.317524 0.045834
v -0.588470 -0.340001 0.030291
v -0.598733 -0.334070 0.025595
v -0.564233 -0.328779 0.101061
v -0.593637 -0.308313 0.077171
v -0.603834 -0.302789 0.071871
v -0.563260 -0.362535 0.083294
v -0.584349 -0.296353 0.087706
v -0.621012 -0.292941 0.065196
v -0.499833 -0.351323 0.107868
v -0.497417 -0.326881 0.132507
v -0.526992 -0.325941 0.132001
v -0.494794 -0.319065 0.143484
v -0.551639 -0.312636 0.120300
v -0.546893 -0.304875 0.130731
v -0.543504 -0.297399 0.141737
v -0.526805 -0.372253 0.095948
v -0.548421 -0.275430 0.152891
v -0.549586 -0.262488 0.176560
v -0.494766 -0.374286 0.071590
v -0.470098 -0.350713 0.099197
v -0.453350 -0.349734 0.098968
v -0.451067 -0.363450 0.075890
v -0.471200 -0.373316 0.049390
v -0.591935 -0.285812 0.085932
v -0.602686 -0.273665 0.084333
v -0.599128 -0.247617 0.105324
v -0.573191 -0.279292 0.105618
v -0.568520 -0.243001 0.150406
v -0.518633 -0.387576 0.033650
v -0.492333 -0.385009 0.038153
v -0.487517 -0.392621 0.022653
v -0.523590 -0.385737 0.000619
v -0.560276 -0.246318 0.204321
v -0.631005 -0.324277 0.006405
v -0.640736 -0.311737 -0.026902
v -0.629052 -0.280631 -0.053324
v -0.595411 -0.304455 -0.051888
v -0.606838 -0.323631 -0.026362
v -0.581988 -0.331583 -0.035608
v -0.567860 -0.318633 -0.061725
v -0.569441 -0.337651 -0.041862
v -0.579543 -0.334908 -0.030890
v -0.674320 -0.309912 0.019699
v -0.698109 -0.277384 0.007398
v -0.686070 -0.290445 -0.019646
v -0.665539 -0.288819 -0.039996
v -0.681185 -0.251908 0.058477
v -0.695750 -0.231634 0.029868
v -0.676929 -0.291957 0.044596
v -0.647746 -0.264415 0.071931
v -0.609450 -0.329209 0.020682
v -0.614615 -0.297517 0.067561
v -0.691986 -0.248801 -0.019048
v -0.689144 -0.221619 -0.023285
v -0.694536 -0.198206 -0.015695
v -0.690045 -0.213211 -0.024662
v -0.691837 -0.199641 -0.028249
v -0.693384 -0.181385 -0.045279
v -0.614039 -0.267839 -0.063215
v -0.653549 -0.238090 -0.055486
v -0.676065 -0.236068 -0.045062
v -0.677946 -0.192665 -0.068399
v -0.685736 -0.213111 -0.037799
v -0.686816 -0.199574 -0.045758
v -0.660499 -0.208748 -0.068115
v -0.669262 -0.312301 -0.004550
v -0.699856 -0.178588 -0.004712
v -0.698208 -0.203473 0.058251
v -0.688545 -0.213165 0.086654
v -0.652823 -0.219843 0.107550
v -0.700960 -0.161964 0.018060
v -0.698828 -0.166875 0.029267
v -0.694712 -0.158020 0.064012
v -0.669170 -0.148533 0.110427
v -0.664807 -0.192750 0.114817
v -0.666916 -0.176235 0.114815
v -0.660576 -0.167349 0.127812
v -0.656905 -0.156329 0.141040
v -0.653742 -0.188373 0.137580
v -0.644197 -0.174411 0.179843
v -0.632078 -0.196257 0.183908
v -0.637136 -0.187089 0.195968
v -0.632228 -0.198062 0.197465
v -0.614487 -0.219927 0.126956
v -0.603274 -0.209215 0.177752
v -0.626821 -0.251917 0.085577
v -0.614377 -0.262305 0.084215
v -0.692784 -0.086134 0.075180
v -0.695032 -0.108526 0.086231
v -0.677243 -0.089329 0.110553
v -0.677723 -0.069546 0.097613
v -0.669966 -0.055496 0.117069
v -0.666278 -0.033889 0.093536
v -0.666587 -0.104488 0.141561
v -0.664466 -0.049386 0.161371
v -0.661390 -0.114756 0.156953
v -0.698410 -0.067813 0.040192
v -0.709474 -0.102404 0.025290
v -0.682756 -0.045377 0.049785
v -0.681311 -0.065783 0.076912
v -0.672318 -0.042676 0.080983
v -0.685516 -0.158572 0.087655
v -0.724707 -0.123885 -0.029487
v -0.710736 -0.135598 -0.110893
v -0.700899 -0.163558 -0.069239
v -0.721481 -0.093276 -0.059929
v -0.706487 -0.165264 -0.023640
v -0.706252 -0.154139 -0.001681
v -0.703453 -0.159805 0.005589
v -0.697922 -0.183877 -0.021424
v -0.694766 -0.197112 -0.017540
v -0.693383 -0.181385 -0.045282
v -0.690131 -0.163364 -0.101285
v -0.658061 -0.137138 -0.150549
v -0.639810 -0.143256 -0.162123
v -0.678511 -0.106823 -0.136446
v -0.649200 -0.113675 -0.167647
v -0.701658 -0.076954 -0.097790
v -0.683998 -0.067567 -0.116808
v -0.680011 -0.051853 -0.116375
v -0.664866 -0.046529 -0.137749
v -0.670389 -0.017528 -0.130496
v -0.689845 -0.029095 -0.085549
v -0.639923 -0.156234 -0.135153
v -0.625597 -0.157310 -0.146262
v -0.637143 -0.164715 -0.121438
v -0.661992 -0.188337 -0.082317
v -0.662988 -0.195780 -0.076679
v -0.689593 -0.186504 -0.054080
v -0.643744 -0.173698 -0.107115
v -0.630328 -0.181700 -0.105590
v -0.727972 -0.064723 -0.014570
v -0.721837 -0.050731 -0.048849
v -0.710050 -0.047055 0.013537
v -0.696182 -0.012328 -0.055049
v -0.686766 -0.022883 -0.091881
v -0.684856 -0.000252 -0.071261
v -0.681358 -0.013756 -0.101973
v -0.679484 0.008454 -0.081733
v -0.665150 0.041010 -0.068493
v -0.667033 0.039702 -0.043970
v -0.686409 0.011893 -0.024147
v -0.694487 0.001966 -0.000952
v -0.686962 0.018948 0.008268
v -0.700806 -0.015551 0.005879
v -0.722901 -0.039115 -0.017685
v -0.695315 -0.017291 0.019305
v -0.676679 0.048144 -0.012888
v -0.426223 -0.281992 0.217960
v -0.483118 -0.285681 0.237201
v -0.496306 -0.295358 0.212715
v -0.521341 -0.259850 0.257390
v -0.516334 -0.298472 0.184220
v -0.488413 -0.306935 0.167234
v -0.522389 -0.315095 0.147818
v -0.491785 -0.312396 0.155097
v -0.539939 -0.275389 0.186475
v -0.541261 -0.290386 0.153323
v -0.451935 -0.303411 0.162050
v -0.473812 -0.319298 0.134259
v -0.436053 -0.306602 0.159756
v -0.425070 -0.302847 0.173729
v -0.550083 -0.261123 0.228670
v -0.535568 -0.264029 0.241154
v -0.567444 -0.251672 0.258604
v -0.565163 -0.249304 0.235214
v -0.576721 -0.244795 0.249232
v -0.561011 -0.251166 0.267333
v -0.491309 -0.221519 0.316375
v -0.511329 -0.201338 0.329972
v -0.504032 -0.214490 0.321092
v -0.507904 -0.247649 0.303892
v -0.459926 -0.243975 0.309193
v -0.532855 -0.229861 0.319939
v -0.550890 -0.205021 0.343322
v -0.474978 -0.187785 0.319005
v -0.421827 -0.184657 0.317666
v -0.442009 -0.278431 0.263025
v -0.424045 -0.269510 0.282682
v -0.442899 -0.264533 0.297876
v -0.401975 -0.262710 0.311481
v -0.397332 -0.265509 0.303920
v -0.367262 -0.272500 0.330210
v -0.353293 -0.256031 0.344732
v -0.467412 -0.274010 0.287915
v -0.344651 -0.273416 0.293585
v -0.361280 -0.267988 0.274378
v -0.397425 -0.267610 0.261654
v -0.421436 -0.240760 0.312086
v -0.384140 -0.243113 0.325302
v -0.391658 -0.222083 0.319973
v -0.414553 -0.237391 0.314320
v -0.394025 -0.240427 0.320843
v -0.344866 -0.251808 0.355540
v -0.323711 -0.257909 0.387968
v -0.341555 -0.251092 0.358610
v -0.374726 -0.243372 0.330577
v -0.357689 -0.246114 0.342858
v -0.517111 -0.256384 0.282711
v -0.540088 -0.243367 0.311030
v -0.531988 -0.251320 0.289165
v -0.547329 -0.248282 0.295801
v -0.518347 -0.232431 0.314855
v -0.355976 -0.251449 0.344566
v -0.336710 -0.256723 0.366488
v -0.392501 -0.282506 0.221198
v -0.349502 -0.288536 0.226535
v -0.656171 -0.059763 0.199546
v -0.662231 -0.095943 0.176349
v -0.665460 -0.022231 0.137888
v -0.670536 -0.076988 0.128360
v -0.658015 0.002464 0.162553
v -0.666655 0.013081 0.133668
v -0.660532 0.018435 0.158321
v -0.632509 0.071397 0.181893
v -0.622026 0.093054 0.184606
v -0.588169 0.016481 0.212969
v -0.608167 0.038797 0.200485
v -0.626819 0.007719 0.205399
v -0.604397 0.074209 0.192467
v -0.625629 0.111716 0.184814
v -0.576699 0.125415 0.194179
v -0.579983 0.083944 0.194685
v -0.552563 0.041644 0.206280
v -0.528618 0.019148 0.220649
v -0.536875 0.041226 0.210109
v -0.521677 0.041296 0.215693
v -0.534419 0.072068 0.205919
v -0.492733 0.066157 0.226416
v -0.538291 0.105759 0.206508
v -0.626378 -0.023776 0.228859
v -0.646040 -0.071448 0.245716
v -0.587911 -0.019424 0.238414
v -0.617920 -0.042445 0.252197
v -0.583309 -0.042249 0.258837
v -0.553247 -0.029751 0.245340
v -0.554124 -0.008218 0.230779
v -0.522245 0.004443 0.232184
v -0.538324 -0.002067 0.230352
v -0.635982 0.023355 0.189169
v -0.647931 0.014327 0.178640
v -0.656443 -0.107603 0.256823
v -0.664314 -0.110296 0.212925
v -0.661450 -0.131603 0.232719
v -0.663601 -0.103478 0.155740
v -0.655063 -0.137758 0.169219
v -0.655285 -0.145953 0.154390
v -0.620178 -0.065806 0.284002
v -0.651083 -0.119039 0.299476
v -0.602481 -0.085659 0.324588
v -0.585014 -0.064549 0.290003
v -0.553513 -0.079039 0.301111
v -0.548001 -0.051135 0.269340
v -0.522546 -0.038317 0.261057
v -0.668296 -0.164539 0.309236
v -0.664493 -0.166768 0.262478
v -0.648837 -0.217181 0.273967
v -0.670224 -0.191638 0.297047
v -0.643791 -0.194136 0.247041
v -0.637559 -0.190822 0.218623
v -0.645947 -0.176666 0.214542
v -0.654051 -0.139877 0.333936
v -0.641557 -0.153244 0.364086
v -0.600426 -0.102862 0.372867
v -0.568939 -0.097360 0.361764
v -0.597477 -0.133088 0.395106
v -0.618116 -0.173104 0.384622
v -0.583988 -0.160702 0.396009
v -0.590270 -0.191346 0.383072
v -0.553584 -0.168719 0.381314
v -0.530430 -0.174803 0.355913
v -0.517435 -0.187950 0.338919
v -0.526931 -0.076473 0.301550
v -0.537506 -0.087549 0.318624
v -0.511489 -0.062555 0.287435
v -0.487318 -0.100898 0.326852
v -0.525113 -0.106998 0.344846
v -0.524866 -0.076485 0.301573
v -0.505588 -0.055872 0.282413
v -0.511488 -0.062555 0.287432
v -0.536310 -0.064170 0.283014
v -0.505661 -0.055967 0.282481
v -0.490633 -0.119828 0.365131
v -0.457313 -0.113119 0.359544
v -0.553747 -0.117180 0.383634
v -0.450956 -0.086660 0.324223
v -0.555729 -0.144849 0.391091
v -0.513020 -0.122287 0.380174
v -0.521502 -0.131885 0.377824
v -0.456105 -0.111982 0.361927
v -0.390117 -0.111054 0.374967
v -0.358305 -0.131235 0.378510
v -0.378137 -0.106061 0.393768
v -0.480490 -0.136004 0.344510
v -0.459537 -0.114188 0.355939
v -0.389461 -0.089760 0.416181
v -0.414312 -0.140232 0.339041
v -0.431297 -0.175789 0.318775
v -0.498919 -0.165410 0.338534
v -0.379263 -0.150095 0.346465
v -0.469014 -0.168688 0.326289
v -0.499867 -0.165303 0.339240
v -0.527491 -0.165101 0.358584
v -0.672141 -0.200687 0.355901
v -0.676487 -0.224265 0.345938
v -0.654551 -0.212666 0.375182
v -0.652850 -0.253720 0.346488
v -0.637146 -0.224198 0.380501
v -0.607505 -0.224509 0.377212
v -0.565759 -0.227851 0.339017
v -0.621631 -0.260151 0.334284
v -0.572053 -0.245108 0.322369
v -0.616887 -0.253258 0.358386
v -0.562902 -0.247327 0.302514
v -0.549190 -0.228337 0.328345
v -0.590673 -0.249478 0.286407
v -0.635045 -0.257655 0.315120
v -0.610215 -0.240823 0.278372
v -0.589804 -0.242114 0.262351
v -0.572957 -0.249339 0.279903
v -0.573248 -0.240786 0.236255
v -0.667610 -0.238875 0.316556
v -0.633833 -0.203923 0.232022
v -0.594680 -0.219073 0.230411
v -0.633832 -0.203920 0.232023
v -0.558795 -0.248527 0.200605
v -0.576163 -0.238745 0.232926
v -0.600720 -0.235976 0.263272
v -0.445409 0.053571 0.270930
v -0.444822 0.072922 0.271743
v -0.460532 0.063906 0.259017
v -0.493715 0.042921 0.231795
v -0.507225 0.041863 0.222960
v -0.493358 0.021994 0.240158
v -0.506283 0.011292 0.237132
v -0.496391 -0.012349 0.254739
v -0.473205 0.019024 0.257681
v -0.483724 0.006988 0.254563
v -0.472548 0.003542 0.261490
v -0.460507 0.009310 0.266599
v -0.466590 -0.000993 0.266041
v -0.472925 -0.011149 0.266480
v -0.499845 -0.048780 0.278031
v -0.452815 -0.012877 0.272030
v -0.486173 -0.030709 0.270331
v -0.423585 0.031167 0.282757
v -0.412512 0.026365 0.290428
v -0.671540 0.036463 -0.112094
v -0.674241 0.025113 -0.150082
v -0.677352 -0.004676 -0.112732
v -0.675442 0.017955 -0.092111
v -0.665149 0.041013 -0.068492
v -0.659183 0.072929 -0.086678
v -0.661482 0.020019 -0.176158
v -0.659197 -0.018204 -0.152251
v -0.661394 -0.032151 -0.144333
v -0.610302 0.006728 -0.238270
v -0.631880 -0.011626 -0.197218
v -0.667203 0.055817 -0.170709
v -0.623885 0.037347 -0.216495
v -0.627770 0.019859 -0.215072
v -0.598049 0.029781 -0.269914
v -0.596694 0.057669 -0.245171
v -0.672578 0.058728 -0.136023
v -0.663287 0.089868 -0.109561
v -0.670138 0.156249 -0.112823
v -0.598538 0.101059 -0.230008
v -0.627590 0.150315 -0.175179
v -0.614018 0.174717 -0.197099
v -0.613163 0.108171 -0.195037
v -0.624224 0.071352 -0.203294
v -0.593151 0.140745 -0.234037
v -0.598085 0.176130 -0.235851
v -0.595264 0.095657 -0.241027
v -0.665422 0.108979 -0.152207
v -0.642623 0.112546 -0.163528
v -0.668648 0.150301 -0.144936
v -0.384727 -0.014741 -0.466869
v -0.338981 -0.030467 -0.446282
v -0.374066 -0.039201 -0.441911
v -0.436722 -0.031440 -0.467317
v -0.406351 -0.000784 -0.492611
v -0.465910 -0.036195 -0.421705
v -0.421193 -0.045313 -0.429171
v -0.482786 -0.035598 -0.420386
v -0.448787 -0.041674 -0.400941
v -0.374919 -0.049346 -0.405388
v -0.376906 -0.051130 -0.388969
v -0.364621 -0.056861 -0.383790
v -0.358410 -0.056533 -0.393744
v -0.348738 -0.066346 -0.374775
v -0.343050 -0.066045 -0.383891
v -0.299848 -0.085722 -0.389794
v -0.332704 -0.050786 -0.428102
v -0.418625 -0.043223 -0.390676
v -0.359889 -0.070803 -0.327665
v -0.462503 -0.051743 -0.355474
v -0.449620 -0.046096 -0.372581
v -0.469718 -0.046003 -0.376024
v -0.470055 -0.047674 -0.370920
v -0.346383 -0.044723 -0.439285
v -0.366868 -0.043445 -0.432492
v -0.284357 -0.080753 -0.444072
v -0.438045 0.002269 -0.517819
v -0.464066 -0.015897 -0.519678
v -0.353184 0.008647 -0.461715
v -0.290698 -0.015917 -0.446826
v -0.283256 -0.071049 -0.448262
v -0.246558 -0.088277 -0.466265
v -0.245848 -0.042632 -0.458713
v -0.225111 -0.080988 -0.477429
v -0.426101 0.034021 -0.519417
v -0.372255 0.067856 -0.504886
v -0.365427 0.076104 -0.509432
v -0.350208 0.087135 -0.512797
v -0.379102 0.076342 -0.511523
v -0.358893 0.042826 -0.476667
v -0.275241 0.103442 -0.521289
v -0.220320 0.081657 -0.528470
v -0.268129 0.074818 -0.487886
v -0.316617 0.078086 -0.486393
v -0.321139 0.106965 -0.528347
v -0.246518 0.105011 -0.549916
v -0.216448 0.088376 -0.553890
v -0.188049 0.056366 -0.544558
v -0.279891 0.113982 -0.548307
v -0.295961 0.115364 -0.548396
v -0.270520 0.035063 -0.461298
v -0.223385 0.055547 -0.495732
v -0.218848 0.001965 -0.475249
v -0.204618 0.018424 -0.492162
v -0.253661 -0.021147 -0.456558
v -0.199279 0.024965 -0.501311
v -0.327251 0.003669 -0.450238
v -0.308896 0.036831 -0.460456
v -0.383996 0.016387 -0.484089
v -0.446241 0.163275 -0.481518
v -0.440271 0.130682 -0.493905
v -0.468846 0.119702 -0.503216
v -0.482208 0.154090 -0.491169
v -0.419263 0.095686 -0.515577
v -0.403855 0.111600 -0.502674
v -0.402088 0.144051 -0.472595
v -0.397942 0.144903 -0.470930
v -0.397739 0.163444 -0.461118
v -0.394725 0.162549 -0.460617
v -0.366257 0.144869 -0.460843
v -0.384879 0.093252 -0.510618
v -0.335574 0.124710 -0.472698
v -0.441678 0.171176 -0.473433
v -0.398682 0.086299 -0.515665
v -0.371795 0.082411 -0.512955
v -0.263548 0.105246 -0.548209
v -0.252845 0.105183 -0.571039
v -0.281666 0.096211 -0.538750
v -0.310073 0.089557 -0.521018
v -0.347376 0.089268 -0.513981
v -0.295305 0.104321 -0.512315
v -0.270135 0.137814 -0.493446
v -0.290510 0.106766 -0.513356
v -0.431548 0.139323 -0.489516
v -0.441850 0.159102 -0.482406
v -0.431548 0.139320 -0.489520
v -0.466722 0.103027 -0.509016
v -0.484688 0.125494 -0.505650
v -0.489319 0.114117 -0.510001
v -0.451931 0.066731 -0.519176
v -0.467480 0.020801 -0.534270
v -0.511130 0.023915 -0.525367
v -0.516482 0.025559 -0.525230
v -0.500707 0.070960 -0.519706
v -0.510854 0.002446 -0.520429
v -0.525006 0.015904 -0.523301
v -0.524567 -0.013501 -0.505931
v -0.537862 -0.013792 -0.506180
v -0.495624 -0.029704 -0.474839
v -0.519288 -0.030354 -0.474921
v -0.466132 -0.026300 -0.501622
v -0.507405 -0.031563 -0.457904
v -0.514313 0.085191 -0.519108
v -0.419237 -0.015198 -0.482915
v -0.313167 -0.103910 -0.356498
v -0.257051 -0.139241 -0.407615
v -0.253803 -0.174811 -0.367604
v -0.273838 -0.099452 -0.418048
v -0.315317 -0.092349 -0.368935
v -0.334537 -0.078387 -0.366008
v -0.328578 -0.078073 -0.375559
v -0.331206 -0.095253 -0.330875
v -0.287710 -0.166941 -0.333807
v -0.284203 -0.202691 -0.325634
v -0.296052 -0.160568 -0.320282
v -0.295820 -0.191002 -0.305657
v -0.295240 -0.175392 -0.312162
v -0.296266 -0.190626 -0.304925
v -0.319607 -0.153411 -0.283235
v -0.320763 -0.199937 -0.268768
v -0.288205 -0.201897 -0.319114
v -0.291527 -0.239657 -0.319285
v -0.356629 -0.105883 -0.288893
v -0.371170 -0.120878 -0.268206
v -0.390630 -0.124996 -0.259286
v -0.359885 -0.120759 -0.275385
v -0.332812 -0.121841 -0.297578
v -0.241806 -0.328184 -0.414584
v -0.247952 -0.286688 -0.394855
v -0.226986 -0.278855 -0.415181
v -0.232586 -0.251937 -0.407044
v -0.222581 -0.259541 -0.419868
v -0.228670 -0.233696 -0.415653
v -0.219344 -0.240786 -0.427613
v -0.261253 -0.321798 -0.399150
v -0.204403 -0.269355 -0.430098
v -0.194940 -0.229045 -0.452891
v -0.233627 -0.218224 -0.395304
v -0.256630 -0.257863 -0.358686
v -0.204985 -0.293641 -0.427035
v -0.186553 -0.260714 -0.449577
v -0.195203 -0.276462 -0.436799
v -0.168745 -0.300007 -0.439785
v -0.191715 -0.334181 -0.425285
v -0.135308 -0.271278 -0.484094
v -0.179636 -0.248184 -0.463480
v -0.179582 -0.248114 -0.463589
v -0.186560 -0.260720 -0.449569
v -0.264154 -0.368581 -0.398845
v -0.273550 -0.403208 -0.401590
v -0.277456 -0.380946 -0.392284
v -0.285699 -0.396599 -0.392919
v -0.247003 -0.377530 -0.403842
v -0.255488 -0.392471 -0.402240
v -0.263919 -0.407515 -0.402790
v -0.210609 -0.382162 -0.409470
v -0.190179 -0.406490 -0.416256
v -0.240729 -0.423737 -0.403194
v -0.129297 -0.312184 -0.471854
v -0.156297 -0.338240 -0.445019
v -0.151149 -0.351101 -0.446284
v -0.177165 -0.366677 -0.427225
v -0.330782 -0.416333 -0.378468
v -0.300540 -0.391806 -0.379547
v -0.279993 -0.358737 -0.382368
v -0.309106 -0.390718 -0.369434
v -0.294155 -0.343795 -0.349172
v -0.127084 -0.368814 -0.470799
v -0.145250 -0.395033 -0.451276
v -0.188541 -0.365484 -0.422156
v -0.280624 -0.302260 -0.356914
v -0.304338 -0.286443 -0.328116
v -0.323934 -0.263258 -0.285568
v -0.290280 -0.219886 -0.316318
v -0.256143 -0.227530 -0.352996
v -0.321539 -0.339071 -0.314185
v -0.333401 -0.375649 -0.327515
v -0.326293 -0.357327 -0.318572
v -0.330779 -0.364672 -0.313720
v -0.330908 -0.320597 -0.277925
v -0.318931 -0.295458 -0.308571
v -0.318731 -0.324374 -0.313607
v -0.319448 -0.338396 -0.319302
v -0.324389 -0.374091 -0.338296
v -0.324351 -0.356628 -0.323467
v -0.348186 -0.400838 -0.341009
v -0.322490 -0.347224 -0.318716
v -0.328486 -0.288779 -0.284421
v -0.359440 -0.262051 -0.247152
v -0.336222 -0.268682 -0.272832
v -0.346545 -0.276072 -0.257371
v -0.390937 -0.229667 -0.234381
v -0.339881 -0.260121 -0.268577
v -0.372455 -0.229901 -0.241638
v -0.402283 -0.217196 -0.232914
v -0.303730 -0.221435 -0.293458
v -0.299110 -0.206052 -0.298658
v -0.333794 -0.364855 -0.304264
v -0.338834 -0.377904 -0.310635
v -0.345371 -0.390172 -0.317372
v -0.336453 -0.357600 -0.284000
v -0.346978 -0.308556 -0.252974
v -0.138798 -0.590160 -0.440177
v -0.154364 -0.572869 -0.461260
v -0.109360 -0.554699 -0.488434
v -0.112813 -0.574508 -0.458992
v -0.103600 -0.571363 -0.465445
v -0.184498 -0.553337 -0.459509
v -0.138599 -0.536137 -0.479430
v -0.129085 -0.533446 -0.485645
v -0.108604 -0.592750 -0.424940
v -0.077766 -0.580851 -0.446695
v -0.151246 -0.519470 -0.473550
v -0.111978 -0.528185 -0.499471
v -0.140384 -0.490361 -0.481255
v -0.140640 -0.514042 -0.480607
v -0.132333 -0.504384 -0.488293
v -0.184023 -0.499306 -0.446142
v -0.216935 -0.558410 -0.426815
v -0.176279 -0.593716 -0.430622
v -0.211479 -0.573654 -0.398227
v -0.159431 -0.597418 -0.386353
v -0.165298 -0.586238 -0.358056
v -0.214866 -0.542511 -0.438028
v -0.257696 -0.530893 -0.423102
v -0.225433 -0.524770 -0.435627
v -0.239850 -0.519705 -0.431707
v -0.250371 -0.488651 -0.427288
v -0.253764 -0.560882 -0.382410
v -0.245409 -0.545197 -0.418003
v -0.088551 -0.600125 -0.417594
v -0.072270 -0.618616 -0.399913
v -0.131435 -0.613453 -0.389531
v -0.141689 -0.608770 -0.372738
v -0.131993 -0.617153 -0.363919
v -0.123813 -0.602937 -0.413781
v -0.114480 -0.610551 -0.403266
v -0.105033 -0.619530 -0.394005
v -0.241633 -0.557925 -0.347311
v -0.286800 -0.551632 -0.381459
v -0.276672 -0.540006 -0.412489
v -0.241351 -0.542298 -0.314659
v -0.245079 -0.536258 -0.295535
v -0.195562 -0.564964 -0.338902
v -0.178677 -0.570522 -0.333318
v -0.163312 -0.576327 -0.323999
v -0.160925 -0.588472 -0.345457
v -0.130206 -0.613647 -0.327192
v -0.193639 -0.487372 -0.441153
v -0.162078 -0.476982 -0.459579
v -0.364537 -0.539679 -0.352195
v -0.323507 -0.545778 -0.360321
v -0.373542 -0.441371 -0.398346
v -0.319695 -0.441595 -0.409625
v -0.271122 -0.507532 -0.429890
v -0.296540 -0.474039 -0.431076
v -0.321615 -0.512590 -0.432341
v -0.324373 -0.542726 -0.403655
v -0.368689 -0.537302 -0.393089
v -0.363022 -0.514668 -0.418664
v -0.333289 -0.517740 -0.425638
v -0.362707 -0.480754 -0.423691
v -0.327346 -0.478740 -0.432599
v -0.254637 -0.514645 -0.429556
v -0.260419 -0.541151 -0.415304
v -0.303307 -0.529758 -0.316894
v -0.299508 -0.526308 -0.300097
v -0.287732 -0.432135 -0.409255
v -0.294825 -0.410544 -0.395223
v -0.216978 -0.447864 -0.414570
v -0.253862 -0.471596 -0.422605
v -0.213021 -0.472540 -0.429962
v -0.233225 -0.472909 -0.424975
v -0.188282 -0.469129 -0.439753
v -0.213017 -0.472541 -0.429961
v -0.188671 -0.469200 -0.439435
v -0.367329 -0.427693 -0.376831
v -0.394464 -0.432865 -0.364470
v -0.379913 -0.425785 -0.353010
v -0.393433 -0.432110 -0.362306
v -0.361465 -0.411364 -0.332148
v -0.353300 -0.401442 -0.324355
v -0.343487 -0.388589 -0.319609
v -0.376618 -0.416380 -0.292989
v -0.332813 -0.522822 -0.299836
v -0.355452 -0.511074 -0.287683
v -0.325448 -0.521188 -0.285390
v -0.346496 -0.510265 -0.274090
v -0.342014 -0.389936 -0.332123
v -0.343652 -0.404050 -0.353113
v -0.333377 -0.389904 -0.344851
v -0.313678 -0.404945 -0.379457
v -0.450846 -0.498934 -0.378898
v -0.433325 -0.472234 -0.410652
v -0.435207 -0.504611 -0.406210
v -0.436485 -0.528342 -0.379052
v -0.408631 -0.533348 -0.402665
v -0.407193 -0.510873 -0.420771
v -0.408740 -0.445395 -0.399653
v -0.394463 -0.432864 -0.364473
v -0.384315 -0.428522 -0.357776
v -0.436974 -0.457646 -0.390970
v -0.414481 -0.439840 -0.361242
v -0.411456 -0.440445 -0.333841
v -0.417076 -0.528182 -0.338113
v -0.393370 -0.479796 -0.422844
v -0.397812 -0.467382 -0.419073
v -0.397767 -0.543697 -0.374347
v -0.379768 -0.505286 -0.302475
v -0.362343 -0.507624 -0.289876
v -0.365444 -0.503143 -0.287727
v -0.416511 -0.485411 -0.308279
v -0.381257 -0.426184 -0.353987
v -0.444253 -0.510761 -0.347693
v -0.421826 -0.471865 -0.316125
v -0.449068 -0.479135 -0.357307
v -0.418093 -0.475235 -0.306247
v -0.413947 -0.476037 -0.294648
v -0.411212 -0.470835 -0.294082
v -0.408051 -0.469922 -0.283177
v -0.445939 -0.463980 -0.363621
v -0.401676 -0.462457 -0.244052
v -0.404397 -0.464140 -0.281258
v -0.390953 -0.434599 -0.297149
v -0.384819 -0.425271 -0.240852
v -0.399428 -0.434658 -0.317152
v -0.413344 -0.441687 -0.335273
v -0.018919 -0.630244 -0.415467
v -0.005427 -0.608525 -0.429933
v 0.016690 -0.604782 -0.426338
v 0.009536 -0.569888 -0.457817
v 0.041318 -0.596412 -0.430327
v 0.023527 -0.645761 -0.397517
v 0.035637 -0.607228 -0.420593
v -0.043586 -0.598185 -0.436404
v -0.014213 -0.590065 -0.447758
v -0.044499 -0.596108 -0.440336
v -0.018373 -0.582458 -0.457487
v -0.048188 -0.588405 -0.450178
v -0.045301 -0.648817 -0.387809
v 0.001753 -0.675395 -0.366647
v -0.024213 -0.667649 -0.374124
v -0.026851 -0.679201 -0.365565
v -0.068617 -0.680119 -0.363603
v -0.062431 -0.611659 -0.412366
v -0.075396 -0.605269 -0.414541
v -0.099328 -0.508263 -0.520908
v -0.070294 -0.550506 -0.527187
v -0.120142 -0.530783 -0.492667
v -0.067153 -0.567709 -0.494986
v -0.094353 -0.569151 -0.472228
v -0.060377 -0.513935 -0.540746
v -0.030972 -0.531052 -0.543575
v 0.004616 -0.515842 -0.571494
v -0.028782 -0.507437 -0.556582
v -0.017375 -0.503242 -0.565548
v -0.003941 -0.533723 -0.539377
v -0.033868 -0.557851 -0.513551
v 0.006883 -0.528914 -0.548751
v -0.037301 -0.489750 -0.556718
v 0.009291 -0.532781 -0.537430
v 0.043345 -0.527260 -0.555916
v 0.036038 -0.523807 -0.575516
v -0.007700 -0.554924 -0.489837
v 0.030389 -0.534031 -0.512305
v -0.000222 -0.536994 -0.529871
v -0.056880 -0.576090 -0.471403
v -0.025185 -0.569767 -0.479171
v -0.052327 -0.581712 -0.460567
v -0.022038 -0.575673 -0.467989
v 0.024105 -0.558264 -0.470701
v 0.009554 -0.557271 -0.476731
v 0.062112 -0.543637 -0.490173
v -0.080392 -0.404805 -0.545981
v -0.098724 -0.391020 -0.529203
v -0.076041 -0.385570 -0.541743
v -0.112435 -0.442958 -0.541431
v -0.111091 -0.382389 -0.503355
v -0.092366 -0.445752 -0.553288
v -0.068495 -0.391489 -0.545695
v -0.052667 -0.385311 -0.549848
v -0.046539 -0.437638 -0.561576
v -0.023684 -0.414318 -0.561038
v -0.052317 -0.462797 -0.561141
v -0.031793 -0.441807 -0.568132
v -0.007775 -0.466515 -0.587053
v -0.019076 -0.444899 -0.575451
v -0.023806 -0.474342 -0.572684
v -0.119225 -0.482759 -0.508346
v -0.124917 -0.495113 -0.497256
v -0.136836 -0.454303 -0.484500
v -0.148033 -0.470990 -0.472580
v -0.160774 -0.471035 -0.459764
v -0.162842 -0.462885 -0.456465
v -0.158728 -0.427596 -0.441140
v -0.162838 -0.462886 -0.456468
v -0.140674 -0.400050 -0.458886
v -0.109427 -0.633728 -0.280890
v -0.136641 -0.596352 -0.307904
v -0.149128 -0.585498 -0.316331
v -0.140208 -0.582833 -0.289290
v -0.114679 -0.642148 -0.313180
v -0.097916 -0.695600 -0.302384
v -0.089039 -0.699714 -0.332125
v -0.066115 -0.710343 -0.346833
v -0.117279 -0.638279 -0.343823
v -0.101554 -0.652820 -0.361482
v -0.085794 -0.641913 -0.378865
v -0.095603 -0.629750 -0.386117
v -0.120684 -0.630208 -0.320655
v -0.087183 -0.729046 -0.264427
v -0.093132 -0.646651 -0.244496
v -0.073635 -0.688216 -0.219196
v -0.045557 -0.722493 -0.228304
v -0.112134 -0.609007 -0.253497
v -0.096541 -0.650067 -0.254145
v -0.099142 -0.639814 -0.252863
v -0.099900 -0.613431 -0.225534
v -0.106390 -0.620128 -0.249193
v -0.116214 -0.601935 -0.244126
v -0.126503 -0.587963 -0.244896
v -0.146288 -0.568718 -0.232290
v -0.153749 -0.563503 -0.227797
v -0.144295 -0.571279 -0.238903
v -0.104417 -0.630155 -0.258037
v -0.047473 -0.645019 -0.180782
v -0.046802 -0.629452 -0.169682
v -0.056029 -0.690522 -0.201812
v -0.026117 -0.652977 -0.178932
v -0.060887 -0.590131 -0.129246
v -0.028572 -0.685113 -0.194403
v -0.022009 -0.638755 -0.168141
v 0.002964 -0.667134 -0.185978
v -0.057511 -0.655378 -0.192008
v -0.056824 -0.614946 -0.164712
v -0.073388 -0.639673 -0.197277
v -0.012419 -0.708624 -0.219703
v 0.021614 -0.685564 -0.206733
v -0.095153 -0.620372 -0.222485
v -0.077715 -0.625759 -0.189760
v -0.086676 -0.602989 -0.175160
v -0.077719 -0.625758 -0.189760
v 0.014896 -0.727763 -0.259140
v 0.035839 -0.700301 -0.235921
v 0.074214 -0.681795 -0.213426
v -0.060432 -0.755876 -0.331023
v -0.038227 -0.755902 -0.336941
v -0.026453 -0.774265 -0.308760
v -0.081215 -0.761510 -0.294674
v -0.040775 -0.775611 -0.279840
v -0.083684 -0.742030 -0.317845
v -0.024382 -0.698746 -0.353548
v -0.029481 -0.691603 -0.358298
v -0.022462 -0.764217 -0.265831
v -0.055466 -0.762759 -0.259074
v 0.006865 -0.743902 -0.315929
v 0.012935 -0.717800 -0.339067
v 0.017366 -0.727328 -0.324056
v 0.022354 -0.722456 -0.327331
v 0.032773 -0.714340 -0.332056
v 0.001245 -0.706822 -0.349058
v 0.012015 -0.698965 -0.353424
v 0.052735 -0.703288 -0.340085
v 0.030516 -0.722776 -0.316754
v 0.043649 -0.715609 -0.317605
v 0.021998 -0.733073 -0.307611
v 0.061203 -0.712278 -0.311570
v 0.010232 -0.747224 -0.282434
v 0.052295 -0.724446 -0.277949
v 0.019906 -0.725892 -0.258054
v 0.032002 -0.720137 -0.256926
v 0.028027 -0.730601 -0.305889
v 0.040004 -0.724776 -0.304067
v 0.035001 -0.652630 -0.166975
v 0.060725 -0.670027 -0.185252
v 0.121145 -0.662934 -0.207164
v 0.030655 -0.631771 -0.150914
v 0.025053 -0.622462 -0.142276
v 0.061873 -0.617493 -0.123363
v 0.067334 -0.640457 -0.146670
v 0.105821 -0.640642 -0.147204
v 0.121580 -0.637272 -0.135433
v 0.097989 -0.632775 -0.108444
v 0.089686 -0.648527 -0.163124
v 0.146300 -0.637268 -0.105969
v 0.116071 -0.635392 -0.071953
v 0.177291 -0.642102 -0.125354
v 0.136057 -0.644381 -0.172365
v 0.164522 -0.654643 -0.185417
v 0.193656 -0.654178 -0.159990
v 0.076678 -0.650989 -0.160409
v 0.171407 -0.656027 -0.053349
v 0.237525 -0.667538 -0.098335
v 0.200362 -0.665815 -0.034080
v 0.201816 -0.657946 -0.094663
v 0.209236 -0.660280 -0.106092
v 0.215897 -0.663758 -0.117696
v 0.236806 -0.664384 -0.070746
v 0.248572 -0.666373 -0.078365
v 0.278528 -0.671462 -0.054757
v 0.260210 -0.669720 -0.085847
v 0.235220 -0.664987 -0.029273
v 0.281117 -0.682348 -0.008559
v 0.156490 -0.640416 -0.098163
v 0.096845 -0.602859 0.001216
v 0.122206 -0.614036 0.041363
v 0.149602 -0.582896 0.065135
v 0.121751 -0.644543 0.040134
v 0.152841 -0.624744 0.075298
v 0.171475 -0.581370 0.114487
v 0.163447 -0.609441 0.099862
v 0.170552 -0.594292 0.139899
v 0.191024 -0.645593 0.107894
v 0.188579 -0.612592 0.156603
v 0.094693 -0.615393 -0.033185
v 0.090176 -0.611339 -0.023787
v 0.124262 -0.660810 0.002669
v 0.122125 -0.641469 -0.037991
v 0.112362 -0.641014 0.017766
v 0.070392 -0.585319 -0.019026
v 0.070395 -0.585323 -0.019026
v 0.170694 -0.650665 0.076328
v 0.180511 -0.641225 0.095126
v 0.144618 -0.676582 0.026471
v 0.194143 -0.660657 0.073712
v 0.202162 -0.662199 0.084862
v 0.198630 -0.658994 0.098868
v 0.212386 -0.664012 0.102791
v 0.186988 -0.650578 0.095317
v 0.243242 -0.672570 0.113668
v 0.256768 -0.676749 0.068789
v 0.150529 -0.678091 0.001941
v 0.207985 -0.673686 0.008650
v 0.139353 -0.653014 -0.036461
v 0.206013 -0.673160 0.034694
v 0.227600 -0.675747 0.012844
v 0.223228 -0.675181 0.036788
v 0.244255 -0.679756 0.016211
v 0.239970 -0.679200 0.039703
v 0.098027 -0.536511 0.008013
v 0.067144 -0.516383 -0.007845
v 0.104121 -0.553533 0.009531
v 0.126602 -0.551154 0.037353
v 0.117539 -0.487467 0.052259
v 0.151585 -0.489727 0.105482
v 0.152745 -0.521239 0.073788
v 0.159354 -0.556283 0.081376
v 0.172391 -0.556457 0.133115
v 0.164008 -0.556648 0.092245
v 0.167258 -0.519435 0.125830
v 0.323919 -0.689523 -0.186215
v 0.370899 -0.641958 -0.203226
v 0.377770 -0.650645 -0.180472
v 0.358020 -0.645236 -0.211176
v 0.371976 -0.625950 -0.236392
v 0.371352 -0.635539 -0.216903
v 0.381816 -0.627214 -0.227343
v 0.355567 -0.697146 -0.152864
v 0.374267 -0.686555 -0.133338
v 0.386276 -0.639632 -0.165813
v 0.392770 -0.628363 -0.181292
v 0.394701 -0.627811 -0.204698
v 0.401197 -0.618498 -0.195248
v 0.387457 -0.629894 -0.212351
v 0.401268 -0.605384 -0.152142
v 0.418566 -0.586578 -0.181530
v 0.395136 -0.621991 -0.126566
v 0.420432 -0.586454 -0.127435
v 0.404640 -0.604260 -0.126379
v 0.389524 -0.629189 -0.105807
v 0.417651 -0.587398 -0.080660
v 0.426697 -0.577764 -0.103040
v 0.420426 -0.586460 -0.127433
v 0.435890 -0.572790 -0.126793
v 0.447587 -0.559821 -0.170110
v 0.435947 -0.572743 -0.126784
v 0.420436 -0.586448 -0.127433
v 0.377410 -0.666096 -0.092327
v 0.401284 -0.614019 -0.068772
v 0.377427 -0.664382 -0.073674
v 0.381776 -0.659904 -0.060040
v 0.379016 -0.664707 -0.039217
v 0.364726 -0.682148 -0.082570
v 0.296413 -0.694694 -0.118972
v 0.328012 -0.701050 -0.093020
v 0.309828 -0.690000 -0.080848
v 0.329218 -0.699197 -0.048581
v 0.313915 -0.691636 -0.063146
v 0.315160 -0.693131 -0.046770
v 0.349819 -0.705969 -0.127668
v 0.349301 -0.694057 -0.073718
v 0.363546 -0.682579 -0.065015
v 0.364101 -0.684199 -0.048613
v 0.305967 -0.705366 -0.152630
v 0.271489 -0.674474 -0.093106
v 0.285255 -0.699363 -0.205826
v 0.285268 -0.684707 -0.221606
v 0.272277 -0.708910 -0.181966
v 0.260492 -0.691373 -0.138679
v 0.244942 -0.695259 -0.207155
v 0.259900 -0.673675 -0.240765
v 0.231717 -0.684155 -0.227705
v 0.223673 -0.681090 -0.237181
v 0.193190 -0.678438 -0.246415
v 0.254573 -0.653303 -0.272558
v 0.275868 -0.656165 -0.250712
v 0.264870 -0.642746 -0.280342
v 0.287033 -0.635920 -0.263821
v 0.247640 -0.701519 -0.173069
v 0.226671 -0.674000 -0.140968
v 0.221727 -0.668347 -0.129361
v 0.326951 -0.649255 -0.224623
v 0.351720 -0.625569 -0.242966
v 0.340406 -0.637370 -0.230984
v 0.359284 -0.603846 -0.275111
v 0.310089 -0.622389 -0.262415
v 0.332436 -0.602134 -0.294280
v 0.298014 -0.654341 -0.235046
v 0.215758 -0.686732 -0.205861
v 0.201295 -0.676195 -0.195124
v 0.191591 -0.676845 -0.203099
v 0.180753 -0.682905 -0.223338
v 0.175403 -0.676027 -0.212842
v 0.185359 -0.682739 -0.232286
v 0.188623 -0.661245 -0.181197
v 0.277124 -0.621614 -0.316652
v 0.289154 -0.618990 -0.299082
v 0.467603 -0.600773 -0.276138
v 0.455994 -0.586812 -0.317475
v 0.474289 -0.583468 -0.300234
v 0.446384 -0.609332 -0.297116
v 0.474086 -0.508833 -0.360651
v 0.469571 -0.534956 -0.335743
v 0.452002 -0.538335 -0.349413
v 0.452902 -0.527883 -0.359048
v 0.442704 -0.549276 -0.346855
v 0.453768 -0.513455 -0.377272
v 0.406907 -0.587322 -0.338121
v 0.421638 -0.552326 -0.356500
v 0.438822 -0.541509 -0.356302
v 0.435831 -0.532353 -0.368502
v 0.487310 -0.533962 -0.308169
v 0.487279 -0.558608 -0.272085
v 0.489577 -0.521636 -0.319892
v 0.508366 -0.501376 -0.303365
v 0.497180 -0.508060 -0.325061
v 0.396325 -0.615570 -0.256779
v 0.393055 -0.620756 -0.238282
v 0.381813 -0.627214 -0.227344
v 0.416137 -0.613977 -0.233230
v 0.377684 -0.593271 -0.324457
v 0.374847 -0.595120 -0.331513
v 0.379411 -0.589338 -0.358768
v 0.363010 -0.595267 -0.344551
v 0.386284 -0.576610 -0.367726
v 0.399126 -0.538857 -0.392570
v 0.472692 -0.522717 -0.343722
v 0.480501 -0.532057 -0.323456
v 0.491300 -0.502819 -0.343603
v 0.485946 -0.516462 -0.331775
v 0.517509 -0.485527 -0.332210
v 0.500434 -0.481007 -0.375061
v 0.468998 -0.571108 -0.224184
v 0.490436 -0.554307 -0.224613
v 0.482020 -0.556898 -0.206040
v 0.492644 -0.549508 -0.192142
v 0.501466 -0.537680 -0.229168
v 0.511264 -0.531106 -0.214284
v 0.446733 -0.573776 -0.207962
v 0.504917 -0.515327 -0.241250
v 0.495253 -0.525392 -0.285909
v 0.513186 -0.491772 -0.276334
v 0.513534 -0.493352 -0.292970
v 0.529549 -0.488767 -0.226273
v 0.424539 -0.602452 -0.220608
v 0.411857 -0.609806 -0.208435
v 0.397206 -0.622057 -0.226666
v 0.380527 -0.611741 -0.265656
v 0.365915 -0.617352 -0.253766
v 0.262613 -0.631172 -0.326149
v 0.225637 -0.653826 -0.317516
v 0.221618 -0.652849 -0.323386
v 0.244682 -0.631769 -0.353849
v 0.261875 -0.625942 -0.369853
v 0.275894 -0.622602 -0.344184
v 0.282561 -0.619939 -0.354502
v 0.253222 -0.648776 -0.285929
v 0.257033 -0.652412 -0.273384
v 0.211675 -0.669355 -0.304473
v 0.222298 -0.642663 -0.340324
v 0.151910 -0.665909 -0.351292
v 0.195553 -0.639766 -0.359706
v 0.154814 -0.689480 -0.293486
v 0.196904 -0.679069 -0.270383
v 0.215488 -0.679192 -0.246838
v 0.240222 -0.667193 -0.264151
v 0.231898 -0.634938 -0.351512
v 0.242280 -0.628878 -0.363530
v 0.177866 -0.630779 -0.373320
v 0.187694 -0.621279 -0.382092
v 0.197574 -0.613204 -0.392139
v 0.150017 -0.608468 -0.401925
v 0.216085 -0.620752 -0.385971
v 0.246544 -0.616352 -0.406427
v 0.212088 -0.633005 -0.365346
v 0.226083 -0.626974 -0.374704
v 0.131891 -0.692355 -0.332821
v 0.080940 -0.686564 -0.375306
v 0.088742 -0.711124 -0.306536
v 0.072433 -0.704865 -0.322659
v 0.058117 -0.709430 -0.319644
v 0.103292 -0.710546 -0.250375
v 0.069544 -0.706523 -0.244179
v 0.054826 -0.701069 -0.240989
v 0.047269 -0.700570 -0.238624
v 0.105190 -0.717318 -0.271448
v 0.044348 -0.715240 -0.254844
v 0.052505 -0.719972 -0.302892
v 0.148217 -0.691299 -0.245538
v 0.168345 -0.685115 -0.241824
v 0.138990 -0.682856 -0.228094
v 0.157121 -0.678877 -0.221644
v 0.100514 -0.666097 -0.385943
v 0.071510 -0.671679 -0.390081
v 0.074275 -0.629784 -0.408274
v 0.104038 -0.629444 -0.404162
v 0.106194 -0.620453 -0.410094
v 0.124192 -0.627187 -0.395526
v 0.038904 -0.691139 -0.362379
v 0.022615 -0.691716 -0.359072
v 0.116354 -0.650682 -0.383887
v 0.505626 -0.303321 -0.382469
v 0.486121 -0.348295 -0.416797
v 0.465415 -0.292717 -0.398756
v 0.448978 -0.331809 -0.425236
v 0.440633 -0.340595 -0.437265
v 0.431136 -0.337993 -0.439771
v 0.433487 -0.348066 -0.450609
v 0.462022 -0.369035 -0.447289
v 0.429705 -0.284355 -0.408411
v 0.396260 -0.289240 -0.435336
v 0.468497 -0.259950 -0.391839
v 0.482565 -0.246369 -0.386902
v 0.470252 -0.238715 -0.390294
v 0.440845 -0.222012 -0.400808
v 0.493104 -0.253609 -0.380212
v 0.403470 -0.277587 -0.425990
v 0.409221 -0.260630 -0.418964
v 0.402042 -0.239206 -0.422489
v 0.468428 -0.486555 -0.425408
v 0.432558 -0.516178 -0.398662
v 0.403224 -0.519157 -0.442100
v 0.444456 -0.476270 -0.476315
v 0.419365 -0.498058 -0.464182
v 0.418288 -0.493537 -0.476055
v 0.418690 -0.490441 -0.486194
v 0.390528 -0.509497 -0.469617
v 0.381202 -0.544067 -0.425404
v 0.386064 -0.530046 -0.442428
v 0.373928 -0.540152 -0.443030
v 0.433809 -0.524310 -0.381646
v 0.454429 -0.518410 -0.369578
v 0.494697 -0.445554 -0.467023
v 0.527790 -0.428831 -0.443690
v 0.512224 -0.465061 -0.432416
v 0.493534 -0.386395 -0.450412
v 0.446886 -0.388306 -0.496976
v 0.452192 -0.382740 -0.478713
v 0.474826 -0.467609 -0.458580
v 0.467510 -0.466632 -0.469163
v 0.460639 -0.466727 -0.480079
v 0.472555 -0.420035 -0.501299
v 0.497714 -0.414457 -0.468461
v 0.469863 -0.393403 -0.477210
v 0.462935 -0.395246 -0.487938
v 0.544690 -0.393440 -0.432114
v 0.501211 -0.481089 -0.389375
v 0.476341 -0.500962 -0.372338
v 0.554364 -0.448876 -0.406167
v 0.562024 -0.452071 -0.354986
v 0.535210 -0.373905 -0.425705
v 0.567793 -0.406476 -0.416179
v 0.580657 -0.420967 -0.365721
v 0.580989 -0.395148 -0.368166
v 0.555054 -0.372883 -0.408179
v 0.579502 -0.389062 -0.368037
v 0.555582 -0.344171 -0.351078
v 0.510034 -0.479596 -0.365584
v 0.499425 -0.490329 -0.354483
v 0.540227 -0.333065 -0.372161
v 0.517083 -0.304498 -0.373627
v 0.525510 -0.249776 -0.352355
v 0.549626 -0.249549 -0.336281
v 0.546200 -0.297509 -0.338012
v 0.543964 -0.271503 -0.343070
v 0.540180 -0.467276 -0.300012
v 0.505645 -0.496339 -0.330840
v 0.581946 -0.443916 -0.322352
v 0.605841 -0.392596 -0.322557
v 0.599002 -0.408942 -0.288761
v 0.600265 -0.379316 -0.293344
v 0.598687 -0.327506 -0.237195
v 0.596643 -0.370148 -0.253563
v 0.598693 -0.294875 -0.226403
v 0.571505 -0.301477 -0.271513
v 0.596205 -0.257085 -0.230526
v 0.583780 -0.348825 -0.290749
v 0.582634 -0.359308 -0.330496
v 0.562037 -0.294435 -0.316306
v 0.576087 -0.238248 -0.280603
v 0.569541 -0.232880 -0.320134
v 0.582812 -0.404540 -0.228243
v 0.599061 -0.366139 -0.198285
v 0.615176 -0.340402 -0.206057
v 0.622663 -0.326496 -0.196212
v 0.586396 -0.416726 -0.257056
v 0.578364 -0.435527 -0.254244
v 0.615413 -0.365459 -0.156419
v 0.595693 -0.410386 -0.163722
v 0.573704 -0.450411 -0.220951
v 0.585805 -0.436032 -0.187581
v 0.562344 -0.453339 -0.258922
v 0.575332 -0.442215 -0.239635
v 0.562147 -0.456833 -0.246781
v 0.561077 -0.464222 -0.228599
v 0.537172 -0.468714 -0.266440
v 0.525849 -0.479482 -0.296193
v 0.514144 -0.490371 -0.278434
v 0.307787 -0.506845 -0.506594
v 0.335800 -0.491348 -0.516665
v 0.314141 -0.521651 -0.493333
v 0.279966 -0.542308 -0.492419
v 0.280320 -0.484548 -0.522214
v 0.329354 -0.477733 -0.527311
v 0.233676 -0.514921 -0.526813
v 0.219904 -0.521808 -0.532188
v 0.208049 -0.513721 -0.552337
v 0.231428 -0.543595 -0.502793
v 0.200479 -0.532068 -0.534153
v 0.242278 -0.588556 -0.463664
v 0.260747 -0.566733 -0.482067
v 0.272393 -0.603071 -0.458530
v 0.202097 -0.583261 -0.444428
v 0.187497 -0.581125 -0.441553
v 0.173343 -0.577878 -0.443753
v 0.182337 -0.592377 -0.421457
v 0.194668 -0.560630 -0.473542
v 0.152923 -0.562762 -0.461520
v 0.152413 -0.544226 -0.500037
v 0.216930 -0.601744 -0.415492
v 0.207376 -0.606668 -0.403315
v 0.195068 -0.600032 -0.412952
v 0.218159 -0.568746 -0.475280
v 0.211572 -0.552322 -0.501071
v 0.202025 -0.551908 -0.496130
v 0.183815 -0.538844 -0.540895
v 0.223134 -0.542559 -0.508430
v 0.298841 -0.589057 -0.473968
v 0.335844 -0.547858 -0.479059
v 0.314972 -0.618523 -0.392156
v 0.270292 -0.624369 -0.389041
v 0.306561 -0.629439 -0.431447
v 0.297559 -0.617550 -0.374501
v 0.289805 -0.618250 -0.364631
v 0.282564 -0.619940 -0.354501
v 0.294910 -0.610585 -0.336264
v 0.363069 -0.567438 -0.428359
v 0.372512 -0.554277 -0.425638
v 0.369120 -0.577786 -0.389900
v 0.337096 -0.607078 -0.442373
v 0.252816 -0.625096 -0.376158
v 0.354009 -0.598424 -0.387707
v 0.339453 -0.602225 -0.369697
v 0.351147 -0.597646 -0.357349
v 0.375205 -0.578366 -0.381300
v 0.310267 -0.603066 -0.340204
v 0.240423 -0.623148 -0.384679
v 0.312740 -0.608044 -0.464274
v 0.354869 -0.548743 -0.463427
v 0.361973 -0.533256 -0.472659
v 0.360269 -0.519525 -0.493116
v 0.371030 -0.519440 -0.482779
v 0.350910 -0.515495 -0.497537
v 0.311371 -0.608369 -0.296080
v 0.116745 -0.591965 -0.437202
v 0.081538 -0.584421 -0.448557
v 0.108730 -0.611983 -0.416616
v 0.056818 -0.588995 -0.437070
v 0.050559 -0.590788 -0.435449
v 0.047879 -0.576270 -0.447997
v 0.144751 -0.576607 -0.447321
v 0.158638 -0.574896 -0.447429
v 0.053700 -0.565630 -0.460847
v 0.039336 -0.560831 -0.465731
v 0.117447 -0.560556 -0.481911
v 0.094070 -0.558258 -0.484977
v 0.118831 -0.552868 -0.499613
v 0.098749 -0.550890 -0.502248
v 0.121078 -0.547630 -0.518109
v 0.102343 -0.545785 -0.520565
v 0.191494 -0.271654 -0.624462
v 0.204864 -0.284986 -0.611644
v 0.159341 -0.281406 -0.635349
v 0.187012 -0.253829 -0.639640
v 0.198267 -0.335352 -0.601528
v 0.239041 -0.314044 -0.595131
v 0.185316 -0.318240 -0.609640
v 0.179273 -0.332235 -0.610849
v 0.161051 -0.333753 -0.620585
v 0.174120 -0.346014 -0.613446
v 0.300015 -0.358379 -0.588041
v 0.274866 -0.316312 -0.583757
v 0.328945 -0.331920 -0.567746
v 0.243134 -0.370037 -0.592844
v 0.279846 -0.294445 -0.571347
v 0.258644 -0.245903 -0.578127
v 0.283488 -0.269536 -0.566671
v 0.196627 -0.392988 -0.609504
v 0.239257 -0.284271 -0.595807
v 0.214064 -0.258826 -0.619371
v 0.361182 -0.360652 -0.574795
v 0.356260 -0.333963 -0.547584
v 0.403281 -0.376246 -0.554987
v 0.338651 -0.384058 -0.593169
v 0.278664 -0.400760 -0.584388
v 0.312201 -0.437394 -0.567592
v 0.337129 -0.410779 -0.589514
v 0.373167 -0.428463 -0.582346
v 0.354688 -0.449923 -0.564882
v 0.383665 -0.397544 -0.580256
v 0.321104 -0.306891 -0.556947
v 0.337929 -0.303328 -0.540016
v 0.315507 -0.289575 -0.554107
v 0.330832 -0.281611 -0.533736
v 0.354282 -0.316633 -0.523711
v 0.283626 -0.415670 -0.582111
v 0.257354 -0.403905 -0.585854
v 0.258190 -0.412330 -0.584258
v 0.237806 -0.406916 -0.590215
v 0.238595 -0.414878 -0.588706
v 0.240880 -0.439751 -0.581193
v 0.290629 -0.438424 -0.568671
v 0.257908 -0.453207 -0.564176
v 0.222857 -0.457252 -0.587154
v 0.195835 -0.428975 -0.607500
v 0.406221 -0.362431 -0.531533
v 0.424448 -0.371815 -0.513141
v 0.438844 -0.373433 -0.478754
v 0.443306 -0.380731 -0.487732
v 0.417455 -0.354411 -0.480436
v 0.422409 -0.349719 -0.464998
v 0.395351 -0.333810 -0.477829
v 0.386743 -0.339930 -0.510729
v 0.373388 -0.307146 -0.486196
v 0.367537 -0.330330 -0.522668
v 0.348176 -0.276906 -0.498900
v 0.435747 -0.479346 -0.539931
v 0.423374 -0.477990 -0.560344
v 0.434468 -0.440578 -0.581944
v 0.444018 -0.392598 -0.523705
v 0.439153 -0.412756 -0.574486
v 0.400939 -0.470728 -0.571202
v 0.322288 -0.451787 -0.552422
v 0.420239 -0.486525 -0.506972
v 0.419341 -0.488100 -0.496520
v 0.394386 -0.497755 -0.504810
v 0.457999 -0.420971 -0.545210
v 0.456576 -0.396129 -0.499126
v 0.462935 -0.395246 -0.487935
v 0.462714 -0.449747 -0.519341
v 0.454273 -0.467890 -0.491236
v 0.361800 -0.481091 -0.534508
v 0.348707 -0.486071 -0.524499
v 0.379102 -0.496720 -0.519386
v 0.361011 -0.503478 -0.508888
v 0.381868 -0.507568 -0.493593
v 0.288456 -0.450591 -0.553373
v 0.238523 -0.462577 -0.567237
v 0.140902 -0.339370 -0.634973
v 0.096986 -0.371816 -0.639231
v 0.115182 -0.309897 -0.635336
v 0.139098 -0.371738 -0.638827
v 0.128491 -0.270495 -0.647446
v 0.139881 -0.289959 -0.641584
v 0.144700 -0.274198 -0.647927
v 0.149540 -0.303032 -0.635674
v 0.095274 -0.277850 -0.637002
v 0.057882 -0.292469 -0.635289
v 0.058558 -0.240890 -0.635030
v 0.081314 -0.266855 -0.640094
v 0.093137 -0.239254 -0.649409
v 0.091756 -0.256896 -0.644514
v 0.102083 -0.247613 -0.650438
v 0.026669 -0.287745 -0.631117
v 0.085469 -0.202999 -0.647233
v 0.054910 -0.221231 -0.629421
v 0.063917 -0.209987 -0.633712
v 0.060299 -0.208154 -0.631757
v 0.004773 -0.244724 -0.613969
v 0.032543 -0.224330 -0.619737
v 0.034147 -0.183373 -0.620928
v -0.004084 -0.231296 -0.609265
v -0.006134 -0.213234 -0.610515
v -0.033528 -0.238571 -0.595162
v 0.050268 -0.333236 -0.624000
v 0.067675 -0.321267 -0.630276
v 0.071452 -0.330946 -0.630118
v 0.019336 -0.306377 -0.614595
v 0.033736 -0.333921 -0.611256
v 0.037409 -0.343640 -0.611038
v 0.031819 -0.340598 -0.605601
v 0.041034 -0.379699 -0.607902
v -0.008667 -0.266734 -0.600340
v -0.025893 -0.286877 -0.575000
v -0.056886 -0.242921 -0.578200
v -0.067796 -0.199628 -0.600241
v 0.037425 -0.377139 -0.603478
v 0.012449 -0.350555 -0.580706
v 0.036566 -0.410845 -0.609549
v -0.009372 -0.313514 -0.583552
v 0.061653 -0.423991 -0.633048
v 0.067894 -0.379494 -0.632600
v 0.045884 -0.381857 -0.614411
v 0.075197 -0.340619 -0.630739
v 0.040482 -0.353565 -0.611283
v 0.037406 -0.343639 -0.611039
v 0.129591 -0.409267 -0.653254
v 0.120893 -0.449439 -0.656234
v 0.159042 -0.421153 -0.646129
v 0.155840 -0.460819 -0.647503
v 0.200577 -0.396601 -0.608188
v 0.212390 -0.389506 -0.601431
v 0.201974 -0.412410 -0.606936
v 0.219949 -0.418320 -0.595825
v 0.219114 -0.409895 -0.597421
v 0.139247 -0.363365 -0.636356
v 0.088640 -0.463190 -0.655312
v 0.025597 -0.476976 -0.631799
v 0.071853 -0.495163 -0.646493
v 0.037328 -0.512758 -0.616617
v 0.076981 -0.527097 -0.628964
v -0.011882 -0.477421 -0.581243
v 0.004173 -0.448938 -0.593897
v -0.007037 -0.447285 -0.584074
v -0.002166 -0.496049 -0.581280
v 0.010322 -0.434521 -0.589922
v 0.017877 -0.525678 -0.558590
v -0.006964 -0.499392 -0.575794
v 0.016981 -0.424869 -0.592645
v 0.011403 -0.411482 -0.582916
v 0.005203 -0.396633 -0.575260
v 0.027803 -0.415534 -0.598321
v 0.037319 -0.395739 -0.604777
v 0.114976 -0.530691 -0.657112
v 0.132605 -0.517551 -0.665236
v 0.150489 -0.545471 -0.641077
v 0.113190 -0.555343 -0.622003
v 0.084439 -0.537066 -0.590046
v 0.073431 -0.530737 -0.545987
v 0.076958 -0.534377 -0.586203
v 0.158842 -0.507916 -0.656577
v 0.193154 -0.475346 -0.607171
v 0.143003 -0.555384 -0.606288
v 0.127971 -0.544866 -0.555994
v 0.106013 -0.542708 -0.558871
v 0.124145 -0.544944 -0.537023
v 0.104780 -0.543040 -0.539562
v 0.143911 -0.540993 -0.550752
v 0.169004 -0.537985 -0.610362
v 0.172767 -0.534496 -0.589980
v 0.189546 -0.531770 -0.551031
v 0.179311 -0.532525 -0.570883
v 0.178715 -0.517259 -0.621986
v 0.189417 -0.515532 -0.582455
v 0.199506 -0.512372 -0.565900
v 0.191228 -0.494440 -0.602023
v 0.187144 -0.498776 -0.610289
v 0.223912 -0.470088 -0.575643
v 0.201008 -0.486647 -0.591657
v -0.043279 -0.342791 -0.557776
v -0.048073 -0.374249 -0.551205
v -0.026404 -0.375355 -0.557638
v -0.012259 -0.368003 -0.564939
v -0.002821 -0.382272 -0.569237
v -0.068338 -0.291525 -0.553687
v -0.077961 -0.275604 -0.555223
v -0.085045 -0.258882 -0.561791
v -0.077615 -0.302464 -0.543003
v -0.096548 -0.350257 -0.527986
v -0.102541 -0.302984 -0.529730
v -0.090181 -0.306153 -0.537763
v -0.096387 -0.287358 -0.541433
v -0.117213 -0.261849 -0.544632
v -0.103328 -0.269618 -0.547592
v -0.109799 -0.305475 -0.516658
v -0.113311 -0.286771 -0.523227
v -0.119510 -0.269038 -0.530470
v -0.129543 -0.341914 -0.472385
v -0.141898 -0.339979 -0.457730
v 0.046613 -0.145338 -0.639301
v 0.018735 -0.148393 -0.627427
v 0.032974 -0.145000 -0.633160
v 0.052383 -0.109277 -0.655827
v 0.094139 -0.168857 -0.663402
v -0.001204 -0.106737 -0.637071
v 0.068642 -0.182257 -0.640175
v 0.064905 -0.195063 -0.635357
v 0.089777 -0.127973 -0.668742
v 0.047072 -0.100243 -0.660008
v 0.050150 -0.074908 -0.675496
v 0.036245 -0.086793 -0.664608
v 0.076004 -0.094040 -0.669605
v 0.204412 -0.140031 -0.648533
v 0.182021 -0.097669 -0.626958
v 0.202398 -0.104787 -0.618392
v 0.204558 -0.096921 -0.612562
v 0.217441 -0.063557 -0.592997
v 0.186347 -0.052769 -0.598924
v 0.144971 -0.070931 -0.624653
v 0.133269 -0.032081 -0.615913
v 0.161000 -0.126861 -0.671308
v 0.141390 -0.090176 -0.644006
v 0.139665 -0.099752 -0.651486
v 0.127976 -0.074635 -0.642706
v 0.124360 -0.077141 -0.647020
v 0.116455 -0.057604 -0.643307
v 0.114274 -0.062416 -0.647463
v 0.233208 -0.151784 -0.612675
v 0.222894 -0.176457 -0.640055
v 0.241164 -0.186314 -0.609388
v 0.228192 -0.114258 -0.596806
v 0.255557 -0.142090 -0.582077
v 0.251225 -0.153592 -0.590939
v 0.271554 -0.163996 -0.575625
v 0.254028 -0.108862 -0.567412
v 0.230636 -0.089176 -0.586580
v 0.228516 -0.087886 -0.588350
v 0.259460 -0.172671 -0.587919
v 0.251907 -0.171665 -0.594736
v 0.166754 -0.164962 -0.705781
v 0.191857 -0.198334 -0.701344
v 0.159993 -0.189920 -0.712248
v 0.128559 -0.129572 -0.676849
v 0.144637 -0.120188 -0.668132
v 0.102998 -0.111089 -0.668338
v 0.136985 -0.112222 -0.664127
v 0.101262 -0.067730 -0.655819
v 0.192602 -0.153988 -0.690133
v 0.129342 -0.170362 -0.695135
v 0.118578 -0.151500 -0.682829
v 0.108236 -0.138475 -0.675572
v 0.076056 -0.091751 -0.669294
v 0.126231 -0.189794 -0.692953
v 0.070438 -0.052981 -0.666374
v 0.114056 -0.222484 -0.666269
v 0.151961 -0.214681 -0.698180
v 0.134856 -0.248894 -0.659254
v 0.208895 -0.203917 -0.666337
v 0.221300 -0.202552 -0.635443
v 0.230131 -0.203024 -0.620963
v 0.240513 -0.204331 -0.607605
v 0.232385 -0.227425 -0.603961
v 0.132460 -0.256267 -0.655090
v 0.185362 -0.245861 -0.648326
v 0.188409 -0.244921 -0.649701
v 0.165848 -0.242058 -0.665905
v 0.209302 -0.224928 -0.642744
v -0.110148 -0.166885 -0.625752
v -0.067418 -0.146086 -0.630266
v -0.010844 -0.154401 -0.621576
v 0.003984 -0.153225 -0.623041
v -0.006948 -0.172350 -0.615606
v -0.036746 -0.117585 -0.634608
v -0.029724 -0.089839 -0.649923
v -0.061484 -0.100003 -0.649247
v -0.026847 -0.078171 -0.658455
v -0.024000 -0.184517 -0.613561
v -0.012346 -0.196176 -0.611497
v -0.105108 -0.129191 -0.653141
v -0.145716 -0.147117 -0.637245
v -0.172783 -0.137335 -0.618406
v -0.182627 -0.109712 -0.584871
v -0.177065 -0.090526 -0.618982
v -0.153814 -0.103743 -0.658004
v -0.129376 -0.067237 -0.660185
v -0.094601 -0.080283 -0.669214
v -0.130545 -0.115422 -0.664323
v -0.063774 -0.052381 -0.683265
v -0.099036 -0.050593 -0.667847
v -0.088450 -0.042193 -0.672865
v -0.065663 -0.085201 -0.662797
v -0.056140 -0.075700 -0.667976
v -0.081949 -0.017225 -0.673925
v -0.120995 -0.020901 -0.652411
v -0.117838 0.006176 -0.656537
v -0.192869 -0.144026 -0.566921
v -0.183661 -0.098276 -0.556769
v -0.189444 -0.102705 -0.542585
v -0.194843 -0.084635 -0.512297
v -0.167633 -0.052545 -0.609643
v -0.162184 -0.056659 -0.636299
v -0.160406 -0.016139 -0.640177
v -0.164840 -0.023333 -0.619789
v -0.170338 0.020066 -0.643603
v -0.176408 0.031986 -0.631055
v -0.158195 0.014418 -0.648188
v -0.160958 -0.000405 -0.588945
v -0.170817 0.036191 -0.580938
v -0.191570 0.065120 -0.559979
v -0.191845 0.072494 -0.594351
v -0.162403 -0.037949 -0.583817
v -0.173570 -0.067423 -0.555079
v -0.199634 -0.046784 -0.494109
v -0.174345 0.012364 -0.531843
v -0.169020 -0.030088 -0.540574
v -0.196852 -0.043862 -0.496872
v -0.161465 -0.197811 -0.611203
v -0.143822 -0.205687 -0.608847
v -0.183863 -0.198634 -0.550441
v -0.215809 -0.158322 -0.513948
v -0.189549 -0.183732 -0.586932
v -0.192864 -0.187757 -0.527951
v -0.197566 -0.184693 -0.518059
v -0.199639 -0.138893 -0.543658
v -0.204205 -0.136784 -0.533458
v -0.189064 -0.203424 -0.486912
v -0.106788 -0.230428 -0.578680
v -0.093633 -0.243189 -0.569835
v -0.126094 -0.242072 -0.560727
v -0.165645 -0.214111 -0.579263
v -0.140837 -0.236031 -0.546248
v -0.128270 -0.252658 -0.538228
v -0.111345 -0.253244 -0.556438
v -0.141973 -0.246777 -0.505442
v -0.090187 -0.213852 -0.595320
v -0.167642 -0.220895 -0.517185
v -0.175554 -0.239351 -0.475643
v -0.170625 -0.228659 -0.495579
v -0.175555 -0.239354 -0.475640
v 0.279945 -0.037031 -0.545849
v 0.285266 -0.035225 -0.541757
v 0.298385 -0.066255 -0.536559
v 0.295785 -0.038361 -0.534834
v 0.321856 0.001455 -0.525123
v 0.285712 0.000177 -0.545738
v 0.244451 -0.028805 -0.579968
v 0.256037 -0.062246 -0.562881
v 0.260195 -0.074767 -0.558973
v 0.264142 -0.087430 -0.556775
v 0.275919 -0.091246 -0.549325
v 0.236524 -0.069186 -0.578734
v 0.276724 -0.076538 -0.548756
v 0.233844 -0.076480 -0.582079
v 0.238532 0.018769 -0.573852
v 0.221291 0.046852 -0.568199
v 0.257946 0.029180 -0.567671
v 0.264818 0.041990 -0.565718
v 0.232971 0.090348 -0.566144
v 0.188613 0.086542 -0.572265
v 0.232148 -0.015603 -0.586236
v 0.201066 -0.046815 -0.596385
v 0.195538 -0.060521 -0.601913
v 0.177453 -0.006062 -0.594975
v 0.158990 -0.003733 -0.601272
v 0.147661 0.011757 -0.604092
v 0.142746 0.001014 -0.609761
v 0.265617 0.018206 -0.564979
v 0.276579 0.006477 -0.556755
v 0.279080 0.031643 -0.560928
v 0.288471 0.021599 -0.553881
v 0.293173 0.044979 -0.559546
v 0.301923 0.035617 -0.552980
v 0.277863 0.074438 -0.569049
v 0.141236 0.082573 -0.597913
v 0.168434 0.051855 -0.581632
v 0.121967 0.057352 -0.612351
v 0.162834 0.128575 -0.595649
v 0.139385 0.094637 -0.603702
v 0.084263 0.022362 -0.677218
v 0.057603 -0.010138 -0.683024
v 0.045370 0.021620 -0.696310
v 0.087320 0.074274 -0.677674
v 0.063758 0.060424 -0.688303
v 0.086233 0.104649 -0.694955
v 0.101797 0.040777 -0.646299
v 0.091385 0.090781 -0.676220
v 0.094881 0.108200 -0.683507
v 0.065030 0.108055 -0.703038
v 0.076227 0.105875 -0.700278
v 0.100533 0.087676 -0.648379
v 0.100071 -0.020610 -0.650108
v 0.095805 -0.023054 -0.655248
v 0.107081 -0.039460 -0.645790
v 0.103611 -0.041864 -0.649931
v 0.114156 0.021794 -0.633038
v 0.090698 -0.020068 -0.660165
v 0.129307 0.017197 -0.617382
v 0.009159 -0.008984 -0.721328
v 0.015522 0.047006 -0.707931
v 0.036502 -0.043880 -0.687048
v -0.021557 0.012550 -0.724554
v 0.001845 0.055841 -0.703251
v 0.023718 0.071678 -0.704115
v -0.024299 -0.015710 -0.727248
v -0.035507 0.078591 -0.679575
v -0.003393 0.100687 -0.681529
v 0.050481 0.119452 -0.711842
v -0.051380 0.053578 -0.692353
v -0.082373 0.075618 -0.683573
v -0.062361 0.067376 -0.685858
v -0.079881 0.089836 -0.679862
v -0.032780 0.127370 -0.672583
v -0.099836 0.063630 -0.684343
v -0.109811 0.109228 -0.684228
v -0.055316 -0.007704 -0.704298
v -0.066436 0.040760 -0.693863
v -0.078186 0.023488 -0.687763
v -0.082860 0.051689 -0.687683
v -0.092528 0.037473 -0.682663
v -0.108576 0.050187 -0.679809
v -0.112406 0.023552 -0.663014
v -0.005410 -0.038264 -0.712033
v -0.042152 -0.063989 -0.676329
v -0.046236 -0.067246 -0.674164
v -0.078743 -0.033537 -0.679082
v 0.009719 -0.063121 -0.678129
v 0.024550 -0.074783 -0.670796
v -0.025889 -0.077553 -0.659953
v 0.057817 -0.071352 -0.673763
v -0.234002 -0.124788 -0.492839
v -0.209539 -0.134373 -0.523708
v -0.202898 -0.182310 -0.508300
v -0.223989 -0.176159 -0.482202
v -0.205567 -0.109747 -0.516818
v -0.253392 -0.163030 -0.382769
v -0.239569 -0.180919 -0.398047
v -0.196810 -0.106357 -0.528925
v -0.244589 -0.158547 -0.458895
v -0.217612 -0.206623 -0.450187
v -0.229943 -0.196742 -0.434902
v -0.217674 -0.223013 -0.437793
v -0.227756 -0.215353 -0.424870
v -0.235259 -0.187552 -0.414686
v -0.254425 -0.126280 -0.462653
v -0.261763 -0.113142 -0.450158
v -0.273292 -0.086636 -0.453582
v -0.286300 -0.072214 -0.447051
v -0.282847 -0.072031 -0.449076
v -0.264209 -0.088175 -0.458598
v 0.143638 0.263000 -0.659594
v 0.118972 0.300692 -0.671305
v 0.127821 0.286308 -0.655610
v 0.084323 0.319381 -0.640325
v 0.065704 0.337305 -0.625271
v 0.074465 0.327746 -0.632774
v 0.091113 0.314089 -0.623417
v 0.063520 0.345841 -0.599342
v 0.074481 0.329033 -0.653465
v 0.076949 0.332590 -0.595730
v 0.083694 0.322181 -0.608705
v 0.102692 0.303808 -0.613557
v 0.094155 0.321772 -0.570880
v 0.116547 0.295738 -0.613135
v 0.127367 0.284930 -0.615165
v 0.121335 0.295601 -0.594161
v 0.130507 0.286437 -0.595763
v 0.129023 0.296911 -0.575803
v 0.131047 0.280705 -0.608221
v 0.152096 0.288592 -0.552531
v 0.143207 0.275746 -0.580542
v 0.144346 0.259659 -0.624580
v 0.178468 0.268541 -0.544567
v 0.168776 0.245483 -0.591137
v 0.199596 0.290385 -0.515161
v 0.212490 0.238478 -0.558049
v 0.168061 0.240525 -0.611350
v 0.158439 0.249443 -0.604189
v 0.178393 0.237746 -0.595866
v 0.222921 0.239350 -0.552479
v 0.033172 0.193460 -0.719818
v 0.048458 0.270545 -0.737293
v 0.075832 0.234592 -0.771158
v 0.149944 0.238235 -0.728598
v 0.151046 0.263441 -0.717170
v 0.151238 0.191629 -0.677573
v 0.035290 0.285783 -0.688671
v 0.008454 0.297788 -0.647555
v 0.029489 0.300472 -0.673531
v 0.021723 0.311469 -0.661056
v 0.033988 0.312802 -0.678300
v 0.011572 0.266047 -0.662181
v -0.032470 0.267601 -0.626901
v 0.029089 0.255501 -0.701437
v 0.022973 0.237311 -0.703126
v 0.001116 0.240174 -0.670072
v -0.029011 0.231718 -0.651416
v 0.030914 0.231402 -0.716425
v 0.003455 0.218080 -0.692246
v -0.010180 0.182545 -0.689280
v -0.051546 0.200497 -0.667606
v 0.152441 0.224763 -0.664906
v 0.166356 0.188481 -0.632603
v 0.178196 0.192653 -0.610642
v 0.160551 0.228405 -0.627389
v 0.208484 0.177081 -0.585519
v 0.169087 0.201837 -0.626624
v 0.154939 0.219460 -0.657301
v 0.184173 0.212742 -0.593440
v 0.154811 0.231812 -0.651664
v 0.183268 0.210986 -0.597961
v 0.230822 0.186587 -0.568495
v 0.202138 0.205771 -0.581791
v 0.145850 0.266384 -0.671391
v 0.151207 0.259217 -0.638846
v 0.149272 0.255803 -0.655455
v 0.159810 0.254095 -0.617791
v 0.183705 0.254424 -0.576498
v 0.216991 0.230046 -0.557370
v 0.254751 0.265561 -0.534042
v 0.255979 0.231128 -0.541802
v 0.070509 0.194559 -0.764721
v 0.138238 0.201135 -0.752945
v 0.137304 0.233991 -0.758185
v 0.113940 0.185814 -0.767597
v 0.111719 0.231719 -0.774132
v 0.140608 0.178390 -0.735509
v 0.109142 0.140173 -0.699407
v 0.102832 0.139968 -0.715258
v 0.100837 0.124706 -0.691307
v 0.086230 0.137128 -0.720054
v 0.094854 0.158922 -0.744971
v 0.081082 0.122246 -0.709065
v 0.099917 0.090500 -0.652357
v 0.111389 0.120501 -0.647850
v 0.073642 0.167086 -0.748708
v 0.069897 0.134594 -0.720716
v 0.023526 0.145759 -0.693329
v -0.006801 0.159499 -0.682725
v 0.002289 0.183725 -0.696555
v 0.123868 0.139316 -0.645928
v 0.147212 0.180892 -0.686922
v 0.155722 0.177669 -0.660332
v 0.168224 0.172907 -0.634204
v 0.217476 0.147378 -0.586526
v 0.171631 0.173540 -0.628313
v 0.169016 0.172561 -0.634354
v 0.155724 0.177667 -0.660328
v 0.208605 0.155404 -0.595058
v 0.201467 0.156676 -0.599806
v 0.219030 0.161172 -0.588056
v 0.235580 0.150915 -0.582207
v 0.131384 0.306486 -0.774284
v 0.111787 0.273931 -0.790251
v 0.112596 0.305081 -0.782428
v 0.076045 0.288201 -0.785144
v 0.112338 0.333607 -0.751641
v 0.054015 0.295184 -0.759625
v 0.057368 0.266188 -0.762438
v 0.044841 0.289353 -0.727584
v 0.045532 0.306649 -0.705759
v 0.039284 0.299402 -0.690905
v 0.080521 0.234611 -0.772329
v 0.152011 0.302318 -0.740914
v 0.144681 0.268672 -0.670971
v 0.153496 0.259593 -0.730606
v 0.138511 0.234253 -0.756424
v 0.142455 0.265322 -0.767385
v 0.131595 0.323533 -0.724958
v 0.142431 0.299466 -0.706747
v 0.090615 0.326439 -0.684843
v 0.054820 0.326601 -0.702626
v 0.071729 0.319753 -0.757123
v 0.038500 0.315455 -0.687324
v 0.044013 0.343667 -0.673117
v 0.029686 0.323861 -0.671919
v 0.072536 0.334214 -0.694779
v 0.076984 0.331964 -0.670256
v 0.065818 0.339363 -0.655894
v 0.145266 0.275340 -0.687898
v 0.158358 0.245658 -0.633342
v 0.145702 0.281551 -0.696585
v 0.160498 0.243954 -0.629101
v -0.131859 0.222654 -0.645096
v -0.152798 0.231537 -0.630297
v -0.134255 0.260125 -0.611931
v -0.086978 0.266737 -0.617714
v -0.073245 0.300351 -0.606727
v -0.075039 0.279381 -0.613763
v -0.054801 0.303605 -0.610912
v -0.084047 0.216688 -0.645487
v -0.094865 0.305962 -0.592381
v -0.140178 0.278627 -0.599988
v -0.173238 0.318877 -0.580629
v -0.143882 0.296825 -0.588988
v -0.127457 0.352862 -0.576724
v -0.180354 0.284185 -0.585186
v -0.062517 0.231879 -0.639479
v -0.168796 0.240409 -0.615944
v -0.152681 0.231596 -0.630554
v -0.195861 0.190075 -0.655180
v -0.185120 0.244260 -0.600615
v -0.216156 0.178451 -0.631084
v -0.193178 0.332169 -0.568440
v -0.204803 0.291099 -0.541312
v -0.201580 0.254718 -0.553895
v -0.227789 0.172655 -0.525265
v -0.223241 0.213063 -0.521838
v -0.216838 0.180226 -0.563337
v -0.240649 0.222115 -0.494810
v -0.209172 0.248937 -0.545008
v -0.244838 0.267740 -0.492470
v -0.227922 0.139248 -0.595241
v -0.227722 0.150769 -0.563905
v -0.248635 0.127937 -0.540819
v -0.227722 0.150766 -0.563906
v -0.249921 0.126932 -0.539745
v -0.249242 0.127270 -0.540191
v -0.235632 0.288127 -0.513527
v -0.270538 0.318975 -0.500196
v -0.245283 0.298950 -0.507851
v -0.155809 0.190937 -0.686333
v -0.186699 0.165359 -0.692357
v -0.138576 0.167587 -0.697773
v -0.095295 0.090246 -0.682439
v -0.081200 0.131202 -0.675573
v -0.121721 0.140998 -0.692747
v -0.098610 0.178390 -0.680710
v -0.077878 0.184473 -0.676218
v -0.059527 0.179547 -0.677830
v -0.059543 0.168324 -0.678309
v -0.184691 0.125360 -0.710368
v -0.205614 0.104551 -0.704023
v -0.224162 0.143462 -0.693116
v -0.231744 0.152901 -0.659206
v -0.140517 0.068493 -0.679484
v -0.132427 0.088170 -0.687232
v -0.125973 0.061337 -0.679270
v -0.116228 0.075661 -0.684328
v -0.188315 0.056272 -0.660848
v -0.213587 0.079828 -0.637351
v -0.224596 0.087754 -0.676054
v -0.133939 0.008593 -0.652199
v -0.238704 0.120631 -0.677378
v -0.242340 0.117192 -0.622866
v -0.232029 0.094031 -0.647168
v -0.242057 0.107708 -0.618025
v -0.247138 0.111168 -0.607739
v -0.346718 0.089312 -0.514010
v -0.237411 0.102926 -0.626156
v -0.247758 0.110320 -0.602484
v -0.240362 0.105070 -0.614270
v -0.225949 0.101377 -0.589234
v -0.246517 0.105014 -0.549916
v -0.265292 0.117970 -0.578108
v -0.295960 0.115364 -0.548400
v -0.246775 0.109711 -0.603892
v 0.023613 0.465031 -0.445474
v 0.012100 0.471352 -0.449836
v 0.001808 0.478689 -0.453863
v 0.029466 0.445621 -0.471709
v -0.008998 0.474633 -0.486159
v 0.051581 0.453011 -0.439258
v 0.021738 0.483075 -0.422494
v -0.014052 0.510161 -0.442379
v 0.074590 0.420321 -0.460087
v 0.048849 0.433718 -0.470117
v 0.048826 0.429366 -0.479552
v 0.000858 0.510439 -0.421674
v 0.011829 0.495768 -0.420492
v 0.026364 0.504001 -0.391157
v 0.005849 0.545344 -0.387186
v 0.078234 0.454197 -0.414685
v 0.095509 0.444916 -0.416186
v 0.091695 0.454144 -0.408438
v 0.105414 0.455475 -0.402943
v 0.096781 0.472483 -0.381334
v 0.064088 0.476784 -0.387188
v 0.093913 0.499156 -0.357995
v 0.046279 0.489539 -0.387298
v 0.048315 0.518996 -0.365209
v 0.048026 0.519101 -0.365327
v 0.048359 0.470164 -0.410299
v 0.068194 0.528430 -0.349987
v 0.035002 0.427793 -0.517830
v -0.032148 0.542499 -0.455754
v -0.048926 0.526675 -0.494964
v -0.048021 0.557843 -0.468431
v -0.081581 0.531433 -0.501690
v -0.075961 0.565045 -0.471926
v -0.036059 0.514579 -0.490045
v -0.102683 0.494681 -0.520196
v -0.130297 0.497487 -0.512454
v -0.116922 0.485158 -0.527672
v -0.142774 0.470886 -0.544353
v -0.096552 0.460031 -0.544093
v -0.045915 0.484998 -0.524887
v -0.069854 0.478072 -0.532962
v -0.138544 0.520515 -0.474241
v -0.151039 0.500810 -0.499265
v -0.168332 0.496931 -0.500934
v -0.176181 0.485729 -0.521109
v -0.176238 0.504805 -0.483635
v -0.121298 0.578454 -0.438447
v -0.015328 0.465585 -0.515512
v -0.021969 0.476052 -0.508691
v -0.023588 0.447647 -0.561714
v -0.016170 0.495002 -0.464652
v -0.007662 0.486498 -0.459025
v -0.032510 0.432139 -0.581524
v -0.078205 0.431541 -0.571240
v -0.130638 0.440031 -0.570141
v 0.026383 0.428861 -0.556898
v 0.045278 0.402971 -0.570147
v 0.021506 0.417240 -0.585238
v 0.004646 0.423136 -0.585967
v 0.000649 0.447750 -0.530677
v -0.007759 0.456099 -0.522903
v 0.066690 0.402652 -0.537966
v 0.099810 0.389131 -0.489045
v 0.099491 0.374833 -0.514038
v 0.130489 0.371678 -0.489720
v 0.112976 0.355258 -0.516788
v 0.131885 0.365492 -0.495235
v 0.164375 0.330224 -0.510858
v 0.134434 0.388236 -0.458391
v 0.088284 0.361422 -0.536808
v 0.101790 0.362742 -0.521665
v 0.116452 0.323977 -0.540032
v 0.104515 0.411165 -0.452885
v 0.068916 0.357787 -0.570727
v 0.071223 0.345120 -0.583438
v 0.049135 0.425671 -0.489260
v 0.017670 0.406613 -0.613401
v -0.005929 0.405372 -0.621361
v -0.061754 0.403262 -0.595293
v -0.034071 0.358484 -0.624184
v -0.007860 0.383072 -0.633227
v 0.019431 0.355910 -0.650860
v 0.006813 0.339427 -0.646837
v 0.018534 0.332159 -0.658048
v 0.044217 0.343524 -0.673386
v 0.029685 0.323866 -0.671922
v 0.036936 0.363441 -0.643090
v 0.043964 0.370868 -0.617386
v 0.056752 0.348551 -0.641096
v -0.070722 0.377892 -0.599040
v -0.064529 0.391707 -0.601593
v -0.102438 0.398858 -0.588873
v -0.080666 0.406179 -0.588477
v -0.098967 0.410630 -0.584158
v -0.090390 0.356537 -0.586099
v -0.105603 0.389662 -0.587595
v 0.000433 0.333259 -0.640648
v 0.011872 0.322216 -0.649899
v 0.021542 0.311105 -0.660848
v -0.018390 0.316398 -0.626361
v 0.051955 0.359489 -0.610622
v 0.058174 0.347928 -0.617876
v -0.052313 0.329900 -0.611334
v -0.063066 0.315601 -0.607113
v -0.246092 0.498842 -0.528655
v -0.227808 0.464929 -0.571866
v -0.267082 0.483782 -0.551236
v -0.211677 0.481739 -0.544185
v -0.252131 0.430095 -0.572526
v -0.281367 0.446723 -0.555811
v -0.323748 0.459180 -0.526945
v -0.357747 0.445189 -0.528518
v -0.349010 0.456019 -0.499633
v -0.387619 0.440227 -0.532635
v -0.357746 0.445189 -0.528521
v -0.285209 0.493195 -0.524133
v -0.321961 0.443820 -0.540817
v -0.307958 0.466969 -0.531585
v -0.317676 0.460497 -0.530845
v -0.330921 0.469458 -0.476527
v -0.393938 0.458736 -0.474011
v -0.307746 0.476173 -0.473852
v -0.256858 0.493338 -0.474586
v -0.273341 0.499050 -0.499181
v -0.209134 0.516879 -0.460117
v -0.238693 0.504820 -0.486901
v -0.230203 0.501406 -0.454589
v -0.218785 0.507522 -0.444298
v -0.216936 0.501979 -0.498160
v -0.205005 0.507040 -0.484610
v -0.194095 0.513522 -0.473446
v -0.252214 0.473634 -0.433518
v -0.202523 0.493551 -0.510563
v -0.185791 0.494380 -0.504706
v -0.217327 0.431002 -0.594507
v -0.184812 0.474881 -0.556117
v -0.185769 0.456066 -0.590862
v -0.155975 0.484202 -0.528961
v -0.128944 0.435462 -0.573661
v -0.114557 0.433560 -0.570965
v -0.140466 0.416016 -0.587294
v -0.117163 0.416750 -0.581969
v -0.143094 0.398533 -0.586196
v -0.192294 0.406934 -0.597445
v -0.124204 0.394508 -0.585615
v -0.219312 0.400389 -0.590220
v -0.253096 0.404032 -0.566567
v -0.271554 0.413176 -0.561720
v -0.286037 0.409138 -0.556669
v -0.225473 0.366419 -0.548063
v -0.176293 0.365180 -0.582953
v -0.163434 0.346987 -0.579638
v -0.189082 0.364097 -0.581758
v -0.176261 0.569466 -0.398121
v -0.140365 0.606665 -0.397767
v -0.173276 0.560209 -0.421917
v -0.193711 0.533215 -0.413561
v -0.191764 0.544321 -0.365669
v -0.134878 0.591803 -0.417370
v -0.198059 0.534348 -0.355207
v -0.164216 0.541674 -0.446977
v -0.117285 0.621010 -0.411413
v -0.124615 0.605164 -0.414988
v -0.095905 0.609318 -0.440455
v -0.197267 0.524897 -0.450052
v -0.208362 0.515952 -0.433383
v -0.183025 0.521619 -0.463570
v -0.205596 0.511842 -0.407427
v -0.217118 0.500949 -0.367283
v -0.230692 0.483098 -0.391420
v -0.236122 0.480166 -0.391063
v -0.197983 0.524088 -0.395632
v -0.275758 0.459280 -0.389004
v -0.296199 0.455683 -0.413628
v -0.173320 0.589777 -0.375134
v -0.144359 0.619981 -0.350144
v -0.134665 0.630241 -0.377607
v -0.133029 0.633604 -0.357176
v -0.125851 0.645046 -0.359238
v -0.128368 0.624731 -0.396142
v -0.121259 0.636311 -0.397608
v -0.130327 0.629982 -0.335453
v -0.113573 0.661538 -0.342326
v -0.143425 0.606191 -0.322907
v -0.128345 0.627210 -0.321001
v -0.120282 0.639120 -0.316228
v -0.194849 0.561417 -0.332394
v -0.189101 0.570528 -0.322633
v -0.200628 0.558675 -0.321822
v -0.214929 0.554314 -0.302168
v -0.200465 0.557001 -0.286844
v -0.073187 0.606847 -0.453076
v -0.043025 0.597927 -0.450822
v -0.021759 0.587763 -0.432363
v -0.041798 0.641268 -0.437559
v -0.018555 0.635346 -0.417690
v -0.072635 0.646491 -0.438680
v -0.001941 0.599787 -0.398739
v -0.015113 0.543886 -0.426184
v -0.009126 0.526580 -0.424650
v 0.006173 0.592427 -0.386648
v 0.006131 0.579836 -0.383514
v -0.230531 0.503968 -0.331432
v -0.241157 0.523068 -0.298726
v -0.256188 0.525644 -0.284880
v -0.266912 0.482099 -0.326058
v -0.330967 0.468420 -0.333537
v 0.009818 0.666849 -0.388086
v 0.024686 0.627648 -0.373433
v 0.018129 0.670919 -0.376842
v 0.019422 0.701208 -0.363483
v -0.010084 0.726325 -0.299331
v 0.011786 0.720276 -0.339033
v -0.044968 0.743219 -0.293714
v -0.034476 0.738877 -0.339644
v 0.048919 0.667735 -0.340110
v 0.045189 0.680747 -0.314858
v 0.029582 0.692346 -0.304766
v 0.038631 0.683978 -0.297999
v 0.048414 0.676794 -0.290897
v 0.053927 0.670525 -0.272720
v 0.013540 0.697790 -0.271482
v -0.094612 0.703403 -0.274922
v -0.078876 0.733526 -0.284923
v -0.070136 0.708583 -0.240114
v -0.063016 0.711395 -0.224180
v -0.015239 0.726878 -0.258114
v -0.012768 0.728139 -0.240650
v -0.071544 0.684599 -0.230738
v -0.065097 0.740313 -0.340214
v -0.062519 0.744373 -0.298326
v -0.091214 0.724155 -0.338589
v -0.108716 0.691279 -0.357780
v -0.101409 0.706954 -0.299118
v -0.108744 0.670880 -0.315894
v -0.108396 0.634084 -0.228858
v -0.124547 0.605877 -0.233896
v -0.142084 0.604962 -0.188397
v -0.104648 0.642594 -0.239804
v -0.101156 0.654299 -0.264809
v -0.178663 0.576403 -0.191083
v -0.110716 0.629364 -0.275322
v -0.162930 0.569256 -0.244650
v -0.181873 0.562735 -0.244873
v -0.114444 0.623702 -0.275509
v -0.142147 0.586455 -0.260681
v -0.114005 0.657392 -0.323838
v -0.060083 0.722215 -0.430810
v -0.096680 0.716701 -0.411140
v -0.052529 0.743825 -0.405898
v -0.092788 0.735527 -0.384516
v -0.012039 0.726514 -0.408522
v -0.031203 0.699123 -0.435428
v -0.033729 0.743090 -0.372627
v -0.034968 0.738933 -0.339637
v -0.068257 0.694113 -0.437125
v -0.100673 0.685286 -0.416864
v -0.109357 0.651333 -0.406600
v -0.116003 0.668722 -0.386112
v -0.115122 0.648302 -0.399924
v -0.119788 0.657172 -0.360955
v -0.113522 0.636613 -0.407212
v 0.122119 0.595615 -0.307966
v 0.129864 0.556109 -0.320205
v 0.109040 0.581765 -0.322960
v 0.082621 0.620755 -0.339795
v 0.092716 0.642305 -0.317279
v 0.037542 0.645476 -0.359620
v 0.047482 0.612227 -0.356653
v 0.045819 0.563594 -0.351878
v 0.089693 0.577995 -0.336174
v 0.096496 0.587622 -0.331836
v 0.113062 0.538248 -0.338927
v 0.062407 0.581249 -0.345680
v 0.143416 0.538226 -0.325104
v 0.143223 0.536847 -0.326468
v 0.140523 0.508514 -0.352217
v 0.127962 0.647660 -0.263431
v 0.126596 0.629642 -0.293185
v 0.155980 0.605876 -0.249365
v 0.179805 0.618131 -0.219335
v 0.161188 0.603850 -0.243860
v 0.170547 0.601501 -0.233822
v 0.164449 0.578564 -0.253291
v 0.139472 0.613589 -0.278435
v 0.103534 0.660333 -0.250537
v 0.064801 0.667952 -0.294529
v 0.150071 0.624780 -0.252355
v 0.155066 0.656005 -0.229221
v 0.122265 0.665026 -0.227185
v 0.131708 0.669344 -0.216912
v 0.165624 0.635375 -0.230072
v 0.102871 0.668936 -0.213515
v 0.071982 0.670132 -0.230236
v 0.062184 0.678343 -0.216180
v 0.146439 0.582925 -0.285704
v 0.153243 0.563825 -0.294921
v 0.176185 0.550012 -0.265873
v 0.169142 0.538554 -0.308815
v 0.253356 0.537012 -0.107363
v 0.221652 0.597025 -0.072660
v 0.240118 0.536557 -0.084647
v 0.243403 0.595781 -0.116125
v 0.220446 0.533414 -0.059023
v 0.214204 0.525989 -0.046592
v 0.211647 0.516502 -0.035237
v 0.210067 0.519442 -0.034493
v 0.194754 0.532562 -0.011545
v 0.199036 0.563029 -0.039247
v 0.224601 0.490271 -0.049037
v 0.259359 0.493323 -0.094101
v 0.251893 0.458439 -0.062827
v 0.211597 0.587729 -0.057090
v 0.290541 0.506492 -0.171796
v 0.288202 0.507536 -0.166193
v 0.307962 0.498109 -0.180466
v 0.265458 0.522147 -0.138638
v 0.254933 0.580297 -0.159711
v 0.288447 0.529481 -0.190765
v 0.339164 0.445609 -0.139950
v 0.301915 0.478860 -0.155649
v 0.279687 0.482361 -0.113328
v 0.302958 0.458317 -0.096533
v 0.274805 0.457456 -0.081065
v 0.242772 0.631296 -0.147682
v 0.231875 0.627451 -0.182847
v 0.192016 0.597875 -0.216709
v 0.180895 0.599494 -0.224723
v 0.197730 0.558127 -0.233619
v 0.223478 0.591814 -0.200959
v 0.238367 0.544621 -0.215305
v 0.249589 0.507056 -0.252825
v 0.218272 0.537767 -0.239945
v 0.264846 0.554285 -0.164385
v 0.258817 0.563992 -0.182139
v 0.291999 0.508676 -0.226220
v 0.325215 0.499986 -0.227484
v 0.352716 0.492887 -0.287973
v 0.301829 0.502557 -0.239709
v 0.347590 0.493567 -0.273232
v 0.277911 0.522090 -0.217193
v 0.241169 0.568004 -0.199899
v 0.284662 0.512567 -0.225462
v 0.301095 0.487059 -0.279534
v 0.352544 0.492225 -0.294310
v 0.271638 0.486612 -0.304225
v 0.262553 0.536050 -0.210730
v 0.272104 0.525068 -0.217731
v 0.241166 0.568009 -0.199900
v 0.240600 0.635948 -0.118266
v 0.239575 0.668645 -0.147145
v 0.221407 0.643579 -0.059547
v 0.227034 0.659986 -0.083839
v 0.224857 0.669089 -0.079599
v 0.225367 0.670171 -0.083740
v 0.220511 0.657268 -0.042772
v 0.210645 0.634516 -0.035714
v 0.209773 0.643981 -0.021558
v 0.218883 0.679875 -0.189848
v 0.187313 0.647527 -0.210325
v 0.176504 0.673625 -0.208067
v 0.175151 0.640833 -0.220441
v 0.140935 0.675100 -0.207166
v 0.172346 0.703434 -0.179749
v 0.132276 0.700356 -0.166032
v 0.208756 0.705097 -0.176540
v 0.191694 0.715565 -0.147001
v 0.151093 0.715608 -0.152005
v 0.138242 0.733228 -0.125509
v 0.162999 0.730716 -0.097225
v 0.115745 0.709736 -0.156495
v 0.216907 0.711840 -0.103284
v 0.227262 0.696879 -0.160054
v 0.197488 0.722363 -0.099687
v 0.200892 0.726303 -0.090863
v 0.224716 0.692390 -0.097828
v 0.223495 0.703094 -0.080891
v 0.231704 0.667624 -0.179460
v 0.482226 -0.130978 0.174979
v 0.471157 -0.115647 0.207109
v 0.494925 -0.140536 0.203735
v 0.501727 -0.142561 0.219351
v 0.523580 -0.161786 0.161015
v 0.528597 -0.163411 0.207806
v 0.448862 -0.074764 0.179059
v 0.509782 -0.141303 0.134764
v 0.525343 -0.146502 0.125406
v 0.541838 -0.149356 0.116645
v 0.491597 -0.109024 0.107317
v 0.533195 -0.122103 0.084941
v 0.470767 -0.106369 0.150444
v 0.454037 -0.066062 0.144299
v 0.468937 -0.062402 0.109816
v 0.394455 -0.198493 -0.444917
v 0.350650 -0.173808 -0.496518
v 0.359822 -0.160479 -0.485192
v 0.372889 -0.159377 -0.463842
v 0.370628 -0.236801 -0.464223
v 0.342454 -0.226177 -0.501862
v 0.423196 -0.172897 -0.425870
v 0.412294 -0.195960 -0.429097
v 0.425729 -0.191891 -0.421327
v 0.419304 -0.153944 -0.425699
v 0.390737 -0.236070 -0.436556
v 0.399219 -0.248369 -0.426913
v 0.368422 -0.263526 -0.470370
v 0.369358 -0.251307 -0.467750
v 0.532473 -0.177530 -0.380640
v 0.499128 -0.158267 -0.408931
v 0.539288 -0.142223 -0.388227
v 0.549642 -0.168968 -0.374594
v 0.582098 -0.161997 -0.366335
v 0.500691 -0.177895 -0.404838
v 0.512978 -0.204677 -0.378749
v 0.552694 -0.194548 -0.352230
v 0.524352 -0.125993 -0.393875
v 0.544940 -0.106024 -0.388622
v 0.533990 -0.115341 -0.390673
v 0.515671 -0.092765 -0.397043
v 0.566130 -0.112123 -0.383703
v 0.453895 -0.171759 -0.414347
v 0.437530 -0.169358 -0.419584
v 0.493218 -0.085915 -0.407929
v 0.501119 -0.058482 -0.416834
v 0.451818 -0.121931 -0.413822
v 0.450769 -0.054175 -0.428378
v 0.533201 -0.057055 -0.403844
v 0.490986 -0.214845 -0.391049
v 0.486141 -0.230650 -0.387726
v 0.435400 -0.124945 -0.421849
v 0.427823 -0.097152 -0.428007
v 0.420370 -0.115548 -0.430218
v 0.458968 -0.152398 -0.412907
v 0.431462 -0.144312 -0.420710
v 0.401610 -0.144859 -0.437490
v 0.401546 -0.145334 -0.437506
v 0.389644 -0.124288 -0.450341
v 0.507997 -0.219556 -0.378316
v 0.505953 -0.231547 -0.376556
v 0.376588 -0.072284 -0.495845
v 0.366773 -0.114673 -0.482860
v 0.351887 -0.095869 -0.513924
v 0.347511 -0.093436 -0.517875
v 0.351829 -0.053781 -0.515233
v 0.306932 -0.041458 -0.528957
v 0.348411 -0.015681 -0.517673
v 0.352466 0.019781 -0.526651
v 0.380985 0.029944 -0.520064
v 0.379152 -0.015283 -0.505180
v 0.402338 -0.039805 -0.482103
v 0.415080 -0.050312 -0.454857
v 0.415995 -0.025474 -0.479167
v 0.433469 -0.017341 -0.473570
v 0.438844 0.031513 -0.514769
v 0.467564 0.016280 -0.489664
v 0.401221 -0.012916 -0.498918
v 0.396300 -0.097617 -0.455029
v 0.407545 -0.106090 -0.441764
v 0.429321 -0.089160 -0.428011
v 0.391463 -0.034979 -0.494384
v 0.314179 -0.155493 -0.549105
v 0.289106 -0.135509 -0.557009
v 0.332480 -0.123838 -0.533987
v 0.347399 -0.139849 -0.514536
v 0.335089 -0.171629 -0.524825
v 0.284882 -0.086279 -0.545243
v 0.384895 -0.142595 -0.451854
v 0.370988 -0.139491 -0.468489
v 0.295953 -0.167625 -0.562618
v 0.299526 -0.167896 -0.560618
v 0.263448 -0.138357 -0.573802
v 0.275955 -0.112083 -0.554605
v 0.269624 -0.099734 -0.555161
v 0.311733 -0.195824 -0.562048
v 0.327921 -0.206258 -0.540519
v 0.269738 -0.173691 -0.579991
v 0.267060 -0.206888 -0.584613
v 0.289516 -0.240752 -0.565228
v 0.291267 -0.269750 -0.562299
v 0.285493 -0.256339 -0.565450
v 0.302919 -0.227397 -0.562824
v 0.252283 -0.206457 -0.595573
v 0.324909 -0.249550 -0.537074
v 0.310717 -0.271803 -0.553546
v 0.327083 -0.268333 -0.537075
v 0.330407 -0.264949 -0.527816
v 0.530758 0.207609 -0.389481
v 0.522238 0.238950 -0.395474
v 0.526903 0.232123 -0.363511
v 0.524003 0.250022 -0.390472
v 0.525692 0.272116 -0.385952
v 0.536276 0.185578 -0.314235
v 0.524074 0.196904 -0.434466
v 0.535678 0.149653 -0.390643
v 0.541591 0.173498 -0.352041
v 0.550025 0.159983 -0.326629
v 0.541447 0.170447 -0.356297
v 0.564408 0.142634 -0.330080
v 0.551398 0.156106 -0.342311
v 0.547410 0.137363 -0.365169
v 0.559489 0.134526 -0.342907
v 0.564403 0.142639 -0.330084
v 0.575265 0.133574 -0.322831
v 0.575206 0.133589 -0.322873
v 0.552371 0.103434 -0.476173
v 0.536408 0.154836 -0.473611
v 0.551257 0.101678 -0.408141
v 0.544761 0.125262 -0.404986
v 0.563502 0.107562 -0.369699
v 0.552576 0.115865 -0.386788
v 0.576737 0.100566 -0.354817
v 0.560423 0.117734 -0.359491
v 0.576777 0.100544 -0.354791
v 0.563499 0.107566 -0.369699
v 0.489701 0.255128 -0.508265
v 0.492223 0.267647 -0.473681
v 0.507482 0.255184 -0.471326
v 0.505039 0.278077 -0.442526
v 0.512751 0.243109 -0.454081
v 0.523517 0.214808 -0.488440
v 0.512187 0.252380 -0.442328
v 0.512939 0.262474 -0.429936
v 0.515335 0.228362 -0.516503
v 0.465254 0.334141 -0.433139
v 0.493333 0.286220 -0.447488
v 0.459077 0.299587 -0.462533
v 0.454875 0.251414 -0.529570
v 0.433962 0.244957 -0.534953
v 0.423875 0.274677 -0.527264
v 0.423978 0.251911 -0.535034
v 0.450981 0.271194 -0.509681
v 0.440779 0.277805 -0.510089
v 0.484772 0.222903 -0.540823
v 0.396196 0.238097 -0.545337
v 0.437440 0.300474 -0.480719
v 0.431138 0.339329 -0.460630
v 0.451595 0.393328 -0.437018
v 0.522979 0.171883 -0.526031
v 0.527906 0.178531 -0.498017
v 0.530673 0.168674 -0.500564
v 0.503792 0.173001 -0.543269
v 0.475837 0.177354 -0.547198
v 0.478456 0.167494 -0.549884
v 0.449827 0.162350 -0.549109
v 0.430695 0.214226 -0.542786
v 0.446656 0.189365 -0.544148
v 0.425942 0.172081 -0.549816
v 0.436403 0.180407 -0.546341
v 0.382620 0.180867 -0.560050
v 0.547914 0.123171 -0.548414
v 0.557836 0.089106 -0.534567
v 0.541064 0.088269 -0.565281
v 0.507892 0.097744 -0.579197
v 0.517909 0.135233 -0.563610
v 0.493540 0.037453 -0.523341
v 0.534704 0.055451 -0.537731
v 0.537892 0.035354 -0.499688
v 0.558387 0.066168 -0.489649
v 0.517808 0.066847 -0.565658
v 0.559100 0.111863 -0.522410
v 0.465473 0.039706 -0.524250
v 0.483722 0.132657 -0.565980
v 0.480940 0.157839 -0.553341
v 0.534212 0.159045 -0.503022
v 0.491377 0.063414 -0.563765
v 0.453546 0.068705 -0.552921
v 0.471198 0.094557 -0.572470
v 0.434405 0.100439 -0.570454
v 0.441423 0.072033 -0.553113
v 0.429116 0.074466 -0.553990
v 0.462591 0.129595 -0.564450
v 0.450029 0.129966 -0.564081
v 0.437508 0.130945 -0.564684
v 0.402762 0.064822 -0.542268
v 0.464206 0.051919 -0.539265
v 0.561224 0.082291 -0.438342
v 0.504433 0.011851 -0.485652
v 0.568213 0.055423 -0.445225
v 0.555029 0.032460 -0.475454
v 0.532839 0.001636 -0.458868
v 0.563948 0.013442 -0.443979
v 0.546886 -0.010999 -0.435755
v 0.586384 -0.015476 -0.412256
v 0.554486 -0.019556 -0.425457
v 0.576963 0.028562 -0.420308
v 0.583471 0.018570 -0.410571
v 0.502249 -0.029381 -0.433186
v 0.535113 -0.053761 -0.403394
v 0.592113 0.023736 -0.387589
v 0.580202 0.058778 -0.392326
v 0.608379 0.030647 -0.360317
v 0.469284 -0.001172 -0.472987
v 0.451440 -0.009447 -0.470323
v 0.470195 -0.011751 -0.456351
v 0.505279 -0.019666 -0.443891
v 0.572206 0.073091 -0.401768
v 0.598618 0.065738 -0.361591
v 0.329902 0.191043 -0.558800
v 0.352001 0.237552 -0.548749
v 0.315294 0.323956 -0.508299
v 0.295672 0.317145 -0.504647
v 0.288786 0.335425 -0.489718
v 0.281665 0.321370 -0.498143
v 0.322721 0.333809 -0.495181
v 0.366548 0.341356 -0.504429
v 0.308723 0.336183 -0.488275
v 0.294765 0.340209 -0.482098
v 0.349592 0.317155 -0.537053
v 0.305257 0.301224 -0.517147
v 0.275066 0.303713 -0.504797
v 0.330635 0.346163 -0.470415
v 0.344592 0.290250 -0.546164
v 0.321546 0.284617 -0.537367
v 0.374775 0.306391 -0.547282
v 0.317393 0.281493 -0.536577
v 0.303809 0.271542 -0.535457
v 0.164562 0.241317 -0.621622
v 0.160540 0.243920 -0.629071
v 0.289302 0.301516 -0.510223
v 0.243335 0.270994 -0.518784
v 0.283709 0.263568 -0.530045
v 0.260807 0.337263 -0.488340
v 0.298521 0.260988 -0.531453
v 0.295548 0.274108 -0.533427
v 0.161123 0.255194 -0.613671
v 0.169776 0.253962 -0.598595
v 0.161116 0.254153 -0.614279
v 0.159807 0.254096 -0.617791
v 0.266422 0.245077 -0.543798
v 0.184666 0.232710 -0.599014
v 0.376320 0.327357 -0.527433
v 0.396681 0.388709 -0.463184
v 0.390770 0.352402 -0.497390
v 0.398308 0.375088 -0.481608
v 0.401915 0.380919 -0.478606
v 0.388083 0.359959 -0.491863
v 0.410709 0.422742 -0.455552
v 0.377315 0.355177 -0.486672
v 0.400789 0.340369 -0.497313
v 0.408922 0.306517 -0.516976
v 0.410141 0.391325 -0.473236
v 0.417496 0.377876 -0.462939
v 0.379657 0.361469 -0.478881
v 0.373389 0.372079 -0.458111
v 0.326713 0.376384 -0.435464
v 0.365826 0.345751 -0.493976
v 0.431167 0.285218 -0.510893
v 0.414146 0.258982 -0.536170
v 0.277006 0.199074 -0.550714
v 0.202134 0.205772 -0.581792
v 0.237384 0.200146 -0.560434
v 0.281356 0.153955 -0.573508
v 0.359638 0.152815 -0.576911
v 0.325401 0.121818 -0.581789
v 0.218156 0.164460 -0.586708
v 0.181924 0.172642 -0.618658
v 0.266175 0.164664 -0.570283
v 0.230332 0.171788 -0.578912
v 0.266171 0.164665 -0.570280
v 0.366952 0.102992 -0.588385
v 0.388707 0.140630 -0.576993
v 0.419303 0.132741 -0.566931
v 0.398527 0.104380 -0.578157
v 0.425132 0.132518 -0.566258
v 0.416733 0.075979 -0.555552
v 0.371889 0.076683 -0.568828
v 0.414972 0.165013 -0.554582
v 0.325371 0.077806 -0.569826
v 0.332409 0.059263 -0.557119
v 0.316667 0.048257 -0.554067
v 0.307613 0.057939 -0.560858
v 0.342069 0.052910 -0.547566
v 0.359933 0.049987 -0.543929
v 0.355522 0.035740 -0.534349
v 0.267975 0.115921 -0.577299
v 0.271732 0.053987 -0.565694
v 0.207131 0.387168 -0.457318
v 0.220429 0.414399 -0.421079
v 0.232620 0.394225 -0.438832
v 0.232717 0.405405 -0.426626
v 0.233342 0.415036 -0.417579
v 0.268935 0.420680 -0.401607
v 0.202852 0.407817 -0.432122
v 0.169674 0.390889 -0.446768
v 0.188148 0.420127 -0.422128
v 0.240274 0.374029 -0.465080
v 0.221885 0.366898 -0.479721
v 0.275123 0.358547 -0.458661
v 0.192733 0.341968 -0.494553
v 0.267601 0.326259 -0.493563
v 0.168686 0.366155 -0.480958
v 0.149757 0.362870 -0.488800
v 0.262619 0.384616 -0.440219
v 0.290534 0.396519 -0.424449
v 0.313827 0.442286 -0.394499
v 0.310929 0.407980 -0.417592
v 0.339895 0.430283 -0.412814
v 0.309428 0.405486 -0.415873
v 0.255651 0.380579 -0.447446
v 0.349465 0.438916 -0.413770
v 0.361928 0.452078 -0.416094
v 0.322153 0.416763 -0.413468
v 0.356630 0.447422 -0.414562
v 0.379744 0.473760 -0.424667
v 0.343420 0.435047 -0.412625
v 0.330454 0.425603 -0.410916
v 0.324613 0.422347 -0.411815
v 0.359089 0.455278 -0.414301
v 0.345990 0.442815 -0.411578
v 0.377721 0.476029 -0.423391
v 0.328330 0.424567 -0.411739
v 0.353659 0.408397 -0.422510
v 0.264210 0.382707 -0.441660
v 0.273148 0.386910 -0.434935
v 0.264214 0.382710 -0.441659
v 0.264204 0.382706 -0.441665
v 0.242566 0.308943 -0.499569
v 0.257986 0.306794 -0.500845
v 0.173891 0.294086 -0.528835
v 0.142846 0.309442 -0.541752
v 0.134619 0.302522 -0.558103
v 0.124450 0.348999 -0.513768
v 0.515213 0.370752 -0.387717
v 0.518997 0.397130 -0.361687
v 0.539666 0.356100 -0.345864
v 0.531473 0.333757 -0.390325
v 0.536210 0.290773 -0.351268
v 0.542092 0.317066 -0.372191
v 0.545893 0.329742 -0.329175
v 0.526978 0.274721 -0.330129
v 0.529209 0.265311 -0.359795
v 0.516012 0.293011 -0.416245
v 0.510387 0.388939 -0.385517
v 0.508024 0.404923 -0.385091
v 0.504275 0.393471 -0.395814
v 0.501847 0.346513 -0.408073
v 0.497689 0.309349 -0.425883
v 0.495122 0.297250 -0.436033
v 0.515533 0.272528 -0.417761
v 0.496040 0.367301 -0.407512
v 0.491260 0.389085 -0.408891
v 0.493412 0.432343 -0.418795
v 0.523470 0.241796 -0.290416
v 0.527075 0.216086 -0.322806
v 0.530199 0.203180 -0.294104
v 0.576583 0.136696 -0.291069
v 0.516115 0.408491 -0.364633
v 0.517334 0.408739 -0.359616
v 0.552402 0.380295 -0.272280
v 0.555150 0.360802 -0.271183
v 0.559559 0.363508 -0.293278
v 0.528408 0.404330 -0.330103
v 0.524833 0.417136 -0.304325
v 0.519234 0.427479 -0.312844
v 0.514826 0.438693 -0.320961
v 0.513625 0.422534 -0.283074
v 0.496857 0.454043 -0.289222
v 0.551354 0.335650 -0.280051
v 0.522828 0.397765 -0.257087
v 0.484932 0.421962 -0.243521
v 0.525086 0.245788 -0.255130
v 0.537805 0.199853 -0.241697
v 0.550259 0.170670 -0.269926
v 0.527488 0.280371 -0.281634
v 0.493770 0.411250 -0.245093
v 0.502654 0.372582 -0.220989
v 0.463662 0.410469 -0.208267
v 0.530395 0.213272 -0.227330
v 0.522070 0.238076 -0.206910
v 0.531697 0.321246 -0.245293
v 0.520735 0.286720 -0.225423
v 0.526561 0.278002 -0.261509
v 0.517852 0.298111 -0.203734
v 0.522420 0.280325 -0.195757
v 0.519077 0.281536 -0.163881
v 0.524189 0.334401 -0.226922
v 0.518236 0.346289 -0.221822
v 0.517197 0.325669 -0.209529
v 0.512431 0.335724 -0.205563
v 0.513265 0.317190 -0.191577
v 0.508308 0.327269 -0.189119
v 0.493305 0.372112 -0.206245
v 0.491476 0.360077 -0.186877
v 0.485622 0.370231 -0.188471
v 0.490403 0.338198 -0.145725
v 0.470572 0.476540 -0.273602
v 0.508743 0.466441 -0.331286
v 0.477906 0.501515 -0.315697
v 0.472792 0.450564 -0.244311
v 0.389007 0.486603 -0.202806
v 0.421073 0.504319 -0.228785
v 0.376270 0.501252 -0.222841
v 0.351280 0.502580 -0.216406
v 0.365924 0.494512 -0.208954
v 0.341654 0.503142 -0.210190
v 0.393823 0.503683 -0.249116
v 0.419789 0.461505 -0.180042
v 0.370387 0.496003 -0.268256
v 0.339511 0.489510 -0.195627
v 0.354239 0.486236 -0.198165
v 0.313474 0.484321 -0.175713
v 0.366794 0.454489 -0.171547
v 0.401149 0.507507 -0.286109
v 0.429246 0.510129 -0.282577
v 0.448519 0.482596 -0.218901
v 0.460886 0.496270 -0.292798
v 0.433601 0.449862 -0.180826
v 0.417394 0.440423 -0.147990
v 0.430297 0.440851 -0.166268
v 0.428593 0.432881 -0.150810
v 0.404905 0.460579 -0.177446
v 0.403761 0.442281 -0.147862
v 0.449233 0.438079 -0.194249
v 0.447854 0.417660 -0.165504
v 0.449307 0.423789 -0.180952
v 0.452292 0.402056 -0.130280
v 0.478997 0.436266 -0.245708
v 0.387044 0.511113 -0.322751
v 0.426416 0.534193 -0.335413
v 0.386550 0.516033 -0.340523
v 0.456318 0.527920 -0.333380
v 0.487809 0.547028 -0.376889
v 0.519645 0.502211 -0.406251
v 0.516786 0.467370 -0.381169
v 0.510402 0.478090 -0.425464
v 0.510877 0.496762 -0.352472
v 0.513153 0.524488 -0.390756
v 0.514167 0.443217 -0.368345
v 0.514841 0.435521 -0.364732
v 0.509095 0.430866 -0.383022
v 0.466048 0.499625 -0.304608
v 0.508751 0.419831 -0.382437
v 0.511662 0.450644 -0.328585
v 0.517122 0.435159 -0.353270
v 0.467978 0.583991 -0.412434
v 0.457715 0.564582 -0.372720
v 0.424288 0.569826 -0.377537
v 0.400342 0.563241 -0.404111
v 0.434727 0.588221 -0.414875
v 0.409692 0.578749 -0.429449
v 0.385128 0.531113 -0.431228
v 0.367401 0.515823 -0.408541
v 0.398528 0.506047 -0.445864
v 0.383213 0.514412 -0.427504
v 0.398058 0.543822 -0.459414
v 0.360822 0.478209 -0.406959
v 0.340614 0.491424 -0.393038
v 0.363806 0.500791 -0.408587
v 0.369493 0.521513 -0.403650
v 0.374374 0.529004 -0.388052
v 0.345891 0.508677 -0.380208
v 0.317058 0.495944 -0.369298
v 0.347579 0.503763 -0.393857
v 0.335064 0.497914 -0.387574
v 0.323520 0.485853 -0.335366
v 0.391291 0.449681 -0.431568
v 0.407690 0.452443 -0.445243
v 0.390791 0.403367 -0.444829
v 0.430146 0.464494 -0.469767
v 0.408472 0.495618 -0.449262
v 0.400367 0.505665 -0.447105
v 0.363866 0.457228 -0.416189
v 0.354565 0.449733 -0.413261
v 0.346955 0.440804 -0.412181
v 0.329627 0.425597 -0.412052
v 0.356421 0.447209 -0.414468
v 0.363867 0.457232 -0.416192
v 0.373753 0.503788 -0.324132
v 0.345923 0.493009 -0.288557
v 0.508461 0.569905 -0.416124
v 0.519002 0.497615 -0.447524
v 0.533663 0.540078 -0.445479
v 0.493302 0.598782 -0.452815
v 0.467423 0.599266 -0.429032
v 0.511604 0.572698 -0.472658
v 0.523013 0.536403 -0.475015
v 0.503170 0.550350 -0.496239
v 0.513087 0.505554 -0.481020
v 0.486641 0.513316 -0.498217
v 0.481369 0.459555 -0.451310
v 0.487278 0.481094 -0.474278
v 0.509206 0.481392 -0.436872
v 0.505401 0.472623 -0.431678
v 0.440277 0.499025 -0.488134
v 0.439372 0.443887 -0.464453
v 0.441382 0.467477 -0.473918
v 0.426394 0.427193 -0.468010
v 0.434229 0.447454 -0.469287
v 0.419035 0.411536 -0.469250
v 0.451719 0.392296 -0.439332
v 0.450371 0.359179 -0.442364
v 0.461547 0.605391 -0.517198
v 0.440638 0.559511 -0.527503
v 0.417796 0.594182 -0.506677
v 0.436412 0.622283 -0.481419
v 0.437999 0.616988 -0.451605
v 0.461831 0.615297 -0.445411
v 0.477145 0.617737 -0.486091
v 0.500529 0.595767 -0.483950
v 0.482728 0.583971 -0.515424
v 0.473178 0.551413 -0.520196
v 0.401272 0.577505 -0.468115
v 0.414822 0.602929 -0.458534
v 0.407399 0.525678 -0.467181
v 0.407402 0.558550 -0.499578
v 0.407214 0.595906 -0.475106
v 0.402249 0.511576 -0.451980
v 0.407487 0.524027 -0.465821
v 0.407550 0.524213 -0.466046
v 0.214808 0.479418 -0.384590
v 0.235568 0.458340 -0.392826
v 0.213662 0.428897 -0.411973
v 0.234397 0.425425 -0.409459
v 0.230125 0.499772 -0.350144
v 0.196032 0.508402 -0.339802
v 0.229655 0.502900 -0.322257
v 0.181033 0.525240 -0.319117
v 0.195441 0.505001 -0.345411
v 0.203956 0.520865 -0.280011
v 0.173983 0.545278 -0.279548
v 0.225114 0.512401 -0.276609
v 0.260489 0.468314 -0.384387
v 0.265026 0.468519 -0.384144
v 0.293444 0.473685 -0.382339
v 0.305082 0.485885 -0.381638
v 0.258161 0.485747 -0.373328
v 0.283432 0.490958 -0.364238
v 0.280949 0.486715 -0.372432
v 0.180379 0.495126 -0.360512
v 0.179250 0.510055 -0.340826
v 0.163480 0.520271 -0.333077
v 0.352168 0.504438 -0.399567
v 0.351903 0.504260 -0.399358
v 0.361322 0.509997 -0.406170
v 0.180835 0.470944 -0.398280
v 0.203223 0.423462 -0.419134
v 0.132347 0.439385 -0.414370
v 0.132996 0.462213 -0.394451
v 0.120753 0.473399 -0.378561
v 0.088903 0.493920 -0.363742
v 0.150061 0.492262 -0.366141
v 0.164071 0.492425 -0.366318
v 0.159291 0.439574 -0.413481
v 0.134211 0.422125 -0.427735
v 0.478657 0.379048 -0.091397
v 0.476863 0.353852 -0.052425
v 0.499667 0.333971 -0.089974
v 0.444921 0.413371 -0.145722
v 0.463836 0.386743 -0.162326
v 0.477771 0.370253 -0.148895
v 0.479756 0.370261 -0.169918
v 0.466669 0.356755 -0.037143
v 0.501213 0.322071 -0.055924
v 0.472432 0.339788 -0.005015
v 0.444652 0.409487 -0.067042
v 0.417973 0.426695 -0.054390
v 0.372912 0.430298 -0.084322
v 0.354804 0.418289 -0.055730
v 0.317805 0.435359 -0.081382
v 0.340948 0.437269 -0.089820
v 0.377091 0.431459 -0.117628
v 0.273721 0.435764 -0.058393
v 0.409169 0.431970 -0.114781
v 0.402797 0.436062 -0.131599
v 0.430292 0.421219 -0.118076
v 0.428631 0.426412 -0.134640
v 0.390467 0.381282 -0.013315
v 0.367559 0.365190 0.005934
v 0.383650 0.369751 -0.000534
v 0.377323 0.361203 0.012008
v 0.425286 0.361969 0.004206
v 0.400852 0.340652 0.037473
v 0.296056 0.413052 -0.038759
v 0.307187 0.388808 -0.020100
v 0.399090 0.410498 -0.035001
v 0.437205 0.376071 -0.014116
v 0.462931 0.348987 0.043558
v 0.362335 0.384839 -0.019601
v 0.333420 0.371223 0.000318
v 0.348853 0.376513 -0.009840
v 0.324877 0.355312 0.036242
v 0.282821 0.358548 0.106380
v 0.268864 0.369476 0.089866
v 0.253550 0.388543 0.054849
v 0.232097 0.413831 0.046427
v 0.236480 0.395441 0.079765
v 0.220861 0.412638 0.116014
v 0.209378 0.434092 0.074533
v 0.244659 0.410926 0.014406
v 0.277914 0.380870 0.016070
v 0.306529 0.365619 0.026925
v 0.319538 0.367304 0.012960
v 0.257427 0.378243 0.110471
v 0.247894 0.389734 0.129789
v 0.242522 0.404257 0.150780
v 0.248485 0.389244 0.130390
v 0.263586 0.386032 0.166195
v 0.241417 0.409741 0.157220
v 0.241409 0.409779 0.157261
v 0.242522 0.404257 0.150776
v 0.332364 0.333288 0.117898
v 0.377509 0.336111 0.080854
v 0.430672 0.334120 0.072380
v 0.417116 0.332018 0.095969
v 0.382973 0.318605 0.143395
v 0.414608 0.331571 0.100639
v 0.343454 0.325278 0.153488
v 0.355400 0.352440 0.037306
v 0.360792 0.357260 0.022464
v 0.395217 0.347945 0.027685
v 0.295004 0.355262 0.129469
v 0.299030 0.348909 0.157939
v 0.320294 0.335029 0.154860
v 0.276551 0.369581 0.162287
v 0.261169 0.399079 0.178677
v 0.541992 -0.273001 0.396502
v 0.555206 -0.271317 0.361357
v 0.578834 -0.251126 0.357245
v 0.571866 -0.246831 0.394208
v 0.493959 -0.249907 0.434738
v 0.484684 -0.280006 0.450530
v 0.494030 -0.269984 0.439994
v 0.487075 -0.288003 0.451495
v 0.461167 -0.259105 0.463041
v 0.460346 -0.223568 0.460347
v 0.513516 -0.212682 0.424857
v 0.486947 -0.188949 0.447115
v 0.492200 -0.204072 0.438713
v 0.482909 -0.194562 0.448205
v 0.522668 -0.299932 0.402546
v 0.508423 -0.327486 0.427738
v 0.514954 -0.314605 0.413631
v 0.509060 -0.331716 0.423508
v 0.508604 -0.350234 0.419395
v 0.535171 -0.291692 0.380422
v 0.529062 -0.300016 0.384787
v 0.516002 -0.325189 0.380895
v 0.508783 -0.357788 0.409993
v 0.531556 -0.304829 0.353163
v 0.507465 -0.372217 0.367908
v 0.520461 -0.344029 0.337557
v 0.531728 -0.303770 0.343658
v 0.521930 -0.337870 0.340120
v 0.521237 -0.374814 0.333651
v 0.522484 -0.340371 0.342576
v 0.520867 -0.379163 0.332300
v 0.520307 -0.362400 0.332106
v 0.521638 -0.378578 0.327876
v 0.558127 -0.152854 0.264252
v 0.558968 -0.133307 0.296564
v 0.584264 -0.148209 0.324028
v 0.540270 -0.120769 0.322334
v 0.564753 -0.133973 0.345779
v 0.510663 -0.136484 0.372304
v 0.510036 -0.113365 0.283348
v 0.498717 -0.106759 0.311018
v 0.472561 -0.088518 0.302364
v 0.489897 -0.101746 0.286829
v 0.476763 -0.091766 0.283571
v 0.480790 -0.102161 0.317816
v 0.467592 -0.092030 0.313592
v 0.460595 -0.083115 0.241862
v 0.484150 -0.107721 0.255997
v 0.519008 -0.141829 0.248679
v 0.509840 -0.142987 0.234454
v 0.500914 -0.141776 0.219808
v 0.481960 -0.122031 0.348938
v 0.469995 -0.104162 0.328334
v 0.449663 -0.099380 0.339099
v 0.454115 -0.093910 0.327991
v 0.424076 -0.070351 0.334353
v 0.425686 -0.096200 0.382020
v 0.488227 -0.131676 0.381777
v 0.479605 -0.130381 0.398331
v 0.449291 -0.117106 0.407506
v 0.516789 -0.142223 0.386292
v 0.565170 -0.169409 0.251258
v 0.561362 -0.169241 0.227919
v 0.565179 -0.172284 0.238415
v 0.575595 -0.176753 0.187028
v 0.578072 -0.189103 0.195659
v 0.572688 -0.185392 0.250834
v 0.438969 -0.038431 0.270352
v 0.451488 -0.061926 0.221427
v 0.453914 -0.070679 0.226951
v 0.570533 -0.227112 0.308110
v 0.583496 -0.200806 0.296208
v 0.549537 -0.265321 0.333991
v 0.573634 -0.250487 0.347653
v 0.554021 -0.217813 0.273681
v 0.546468 -0.213474 0.231219
v 0.555414 -0.214443 0.271881
v 0.552153 -0.217291 0.269455
v 0.530431 -0.234898 0.228464
v 0.534461 -0.258342 0.163117
v 0.546608 -0.214692 0.208818
v 0.546470 -0.213475 0.231227
v 0.563980 -0.190356 0.238779
v 0.573916 -0.183547 0.193918
v 0.546608 -0.214695 0.208856
v 0.557504 -0.208084 0.183961
v 0.572876 -0.204682 0.160588
v 0.574705 -0.186575 0.260594
v 0.564703 -0.195715 0.256762
v 0.497425 -0.347839 0.299554
v 0.521316 -0.304053 0.332058
v 0.521784 -0.393360 0.328239
v 0.506816 -0.405503 0.290640
v 0.524108 -0.320022 0.338113
v 0.536611 -0.230227 0.263596
v 0.499571 -0.281269 0.218350
v 0.508610 -0.334978 0.163159
v 0.515794 -0.291695 0.168307
v 0.526712 -0.255134 0.186195
v 0.514798 -0.256450 0.263674
v 0.497952 -0.302659 0.281104
v 0.490128 -0.371024 0.239268
v 0.539495 -0.256384 0.309226
v 0.496540 -0.302081 0.280569
v 0.488099 -0.331179 0.225846
v 0.489236 -0.362254 0.240374
v 0.494591 -0.360438 0.202265
v 0.623468 -0.223419 0.366147
v 0.623770 -0.181274 0.397209
v 0.610268 -0.204611 0.409012
v 0.629927 -0.192731 0.350089
v 0.606312 -0.171357 0.326135
v 0.593640 -0.185547 0.302100
v 0.589772 -0.189552 0.291664
v 0.620750 -0.159050 0.354904
v 0.586689 -0.188021 0.289258
v 0.572645 -0.185320 0.249046
v 0.592772 -0.140682 0.367843
v 0.544142 -0.146043 0.395662
v 0.600877 -0.233587 0.346947
v 0.543783 -0.186929 0.423608
v 0.556508 -0.226036 0.413680
v 0.557000 -0.268418 0.352014
v 0.554797 -0.270828 0.351750
v 0.571127 -0.255411 0.353463
v 0.607557 -0.152732 0.392008
v 0.520388 -0.145549 0.411111
v 0.547160 -0.154241 0.414244
v 0.489334 -0.139204 0.449430
v 0.503816 -0.141737 0.422054
v 0.541102 -0.168329 0.425005
v 0.582816 -0.175922 0.416990
v 0.487327 -0.151190 0.461371
v 0.523492 -0.179326 0.431944
v 0.507655 -0.173577 0.441510
v 0.555858 -0.237033 0.409221
v 0.531462 -0.264677 0.412443
v 0.535768 -0.266609 0.408997
v 0.520909 -0.286425 0.415891
v 0.503811 -0.312154 0.434394
v 0.499719 -0.288862 0.437825
v 0.482588 -0.322449 0.473117
v 0.517256 -0.303140 0.417201
v 0.535939 -0.274568 0.405626
v 0.518749 -0.300156 0.415890
v 0.550482 -0.231316 0.413946
v 0.514153 -0.257894 0.425583
v 0.486725 -0.300391 0.452988
v 0.491314 -0.347333 0.472057
v 0.513388 -0.393597 0.473201
v 0.506378 -0.366012 0.448940
v 0.482104 -0.347745 0.517315
v 0.501197 -0.322942 0.441431
v 0.501870 -0.406378 0.538737
v 0.514708 -0.418850 0.497542
v 0.523869 -0.442497 0.483723
v 0.523122 -0.415477 0.449515
v 0.507591 -0.379139 0.438161
v 0.510997 -0.441737 0.514463
v 0.507137 -0.428728 0.525721
v 0.506915 -0.440663 0.540678
v 0.506162 -0.349240 0.433979
v 0.507444 -0.330977 0.431690
v 0.533103 -0.455408 0.411528
v 0.541855 -0.472014 0.385221
v 0.532168 -0.453882 0.392953
v 0.537223 -0.459848 0.378708
v 0.530492 -0.464559 0.463416
v 0.532199 -0.478821 0.414530
v 0.535311 -0.480568 0.404363
v 0.540273 -0.485749 0.389781
v 0.511111 -0.406927 0.404361
v 0.513442 -0.414975 0.368954
v 0.540927 -0.506259 0.382932
v 0.513765 -0.395826 0.435857
v 0.519457 -0.497415 0.441238
v 0.519490 -0.507724 0.429856
v 0.524483 -0.512287 0.417462
v 0.521339 -0.517100 0.419688
v 0.507954 -0.514876 0.441021
v 0.516050 -0.472261 0.503247
v 0.508477 -0.492862 0.488102
v 0.516731 -0.447421 0.498962
v 0.510622 -0.450579 0.523429
v 0.451117 -0.293760 0.501911
v 0.472151 -0.320679 0.494262
v 0.447935 -0.321187 0.539846
v 0.434601 -0.288132 0.522204
v 0.470605 -0.299736 0.476825
v 0.477211 -0.289935 0.462435
v 0.479160 -0.291979 0.461654
v 0.440564 -0.239623 0.492720
v 0.435359 -0.241745 0.499805
v 0.477684 -0.305285 0.471561
v 0.509458 -0.493915 0.545703
v 0.511599 -0.479432 0.563795
v 0.502291 -0.495136 0.603258
v 0.510185 -0.457621 0.554868
v 0.497842 -0.510768 0.487818
v 0.485930 -0.534022 0.522298
v 0.485388 -0.538721 0.478545
v 0.502010 -0.524480 0.447553
v 0.499063 -0.517005 0.465564
v 0.472143 -0.568953 0.520711
v 0.466043 -0.580339 0.473148
v 0.482958 -0.556202 0.470697
v 0.487623 -0.556304 0.454644
v 0.492043 -0.578646 0.412841
v 0.493909 -0.556599 0.439173
v 0.435284 -0.601326 0.511242
v 0.444068 -0.582569 0.453049
v 0.452262 -0.580540 0.438203
v 0.459937 -0.580264 0.423355
v 0.420310 -0.574179 0.401357
v 0.410954 -0.596103 0.499655
v 0.404447 -0.582377 0.453677
v 0.333769 -0.578380 0.415330
v 0.319304 -0.609578 0.356243
v 0.378017 -0.583656 0.394289
v 0.361687 -0.575054 0.439873
v 0.382781 -0.580516 0.406182
v 0.415825 -0.590171 0.347699
v 0.375752 -0.583247 0.496371
v 0.342399 -0.580066 0.499072
v 0.368762 -0.578218 0.474544
v 0.355675 -0.576314 0.468083
v 0.341308 -0.575927 0.457841
v 0.447907 -0.575438 0.543585
v 0.412391 -0.569450 0.558941
v 0.408380 -0.588335 0.537565
v 0.383690 -0.582835 0.556137
v 0.375168 -0.586235 0.525567
v 0.364501 -0.585757 0.532456
v 0.409386 -0.544905 0.582010
v 0.390521 -0.567914 0.571749
v 0.463549 -0.537672 0.568188
v 0.476501 -0.539692 0.546359
v 0.479050 -0.532379 0.553393
v 0.442563 -0.548546 0.567509
v 0.445011 -0.541261 0.574606
v 0.460366 -0.475667 0.639385
v 0.478195 -0.441246 0.635334
v 0.436755 -0.428922 0.645466
v 0.490870 -0.479043 0.626592
v 0.501767 -0.438306 0.611209
v 0.507645 -0.439155 0.573856
v 0.417684 -0.468712 0.639293
v 0.398335 -0.460635 0.642678
v 0.507185 -0.442183 0.542921
v 0.450248 -0.528094 0.590954
v 0.447521 -0.534559 0.582233
v 0.482240 -0.525499 0.560601
v 0.482760 -0.500826 0.621742
v 0.427128 -0.524150 0.602102
v 0.509244 -0.451729 0.535533
v 0.411764 -0.527240 0.605608
v 0.398081 -0.533287 0.605056
v 0.414017 -0.518464 0.617734
v 0.402662 -0.465281 0.641584
v 0.362504 -0.484780 0.646439
v 0.410808 -0.493836 0.634056
v 0.415892 -0.506853 0.629954
v 0.390560 -0.503650 0.636346
v 0.368327 -0.527364 0.640245
v 0.373277 -0.512470 0.641243
v 0.395482 -0.523556 0.622363
v 0.377849 -0.530955 0.628258
v 0.375182 -0.546834 0.606723
v 0.479504 -0.371294 0.611143
v 0.486054 -0.364697 0.570694
v 0.443837 -0.341312 0.572613
v 0.496347 -0.390510 0.611992
v 0.503190 -0.406025 0.572125
v 0.452178 -0.424308 0.645280
v 0.476634 -0.406751 0.638279
v 0.410049 -0.406043 0.650963
v 0.387768 -0.426531 0.652816
v 0.379412 -0.436989 0.654096
v 0.420223 -0.350696 0.614661
v 0.393288 -0.332348 0.612180
v 0.403910 -0.342151 0.617602
v 0.388972 -0.331517 0.621357
v 0.397270 -0.349206 0.655625
v 0.430880 -0.361474 0.627791
v 0.362838 -0.306138 0.635079
v 0.391189 -0.371291 0.666083
v 0.400914 -0.378898 0.660196
v 0.379549 -0.358130 0.679341
v 0.343681 -0.384078 0.690033
v 0.402381 -0.356127 0.670285
v 0.376454 -0.321749 0.712936
v 0.422603 -0.385107 0.653542
v 0.455529 -0.380011 0.636777
v 0.431682 -0.371012 0.642318
v 0.423547 -0.377831 0.655419
v 0.389378 -0.360601 0.683760
v 0.371726 -0.325148 0.692542
v 0.366005 -0.329625 0.734652
v 0.404517 -0.312649 0.565330
v 0.389798 -0.315451 0.584585
v 0.378956 -0.303394 0.584448
v 0.359013 -0.437382 0.665064
v 0.345223 -0.387597 0.687456
v 0.412173 -0.370040 0.660683
v 0.430449 -0.262555 0.513137
v 0.404604 -0.290291 0.543491
v 0.441535 -0.309397 0.533887
v 0.391539 -0.261286 0.540150
v 0.407714 -0.245176 0.522273
v 0.397022 -0.235485 0.528729
v 0.409523 -0.314112 0.562996
v 0.374122 -0.266962 0.566554
v 0.375313 -0.284581 0.575284
v 0.492074 -0.299349 0.449886
v 0.345715 -0.587274 0.542729
v 0.306134 -0.580085 0.487644
v 0.266634 -0.593619 0.454541
v 0.305267 -0.582530 0.458456
v 0.294576 -0.587105 0.447641
v 0.318889 -0.578630 0.445395
v 0.315208 -0.599442 0.570729
v 0.289315 -0.601435 0.603817
v 0.284316 -0.587772 0.543399
v 0.293747 -0.584858 0.521999
v 0.342209 -0.592176 0.582183
v 0.319841 -0.595237 0.624821
v 0.355621 -0.571923 0.603637
v 0.349002 -0.547027 0.646677
v 0.353674 -0.586407 0.539077
v 0.380374 -0.568097 0.579397
v 0.385724 -0.541163 0.605263
v 0.271154 -0.583853 0.507364
v 0.283665 -0.584081 0.501991
v 0.264275 -0.585594 0.490624
v 0.274843 -0.586163 0.482332
v 0.245963 -0.577271 0.518094
v 0.257327 -0.595782 0.594923
v 0.225815 -0.568115 0.533800
v 0.254898 -0.580622 0.545147
v 0.185794 -0.548548 0.617491
v 0.177319 -0.491963 0.601392
v 0.187582 -0.558886 0.598629
v 0.145808 -0.427741 0.598692
v 0.159252 -0.445607 0.599658
v 0.174132 -0.448726 0.632022
v 0.138791 -0.405455 0.638633
v 0.093017 -0.392261 0.597696
v 0.105652 -0.382794 0.643838
v 0.175380 -0.473646 0.582383
v 0.129689 -0.411787 0.578516
v 0.184745 -0.514171 0.562712
v 0.150000 -0.430016 0.581177
v 0.142079 -0.426343 0.528081
v 0.214294 -0.532135 0.654498
v 0.185291 -0.499870 0.628061
v 0.224020 -0.499559 0.659271
v 0.203678 -0.440792 0.655380
v 0.146406 -0.389601 0.665631
v 0.109475 -0.386414 0.664245
v 0.159586 -0.427538 0.635206
v 0.183339 -0.405124 0.667890
v 0.131684 -0.369969 0.693438
v 0.171807 -0.374614 0.713011
v 0.084701 -0.378668 0.680471
v 0.210890 -0.557171 0.543394
v 0.199307 -0.512215 0.511568
v 0.162530 -0.468025 0.501050
v 0.189656 -0.509118 0.459799
v 0.159628 -0.466004 0.505349
v 0.125626 -0.434568 0.494846
v 0.099132 -0.408378 0.508324
v 0.217556 -0.566228 0.650277
v 0.225748 -0.585919 0.610689
v 0.215587 -0.572055 0.481426
v 0.239769 -0.460800 0.691241
v 0.229953 -0.440299 0.695073
v 0.216321 -0.405215 0.723416
v 0.277015 -0.613543 0.658651
v 0.249720 -0.604207 0.661904
v 0.235956 -0.562542 0.684837
v 0.251053 -0.578203 0.696893
v 0.285838 -0.560210 0.706238
v 0.271529 -0.516413 0.715029
v 0.313118 -0.545778 0.690591
v 0.288652 -0.518594 0.707418
v 0.279758 -0.503175 0.718748
v 0.273725 -0.489445 0.730730
v 0.285672 -0.601276 0.693613
v 0.311918 -0.569701 0.692806
v 0.262780 -0.468863 0.733232
v 0.270976 -0.462532 0.750975
v 0.296295 -0.474646 0.698987
v 0.283401 -0.444714 0.734878
v 0.270564 -0.463523 0.750897
v 0.251684 -0.502467 0.702341
v 0.249705 -0.437325 0.761848
v 0.241825 -0.430366 0.751857
v 0.249160 -0.443863 0.742180
v 0.256794 -0.449824 0.753521
v 0.322160 -0.583600 0.666259
v 0.297943 -0.608650 0.666149
v 0.318196 -0.521679 0.679001
v 0.319682 -0.510549 0.676562
v 0.321033 -0.498381 0.675565
v 0.322032 -0.498799 0.674759
v 0.340610 -0.517733 0.657876
v 0.361755 -0.540524 0.635327
v 0.342024 -0.529770 0.659069
v 0.356984 -0.521239 0.648870
v 0.290300 -0.593117 0.425566
v 0.342502 -0.575974 0.461523
v 0.355676 -0.576313 0.468080
v 0.189269 -0.610372 0.414238
v 0.211504 -0.631513 0.412180
v 0.204192 -0.586515 0.444890
v 0.179475 -0.555658 0.413231
v 0.205636 -0.571589 0.455051
v 0.231155 -0.601085 0.447817
v 0.149037 -0.533241 0.394073
v 0.144825 -0.526132 0.396393
v 0.116215 -0.503306 0.394954
v 0.139098 -0.539995 0.370632
v 0.160488 -0.511423 0.416632
v 0.236692 -0.612683 0.436116
v 0.239758 -0.589458 0.470557
v 0.178135 -0.608068 0.384541
v 0.150967 -0.586219 0.352253
v 0.173118 -0.605147 0.355317
v 0.166354 -0.600846 0.347600
v 0.162501 -0.579908 0.377833
v 0.155847 -0.575871 0.369877
v 0.200284 -0.631093 0.389500
v 0.182236 -0.614899 0.333222
v 0.254708 -0.618696 0.418725
v 0.274796 -0.605068 0.416492
v 0.247030 -0.598910 0.453923
v 0.255550 -0.591145 0.470662
v 0.267571 -0.591363 0.465500
v 0.284583 -0.593362 0.437000
v 0.292590 -0.601495 0.391473
v 0.319121 -0.579712 0.445120
v 0.189827 -0.634780 0.286156
v 0.216634 -0.640522 0.319891
v 0.236415 -0.655414 0.304773
v 0.234109 -0.643542 0.354688
v 0.250760 -0.643994 0.368589
v 0.245355 -0.651687 0.340772
v 0.269362 -0.662097 0.339225
v 0.254482 -0.661261 0.328305
v 0.271026 -0.634214 0.369853
v 0.277377 -0.642953 0.355236
v 0.285123 -0.652901 0.342148
v 0.148624 -0.602721 0.292864
v 0.151046 -0.592334 0.231408
v 0.174935 -0.629319 0.246694
v 0.132186 -0.591031 0.265817
v 0.181636 -0.632955 0.268112
v 0.183076 -0.612565 0.205206
v 0.166753 -0.588841 0.191733
v 0.169459 -0.576831 0.169256
v 0.133624 -0.567936 0.240590
v 0.153747 -0.559804 0.210315
v 0.166282 -0.521013 0.168853
v 0.171189 -0.556942 0.159994
v 0.164895 -0.558387 0.185904
v 0.147478 -0.477094 0.148528
v 0.152173 -0.495278 0.180409
v 0.148583 -0.516743 0.209246
v 0.125685 -0.503111 0.233198
v 0.129292 -0.464894 0.185268
v 0.124606 -0.564463 0.343610
v 0.085286 -0.521462 0.335834
v 0.104520 -0.565926 0.311818
v 0.103519 -0.531188 0.351394
v 0.092295 -0.517724 0.358001
v 0.080264 -0.505995 0.366283
v 0.094936 -0.526673 0.301419
v 0.079276 -0.503583 0.321846
v 0.067604 -0.492243 0.331121
v 0.105673 -0.570447 0.290643
v 0.095013 -0.501103 0.378661
v 0.096142 -0.493325 0.292749
v 0.084196 -0.453151 0.270706
v 0.053060 -0.456955 0.326987
v 0.121596 -0.583143 0.319988
v 0.097952 -0.467227 0.236579
v 0.073776 -0.439757 0.209394
v 0.159110 -0.597305 0.339924
v 0.148493 -0.572065 0.362436
v 0.205829 -0.673485 0.246546
v 0.205577 -0.672987 0.219809
v 0.247345 -0.700126 0.257725
v 0.217676 -0.646008 0.306028
v 0.200916 -0.640536 0.152101
v 0.214862 -0.668195 0.165342
v 0.236189 -0.706761 0.192187
v 0.262881 -0.696241 0.148138
v 0.297382 -0.711363 0.138566
v 0.272541 -0.726344 0.203511
v 0.284931 -0.696191 0.104839
v 0.286662 -0.700965 0.117564
v 0.218862 -0.670035 0.140564
v 0.206363 -0.656773 0.131287
v 0.231339 -0.676725 0.137242
v 0.222187 -0.668891 0.120384
v 0.333378 -0.760113 0.202363
v 0.304256 -0.746734 0.242269
v 0.292086 -0.742975 0.276358
v 0.287357 -0.691512 0.315209
v 0.269263 -0.687671 0.303440
v 0.262100 -0.672626 0.316344
v 0.269366 -0.662098 0.339226
v 0.307803 -0.679193 0.319126
v 0.294126 -0.663890 0.330813
v 0.324263 -0.728730 0.300248
v 0.334494 -0.634300 0.329259
v 0.349166 -0.704526 0.297156
v 0.392517 -0.643616 0.298231
v 0.342775 -0.659263 0.314525
v 0.377706 -0.662876 0.292784
v 0.411578 -0.628067 0.305083
v 0.406606 -0.657445 0.279479
v 0.387779 -0.684020 0.273224
v 0.357554 -0.625359 0.327610
v 0.405063 -0.605946 0.327335
v 0.347432 -0.736263 0.280741
v 0.379989 -0.758247 0.256590
v 0.375065 -0.722264 0.271760
v 0.383622 -0.727556 0.266082
v 0.332252 -0.752761 0.259652
v 0.326466 -0.755803 0.230257
v 0.334972 -0.761131 0.224536
v 0.421310 -0.751382 0.251548
v 0.337923 -0.755618 0.168754
v 0.313757 -0.728396 0.151353
v 0.297383 -0.711363 0.138562
v 0.315413 -0.723280 0.132266
v 0.317645 -0.722184 0.117903
v 0.359748 -0.752937 0.134655
v 0.418334 -0.701670 0.255384
v 0.442945 -0.641825 0.280578
v 0.432927 -0.668300 0.264820
v 0.496072 -0.693075 0.148851
v 0.457743 -0.725999 0.141865
v 0.501721 -0.668234 0.125549
v 0.482155 -0.661518 0.098474
v 0.510716 -0.655918 0.120103
v 0.516985 -0.647159 0.111621
v 0.548332 -0.625989 0.123158
v 0.520494 -0.658377 0.146253
v 0.513466 -0.667820 0.182941
v 0.522281 -0.657182 0.189587
v 0.529516 -0.649955 0.199820
v 0.506139 -0.680587 0.169051
v 0.553156 -0.631188 0.179662
v 0.506055 -0.669510 0.204191
v 0.541868 -0.640314 0.218012
v 0.435879 -0.715568 0.118712
v 0.510131 -0.664087 0.211762
v 0.516945 -0.656757 0.221954
v 0.488577 -0.685474 0.227671
v 0.538773 -0.645202 0.161888
v 0.536578 -0.644471 0.145751
v 0.554817 -0.634611 0.159919
v 0.552694 -0.633901 0.144304
v 0.473048 -0.731268 0.165136
v 0.477424 -0.721059 0.191974
v 0.404074 -0.807401 0.225794
v 0.408303 -0.814125 0.190655
v 0.449584 -0.798051 0.211138
v 0.431570 -0.803652 0.168381
v 0.379269 -0.808421 0.186259
v 0.432406 -0.714815 0.250344
v 0.366689 -0.783391 0.166882
v 0.461653 -0.779444 0.206361
v 0.460016 -0.775698 0.175172
v 0.438267 -0.773418 0.147979
v 0.426328 -0.738743 0.127304
v 0.392656 -0.732895 0.261250
v 0.364491 -0.775299 0.238214
v 0.342898 -0.767232 0.218760
v 0.430515 -0.785757 0.241383
v 0.427581 -0.733465 0.123999
v 0.420932 -0.709780 0.098341
v 0.387019 -0.762685 0.125949
v 0.403195 -0.793946 0.152000
v 0.358076 -0.751783 0.129798
v 0.367698 -0.738557 0.083729
v 0.352469 -0.743904 0.116335
v 0.406091 -0.741589 0.113100
v 0.399204 -0.733980 0.100083
v 0.456991 -0.741703 0.235011
v 0.435797 -0.731582 0.248173
v 0.470049 -0.709189 0.239531
v 0.466686 -0.691238 0.251264
v 0.502437 -0.662532 0.260751
v 0.444594 -0.689345 0.254644
v 0.482025 -0.654059 0.273579
v 0.439849 -0.698591 0.252592
v 0.456314 -0.659847 0.267876
v 0.410614 -0.690706 0.048882
v 0.414354 -0.670695 0.030376
v 0.468990 -0.633216 0.044710
v 0.460431 -0.661047 0.073126
v 0.434404 -0.699914 0.097554
v 0.433520 -0.709816 0.108867
v 0.474812 -0.650053 0.070846
v 0.485563 -0.643175 0.069188
v 0.418026 -0.642202 -0.011945
v 0.445033 -0.631571 0.013588
v 0.469972 -0.623586 0.028642
v 0.466753 -0.577656 -0.018207
v 0.490713 -0.603717 0.023299
v 0.395561 -0.651243 -0.037295
v 0.387287 -0.656567 -0.046497
v 0.389751 -0.643954 -0.067712
v 0.445303 -0.583932 -0.037820
v 0.469019 -0.561330 -0.056668
v 0.443563 -0.566500 -0.081031
v 0.370181 -0.690808 -0.015543
v 0.369911 -0.720185 0.018227
v 0.324597 -0.724793 0.097971
v 0.324027 -0.725078 0.103491
v 0.297398 -0.706673 0.096104
v 0.312916 -0.726798 0.060633
v 0.293769 -0.704442 0.105357
v 0.273751 -0.683061 -0.001813
v 0.261880 -0.675811 -0.010432
v 0.259622 -0.678809 0.003626
v 0.300712 -0.711572 0.019013
v 0.352394 -0.734282 0.043648
v 0.345612 -0.737558 0.102643
v 0.389450 -0.721833 0.070892
v 0.393630 -0.727365 0.085946
v 0.331806 -0.733028 0.028931
v 0.325385 -0.705976 -0.017507
v 0.353578 -0.702636 -0.021455
v 0.366313 -0.686853 -0.032487
v 0.270962 -0.692944 0.047788
v 0.260475 -0.685739 0.018685
v 0.255967 -0.685154 0.043391
v 0.600550 -0.453632 0.150113
v 0.588625 -0.430987 0.143640
v 0.574670 -0.437004 0.158226
v 0.605809 -0.441343 0.140175
v 0.620349 -0.424269 0.121621
v 0.585151 -0.405132 0.125860
v 0.541125 -0.411846 0.156103
v 0.537949 -0.370447 0.135635
v 0.596983 -0.396666 0.117248
v 0.619574 -0.490545 0.167753
v 0.594407 -0.489880 0.201498
v 0.572068 -0.467367 0.212086
v 0.565320 -0.463311 0.216107
v 0.564210 -0.465863 0.230082
v 0.532045 -0.445883 0.255566
v 0.520042 -0.434476 0.237901
v 0.549082 -0.437321 0.183945
v 0.506372 -0.401647 0.204153
v 0.526160 -0.421885 0.196408
v 0.549086 -0.437322 0.183945
v 0.517405 -0.415862 0.202287
v 0.552060 -0.638860 0.252633
v 0.583806 -0.620852 0.209767
v 0.595611 -0.611745 0.247233
v 0.632733 -0.603221 0.191318
v 0.594844 -0.616320 0.196779
v 0.601497 -0.614792 0.188895
v 0.625575 -0.583038 0.220603
v 0.623794 -0.558051 0.229852
v 0.611718 -0.560833 0.248800
v 0.630220 -0.556981 0.221710
v 0.601158 -0.574996 0.273455
v 0.599296 -0.531307 0.278746
v 0.537267 -0.643622 0.211587
v 0.572580 -0.626169 0.292172
v 0.589092 -0.565843 0.305334
v 0.508557 -0.632630 0.304210
v 0.546660 -0.635947 0.303743
v 0.525807 -0.610810 0.342421
v 0.559274 -0.592924 0.336637
v 0.533749 -0.645321 0.243173
v 0.524670 -0.650585 0.232259
v 0.514505 -0.659069 0.247160
v 0.565196 -0.559605 0.354160
v 0.570131 -0.535889 0.345600
v 0.544954 -0.572928 0.376952
v 0.553453 -0.467732 0.343279
v 0.530601 -0.411499 0.322420
v 0.532220 -0.439737 0.345096
v 0.543692 -0.434795 0.316674
v 0.523678 -0.389839 0.326659
v 0.531499 -0.413576 0.322499
v 0.558176 -0.450957 0.307687
v 0.543684 -0.434775 0.316584
v 0.522599 -0.388635 0.332516
v 0.521841 -0.351203 0.342247
v 0.520782 -0.383486 0.331293
v 0.520460 -0.344029 0.337560
v 0.524949 -0.394705 0.328545
v 0.556103 -0.486815 0.361928
v 0.546919 -0.491314 0.376036
v 0.577548 -0.472145 0.317361
v 0.543776 -0.464629 0.364626
v 0.537224 -0.459847 0.378705
v 0.592177 -0.492235 0.319110
v 0.540930 -0.506260 0.382933
v 0.541766 -0.433513 0.311996
v 0.581311 -0.479129 0.268310
v 0.533152 -0.418214 0.319116
v 0.522576 -0.326988 0.337971
v 0.524107 -0.320022 0.338116
v 0.550512 -0.443552 0.314027
v 0.543525 -0.434538 0.316702
v 0.550511 -0.443555 0.314027
v 0.543444 -0.434425 0.316739
v 0.550508 -0.443551 0.314026
v 0.577456 -0.479241 0.243379
v 0.564209 -0.465866 0.230082
v 0.598194 -0.505114 0.258160
v 0.612873 -0.519485 0.235346
v 0.598476 -0.503477 0.242552
v 0.606271 -0.508677 0.228054
v 0.606155 -0.528414 0.255109
v 0.613813 -0.533172 0.240388
v 0.527838 -0.540237 0.402464
v 0.519754 -0.595534 0.376866
v 0.508372 -0.557825 0.415672
v 0.502470 -0.557707 0.424787
v 0.473670 -0.585555 0.393398
v 0.482530 -0.602569 0.351309
v 0.467110 -0.581944 0.408346
v 0.455118 -0.585954 0.367694
v 0.506958 -0.533622 0.430586
v 0.438458 -0.612841 0.317652
v 0.479539 -0.612068 0.322994
v 0.469158 -0.633903 0.290718
v 0.478095 -0.620730 0.309190
v 0.463356 -0.624631 0.300210
v 0.548852 -0.575197 0.009820
v 0.530632 -0.571509 -0.001797
v 0.534313 -0.563149 -0.015225
v 0.548459 -0.560012 -0.012477
v 0.536075 -0.554013 -0.033109
v 0.549649 -0.551005 -0.030469
v 0.543589 -0.619033 0.046400
v 0.579815 -0.553966 0.009230
v 0.497792 -0.615979 0.033244
v 0.483615 -0.620644 0.033486
v 0.593908 -0.589706 0.049911
v 0.496836 -0.637312 0.067152
v 0.533239 -0.631522 0.089761
v 0.572391 -0.613061 0.077753
v 0.586856 -0.607147 0.078558
v 0.626590 -0.605015 0.092529
v 0.567502 -0.615246 0.089346
v 0.577014 -0.612755 0.096402
v 0.586402 -0.611317 0.103060
v 0.524173 -0.639383 0.102909
v 0.659537 -0.550906 0.038679
v 0.636098 -0.585947 0.055998
v 0.622289 -0.568505 0.035401
v 0.655852 -0.484946 0.025016
v 0.675004 -0.526059 0.047443
v 0.632670 -0.516837 0.002561
v 0.623960 -0.500059 -0.019222
v 0.623049 -0.512658 -0.012402
v 0.603707 -0.543415 0.001740
v 0.621924 -0.527722 -0.002089
v 0.596180 -0.536397 -0.014820
v 0.612163 -0.522631 -0.018181
v 0.589230 -0.531854 -0.032459
v 0.604460 -0.518735 -0.035659
v 0.605529 -0.500006 -0.066486
v 0.707593 -0.532144 0.122502
v 0.691088 -0.577744 0.140052
v 0.709133 -0.562647 0.110805
v 0.685316 -0.596377 0.106845
v 0.675574 -0.595885 0.071780
v 0.700135 -0.579142 0.085651
v 0.710219 -0.540945 0.085224
v 0.660679 -0.609416 0.144197
v 0.630265 -0.611171 0.118064
v 0.690227 -0.542692 0.151695
v 0.688725 -0.560388 0.055714
v 0.676398 -0.524333 0.048451
v 0.613043 -0.589609 0.058254
v 0.675151 -0.498160 0.128954
v 0.685585 -0.489849 0.102747
v 0.675138 -0.453868 0.086659
v 0.665874 -0.471568 0.112975
v 0.663108 -0.458797 0.107913
v 0.686822 -0.490746 0.078687
v 0.678701 -0.498474 0.058162
v 0.676655 -0.488969 0.056300
v 0.673664 -0.475478 0.052159
v 0.671035 -0.453873 0.043767
v 0.667923 -0.503211 0.042813
v 0.665342 -0.488473 0.039625
v 0.678143 -0.582238 0.178375
v 0.667316 -0.528195 0.179721
v 0.585207 -0.619474 0.137882
v 0.645664 -0.489346 0.145841
v 0.627291 -0.616521 0.157371
v 0.608274 -0.614040 0.181009
v 0.660587 -0.551156 0.195182
v 0.637224 -0.555771 0.214082
v 0.590759 -0.620329 0.157672
v 0.635062 -0.531085 0.210086
v 0.626175 -0.514297 0.198777
v 0.599872 -0.608930 0.103684
v 0.642485 -0.462280 0.125917
v 0.646432 -0.463339 0.124008
v 0.623318 -0.537918 0.226785
v 0.615396 -0.512202 0.213836
v 0.572211 -0.626302 0.158500
v 0.569936 -0.625547 0.141769
v 0.640945 -0.332370 0.083458
v 0.622325 -0.303113 0.088250
v 0.619585 -0.352221 0.098938
v 0.595481 -0.291979 0.100407
v 0.582452 -0.320574 0.108480
v 0.605256 -0.269107 0.097969
v 0.626479 -0.275796 0.088163
v 0.621893 -0.290892 0.088581
v 0.595209 -0.378387 0.110623
v 0.589924 -0.392149 0.117407
v 0.577083 -0.362305 0.110865
v 0.548992 -0.321562 0.124541
v 0.551273 -0.288075 0.131586
v 0.581454 -0.259171 0.114094
v 0.689630 -0.310201 -0.002480
v 0.708179 -0.322975 -0.049238
v 0.700376 -0.290201 -0.027529
v 0.683117 -0.272865 -0.006359
v 0.675715 -0.279604 0.016886
v 0.672704 -0.267478 0.022540
v 0.658631 -0.291849 0.044801
v 0.671167 -0.255207 0.029509
v 0.679673 -0.352516 0.030843
v 0.680963 -0.369136 0.010421
v 0.649578 -0.376871 0.100520
v 0.656357 -0.454608 0.010277
v 0.673434 -0.394818 0.006401
v 0.654278 -0.405783 -0.018400
v 0.684662 -0.405262 0.047888
v 0.680687 -0.387751 0.073227
v 0.657511 -0.332463 0.064743
v 0.678774 -0.456262 0.068367
v 0.671892 -0.462072 0.047138
v 0.662902 -0.382776 0.095172
v 0.661107 -0.444674 0.103811
v 0.644711 -0.430508 0.111418
v 0.612260 -0.401604 0.116815
v 0.604874 -0.411210 0.123674
v 0.642464 -0.447131 0.118191
v 0.682127 -0.359138 -0.004764
v 0.674563 -0.371830 -0.017764
v 0.686515 -0.347985 -0.018773
v 0.679073 -0.360306 -0.031062
v 0.653260 -0.311904 0.063918
v 0.638875 -0.312771 0.080597
v 0.651776 -0.292191 0.064384
v 0.638104 -0.293014 0.080238
v 0.638475 -0.456543 -0.022502
v 0.633508 -0.458031 -0.033591
v 0.632288 -0.452169 -0.045366
v 0.633346 -0.420032 -0.091430
v 0.649559 -0.387261 -0.064469
v 0.668700 -0.362557 -0.059429
v 0.662361 -0.477728 0.033795
v 0.632262 -0.424251 -0.112543
v 0.610355 -0.489966 -0.123022
v 0.606200 -0.460163 -0.145637
v 0.627395 -0.461403 -0.093590
v 0.630714 -0.447336 -0.058607
v 0.619319 -0.483430 -0.057026
v 0.622217 -0.485645 -0.039846
v 0.626660 -0.409029 -0.124634
v 0.650779 -0.380444 -0.111661
v 0.643700 -0.398077 -0.095251
v 0.653357 -0.381821 -0.095503
v 0.645102 -0.376310 -0.120987
v 0.581431 -0.474096 -0.178749
v 0.592232 -0.443227 -0.170785
v 0.587782 -0.526884 -0.141337
v 0.595374 -0.515133 -0.074692
v 0.530288 -0.536033 -0.176911
v 0.535998 -0.516205 -0.190668
v 0.523194 -0.525370 -0.200662
v 0.540926 -0.545613 -0.123294
v 0.515124 -0.542235 -0.162514
v 0.503749 -0.544588 -0.177538
v 0.570292 -0.541090 -0.128417
v 0.481401 -0.546692 -0.152011
v 0.577590 -0.530486 -0.069546
v 0.598972 -0.516103 -0.054181
v 0.582991 -0.529869 -0.050824
v 0.604461 -0.518735 -0.035663
v 0.569161 -0.537544 -0.037171
v 0.557471 -0.539602 -0.071347
v 0.562742 -0.485587 -0.195764
v 0.561276 -0.473870 -0.211480
v 0.574963 -0.458698 -0.204063
v 0.539328 -0.543841 -0.072282
v 0.537727 -0.547588 -0.052143
v 0.552443 -0.544324 -0.049283
v 0.498495 -0.547710 -0.062618
v 0.485448 -0.551427 -0.071752
v 0.510836 -0.543509 -0.092985
v 0.472384 -0.551595 -0.089673
v 0.472433 -0.552833 -0.126744
v 0.492210 -0.547384 -0.122722
v 0.449555 -0.563701 -0.126321
v 0.470225 -0.553765 -0.124812
v 0.435889 -0.572785 -0.126795
v 0.622075 -0.237251 0.101056
v 0.580464 -0.211672 0.142121
v 0.593299 -0.282579 0.102586
v 0.550567 -0.218817 0.183097
v 0.550567 -0.218817 0.183100
v 0.620917 -0.197540 0.127047
v 0.654997 -0.200950 0.109176
v 0.679210 -0.206383 0.013761
v 0.678144 -0.187940 0.017919
v 0.678642 -0.167083 0.032595
v 0.678427 -0.189394 0.004126
v 0.680014 -0.188250 -0.010352
v 0.681607 -0.193542 -0.019823
v 0.682521 -0.191365 0.079694
v 0.692911 -0.217054 -0.040290
v 0.678518 -0.142221 0.004774
v 0.670319 -0.223660 0.070523
v 0.671063 -0.243000 0.036757
v 0.679006 -0.227183 0.008936
v 0.634087 -0.261032 0.088069
v 0.640353 -0.254449 0.086930
v 0.628085 -0.121855 0.058707
v 0.651217 -0.140429 0.090227
v 0.657037 -0.117165 0.033763
v 0.636311 -0.111292 0.035362
v 0.639341 -0.102704 0.023566
v 0.671564 -0.142774 0.051601
v 0.671166 -0.129497 0.028778
v 0.672915 -0.120295 0.017082
v 0.616971 -0.113074 0.039474
v 0.607368 -0.085815 0.007227
v 0.681997 -0.214571 0.001871
v 0.686572 -0.223641 -0.013027
v 0.600988 -0.117778 0.053040
v 0.583942 -0.097429 0.029613
v 0.581605 -0.097833 0.031185
v 0.543195 -0.102425 0.056255
v 0.587807 -0.129179 0.078685
v 0.577061 -0.149127 0.103727
v 0.559207 -0.150147 0.109315
v 0.615705 -0.159193 0.120558
v 0.573718 -0.172168 0.148160
v 0.656869 -0.253231 0.067925
v 0.652988 -0.272499 0.065729
v 0.638602 -0.273365 0.082408
v 0.678454 -0.158757 0.023380
v 0.672549 -0.174585 0.096213
v 0.688313 -0.097286 -0.011337
v 0.613680 -0.174074 0.134267
v 0.589358 -0.175680 0.160522
v 0.624413 -0.175487 0.129226
v 0.605462 -0.188188 0.146743
v 0.581000 -0.177559 0.197952
v 0.597071 -0.190188 0.152043
v 0.583513 -0.185323 0.176251
v 0.597067 -0.190184 0.152049
v 0.618201 -0.192731 0.134215
v 0.612488 -0.186878 0.143875
v 0.596180 -0.185776 0.160557
v 0.601194 -0.185530 0.154341
v 0.517172 -0.063254 0.044657
v 0.492821 -0.057766 0.080627
v 0.482103 -0.042126 0.085247
v 0.717329 -0.214852 -0.081474
v 0.700688 -0.175744 -0.066298
v 0.689315 -0.214002 -0.032236
v 0.714622 -0.173039 -0.086767
v 0.683241 -0.189532 -0.024300
v 0.697216 -0.120730 -0.040658
v 0.719811 -0.136424 -0.082185
v 0.708722 -0.148502 -0.072170
v 0.713817 -0.134272 -0.073166
v 0.698649 -0.222447 -0.169549
v 0.729827 -0.243399 -0.127650
v 0.706089 -0.252772 -0.164768
v 0.663430 -0.216099 -0.195281
v 0.651111 -0.269385 -0.189179
v 0.666213 -0.318274 -0.158502
v 0.681136 -0.213644 -0.181918
v 0.657586 -0.186947 -0.205685
v 0.645690 -0.183297 -0.233960
v 0.685759 -0.148698 -0.176542
v 0.680484 -0.189583 -0.177581
v 0.655264 -0.136872 -0.231222
v 0.686398 -0.108542 -0.204498
v 0.634897 -0.216696 -0.216529
v 0.716822 -0.197380 -0.143045
v 0.718627 -0.173577 -0.149397
v 0.710085 -0.186329 -0.155441
v 0.727523 -0.148465 -0.152107
v 0.718109 -0.167205 -0.152353
v 0.712448 -0.115056 -0.174549
v 0.749932 -0.110352 -0.161691
v 0.740419 -0.124670 -0.156737
v 0.727523 -0.148468 -0.152108
v 0.720533 -0.185894 -0.130039
v 0.741516 -0.117506 -0.157176
v 0.738079 -0.127660 -0.156140
v 0.612626 -0.222524 -0.231015
v 0.623288 -0.178852 -0.264960
v 0.628678 -0.292840 -0.199969
v 0.631278 -0.280253 -0.200401
v 0.733408 -0.289153 -0.135035
v 0.712278 -0.313131 -0.139818
v 0.725719 -0.223013 -0.115916
v 0.703977 -0.244951 -0.040298
v 0.737379 -0.273236 -0.069427
v 0.720334 -0.328620 -0.095901
v 0.691432 -0.343437 -0.057153
v 0.693238 -0.337488 -0.032364
v 0.685677 -0.350180 -0.045363
v 0.674033 -0.352361 -0.116854
v 0.656525 -0.361275 -0.122074
v 0.678823 -0.353972 -0.095185
v 0.665140 -0.367025 -0.095482
v 0.643310 -0.347148 -0.142715
v 0.675867 -0.358932 -0.052830
v 0.666974 -0.372181 -0.041038
v 0.744739 -0.269063 -0.098956
v 0.724926 -0.220641 -0.100387
v 0.719913 -0.194893 -0.097567
v 0.724746 -0.139757 -0.100428
v 0.734038 -0.311125 -0.119060
v 0.634434 -0.328317 -0.183422
v 0.616666 -0.339462 -0.203905
v 0.634434 -0.328318 -0.183425
v 0.741980 -0.303069 -0.093460
v 0.739644 -0.124181 -0.150037
v 0.723229 -0.173814 -0.134842
v 0.532041 -0.029730 0.014447
v 0.542212 -0.028768 0.004838
v 0.500184 -0.002767 0.040386
v 0.498062 -0.023807 0.047055
v 0.532799 -0.037873 0.013917
v 0.491006 0.047656 0.049797
v 0.512679 0.025701 0.012996
v 0.532510 0.043666 -0.008081
v 0.515584 0.071051 0.016381
v 0.541864 -0.011155 -0.002855
v 0.565269 0.014255 -0.026892
v 0.604651 -0.027944 -0.025774
v 0.581121 -0.020165 -0.020948
v 0.591140 -0.015920 -0.026023
v 0.576869 -0.042406 -0.008725
v 0.600678 -0.050956 -0.013108
v 0.589149 -0.045602 -0.012230
v 0.564394 -0.070678 0.014033
v 0.572566 -0.085331 0.022456
v 0.657839 0.023634 -0.050147
v 0.655444 0.059634 -0.093055
v 0.629133 0.056116 -0.069688
v 0.692056 0.029468 -0.076037
v 0.694519 0.051775 -0.098794
v 0.693670 -0.033285 -0.037140
v 0.634481 0.004042 -0.036782
v 0.651254 -0.027603 -0.028884
v 0.611836 -0.006262 -0.033351
v 0.606460 0.031552 -0.040953
v 0.627384 0.041840 -0.052126
v 0.613401 0.065320 -0.063648
v 0.624577 0.058737 -0.067806
v 0.716587 0.028767 -0.085454
v 0.698219 0.045134 -0.092323
v 0.711962 0.050431 -0.098748
v 0.587779 0.060296 -0.034984
v 0.560685 0.089901 -0.015843
v 0.688544 0.059622 -0.104907
v 0.701828 0.061747 -0.108572
v 0.714853 0.065058 -0.111513
v 0.699086 0.078692 -0.122582
v 0.628296 0.072455 -0.086810
v 0.618269 0.078077 -0.082641
v 0.651028 0.085829 -0.113782
v 0.619039 0.111200 -0.111589
v 0.608019 0.123492 -0.109170
v 0.594689 0.119351 -0.090772
v 0.598437 0.136653 -0.105619
v 0.609514 0.138898 -0.122711
v 0.688528 0.082410 -0.124082
v 0.676393 0.099289 -0.137872
v 0.671507 -0.056902 -0.014636
v 0.625214 -0.055282 -0.014580
v 0.613002 -0.053737 -0.014155
v 0.645083 -0.081864 0.003098
v 0.661767 -0.101017 0.013959
v 0.642277 -0.092856 0.012767
v 0.639342 -0.102701 0.023566
v 0.676207 -0.110576 0.006357
v 0.720653 -0.066141 -0.038902
v 0.735828 -0.022147 -0.051089
v 0.733498 0.006978 -0.072306
v 0.756894 -0.007433 -0.072087
v 0.777800 0.024411 -0.093083
v 0.743921 0.019768 -0.083310
v 0.750383 0.028654 -0.088845
v 0.759397 -0.047109 -0.061345
v 0.777547 -0.016139 -0.091084
v 0.780230 -0.011251 -0.093229
v 0.786264 -0.002002 -0.098647
v 0.809597 -0.022044 -0.123128
v 0.781602 -0.054766 -0.101549
v 0.808032 -0.046299 -0.129364
v 0.788819 -0.030397 -0.103884
v 0.797768 -0.027279 -0.112587
v 0.768740 -0.077328 -0.113013
v 0.781054 -0.069855 -0.127645
v 0.790107 -0.066216 -0.136038
v 0.755323 -0.076540 -0.071654
v 0.766717 -0.085058 -0.143606
v 0.746872 -0.098821 -0.100586
v 0.728084 -0.106255 -0.071973
v 0.720133 -0.120505 -0.073134
v 0.719936 -0.094941 -0.050392
v 0.738092 -0.113068 -0.100950
v 0.627520 0.107426 -0.305323
v 0.588102 0.125288 -0.316048
v 0.618636 0.112220 -0.303939
v 0.598106 0.118222 -0.311893
v 0.569589 0.118510 -0.342412
v 0.640164 0.104347 -0.302619
v 0.575377 0.133484 -0.322770
v 0.588107 0.125283 -0.316047
v 0.598074 0.122064 -0.291907
v 0.691720 0.103295 -0.296526
v 0.677279 0.115603 -0.262825
v 0.638273 0.085485 -0.320260
v 0.609082 0.078978 -0.340694
v 0.632006 0.091830 -0.317931
v 0.596115 0.094381 -0.338689
v 0.613443 0.091997 -0.327379
v 0.698257 0.094112 -0.303753
v 0.596109 0.094383 -0.338694
v 0.555772 0.163364 -0.271999
v 0.639206 0.118642 -0.261032
v 0.729380 0.094921 -0.234583
v 0.702117 0.106739 -0.265866
v 0.703477 0.099463 -0.222727
v 0.711967 0.098065 -0.214928
v 0.722600 0.097189 -0.204985
v 0.739312 0.072627 -0.258492
v 0.742150 0.077540 -0.248212
v 0.752586 0.076798 -0.238053
v 0.663057 0.096709 -0.192840
v 0.693809 0.091402 -0.170998
v 0.766508 0.048645 -0.249169
v 0.701702 0.070645 -0.309394
v 0.637415 0.068957 -0.331620
v 0.656874 0.033745 -0.327949
v 0.650538 0.113908 -0.238036
v 0.609422 0.129110 -0.233354
v 0.637856 0.116899 -0.233367
v 0.633850 0.113517 -0.213947
v 0.589102 0.134990 -0.264984
v 0.687053 0.029415 -0.309305
v 0.732315 0.040990 -0.280902
v 0.682270 0.000350 -0.301543
v 0.669290 0.012905 -0.319740
v 0.661192 0.002906 -0.327071
v 0.657307 0.109016 -0.229305
v 0.636391 0.112781 -0.214970
v 0.601479 0.132357 -0.183216
v 0.622147 0.114508 -0.172584
v 0.589999 0.142341 -0.188553
v 0.781473 0.011158 -0.257072
v 0.798214 0.036014 -0.238703
v 0.754861 -0.001392 -0.266690
v 0.768750 -0.018751 -0.254156
v 0.799777 0.048793 -0.226941
v 0.710313 -0.022000 -0.276489
v 0.712485 -0.006725 -0.280307
v 0.681489 -0.020133 -0.300249
v 0.696023 -0.011939 -0.289448
v 0.686960 -0.052517 -0.288706
v 0.656819 -0.059001 -0.323902
v 0.715539 -0.029174 -0.272591
v 0.718394 -0.035826 -0.268389
v 0.700256 -0.041173 -0.279709
v 0.702609 -0.046645 -0.276255
v 0.688870 -0.058479 -0.286221
v 0.713732 -0.045587 -0.265242
v 0.853344 -0.014986 -0.240845
v 0.863821 0.018678 -0.222826
v 0.880519 -0.017035 -0.199140
v 0.871972 0.015881 -0.184078
v 0.866875 -0.023424 -0.155450
v 0.864131 -0.052262 -0.193554
v 0.851250 -0.043219 -0.233084
v 0.839150 0.016951 -0.239578
v 0.850955 0.023783 -0.146717
v 0.853666 0.044604 -0.171071
v 0.843128 0.050047 -0.201318
v 0.814138 0.054645 -0.218012
v 0.827488 -0.001503 -0.128418
v 0.799995 0.048792 -0.227010
v 0.812271 -0.034895 -0.245412
v 0.827677 -0.004222 -0.250303
v 0.775373 -0.047648 -0.237660
v 0.818479 -0.064533 -0.161278
v 0.854252 -0.040760 -0.154409
v 0.799747 -0.063591 -0.144151
v 0.807508 -0.024133 -0.120391
v 0.795957 -0.076639 -0.170279
v 0.812131 -0.059239 -0.224506
v 0.777283 -0.054253 -0.228694
v 0.767069 -0.053198 -0.233156
v 0.727609 -0.057589 -0.253462
v 0.842398 -0.059143 -0.220010
v 0.751808 -0.062856 -0.211387
v 0.750431 -0.085361 -0.182050
v 0.705398 -0.081885 -0.215931
v 0.712906 -0.062563 -0.259769
v 0.746927 -0.053678 -0.242880
v 0.712804 -0.063077 -0.261427
v 0.790981 -0.080195 -0.176426
v 0.809987 -0.073409 -0.182672
v 0.773555 -0.090444 -0.170853
v 0.757936 -0.103318 -0.165378
v 0.826268 0.099367 -0.179349
v 0.811781 0.109240 -0.135765
v 0.840630 0.083295 -0.147031
v 0.814907 0.071007 -0.104460
v 0.838156 0.056099 -0.127005
v 0.816509 0.031280 -0.112709
v 0.776429 0.077520 -0.220650
v 0.793114 0.007071 -0.103354
v 0.797286 0.087416 -0.105831
v 0.756807 0.038089 -0.093432
v 0.740541 0.061103 -0.104932
v 0.745953 0.075483 -0.111341
v 0.727008 0.070072 -0.113981
v 0.756539 0.106333 -0.162244
v 0.769099 0.099263 -0.201095
v 0.742948 0.099899 -0.184312
v 0.732969 0.097803 -0.194742
v 0.763958 0.076727 -0.228919
v 0.787055 0.113161 -0.172526
v 0.725681 0.057060 -0.103851
v 0.781918 0.098481 -0.116083
v 0.734718 0.095182 -0.133289
v 0.719692 0.077287 -0.120353
v 0.766405 0.108271 -0.139692
v 0.724331 0.098811 -0.145593
v 0.711290 0.098323 -0.140270
v 0.677350 0.099635 -0.137843
v 0.651903 0.108271 -0.133915
v 0.581099 -0.051858 -0.401972
v 0.623731 -0.048861 -0.393069
v 0.562236 -0.029294 -0.416395
v 0.608015 -0.006025 -0.387493
v 0.627025 -0.007960 -0.369245
v 0.591497 0.009190 -0.401371
v 0.647041 -0.035516 -0.354607
v 0.640132 0.011132 -0.345775
v 0.657676 -0.033942 -0.328144
v 0.628366 -0.085099 -0.380303
v 0.596692 -0.118292 -0.383260
v 0.646810 -0.074418 -0.354163
v 0.668702 -0.028132 -0.312747
v 0.568100 -0.087216 -0.389180
v 0.557514 -0.097325 -0.387789
v 0.656706 -0.113536 -0.351739
v 0.631783 -0.134771 -0.378607
v 0.645793 -0.144087 -0.361430
v 0.566085 -0.132530 -0.382573
v 0.586571 -0.188228 -0.344510
v 0.550703 -0.246435 -0.338711
v 0.644634 -0.154150 -0.335917
v 0.605944 -0.183009 -0.328096
v 0.575879 -0.223928 -0.318084
v 0.600165 -0.198988 -0.276238
v 0.628884 -0.166747 -0.306375
v 0.625208 -0.173535 -0.285077
v 0.638238 -0.166690 -0.268764
v 0.649803 -0.142422 -0.301055
v 0.642075 -0.160192 -0.266754
v 0.668296 -0.103634 -0.244887
v 0.654236 -0.121572 -0.272680
v 0.663123 -0.118162 -0.322483
v 0.661363 -0.117666 -0.306678
v 0.665356 -0.109149 -0.301695
v 0.682352 -0.080751 -0.288386
v 0.670019 -0.101075 -0.296554
v 0.694778 -0.074162 -0.275046
v 0.681245 -0.086459 -0.285925
v 0.668652 -0.084465 -0.311808
v 0.666040 -0.077880 -0.315450
v 0.677483 -0.071054 -0.298068
v 0.675227 -0.065803 -0.301384
v 0.572331 0.167519 -0.173554
v 0.557834 0.177755 -0.191892
v 0.567743 0.180358 -0.160693
v 0.587863 0.143798 -0.228134
v 0.543993 0.205161 -0.172133
v 0.608071 0.130014 -0.240053
v 0.558259 0.171182 -0.231452
v 0.562184 0.199035 -0.149082
v 0.570789 0.221246 -0.118537
v 0.580097 0.155282 -0.177464
v 0.582853 0.155732 -0.159245
v 0.529738 0.257859 -0.167001
v 0.538660 0.260707 -0.121903
v 0.531114 0.252929 -0.167087
v 0.519076 0.281535 -0.163878
v 0.541588 0.259118 -0.084523
v 0.575280 0.218717 -0.093753
v 0.544977 0.243606 -0.058397
v 0.575399 0.185324 -0.135219
v 0.577255 0.174913 -0.142689
v 0.589691 0.146661 -0.159423
v 0.589384 0.170730 -0.116459
v 0.579218 0.154698 -0.084664
v 0.591329 0.126327 -0.090380
v 0.590419 0.150506 -0.101000
v 0.573241 0.202785 -0.074711
v 0.590888 0.168428 -0.107887
v 0.625490 0.123337 -0.128333
v 0.654290 0.103424 -0.147051
v 0.617279 0.132425 -0.125219
v 0.597761 0.160031 -0.115410
v 0.648073 0.110052 -0.133758
v 0.559808 0.186689 -0.054392
v 0.555635 0.144759 -0.031571
v 0.551794 0.214426 -0.037136
v 0.552829 0.205193 -0.037855
v 0.549003 0.205662 -0.026412
v 0.546357 0.198403 -0.020894
v 0.550022 0.180341 -0.025234
v 0.553580 0.182889 -0.037241
v 0.583277 0.107440 -0.057970
v 0.566767 0.113909 -0.034340
v 0.554781 0.126672 -0.012113
v 0.608984 0.084230 -0.077863
v 0.596677 0.079710 -0.058060
v 0.602501 0.070890 -0.057642
v 0.535753 0.253201 -0.026826
v 0.540518 0.218659 0.044538
v 0.526132 0.269629 0.013613
v 0.513607 0.287626 0.016331
v 0.535242 0.250980 0.028208
v 0.535230 0.254892 0.035675
v 0.536283 0.261630 0.049410
v 0.542374 0.270018 0.072656
v 0.539327 0.231292 0.069199
v 0.540712 0.239871 0.078648
v 0.536180 0.218874 0.084676
v 0.546189 0.206260 -0.014684
v 0.549004 0.205666 -0.026411
v 0.547630 0.157266 0.045181
v 0.535483 0.192873 0.071468
v 0.549265 0.130145 0.008229
v 0.546975 0.172728 -0.008064
v 0.551178 0.133550 -0.001223
v 0.547161 0.181331 -0.011556
v 0.507619 0.094592 0.046453
v 0.530866 0.127362 0.049108
v 0.525403 0.082366 0.011297
v 0.538292 0.116485 0.022694
v 0.529245 0.146107 0.069379
v 0.512048 0.124548 0.077901
v 0.503840 0.121914 0.090302
v 0.489020 0.078916 0.081403
v 0.497387 0.113448 0.099137
v 0.491587 0.122160 0.113721
v 0.521822 0.173174 0.091680
v 0.540462 0.112739 0.017325
v 0.508891 0.146497 0.093436
v 0.502860 0.144440 0.102149
v 0.533229 0.203437 0.083394
v 0.497111 0.315948 -0.014630
v 0.495686 0.317590 0.006185
v 0.504147 0.312851 0.024957
v 0.523103 0.298793 -0.109271
v 0.508571 0.311676 -0.144458
v 0.527265 0.287781 -0.083231
v 0.514697 0.300141 -0.151010
v 0.512248 0.308958 -0.173115
v 0.507484 0.319009 -0.169149
v 0.540104 0.237710 0.115163
v 0.521563 0.222599 0.140653
v 0.490376 0.157785 0.144379
v 0.493139 0.180202 0.153326
v 0.480919 0.169901 0.174856
v 0.486666 0.173919 0.162742
v 0.491354 0.203659 0.169671
v 0.545448 0.346197 0.143434
v 0.546972 0.308953 0.178944
v 0.567486 0.308456 0.149672
v 0.557161 0.274503 0.156421
v 0.564623 0.305989 0.113783
v 0.549829 0.257707 0.105013
v 0.543258 0.248173 0.088100
v 0.531487 0.305276 0.066004
v 0.529401 0.290085 0.053318
v 0.539217 0.346790 0.106967
v 0.444009 0.337428 0.109624
v 0.432325 0.334119 0.102154
v 0.475927 0.352730 0.127760
v 0.540424 0.236755 0.089545
v 0.482903 0.322812 0.187503
v 0.501620 0.358583 0.154919
v 0.448794 0.322084 0.177845
v 0.460743 0.311110 0.192747
v 0.434164 0.314769 0.185809
v 0.444924 0.304886 0.199229
v 0.419137 0.309635 0.194693
v 0.430754 0.300063 0.207616
v 0.518504 0.338762 0.180536
v 0.449293 0.301681 0.201368
v 0.377762 0.314608 0.192501
v 0.422349 0.323146 0.163667
v 0.513262 0.326238 0.064162
v 0.514148 0.306808 0.041051
v 0.492876 0.330833 0.044262
v 0.529448 0.275759 0.183851
v 0.492885 0.230181 0.186167
v 0.507989 0.233024 0.171193
v 0.492429 0.252240 0.191669
v 0.482605 0.236786 0.195501
v 0.473746 0.221510 0.201671
v 0.486438 0.205835 0.184968
v 0.442246 0.212461 0.224408
v 0.461474 0.248450 0.206000
v 0.473693 0.290075 0.201787
v 0.506963 0.307492 0.193566
v 0.461051 0.303650 0.198484
v 0.428723 0.266822 0.234701
v 0.502228 0.332118 0.060426
v 0.485866 0.347482 0.081764
v 0.508857 0.360818 0.126349
v 0.468130 0.345096 0.085849
v 0.323911 0.337079 0.199685
v 0.375138 0.321525 0.177923
v 0.342957 0.327445 0.175406
v 0.473311 0.114501 0.171227
v 0.493389 0.141896 0.121543
v 0.497717 0.143196 0.111715
v 0.470245 0.134690 0.224812
v 0.459254 0.106637 0.230243
v 0.461515 0.087521 0.194395
v 0.468948 0.102957 0.183270
v 0.450208 0.039985 0.184185
v 0.439782 0.079244 0.237222
v 0.431747 0.036033 0.223462
v 0.476424 0.164512 0.186656
v 0.471419 0.179029 0.210380
v 0.457467 0.137107 0.256261
v 0.478933 0.190737 0.193074
v 0.459569 0.192583 0.220537
v 0.441286 0.175622 0.251316
v 0.466022 0.206681 0.210067
v 0.418832 0.170707 0.274358
v 0.412282 0.141566 0.277227
v 0.407296 0.146340 0.281657
v 0.399556 0.151315 0.287729
v 0.380162 0.113369 0.294266
v 0.427667 0.082834 0.258026
v 0.421721 0.063383 0.260593
v 0.431451 0.056702 0.242964
v 0.417959 0.044932 0.265091
v 0.427373 0.038470 0.248042
v 0.397533 0.047512 0.282113
v 0.395903 0.192437 0.297916
v 0.425103 0.192064 0.259671
v 0.418255 0.201226 0.265045
v 0.419584 0.221939 0.250845
v 0.419656 0.100655 0.268952
v 0.409582 0.088152 0.273720
v 0.400850 0.077658 0.280682
v 0.483968 0.063253 0.140594
v 0.488317 0.090920 0.117442
v 0.473707 0.046219 0.155752
v 0.492148 0.104865 0.108636
v 0.436793 0.005612 0.210350
v 0.448688 0.002541 0.178343
v 0.442656 -0.035728 0.207001
v 0.431022 -0.004496 0.227156
v 0.457189 -0.001702 0.142052
v 0.472873 -0.001113 0.104936
v 0.451119 -0.026419 0.143908
v 0.493201 -0.038940 0.062600
v 0.517954 -0.062843 0.043757
v 0.483890 0.021445 0.074005
v 0.481323 0.031683 0.087654
v 0.451489 -0.061926 0.221424
v 0.368255 0.228595 0.329989
v 0.363040 0.190116 0.335691
v 0.321065 0.222069 0.339741
v 0.386618 0.158277 0.299165
v 0.392261 0.156024 0.294516
v 0.361286 0.138332 0.317535
v 0.348770 0.135426 0.330260
v 0.357354 0.109336 0.317075
v 0.309863 0.180134 0.346403
v 0.298579 0.199227 0.347382
v 0.257126 0.171906 0.371156
v 0.291561 0.133358 0.354319
v 0.338519 0.136453 0.339316
v 0.341399 0.117348 0.337638
v 0.328135 0.094806 0.357083
v 0.336718 0.099483 0.345983
v 0.328735 0.144649 0.342748
v 0.324842 0.125330 0.347498
v 0.321475 0.106833 0.355067
v 0.346408 0.071059 0.340903
v 0.324668 0.308901 0.285192
v 0.377314 0.279621 0.303100
v 0.386950 0.295512 0.245679
v 0.351747 0.313575 0.244267
v 0.304075 0.350876 0.247636
v 0.402498 0.241130 0.287110
v 0.406966 0.221189 0.278516
v 0.412387 0.210767 0.270904
v 0.385604 0.261377 0.312207
v 0.330169 0.287392 0.309852
v 0.303829 0.261701 0.327208
v 0.356642 0.266637 0.328546
v 0.289938 0.266070 0.326818
v 0.296459 0.291272 0.310366
v 0.276173 0.270705 0.327942
v 0.282573 0.295448 0.311788
v 0.281046 0.316768 0.290148
v 0.293601 0.236546 0.334702
v 0.240876 0.246389 0.344228
v 0.247607 0.205356 0.364787
v 0.272401 0.207530 0.353484
v 0.410211 0.268551 0.255264
v 0.292371 0.346565 0.268422
v 0.252426 0.337608 0.293371
v 0.388958 0.306225 0.214593
v 0.414577 0.297041 0.217554
v 0.403984 0.306769 0.204343
v 0.364618 0.014277 0.357080
v 0.389995 0.006145 0.318381
v 0.389104 0.063577 0.293613
v 0.359732 0.077233 0.321592
v 0.358248 0.092896 0.318712
v 0.393388 0.066995 0.288769
v 0.335175 0.062865 0.368150
v 0.346830 0.026249 0.396920
v 0.321877 0.074759 0.374963
v 0.332041 0.034008 0.415232
v 0.334612 0.081877 0.355807
v 0.318701 0.089549 0.365284
v 0.298608 0.082469 0.376397
v 0.252318 0.104650 0.396336
v 0.284432 0.068515 0.401185
v 0.258872 0.095120 0.398802
v 0.255693 0.084339 0.412572
v 0.278734 0.059565 0.419260
v 0.233702 0.109616 0.423438
v 0.272048 0.036207 0.434510
v 0.280791 0.046757 0.429898
v 0.253280 0.051952 0.440177
v 0.244400 0.073443 0.443276
v 0.238972 0.064082 0.447674
v 0.260568 0.069843 0.426666
v 0.245961 0.081235 0.434721
v 0.224336 0.018807 0.453379
v 0.280054 -0.015720 0.445807
v 0.233031 -0.022970 0.466469
v 0.375817 -0.038950 0.387290
v 0.356448 -0.017080 0.411225
v 0.354454 -0.029396 0.429650
v 0.366261 -0.037238 0.422638
v 0.376295 -0.051667 0.431716
v 0.319903 0.001946 0.435628
v 0.342217 -0.029544 0.436819
v 0.350606 -0.038128 0.440409
v 0.361595 -0.052501 0.448406
v 0.347319 -0.072365 0.468793
v 0.308283 -0.040080 0.459296
v 0.308088 -0.079550 0.504966
v 0.352266 -0.096174 0.503286
v 0.307397 -0.030270 0.452676
v 0.275859 -0.055524 0.475204
v 0.402359 -0.026758 0.336528
v 0.439595 -0.081849 0.328913
v 0.397062 -0.053494 0.375794
v 0.399172 -0.063464 0.389944
v 0.411560 -0.079063 0.398653
v 0.404124 -0.075183 0.410503
v 0.420546 -0.024992 0.305152
v 0.415706 0.007046 0.281138
v 0.444921 -0.068136 0.309132
v 0.449029 -0.059281 0.292113
v 0.454789 -0.067687 0.275560
v 0.465002 -0.080357 0.279798
v 0.434005 -0.006093 0.223852
v 0.427290 0.001428 0.258975
v 0.425977 0.019922 0.253412
v 0.415885 0.026853 0.271689
v 0.446731 -0.093622 0.472841
v 0.392042 -0.070976 0.459425
v 0.439225 -0.094508 0.505098
v 0.402609 -0.074769 0.449915
v 0.388494 -0.064264 0.440872
v 0.384114 -0.075819 0.470908
v 0.401852 -0.093403 0.505449
v 0.372839 -0.065152 0.458644
v 0.456066 -0.105325 0.501853
v 0.425526 -0.090610 0.432787
v 0.417881 -0.086353 0.413912
v 0.463784 -0.120243 0.430816
v 0.472064 -0.127072 0.415496
v 0.478004 -0.128538 0.440077
v 0.452431 -0.152439 0.514541
v 0.479992 -0.165765 0.466011
v 0.492951 -0.168983 0.453261
v 0.489852 -0.135203 0.432426
v 0.420535 -0.133013 0.536678
v 0.413313 -0.160271 0.535737
v 0.383198 -0.138956 0.569582
v 0.402537 -0.161012 0.544469
v 0.392619 -0.162391 0.554102
v 0.398271 -0.113644 0.537766
v 0.376979 -0.103335 0.527403
v 0.367176 -0.104970 0.537109
v 0.408476 -0.183699 0.526574
v 0.423744 -0.219742 0.508634
v 0.377519 -0.196143 0.552978
v 0.451821 -0.201271 0.477845
v 0.467891 -0.177278 0.471420
v 0.444214 -0.199571 0.494242
v 0.441190 -0.219668 0.492476
v 0.433321 -0.190958 0.509182
v 0.432143 -0.184868 0.512803
v 0.337911 -0.243144 0.654787
v 0.357132 -0.300456 0.679376
v 0.344015 -0.261081 0.639310
v 0.343850 -0.222326 0.623114
v 0.342649 -0.234240 0.628428
v 0.354075 -0.267368 0.601392
v 0.328773 -0.476223 0.673475
v 0.330995 -0.433518 0.688424
v 0.309605 -0.414978 0.721937
v 0.298313 -0.409069 0.761599
v 0.315528 -0.423982 0.710242
v 0.375886 -0.429600 0.657304
v 0.378102 -0.449462 0.652439
v 0.350784 -0.198174 0.610838
v 0.347065 -0.211267 0.615297
v 0.355199 -0.234608 0.587467
v 0.341350 -0.190727 0.640356
v 0.359065 -0.164793 0.614503
v 0.361035 -0.139741 0.612565
v 0.375762 -0.167017 0.575653
v 0.383666 -0.164401 0.564533
v 0.368029 -0.116508 0.570326
v 0.343523 -0.107915 0.606635
v 0.340323 -0.101794 0.564729
v 0.357444 -0.105225 0.547020
v 0.361403 -0.191060 0.586541
v 0.321411 -0.121454 0.640591
v 0.313112 -0.098361 0.620478
v 0.277366 -0.078099 0.656570
v 0.302874 -0.111177 0.653484
v 0.293230 -0.104639 0.663415
v 0.312766 -0.095215 0.570430
v 0.290587 -0.091678 0.601824
v 0.278637 -0.085926 0.616110
v 0.269507 -0.079921 0.626827
v 0.299914 -0.144408 0.684517
v 0.223542 -0.073865 0.574828
v 0.198083 -0.055836 0.571659
v 0.242602 -0.079504 0.606854
v 0.336709 -0.204824 0.653558
v 0.335737 -0.220435 0.664905
v 0.326116 -0.204144 0.691561
v 0.321791 -0.096221 0.553350
v 0.311346 -0.089583 0.532003
v 0.273025 -0.082756 0.514752
v 0.360065 -0.223436 0.579765
v 0.363953 -0.236225 0.570057
v 0.362767 -0.265182 0.583999
v 0.338949 -0.150360 0.645558
v 0.336364 -0.163319 0.655950
v 0.332085 -0.164028 0.668729
v 0.323859 -0.180599 0.717287
v 0.279396 -0.127481 0.725640
v 0.326164 -0.183149 0.728864
v 0.336774 -0.228610 0.745921
v 0.277904 -0.092961 0.561711
v 0.237583 -0.078188 0.535476
v 0.202311 -0.034515 0.510012
v 0.239541 -0.047673 0.484744
v 0.220699 -0.027849 0.481519
v 0.219762 -0.060634 0.521879
v 0.202133 -0.034196 0.509889
v 0.255474 -0.085644 0.546725
v 0.277907 -0.092962 0.561712
v 0.047592 -0.382366 0.571542
v 0.043798 -0.382325 0.605110
v 0.005285 -0.384464 0.612541
v -0.006895 -0.387303 0.615937
v -0.032665 -0.397039 0.587698
v -0.021600 -0.392701 0.618400
v -0.035517 -0.395301 0.660801
v 0.006416 -0.378389 0.645364
v 0.039482 -0.374405 0.634583
v 0.002497 -0.384733 0.680765
v 0.042682 -0.374037 0.671523
v 0.004500 -0.384352 0.681874
v 0.065767 -0.374537 0.663990
v -0.008466 -0.388356 0.572019
v -0.021388 -0.391941 0.578874
v -0.026804 -0.391570 0.551371
v 0.024718 -0.391773 0.525125
v 0.018928 -0.406234 0.494590
v 0.024750 -0.397901 0.509270
v 0.027279 -0.410912 0.484946
v 0.061003 -0.401380 0.498907
v 0.073582 -0.388860 0.533427
v -0.016284 -0.410521 0.492961
v 0.102591 -0.395065 0.571797
v 0.134917 -0.417144 0.578434
v 0.341129 -0.250297 0.689731
v 0.355284 -0.272217 0.720622
v 0.363217 -0.281806 0.761083
v 0.360023 -0.264952 0.756230
v 0.352364 -0.316682 0.774429
v 0.357510 -0.312152 0.788896
v 0.341677 -0.330707 0.816561
v 0.363763 -0.309105 0.803324
v 0.347881 -0.331200 0.737485
v 0.373664 -0.300879 0.771289
v 0.330835 -0.337217 0.775631
v 0.367434 -0.237268 0.789170
v 0.364891 -0.254273 0.778795
v 0.373450 -0.275521 0.792600
v 0.390083 -0.252473 0.822675
v 0.364211 -0.309252 0.715718
v 0.366548 -0.316073 0.707396
v 0.360533 -0.341881 0.706565
v 0.322375 -0.364699 0.736530
v 0.337421 -0.237943 0.674491
v 0.320204 -0.353951 0.791759
v 0.325009 -0.353162 0.817960
v 0.164329 0.002694 0.660067
v 0.193992 -0.014320 0.677975
v 0.192062 -0.019664 0.633661
v 0.222603 -0.022706 0.676396
v 0.191899 -0.012670 0.724010
v 0.213479 -0.016897 0.726716
v 0.241356 -0.029973 0.728394
v 0.232381 -0.015307 0.772315
v 0.211633 -0.013736 0.739397
v 0.209969 -0.009376 0.751737
v 0.247380 -0.048139 0.759245
v 0.251361 -0.057221 0.749460
v 0.244827 -0.042925 0.771097
v 0.257698 -0.039404 0.697268
v 0.266893 -0.104288 0.778032
v 0.247348 -0.060168 0.799374
v 0.269073 -0.099703 0.822058
v 0.268826 -0.075734 0.713319
v 0.279269 -0.092185 0.682778
v 0.284966 -0.097650 0.674238
v 0.246556 -0.054615 0.653188
v 0.260728 -0.072399 0.636863
v 0.208421 -0.047303 0.625831
v 0.272067 -0.103952 0.745817
v 0.289387 -0.129097 0.779861
v 0.278985 -0.117209 0.763220
v 0.315086 -0.167840 0.773957
v 0.301611 -0.139329 0.794103
v 0.299085 -0.136989 0.791062
v 0.162678 0.009388 0.594591
v 0.180404 -0.031295 0.573575
v 0.169944 -0.002031 0.605706
v 0.131350 0.026297 0.645053
v 0.122467 0.012370 0.689619
v 0.140824 0.028366 0.608310
v 0.169585 -0.005501 0.708543
v 0.176446 -0.003695 0.738599
v 0.173627 -0.006093 0.721276
v 0.146616 0.041745 0.577701
v 0.091456 -0.210042 0.998479
v 0.081265 -0.252297 1.001834
v 0.119744 -0.220867 1.002540
v 0.106542 -0.263930 0.990573
v 0.090314 -0.279863 0.994862
v 0.066248 -0.277535 1.008228
v 0.078216 -0.294107 0.999936
v 0.051663 -0.240618 0.991535
v 0.052815 -0.268077 1.005350
v 0.112361 -0.311984 0.968364
v 0.169219 -0.197356 0.981092
v 0.134119 -0.176247 0.993885
v 0.106479 -0.174540 0.994217
v 0.111325 -0.161327 0.994453
v 0.119441 -0.127300 0.999801
v 0.073161 -0.153034 0.983134
v 0.034006 -0.172191 0.985333
v 0.010262 -0.208717 0.984240
v 0.168261 -0.232422 0.969518
v 0.144612 -0.272717 0.966880
v 0.174979 -0.228329 0.969753
v 0.187077 -0.225247 0.966573
v 0.163515 -0.323494 0.949004
v 0.115290 -0.336117 0.963574
v 0.131849 -0.347300 0.953570
v 0.179271 -0.276592 0.947438
v 0.197969 -0.255656 0.947427
v 0.188271 -0.265928 0.946850
v 0.192752 -0.284714 0.940743
v 0.082660 -0.329714 0.988386
v 0.157444 -0.376091 0.939442
v 0.138041 -0.396870 0.863943
v 0.180967 -0.405758 0.876745
v 0.143745 -0.403211 0.888794
v 0.141215 -0.377806 0.824531
v 0.177143 -0.395602 0.837581
v 0.195068 -0.382661 0.934312
v 0.154024 -0.398127 0.913322
v 0.084260 -0.395891 0.889299
v 0.101511 -0.393230 0.869874
v 0.084728 -0.393944 0.870497
v 0.068441 -0.396433 0.870276
v 0.052905 -0.390497 0.848525
v 0.117693 -0.368082 0.952663
v 0.096328 -0.358972 0.971941
v 0.103701 -0.372710 0.954958
v 0.090213 -0.371737 0.964330
v 0.096878 -0.349083 0.974234
v 0.104448 -0.396789 0.918954
v 0.071614 -0.401642 0.939989
v 0.083219 -0.398955 0.919903
v 0.066481 -0.403377 0.928697
v 0.109692 -0.386155 0.937328
v 0.091347 -0.389471 0.942762
v 0.074059 -0.394534 0.950005
v 0.032094 -0.412045 0.910270
v 0.053973 -0.386963 0.981679
v 0.084201 -0.377432 0.829029
v 0.043716 -0.390245 0.819698
v 0.210791 -0.359813 0.942729
v 0.197983 -0.401982 0.914196
v 0.251712 -0.359770 0.920010
v 0.215815 -0.391134 0.924949
v 0.253596 -0.402624 0.903051
v 0.210000 -0.410256 0.884592
v 0.255242 -0.314616 0.922526
v 0.257609 -0.313036 0.923178
v 0.256123 -0.293816 0.926116
v 0.268188 -0.300611 0.923157
v 0.288236 -0.270130 0.930842
v 0.215410 -0.310081 0.935486
v 0.218716 -0.293047 0.935377
v 0.222628 -0.277393 0.937255
v 0.260672 -0.334588 0.917551
v 0.294315 -0.318268 0.911176
v 0.276873 -0.325793 0.913224
v 0.288912 -0.366290 0.905306
v 0.177142 -0.395602 0.837584
v 0.198106 -0.405994 0.837846
v 0.192695 -0.399092 0.823690
v 0.197914 -0.400988 0.821237
v 0.236366 -0.418874 0.801114
v 0.219618 -0.408197 0.797968
v 0.244965 -0.423380 0.868227
v 0.269288 -0.432394 0.813515
v 0.255105 -0.443490 0.758890
v 0.179853 -0.389204 0.805534
v 0.192698 -0.399093 0.823691
v 0.219561 -0.408011 0.797929
v 0.141338 -0.373170 0.801876
v 0.096557 -0.369667 0.796408
v 0.129350 -0.366173 0.787282
v 0.119067 -0.369569 0.799367
v 0.081638 -0.371821 0.794336
v 0.096560 -0.369668 0.796409
v 0.171351 -0.370429 0.761637
v 0.110793 -0.358576 0.760542
v 0.081666 -0.371816 0.794342
v 0.215117 -0.405272 0.777774
v 0.247376 -0.448448 0.733828
v 0.225224 -0.418722 0.723475
v 0.218119 -0.406552 0.743759
v 0.283314 -0.410213 0.899231
v 0.315171 -0.370579 0.814667
v 0.317025 -0.361941 0.803317
v 0.305574 -0.382465 0.779124
v 0.312857 -0.393381 0.832335
v 0.332205 -0.367843 0.870997
v 0.312275 -0.404921 0.864390
v 0.329625 -0.365267 0.845971
v 0.338521 -0.354139 0.849701
v 0.348569 -0.343801 0.852704
v 0.318292 -0.367111 0.892265
v 0.359204 -0.328170 0.902160
v 0.312749 -0.340941 0.903792
v 0.323127 -0.330924 0.905381
v 0.287844 -0.418201 0.776640
v 0.283190 -0.425738 0.809199
v 0.279530 -0.427556 0.860042
v 0.276155 -0.435216 0.794082
v 0.271422 -0.445983 0.778910
v 0.212961 -0.160945 0.978852
v 0.180667 -0.156920 0.988567
v 0.183002 -0.125048 0.997024
v 0.174970 -0.127704 0.999088
v 0.134347 -0.067183 1.022056
v 0.153302 -0.048509 1.019935
v 0.106769 -0.038617 0.996537
v 0.091393 -0.018024 0.982878
v 0.092531 -0.038513 0.990654
v 0.081586 -0.031210 0.985573
v 0.154552 -0.018214 0.982054
v 0.124285 -0.021064 0.984112
v 0.112712 -0.015350 0.978420
v 0.101381 -0.008488 0.973576
v 0.066854 -0.053991 0.986154
v 0.096749 -0.069415 1.002128
v 0.128375 0.002361 0.956486
v 0.177996 -0.039417 1.002356
v 0.189869 -0.011117 0.966768
v 0.160937 -0.009462 0.971715
v 0.165041 -0.001441 0.964212
v 0.190952 -0.071286 1.009563
v 0.205272 -0.036113 0.965315
v 0.208846 -0.027775 0.957887
v 0.213473 -0.057697 0.959350
v 0.124452 -0.097763 1.013419
v 0.096782 -0.093652 1.002555
v 0.054290 -0.084800 0.996368
v 0.159041 -0.105354 1.015723
v 0.062910 -0.101428 0.993198
v 0.008072 -0.039461 0.983444
v 0.179396 -0.100242 1.012138
v 0.217295 -0.099041 0.981756
v 0.145484 -0.142730 0.999464
v 0.211692 -0.137831 0.981633
v 0.199419 -0.127961 0.988466
v 0.244486 -0.124641 0.968921
v 0.229953 -0.165678 0.976344
v 0.267417 -0.159599 0.965910
v 0.274731 -0.130007 0.951156
v 0.279728 -0.106522 0.919568
v 0.249766 -0.072846 0.921171
v 0.201708 -0.121180 0.989646
v 0.238497 -0.077686 0.941545
v 0.233076 -0.051172 0.933834
v 0.234976 -0.065700 0.938000
v 0.251716 -0.202101 0.971587
v 0.293234 -0.205611 0.959532
v 0.206854 -0.216904 0.965637
v 0.264634 -0.248087 0.941947
v 0.218571 -0.236798 0.952545
v 0.208365 -0.246272 0.949165
v 0.229945 -0.251805 0.944567
v 0.199532 -0.222828 0.964329
v 0.217575 -0.146971 0.978634
v 0.226657 -0.262112 0.941003
v 0.308145 -0.169032 0.958138
v 0.334701 -0.211320 0.949574
v 0.365383 -0.186994 0.938440
v 0.318320 -0.145292 0.943000
v 0.358672 -0.153861 0.923437
v 0.351349 -0.136319 0.894057
v 0.316191 -0.125943 0.906402
v 0.286459 -0.104089 0.905433
v 0.273105 -0.088409 0.904080
v 0.268249 -0.090446 0.915654
v 0.262204 -0.070905 0.903182
v 0.257763 -0.072769 0.913773
v 0.280344 -0.094732 0.893477
v 0.315985 -0.247402 0.946597
v 0.348061 -0.257938 0.941149
v 0.271240 -0.281766 0.928446
v 0.403687 -0.232488 0.931092
v 0.395127 -0.267093 0.935429
v 0.421010 -0.178691 0.919326
v 0.438332 -0.195535 0.890044
v 0.431691 -0.162708 0.888181
v 0.405068 -0.145574 0.896734
v 0.430830 -0.236499 0.867527
v 0.412109 -0.204711 0.833369
v 0.433677 -0.182981 0.854154
v 0.430659 -0.226900 0.898825
v 0.385686 -0.214966 0.814256
v 0.374341 -0.224683 0.802236
v 0.352832 -0.192682 0.788927
v 0.388438 -0.173999 0.822828
v 0.412234 -0.145304 0.868592
v 0.393265 -0.149286 0.850328
v 0.348397 -0.138346 0.861272
v 0.319963 -0.125168 0.861749
v 0.314202 -0.122362 0.858351
v 0.291544 -0.105223 0.854735
v 0.291559 -0.104991 0.855518
v 0.312848 -0.120313 0.884954
v 0.268320 -0.081964 0.866084
v 0.299418 -0.127138 0.834760
v 0.347113 -0.151920 0.830955
v 0.347870 -0.162665 0.819485
v 0.313037 -0.144722 0.804184
v 0.329418 -0.149900 0.817982
v 0.286114 -0.098266 0.887143
v 0.262141 -0.066891 0.890456
v 0.378330 -0.171971 0.822165
v 0.372170 -0.177637 0.812509
v 0.366290 -0.182364 0.802194
v 0.346339 -0.186072 0.778254
v 0.388818 -0.288706 0.935092
v 0.412563 -0.282751 0.926038
v 0.421510 -0.301235 0.906047
v 0.433148 -0.269709 0.901843
v 0.413758 -0.276038 0.841821
v 0.428301 -0.293804 0.869779
v 0.332779 -0.302775 0.915475
v 0.341478 -0.314312 0.912031
v 0.333878 -0.321165 0.909035
v 0.368161 -0.334141 0.879813
v 0.407256 -0.316351 0.889354
v 0.363005 -0.328917 0.853439
v 0.404541 -0.312799 0.865352
v 0.359650 -0.334366 0.854940
v 0.391612 -0.290836 0.821067
v 0.390803 -0.270191 0.819688
v 0.374702 -0.278846 0.793099
v 0.381678 -0.273094 0.806849
v 0.371190 -0.309088 0.786346
v 0.379255 -0.307610 0.831262
v 0.386370 -0.302414 0.826646
v 0.312213 -0.311771 0.911441
v 0.394508 -0.298653 0.825370
v 0.379551 -0.300491 0.803640
v 0.394507 -0.298653 0.825373
v 0.068732 0.047181 0.890307
v 0.058037 0.032283 0.867404
v 0.008070 0.047120 0.906672
v 0.028174 0.056648 0.945239
v 0.031226 0.012765 0.854625
v -0.003160 0.024721 0.958301
v -0.025837 0.031498 0.922192
v -0.031711 0.012371 0.936494
v -0.041570 0.013608 0.929552
v -0.055075 0.011506 0.923113
v -0.019232 0.034954 0.900458
v -0.065900 0.030142 0.879205
v -0.009849 0.027129 0.881999
v -0.020063 0.025350 0.878556
v -0.033746 0.023146 0.872539
v -0.067880 -0.015494 0.938053
v -0.033795 0.012942 0.856027
v 0.010999 0.024124 0.875856
v 0.004217 0.017711 0.868060
v -0.003341 0.012542 0.860448
v 0.083875 0.039042 0.938172
v 0.043107 0.032867 0.968585
v 0.094421 0.023404 0.947411
v 0.102990 0.025383 0.944179
v 0.113714 0.038636 0.928291
v 0.118149 0.025997 0.940583
v 0.112685 0.042409 0.917232
v 0.129831 0.049311 0.899572
v 0.050089 -0.014097 0.977992
v 0.052953 0.006633 0.977754
v 0.070226 -0.023724 0.981859
v 0.090408 -0.000557 0.969625
v 0.101384 -0.008489 0.973576
v 0.001425 -0.002995 0.977466
v -0.019752 -0.031549 0.987790
v -0.027511 -0.013373 0.967583
v -0.036561 -0.023994 0.973082
v -0.006436 -0.042527 0.990169
v 0.017720 -0.055736 0.986454
v 0.098471 0.040320 0.840468
v 0.147922 0.055129 0.866084
v 0.135622 0.039343 0.828509
v 0.107604 0.051874 0.860902
v 0.022678 -0.013701 0.801326
v 0.033352 0.002907 0.833179
v 0.068724 0.005440 0.814714
v 0.064113 -0.007358 0.775369
v 0.098573 0.026716 0.812012
v 0.109235 0.013868 0.772295
v 0.095538 0.018758 0.800468
v 0.098919 0.012392 0.761434
v 0.060701 -0.005769 0.732977
v 0.147377 0.020727 0.800109
v 0.183088 0.057493 0.860112
v 0.173910 0.038773 0.824080
v 0.205431 0.048756 0.854106
v 0.198274 0.068170 0.906348
v 0.208824 0.037871 0.834530
v 0.120560 0.009070 0.734055
v 0.146502 0.007699 0.764813
v 0.131892 0.009304 0.760909
v 0.217749 0.062260 0.885515
v 0.222034 0.052153 0.927899
v 0.145952 0.035722 0.932828
v 0.133532 0.027478 0.938503
v 0.178947 0.047156 0.934707
v 0.127920 0.044325 0.914535
v 0.237571 0.028846 0.864015
v 0.235485 0.012441 0.929810
v 0.209387 0.026318 0.946101
v 0.213261 -0.019378 0.950994
v 0.168929 0.007272 0.957396
v 0.234001 -0.027631 0.926810
v 0.235885 -0.037821 0.926566
v 0.249498 -0.035761 0.898335
v 0.244808 0.027829 0.908812
v 0.243177 -0.034339 0.915940
v 0.254001 -0.051969 0.902767
v 0.249344 -0.053925 0.913868
v 0.245424 -0.002101 0.866147
v 0.202873 0.013359 0.786644
v 0.236985 0.010439 0.813654
v 0.208501 -0.003851 0.763632
v 0.246155 -0.022347 0.814160
v 0.243520 -0.037555 0.783082
v 0.182952 0.004609 0.767271
v 0.176159 0.001371 0.755870
v 0.158317 0.004658 0.757738
v 0.159509 0.006410 0.763169
v 0.138748 0.003790 0.729367
v 0.252187 -0.043952 0.831718
v 0.260872 -0.065932 0.840613
v -0.022348 0.003434 0.836926
v -0.073615 -0.001394 0.793167
v -0.011376 0.008608 0.852652
v 0.007155 -0.002902 0.827944
v 0.018528 -0.001018 0.830035
v -0.009956 -0.018745 0.748556
v 0.013145 -0.019171 0.755264
v 0.013738 -0.011237 0.720667
v -0.021186 -0.012855 0.789893
v -0.048950 -0.016943 0.755099
v -0.000349 -0.002673 0.688300
v -0.082720 -0.003772 0.755306
v -0.077890 -0.004224 0.733789
v -0.051418 -0.013725 0.739427
v -0.090518 0.001762 0.726341
v -0.058014 0.005023 0.685334
v -0.055976 -0.001601 0.695600
v 0.002453 0.027038 0.649977
v -0.172610 -0.000959 0.863421
v -0.161740 -0.013195 0.812026
v -0.171219 -0.050325 0.831932
v -0.142159 0.019287 0.822057
v -0.140449 -0.001459 0.794528
v -0.174637 -0.073107 0.797561
v -0.177489 -0.092201 0.845786
v -0.067331 0.024746 0.851940
v -0.101032 0.011211 0.790889
v -0.074750 -0.002076 0.789952
v -0.161194 -0.058303 0.891613
v -0.159314 -0.070852 0.899907
v -0.159060 -0.083305 0.908572
v -0.169520 -0.035917 0.874471
v -0.165661 -0.105799 0.878611
v -0.158052 -0.076346 0.927371
v -0.160645 -0.048392 0.905025
v -0.104675 -0.012133 0.927162
v -0.095737 -0.031231 0.948341
v -0.116958 0.004796 0.915378
v -0.103360 -0.044956 0.965857
v -0.108158 0.040777 0.860109
v -0.047121 0.022263 0.865569
v -0.131150 0.034443 0.885125
v -0.075045 0.025273 0.899344
v -0.083840 0.009713 0.914191
v -0.069222 0.010205 0.917970
v -0.155656 -0.032187 0.920427
v -0.159104 -0.057091 0.920589
v -0.159739 -0.065606 0.935422
v -0.150266 -0.053657 0.981361
v -0.141197 -0.016644 0.926052
v -0.122310 -0.027609 0.943390
v -0.124657 -0.037496 0.957162
v -0.155634 0.022127 0.877445
v -0.172790 -0.072434 0.850238
v -0.198410 -0.131837 0.832542
v -0.112215 0.031380 0.827189
v -0.113765 0.010885 0.780213
v -0.141045 0.036066 0.851906
v -0.115888 -0.000401 0.757780
v -0.101784 0.026074 0.676357
v -0.102878 0.002495 0.733068
v -0.081229 0.066050 0.639008
v -0.102963 0.006940 0.738267
v -0.103819 0.010100 0.774759
v -0.102680 0.016970 0.799886
v -0.161010 -0.035446 0.762330
v -0.165816 -0.049999 0.763214
v -0.178964 -0.097683 0.782417
v -0.188539 -0.112477 0.802649
v -0.187389 -0.115263 0.786072
v -0.199244 -0.129095 0.804269
v -0.198154 -0.131741 0.788526
v -0.180873 -0.122048 0.763865
v -0.167914 -0.104663 0.721537
v -0.130946 -0.017284 0.734439
v -0.112757 0.002398 0.702924
v -0.100638 0.020241 0.695436
v -0.107645 0.027151 0.668982
v -0.148752 -0.045543 0.678115
v -0.125545 -0.003597 0.648380
v -0.108147 0.032524 0.664322
v -0.126107 0.033023 0.621855
v -0.163337 -0.028667 0.620154
v -0.159165 -0.047939 0.731534
v -0.163103 -0.053764 0.720418
v -0.166414 -0.059704 0.692575
v -0.177995 -0.105736 0.679684
v -0.191593 -0.059618 0.639833
v -0.184183 -0.055693 0.642999
v -0.188617 -0.059949 0.647868
v -0.170049 -0.060618 0.682001
v -0.182272 -0.146731 0.945784
v -0.179974 -0.121898 0.972419
v -0.164564 -0.083577 0.959946
v -0.121500 -0.201207 0.992355
v -0.162986 -0.166715 1.007377
v -0.160852 -0.188778 0.983636
v -0.133285 -0.171827 1.018909
v -0.180399 -0.147066 0.988616
v -0.180112 -0.166480 0.962316
v -0.149053 -0.223837 0.941958
v -0.142695 -0.218648 0.954628
v -0.142631 -0.226589 0.944699
v -0.143008 -0.235343 0.935490
v -0.105464 -0.236267 0.965247
v -0.135682 -0.254792 0.922911
v -0.086978 -0.293041 0.945088
v -0.173251 -0.200339 0.949328
v -0.190416 -0.186253 0.930951
v -0.185764 -0.213094 0.927191
v -0.196138 -0.192788 0.921295
v -0.175123 -0.223028 0.926446
v -0.187851 -0.173740 0.935017
v -0.163598 -0.107825 0.926126
v -0.176129 -0.140906 0.907543
v -0.160484 -0.095524 0.917484
v -0.203391 -0.171183 0.887934
v -0.194057 -0.164605 0.902654
v -0.205714 -0.177810 0.898680
v -0.191030 -0.153009 0.871518
v -0.116227 -0.224688 0.971386
v -0.086848 -0.238721 0.982506
v -0.071760 -0.281665 0.976202
v -0.075284 -0.240965 0.988439
v -0.083197 -0.198501 1.007731
v -0.077137 -0.130592 1.039370
v -0.113048 -0.152522 1.042603
v -0.097954 -0.170265 1.024000
v -0.080985 -0.182773 1.014453
v -0.046862 -0.191699 1.003263
v -0.054368 -0.223889 1.002660
v -0.071722 -0.208602 1.003536
v -0.053703 -0.090223 1.038863
v -0.019921 -0.057902 1.000359
v -0.049367 -0.053689 1.008400
v -0.015631 -0.052374 0.996758
v -0.046465 -0.033406 0.979272
v -0.082788 -0.056103 1.003874
v -0.013685 -0.083392 1.009788
v -0.069416 -0.039438 0.970883
v -0.095413 -0.071392 1.035656
v -0.095062 -0.099108 1.051907
v -0.087427 -0.045179 0.973369
v -0.091473 -0.038902 0.960460
v -0.038233 -0.117698 1.029233
v -0.013443 -0.107856 1.012357
v -0.007707 -0.106775 1.009795
v 0.013356 -0.097207 1.002886
v 0.015419 -0.134173 0.992120
v -0.041068 -0.155994 1.011078
v -0.009757 -0.138897 1.002948
v -0.019535 -0.181205 0.993859
v -0.042176 -0.163942 1.009139
v -0.040941 -0.176134 1.005348
v -0.033092 -0.219556 0.999867
v -0.190053 -0.098894 1.026378
v -0.185603 -0.128127 1.035469
v -0.179885 -0.120197 1.053906
v -0.170953 -0.076154 1.042492
v -0.145109 -0.080582 1.064097
v -0.137768 -0.118458 1.072173
v -0.100013 -0.135657 1.046388
v -0.146039 -0.062976 1.039767
v -0.129091 -0.052703 0.989962
v -0.179673 -0.079130 1.002732
v -0.147399 -0.145474 1.055083
v -0.169660 -0.150468 1.031119
v -0.162989 -0.166714 1.007376
v -0.188539 -0.122660 1.001523
v -0.126784 -0.045610 0.972085
v -0.161550 -0.064043 0.970664
v -0.162474 -0.074208 0.949964
v -0.182713 -0.138429 0.978979
v -0.181166 -0.140186 0.969522
v -0.188033 -0.162723 0.931103
v -0.072304 -0.213642 1.004841
v -0.193292 -0.248113 0.900717
v -0.144073 -0.299391 0.900283
v -0.191895 -0.292278 0.885570
v -0.118385 -0.295164 0.917383
v -0.093191 -0.315333 0.935779
v -0.098368 -0.342863 0.926791
v -0.125118 -0.367571 0.910699
v -0.185007 -0.324501 0.884843
v -0.204061 -0.363437 0.888189
v -0.163875 -0.342492 0.889747
v -0.238759 -0.214026 0.878552
v -0.263605 -0.255019 0.861292
v -0.242006 -0.249098 0.880067
v -0.212740 -0.265964 0.890366
v -0.212588 -0.233898 0.901660
v -0.182352 -0.230700 0.916828
v -0.213212 -0.207651 0.901854
v -0.204400 -0.200636 0.910704
v -0.211647 -0.203711 0.902710
v -0.222620 -0.323159 0.880642
v -0.260898 -0.362563 0.888506
v -0.261301 -0.375169 0.897502
v -0.227205 -0.337169 0.881651
v -0.237260 -0.296463 0.877876
v -0.242478 -0.310449 0.877107
v -0.265341 -0.206261 0.858236
v -0.276114 -0.226818 0.858589
v -0.229652 -0.181902 0.862928
v -0.215131 -0.177107 0.874947
v -0.252057 -0.181843 0.843717
v -0.219098 -0.181319 0.877600
v -0.266333 -0.311819 0.804773
v -0.267381 -0.337827 0.812692
v -0.290281 -0.310359 0.835660
v -0.279681 -0.376837 0.826889
v -0.247194 -0.294625 0.763390
v -0.246258 -0.351209 0.787496
v -0.265402 -0.338252 0.810390
v -0.229626 -0.345480 0.746144
v -0.289889 -0.248135 0.779953
v -0.233672 -0.160014 0.813761
v -0.225772 -0.160052 0.789662
v -0.280792 -0.187253 0.798882
v -0.211037 -0.146773 0.789733
v -0.212183 -0.143988 0.806310
v -0.206102 -0.157814 0.761711
v -0.247840 -0.189195 0.749610
v -0.200414 -0.155940 0.701784
v -0.268808 -0.241632 0.747140
v -0.247901 -0.278172 0.735170
v -0.254040 -0.248840 0.709948
v -0.262693 -0.203212 0.683586
v -0.260345 -0.231682 0.645974
v -0.273086 -0.213904 0.751207
v -0.249673 -0.255481 0.678402
v -0.298376 -0.218437 0.795295
v -0.262127 -0.197634 0.750345
v -0.263754 -0.206852 0.721254
v -0.243491 -0.187664 0.706082
v -0.265245 -0.191671 0.654024
v -0.228074 -0.164476 0.836979
v -0.293564 -0.201825 0.825107
v -0.271658 -0.309677 0.855083
v -0.278380 -0.357613 0.872748
v -0.270349 -0.319271 0.859320
v -0.302384 -0.353582 0.856237
v -0.297666 -0.374064 0.876997
v -0.275591 -0.273456 0.850186
v -0.291654 -0.247608 0.836623
v -0.279227 -0.294268 0.848332
v -0.298549 -0.245603 0.810312
v -0.305366 -0.362834 0.848715
v -0.232850 -0.194837 0.874608
v -0.230857 -0.316136 0.723891
v -0.228801 -0.327614 0.715262
v -0.237548 -0.305922 0.687080
v -0.238363 -0.317448 0.669174
v -0.246269 -0.304317 0.640023
v -0.243277 -0.150920 0.637552
v -0.237847 -0.172624 0.670595
v -0.006849 -0.399655 0.713368
v -0.005522 -0.392600 0.697342
v -0.028907 -0.436918 0.743246
v -0.041667 -0.422747 0.716392
v 0.033409 -0.385147 0.709379
v -0.071475 -0.428562 0.682497
v -0.049536 -0.421825 0.703263
v -0.060608 -0.419502 0.678639
v -0.004258 -0.429974 0.772894
v 0.044686 -0.385039 0.788036
v 0.018011 -0.403565 0.787264
v 0.027389 -0.395512 0.781061
v 0.066279 -0.375850 0.791747
v 0.085889 -0.364894 0.774166
v 0.061946 -0.367137 0.744574
v 0.111804 -0.359122 0.758363
v 0.103027 -0.362194 0.715065
v 0.021890 -0.393788 0.749099
v 0.045925 -0.384175 0.786939
v 0.081622 -0.371826 0.794336
v 0.066269 -0.375851 0.791744
v 0.013259 -0.408300 0.804492
v 0.020343 -0.403644 0.803992
v -0.080093 -0.455304 0.792812
v -0.024660 -0.447106 0.771963
v -0.043240 -0.438855 0.826894
v 0.000142 -0.419161 0.744690
v 0.048352 -0.381585 0.705888
v 0.018966 -0.398813 0.728911
v -0.000466 -0.420299 0.745817
v -0.010353 -0.429984 0.833967
v -0.081251 -0.457828 0.758077
v -0.065194 -0.443578 0.727140
v -0.074979 -0.446693 0.720613
v -0.008066 -0.437698 0.879075
v 0.005892 -0.433148 0.922331
v -0.017619 -0.444508 0.919857
v -0.057577 -0.437188 0.862386
v -0.067693 -0.435884 0.895123
v -0.078986 -0.443014 0.841358
v -0.062589 -0.440216 0.844124
v -0.110358 -0.448819 0.846371
v 0.038666 -0.409977 0.884705
v 0.052538 -0.404064 0.887537
v -0.071269 -0.437521 0.874727
v -0.103607 -0.443523 0.865679
v -0.058275 -0.342572 1.000993
v -0.067933 -0.381605 0.996260
v -0.055409 -0.383663 1.015301
v -0.047330 -0.374844 1.023538
v -0.084782 -0.404569 0.976913
v -0.082463 -0.395979 0.975136
v -0.108434 -0.424603 0.961922
v -0.043759 -0.360853 1.025937
v -0.045584 -0.352661 1.022319
v -0.042759 -0.313534 1.011293
v -0.075430 -0.336121 0.960681
v -0.083299 -0.325714 0.947537
v -0.076314 -0.366788 0.968770
v -0.106342 -0.382329 0.932742
v -0.059203 -0.318965 0.990327
v -0.091701 -0.390736 0.958432
v -0.130640 -0.412356 0.934433
v -0.109695 -0.402470 0.944870
v -0.119693 -0.418974 0.945670
v -0.163751 -0.426856 0.928040
v -0.135959 -0.414404 0.932468
v -0.135908 -0.414383 0.932486
v -0.168051 -0.446488 0.942141
v -0.133481 -0.435144 0.945052
v -0.008937 -0.450860 1.009821
v -0.049425 -0.429453 1.023358
v -0.029944 -0.466288 0.979493
v -0.007247 -0.460399 0.966771
v 0.032072 -0.421551 0.945642
v -0.067247 -0.448202 0.953717
v -0.061467 -0.404596 1.013508
v -0.055410 -0.383664 1.015305
v -0.089949 -0.426518 0.981052
v -0.084779 -0.404570 0.976914
v -0.077302 -0.443363 0.959939
v -0.091835 -0.441653 0.923416
v -0.117025 -0.444778 0.898341
v -0.074186 -0.444664 0.941129
v 0.043684 -0.414367 0.962948
v 0.008671 -0.451603 0.990396
v 0.050333 -0.410400 0.936880
v 0.058168 -0.401253 0.958917
v -0.059869 -0.450962 0.984340
v -0.106051 -0.437422 0.948768
v -0.113980 -0.436663 0.948917
v -0.157577 -0.443376 0.929729
v -0.176693 -0.457837 0.905262
v -0.123444 -0.432114 0.955815
v -0.177236 -0.440737 0.942078
v -0.088120 -0.437537 0.969430
v 0.031171 -0.405727 1.003698
v 0.009386 -0.406443 1.030468
v -0.022249 -0.399525 1.036415
v -0.092784 -0.434465 0.973652
v -0.105922 -0.431020 0.970204
v -0.119639 -0.433070 0.958179
v -0.105922 -0.431017 0.970204
v -0.121890 -0.432145 0.956325
v -0.105926 -0.431019 0.970203
v -0.003929 -0.354104 1.060316
v 0.034740 -0.356271 1.055737
v 0.001165 -0.321703 1.054122
v -0.027475 -0.298082 1.024428
v -0.002919 -0.288092 1.022022
v -0.025508 -0.290462 1.021599
v -0.036170 -0.261981 1.008776
v -0.051412 -0.250618 1.002336
v -0.050583 -0.284625 1.000290
v -0.044816 -0.296734 1.007294
v -0.034029 -0.344941 1.040339
v -0.022062 -0.254055 1.005920
v -0.011222 -0.271688 1.012260
v 0.006029 -0.259417 0.999203
v 0.032070 -0.291567 1.020008
v 0.045856 -0.310622 1.029300
v 0.043069 -0.279843 1.011529
v 0.063791 -0.317246 1.012766
v 0.071161 -0.304389 1.005556
v 0.050205 -0.374731 1.022355
v 0.074071 -0.349328 0.996442
v 0.064992 -0.374978 0.988600
v 0.074780 -0.359304 0.993017
v 0.076909 -0.372581 0.976432
v -0.107573 -0.470347 0.761730
v -0.161115 -0.484814 0.803333
v -0.153868 -0.482700 0.755977
v -0.139604 -0.470886 0.827073
v -0.098807 -0.453175 0.823437
v -0.088999 -0.447324 0.832251
v -0.121440 -0.461770 0.650957
v -0.096592 -0.448705 0.662422
v -0.102616 -0.462642 0.695402
v -0.138128 -0.489939 0.688746
v -0.172073 -0.454760 0.645293
v -0.157407 -0.433671 0.599423
v -0.155495 -0.472563 0.663533
v -0.203270 -0.456894 0.722702
v -0.170971 -0.483914 0.692342
v -0.189692 -0.476970 0.743050
v -0.084157 -0.450567 0.713633
v -0.196776 -0.452070 0.656345
v -0.204567 -0.443593 0.629697
v -0.211622 -0.438165 0.656526
v -0.219895 -0.432966 0.643853
v -0.190298 -0.442075 0.620084
v -0.222387 -0.420575 0.672921
v -0.215543 -0.490372 0.810313
v -0.225473 -0.457452 0.761091
v -0.236483 -0.477157 0.791009
v -0.229641 -0.435210 0.745087
v -0.221433 -0.438806 0.734064
v -0.222524 -0.423637 0.703318
v -0.180369 -0.493415 0.838630
v -0.214246 -0.497218 0.876564
v -0.164237 -0.479452 0.857630
v -0.133161 -0.457201 0.858209
v -0.118888 -0.449466 0.861729
v -0.150512 -0.461637 0.876816
v -0.271325 -0.476344 0.806208
v -0.267828 -0.434383 0.780874
v -0.293148 -0.495376 0.846098
v -0.266835 -0.506243 0.867014
v -0.286207 -0.413108 0.811479
v -0.287170 -0.443146 0.802469
v -0.316338 -0.444355 0.821444
v -0.312350 -0.475510 0.828476
v -0.272785 -0.376949 0.815597
v -0.269170 -0.357377 0.815251
v -0.240190 -0.386187 0.766928
v -0.265976 -0.418146 0.786207
v -0.252371 -0.419764 0.757580
v -0.246411 -0.418768 0.738608
v -0.241058 -0.411600 0.711809
v -0.230904 -0.383961 0.725149
v -0.240286 -0.410887 0.705835
v -0.267695 -0.428308 0.947558
v -0.245774 -0.418009 0.926332
v -0.275666 -0.410836 0.928423
v -0.269358 -0.516612 0.912871
v -0.247269 -0.504737 0.927406
v -0.219402 -0.452642 0.947680
v -0.237960 -0.385262 0.898276
v -0.238143 -0.375421 0.893567
v -0.230039 -0.408620 0.913834
v -0.196810 -0.384945 0.895566
v -0.155077 -0.396765 0.909012
v -0.213184 -0.413295 0.913586
v -0.212406 -0.472798 0.923958
v -0.216706 -0.425561 0.924373
v -0.192274 -0.426621 0.923713
v -0.192266 -0.425757 0.922996
v -0.144698 -0.417373 0.929720
v -0.168009 -0.423000 0.924796
v -0.135913 -0.414386 0.932485
v -0.132585 -0.389443 0.917031
v -0.144743 -0.417390 0.929708
v -0.298863 -0.519331 0.891266
v -0.295583 -0.423764 0.957541
v -0.280649 -0.428668 0.956048
v -0.329485 -0.418164 0.935828
v -0.334176 -0.513754 0.898765
v -0.327506 -0.500130 0.856912
v -0.294125 -0.396734 0.910992
v -0.311638 -0.395081 0.895889
v -0.283892 -0.372289 0.883520
v -0.390395 -0.458375 0.896372
v -0.389032 -0.441045 0.874468
v -0.382664 -0.486993 0.878303
v -0.376677 -0.419042 0.893181
v -0.331025 -0.389722 0.876245
v -0.354102 -0.414031 0.912551
v -0.368342 -0.457165 0.839627
v -0.342924 -0.422710 0.840978
v -0.359317 -0.486312 0.845690
v -0.315740 -0.401113 0.842507
v -0.357844 -0.446214 0.944566
v -0.363243 -0.478883 0.945466
v -0.356491 -0.502105 0.925876
v -0.360125 -0.501912 0.872740
v -0.373545 -0.425641 0.859295
v -0.318433 -0.532011 0.954276
v -0.282010 -0.519046 0.980283
v -0.310550 -0.527720 0.974493
v -0.342599 -0.512356 0.969787
v -0.320528 -0.489324 1.003140
v -0.282994 -0.485775 0.998826
v -0.291059 -0.454155 0.995929
v -0.329869 -0.448500 0.986826
v -0.347030 -0.478123 0.984110
v -0.317869 -0.431039 0.973656
v -0.268718 -0.449015 0.974912
v -0.239388 -0.468251 0.963770
v -0.155240 -0.447034 0.947984
v -0.230542 -0.455798 0.957000
v -0.237049 -0.457177 0.961714
v -0.223430 -0.459172 0.958338
v -0.216206 -0.456429 0.953262
v -0.121302 -0.432570 0.956749
v -0.166425 -0.422369 0.568219
v -0.110205 -0.410175 0.543504
v -0.104464 -0.446154 0.608135
v -0.076213 -0.420043 0.565056
v -0.076626 -0.415877 0.531978
v -0.063043 -0.413878 0.538311
v -0.091275 -0.428529 0.584791
v -0.068206 -0.418984 0.595216
v -0.046664 -0.413299 0.513796
v -0.042870 -0.420659 0.493721
v -0.079164 -0.436586 0.637380
v -0.163144 -0.432491 0.594021
v -0.175032 -0.431129 0.588514
v -0.066791 -0.414717 0.561558
v -0.043447 -0.403150 0.596783
v -0.049374 -0.409228 0.622276
v -0.035538 -0.399707 0.621247
v -0.068610 -0.427664 0.678423
v -0.186298 -0.411720 0.517934
v -0.132300 -0.405078 0.520797
v -0.095581 -0.409080 0.486070
v -0.216713 -0.414598 0.511010
v -0.248320 -0.389543 0.488487
v -0.218385 -0.382235 0.471257
v -0.257830 -0.365450 0.440135
v -0.223018 -0.374808 0.459892
v -0.227961 -0.369049 0.448157
v -0.195843 -0.364546 0.445704
v -0.178812 -0.388316 0.476932
v -0.157011 -0.379981 0.455631
v -0.167125 -0.384279 0.467683
v -0.145233 -0.399622 0.481384
v -0.175976 -0.396215 0.487330
v -0.114449 -0.403530 0.461683
v -0.163926 -0.403833 0.502848
v -0.262378 -0.438788 0.546171
v -0.232157 -0.439363 0.548298
v -0.190759 -0.430616 0.580175
v -0.288139 -0.342579 0.574186
v -0.282943 -0.369956 0.604803
v -0.268062 -0.336365 0.609822
v -0.278545 -0.323125 0.582447
v -0.272948 -0.287661 0.590617
v -0.302454 -0.383291 0.573139
v -0.279862 -0.319469 0.568079
v -0.292992 -0.344088 0.544870
v -0.288985 -0.329352 0.544578
v -0.295238 -0.320624 0.515746
v -0.289760 -0.319971 0.535940
v -0.291197 -0.351199 0.519388
v -0.294299 -0.377725 0.535625
v -0.291913 -0.341256 0.511399
v -0.280105 -0.284149 0.552600
v -0.286964 -0.364916 0.511082
v -0.296024 -0.322235 0.492701
v -0.186894 -0.431005 0.582788
v -0.275545 -0.388006 0.504919
v -0.278052 -0.366534 0.475559
v -0.253645 -0.383455 0.481982
v -0.255387 -0.375223 0.467411
v -0.293320 -0.415951 0.561868
v -0.287054 -0.350618 0.483252
v -0.225113 -0.438203 0.602352
v -0.198679 -0.438449 0.606939
v -0.240442 -0.426204 0.620062
v -0.267223 -0.431366 0.585290
v -0.229491 -0.428965 0.631690
v -0.276163 -0.303339 0.576093
v -0.275373 -0.285108 0.576968
v -0.241289 -0.416151 0.637966
v -0.252113 -0.410668 0.634316
v -0.288511 -0.403474 0.594928
v -0.254100 -0.395789 0.642919
v -0.247717 -0.406702 0.653753
v -0.244811 -0.405426 0.673409
v -0.225985 -0.363986 0.703758
v -0.235440 -0.346108 0.664625
v -0.229655 -0.351601 0.743862
v -0.240389 -0.410483 0.705234
v -0.244808 -0.405428 0.673414
v -0.090684 -0.388241 0.377512
v -0.093978 -0.352131 0.328423
v -0.049352 -0.401267 0.338731
v -0.135874 -0.378687 0.431740
v -0.146246 -0.378397 0.443727
v -0.158920 -0.359513 0.404608
v -0.101881 -0.395336 0.406902
v -0.142665 -0.356171 0.382326
v -0.158629 -0.350718 0.383239
v -0.194459 -0.342847 0.380731
v -0.142055 -0.333402 0.355444
v -0.056916 -0.438178 0.380058
v -0.003338 -0.454267 0.353697
v -0.039307 -0.457211 0.392191
v -0.011081 -0.469674 0.418835
v -0.047355 -0.458691 0.422138
v 0.009901 -0.454613 0.448204
v -0.022567 -0.439866 0.459536
v -0.012624 -0.420574 0.329758
v -0.076600 -0.428218 0.408114
v -0.081026 -0.418910 0.463456
v -0.084359 -0.415148 0.473277
v -0.098158 -0.409253 0.480564
v -0.054568 -0.433550 0.458401
v -0.088192 -0.416161 0.429038
v -0.057181 -0.429096 0.467164
v -0.059648 -0.424903 0.477181
v -0.055687 -0.377620 0.282491
v -0.050358 -0.389593 0.314569
v -0.002356 -0.477158 0.384556
v 0.019372 -0.427283 0.468098
v 0.019078 -0.415924 0.480812
v 0.067996 -0.424321 0.469457
v 0.043689 -0.488820 0.363596
v 0.039255 -0.471800 0.344378
v 0.054180 -0.481582 0.338677
v 0.045507 -0.484975 0.396741
v 0.067653 -0.496218 0.376096
v 0.115518 -0.477516 0.417776
v 0.081643 -0.483712 0.404907
v 0.046316 -0.471489 0.425235
v 0.066003 -0.452657 0.446650
v 0.144977 -0.473886 0.443430
v -0.016010 -0.428379 0.472771
v -0.005516 -0.403572 0.293189
v 0.111099 -0.449317 0.464361
v 0.099133 -0.408375 0.508324
v 0.116484 -0.448882 0.470281
v -0.302870 -0.207387 0.445772
v -0.302969 -0.199201 0.458156
v -0.310511 -0.164666 0.454672
v -0.312788 -0.176829 0.411396
v -0.303819 -0.228073 0.441822
v -0.307368 -0.212578 0.415965
v -0.310282 -0.261956 0.436153
v -0.324373 -0.147050 0.413856
v -0.303555 -0.233557 0.482554
v -0.311062 -0.242041 0.415669
v -0.325126 -0.244488 0.379713
v -0.320669 -0.252534 0.392494
v -0.345477 -0.248081 0.354550
v -0.331507 -0.250499 0.372476
v -0.345443 -0.248086 0.354586
v -0.357273 -0.246177 0.343212
v -0.346843 -0.211186 0.349579
v -0.345508 -0.248077 0.354514
v -0.335815 -0.185270 0.366389
v -0.353608 -0.123012 0.395836
v -0.321828 -0.228104 0.384742
v -0.353797 -0.203310 0.344284
v -0.313667 -0.280707 0.484373
v -0.293772 -0.256905 0.527565
v -0.300318 -0.244826 0.506839
v -0.297593 -0.236419 0.516721
v -0.294996 -0.218849 0.538462
v -0.294386 -0.198647 0.516459
v -0.295367 -0.296026 0.517093
v -0.313449 -0.274757 0.444513
v -0.302541 -0.227460 0.483766
v -0.302113 -0.216488 0.482568
v -0.314084 -0.158968 0.474938
v -0.304063 -0.163491 0.512311
v -0.304795 -0.313200 0.457671
v -0.319274 -0.286144 0.408025
v -0.342215 -0.284359 0.356395
v -0.293742 -0.331641 0.503186
v -0.291586 -0.310323 0.527765
v -0.313277 -0.325637 0.413538
v -0.294414 -0.337179 0.453557
v -0.217845 -0.354343 0.400450
v -0.237763 -0.361253 0.422222
v -0.232655 -0.364535 0.435792
v -0.216660 -0.356437 0.417982
v -0.282459 -0.356321 0.442612
v -0.299249 -0.348821 0.397603
v -0.257310 -0.368844 0.451958
v -0.289890 -0.343526 0.468257
v -0.276759 -0.347440 0.362091
v -0.245854 -0.345814 0.363767
v -0.194926 -0.353284 0.401418
v -0.192034 -0.312653 0.327545
v -0.234105 -0.329313 0.345575
v -0.302592 -0.328625 0.364558
v -0.319584 -0.316485 0.390667
v -0.335615 -0.289826 0.347534
v -0.295883 -0.304882 0.318794
v -0.322710 -0.282539 0.303184
v -0.344650 -0.273416 0.293582
v -0.273746 -0.332360 0.309057
v -0.261182 -0.333987 0.328513
v -0.272773 -0.332618 0.286879
v -0.251072 -0.320103 0.279485
v -0.267825 -0.331849 0.307978
v -0.222085 -0.311546 0.288699
v -0.277626 -0.158128 0.611414
v -0.300617 -0.132517 0.573973
v -0.300464 -0.181785 0.593839
v -0.282176 -0.122542 0.594288
v -0.303517 -0.118346 0.570074
v -0.285453 -0.108573 0.589977
v -0.258339 -0.121704 0.607435
v -0.311842 -0.106049 0.553625
v -0.304484 -0.151195 0.564221
v -0.303622 -0.173561 0.549179
v -0.315975 -0.135568 0.534429
v -0.300174 -0.202391 0.591195
v -0.315487 -0.126820 0.543162
v -0.265398 -0.208130 0.661603
v -0.277710 -0.248911 0.595851
v -0.291747 -0.229657 0.560461
v -0.291133 -0.237300 0.550404
v -0.265252 -0.282415 0.615592
v -0.265425 -0.306378 0.609247
v -0.257660 -0.268134 0.635632
v -0.331432 -0.001743 0.508078
v -0.274324 0.028285 0.483619
v -0.279574 0.035355 0.438310
v -0.306435 0.040905 0.401166
v -0.301924 0.030082 0.420654
v -0.249383 0.033190 0.522609
v -0.211955 0.064513 0.511603
v -0.316232 0.009341 0.542277
v -0.282078 -0.010237 0.582990
v -0.251142 0.007256 0.569282
v -0.266308 0.016327 0.560200
v -0.235481 0.031623 0.559977
v -0.188840 0.012100 0.576219
v -0.200834 0.062588 0.561046
v -0.324954 -0.006556 0.571523
v -0.188631 -0.023333 0.597552
v -0.227790 -0.020606 0.583047
v -0.349588 -0.024103 0.523761
v -0.351581 -0.048293 0.533670
v -0.332630 -0.037348 0.572149
v -0.343392 -0.087899 0.526871
v -0.322274 -0.076445 0.562078
v -0.314538 -0.035063 0.586812
v -0.272955 -0.030786 0.593802
v -0.275511 -0.043510 0.593844
v -0.256512 -0.043079 0.598719
v -0.244926 -0.043054 0.603271
v -0.213026 -0.055006 0.621121
v -0.207866 -0.104275 0.632170
v -0.207215 -0.127957 0.649088
v -0.233255 -0.079894 0.606869
v -0.276105 -0.083062 0.593355
v -0.251370 -0.128034 0.616148
v -0.293989 -0.080206 0.585793
v -0.307936 -0.104429 0.566723
v -0.289406 -0.094407 0.587132
v -0.364806 -0.031440 0.430381
v -0.363053 -0.030087 0.414921
v -0.371641 -0.032241 0.464900
v -0.368984 -0.030687 0.496672
v -0.351082 -0.009867 0.450543
v -0.326066 0.016825 0.409451
v -0.340742 0.002306 0.423116
v -0.342316 0.040106 0.368955
v -0.352853 0.080096 0.345077
v -0.340189 0.006904 0.413469
v -0.375822 -0.062226 0.503204
v -0.379066 -0.086860 0.470319
v -0.383384 -0.059791 0.475438
v -0.397741 -0.082934 0.440378
v -0.390671 -0.073186 0.445333
v -0.355928 -0.101531 0.495987
v -0.344711 -0.115046 0.434193
v -0.335300 -0.109016 0.519241
v -0.323700 -0.114839 0.534236
v -0.330117 -0.130992 0.462654
v -0.341859 -0.116620 0.486116
v 0.103320 0.068639 0.622585
v 0.116340 0.078401 0.588238
v 0.128521 0.078984 0.572692
v 0.121218 0.100283 0.562953
v 0.135570 0.088344 0.560220
v 0.092851 0.091214 0.582525
v 0.067449 0.088046 0.610199
v 0.087210 0.120395 0.545715
v 0.048363 0.117404 0.567241
v 0.111075 0.106524 0.558886
v 0.043981 0.050291 0.649435
v 0.047618 0.082407 0.626748
v 0.024272 0.073645 0.628821
v 0.014905 0.106337 0.613362
v 0.040276 0.103859 0.600283
v 0.028377 0.114177 0.596665
v 0.086956 0.073921 0.631202
v 0.003017 0.095381 0.618004
v -0.021520 0.057386 0.627414
v 0.075831 0.041779 0.668265
v 0.080631 0.029998 0.686403
v 0.088443 0.036594 0.673273
v 0.086320 0.025910 0.695324
v 0.043594 0.004275 0.696147
v 0.031728 0.013902 0.677939
v 0.118757 0.014854 0.693258
v 0.111005 0.013245 0.712948
v 0.110252 0.015245 0.706402
v 0.120720 0.009061 0.734499
v -0.126046 0.191121 0.527518
v -0.138258 0.194779 0.513423
v -0.102176 0.182875 0.578007
v -0.076275 0.203677 0.523930
v -0.073696 0.228201 0.485770
v -0.075605 0.227791 0.485105
v -0.084632 0.205658 0.515646
v -0.056924 0.196016 0.594033
v -0.095015 0.159093 0.607771
v -0.048140 0.180500 0.611820
v -0.065431 0.148778 0.618165
v -0.045616 0.210483 0.531066
v -0.061263 0.208948 0.529620
v -0.059057 0.217931 0.511352
v -0.046157 0.219196 0.512542
v -0.058163 0.229061 0.494615
v -0.046159 0.230520 0.495482
v -0.020701 0.259912 0.463057
v 0.010064 0.230613 0.494778
v -0.019721 0.210447 0.523386
v -0.023515 0.184207 0.596868
v -0.009427 0.193485 0.546559
v -0.006899 0.205539 0.531481
v -0.002349 0.215340 0.518169
v 0.032024 0.185628 0.506905
v 0.083449 0.207454 0.476006
v 0.016275 0.236788 0.489902
v 0.013099 0.158238 0.565376
v 0.041052 0.154174 0.540447
v 0.010291 0.135445 0.590458
v -0.008340 0.129872 0.611330
v -0.008074 0.106825 0.615332
v 0.017604 0.125857 0.593726
v -0.043848 0.140378 0.619072
v -0.072712 0.094481 0.623800
v -0.089307 0.034565 0.665879
v -0.049080 0.111045 0.618796
v -0.057007 0.058177 0.633919
v -0.058228 0.043952 0.643397
v -0.053586 0.083818 0.624656
v -0.049082 0.111050 0.618796
v -0.159022 0.142265 0.597326
v -0.117553 0.151170 0.607554
v -0.141975 0.162786 0.586064
v -0.174359 0.123513 0.561835
v -0.166072 0.165041 0.537439
v -0.174605 0.147559 0.530189
v -0.178776 0.156919 0.515280
v -0.155697 0.183699 0.521236
v -0.182768 0.097148 0.557288
v -0.175576 0.096743 0.577256
v -0.159295 0.038916 0.585736
v -0.132792 0.077971 0.611901
v -0.113473 0.074587 0.632153
v -0.103410 0.011999 0.717630
v 0.228769 0.160993 0.410435
v 0.213125 0.189400 0.416859
v 0.198020 0.182734 0.446432
v 0.216073 0.150704 0.441354
v 0.230635 0.113897 0.423237
v 0.190024 0.217450 0.413436
v 0.212475 0.241136 0.368764
v 0.195643 0.263978 0.376430
v 0.181178 0.247104 0.408038
v 0.246978 0.179857 0.382343
v 0.256654 0.188523 0.371025
v 0.270709 0.191140 0.361045
v 0.239867 0.126820 0.401894
v 0.248490 0.110462 0.399623
v 0.257633 0.200705 0.364258
v 0.193890 0.162914 0.502639
v 0.211836 0.141212 0.474566
v 0.167953 0.201847 0.470679
v 0.221601 0.111711 0.455612
v 0.146227 0.118157 0.541624
v 0.144097 0.098242 0.549167
v 0.149990 0.164133 0.520528
v 0.126510 0.128911 0.538215
v 0.118856 0.116976 0.547795
v 0.180429 0.121040 0.525986
v 0.157523 0.081010 0.543755
v 0.112281 0.157442 0.518014
v 0.166874 0.186202 0.495892
v 0.148019 0.233759 0.463397
v 0.129894 0.230851 0.471586
v 0.157088 0.233675 0.454519
v 0.184090 0.100670 0.516139
v 0.223102 0.095860 0.461536
v 0.204139 0.138271 0.501884
v 0.214525 0.086733 0.470312
v 0.225961 0.075756 0.457790
v 0.244399 0.073440 0.443276
v 0.233545 0.094370 0.443739
v 0.203276 0.065644 0.471725
v 0.131349 0.193952 0.490849
v 0.154394 0.201115 0.483887
v 0.094200 0.186719 0.488815
v 0.116193 0.164813 0.512567
v 0.085538 0.156400 0.519524
v 0.161791 0.085414 0.539637
v 0.167814 0.069161 0.534870
v 0.166335 0.041119 0.525443
v 0.160120 0.040836 0.560475
v 0.168490 -0.000989 0.550477
v 0.183253 0.033492 0.495241
v 0.189003 -0.002436 0.498222
v 0.196893 -0.046329 0.538404
v 0.187838 -0.004957 0.500921
v 0.183610 0.044945 0.494933
v 0.186746 0.072666 0.496012
v -0.072461 0.393503 0.347475
v -0.036825 0.400356 0.369951
v -0.029146 0.426612 0.363176
v -0.014798 0.429510 0.375848
v -0.017668 0.459377 0.367720
v -0.009688 0.439985 0.378636
v -0.000636 0.423594 0.386259
v -0.056564 0.359293 0.382788
v -0.043708 0.356828 0.392772
v -0.018717 0.373859 0.392343
v -0.114753 0.396418 0.333073
v -0.094736 0.331609 0.393466
v -0.028956 0.328969 0.428705
v -0.016509 0.335467 0.426868
v -0.026486 0.354883 0.403711
v -0.006285 0.343156 0.425320
v -0.017235 0.324608 0.434877
v 0.011026 0.356484 0.425653
v -0.065252 0.312409 0.437702
v -0.054637 0.263787 0.464017
v -0.002174 0.311265 0.444307
v -0.007013 0.328204 0.435744
v 0.006103 0.333957 0.437484
v 0.019743 0.281777 0.458294
v -0.052474 0.337163 0.409193
v -0.047222 0.347714 0.399751
v -0.042113 0.337104 0.414600
v 0.017068 0.382921 0.414928
v -0.100917 0.290283 0.431791
v -0.114712 0.282363 0.431492
v -0.124856 0.302738 0.413095
v -0.151794 0.323528 0.399981
v -0.131070 0.318974 0.402902
v -0.044571 0.259952 0.467215
v -0.058530 0.242942 0.479071
v -0.045627 0.244206 0.480263
v -0.070966 0.257684 0.460839
v 0.055273 0.395176 0.439554
v 0.028735 0.422060 0.409988
v 0.023246 0.421254 0.406745
v 0.001051 0.417996 0.388287
v 0.003568 0.351446 0.424750
v 0.145284 0.371264 0.428651
v 0.137243 0.357126 0.458266
v 0.167872 0.332036 0.401182
v 0.159366 0.348323 0.398468
v 0.166131 0.342606 0.387155
v 0.174066 0.338678 0.374818
v 0.154554 0.367699 0.385241
v 0.170242 0.386365 0.344549
v 0.187407 0.364384 0.332563
v 0.106688 0.416428 0.422006
v 0.120805 0.391855 0.444950
v 0.117678 0.429806 0.402312
v 0.106740 0.432582 0.409069
v 0.083958 0.464427 0.407744
v 0.081724 0.410787 0.438353
v 0.093541 0.373017 0.472730
v 0.068717 0.366889 0.468046
v 0.052997 0.414135 0.427974
v 0.073389 0.436974 0.424156
v 0.048961 0.427875 0.421633
v 0.090672 0.439080 0.415934
v 0.038307 0.332333 0.454617
v 0.024825 0.323734 0.449823
v 0.111692 0.274070 0.464242
v 0.119803 0.277390 0.462368
v 0.097550 0.352538 0.480036
v 0.094138 0.314256 0.472047
v 0.134557 0.310423 0.458116
v 0.070930 0.243281 0.465853
v 0.066765 0.285622 0.467006
v 0.149035 0.394292 0.382828
v 0.159589 0.413763 0.356542
v 0.139567 0.430680 0.380446
v 0.170387 0.452129 0.340453
v 0.137940 0.401923 0.401482
v 0.111994 0.465464 0.388685
v 0.052686 0.306953 0.466937
v 0.047375 0.289781 0.469587
v 0.040865 0.273438 0.474133
v 0.164989 0.313956 0.429515
v 0.178991 0.296469 0.396023
v 0.198303 0.294905 0.369233
v 0.179422 0.326196 0.381176
v 0.186118 0.324761 0.371578
v 0.171532 0.276720 0.414441
v 0.173351 0.246872 0.419241
v 0.176041 0.260653 0.410232
v 0.149252 0.268065 0.447574
v 0.146144 0.250587 0.456092
v 0.216345 0.323802 0.340653
v 0.236248 0.287864 0.339953
v 0.193509 0.323903 0.362430
v 0.192026 0.327504 0.360196
v 0.216978 0.265596 0.355818
v 0.214284 0.253174 0.361775
v 0.243224 0.313712 0.322740
v 0.262691 0.275558 0.330560
v 0.269210 0.300761 0.314104
v 0.194265 0.331196 0.353942
v 0.183543 0.334688 0.363894
v 0.217032 0.361024 0.315174
v 0.226852 0.358266 0.308250
v 0.218230 0.379787 0.307881
v 0.226694 0.377411 0.301914
v 0.220716 0.399236 0.303149
v 0.228723 0.396988 0.297506
v 0.249554 0.373558 0.280876
v -0.097497 0.547576 0.304718
v -0.104302 0.561848 0.306682
v -0.111871 0.575406 0.310139
v -0.071218 0.537885 0.315596
v -0.124552 0.537699 0.291520
v -0.145601 0.466065 0.295483
v -0.183791 0.443156 0.310788
v -0.150116 0.484125 0.291028
v -0.120530 0.486477 0.294637
v -0.082849 0.449505 0.321241
v -0.067719 0.457086 0.328357
v -0.058337 0.466393 0.332375
v -0.065275 0.451827 0.330396
v -0.041123 0.481982 0.343941
v -0.069558 0.442847 0.330205
v -0.055834 0.450396 0.335937
v -0.043422 0.458314 0.343105
v -0.122761 0.419385 0.323964
v -0.113596 0.431139 0.315288
v -0.159998 0.412303 0.330036
v -0.152740 0.410997 0.328684
v -0.025344 0.499903 0.362487
v -0.051594 0.546615 0.337906
v -0.047121 0.493337 0.338274
v -0.013138 0.537353 0.369117
v -0.041437 0.564676 0.345503
v -0.054091 0.576361 0.340286
v -0.065003 0.563940 0.332416
v -0.068374 0.590209 0.337084
v -0.078697 0.578453 0.329640
v -0.057218 0.585096 0.338080
v -0.080432 0.459090 0.320949
v 0.068950 0.646081 0.295192
v 0.023431 0.651625 0.324277
v 0.041116 0.616568 0.336544
v 0.008050 0.684012 0.324163
v 0.010886 0.664959 0.326381
v 0.030513 0.581884 0.355696
v 0.052348 0.585721 0.348130
v 0.022193 0.564664 0.369986
v -0.002133 0.604331 0.343364
v 0.008914 0.644668 0.332710
v -0.000244 0.662095 0.332158
v -0.014017 0.675314 0.337404
v -0.020393 0.716526 0.343647
v -0.020552 0.645193 0.338075
v 0.081577 0.601629 0.330204
v 0.094519 0.597466 0.330121
v 0.102855 0.607987 0.320074
v 0.127193 0.592500 0.333053
v 0.092811 0.572972 0.345977
v 0.009792 0.514497 0.402994
v 0.001700 0.469411 0.392804
v 0.109941 0.539479 0.372422
v 0.063183 0.520869 0.409072
v 0.128550 0.509277 0.372060
v 0.045405 0.545262 0.393140
v 0.057805 0.560958 0.367554
v 0.055727 0.566163 0.363944
v 0.025351 0.484422 0.411793
v 0.032711 0.448481 0.410869
v 0.038942 0.453517 0.413588
v -0.005182 0.450476 0.382277
v 0.059794 0.470322 0.416780
v 0.086674 0.453377 0.410949
v 0.044006 0.441910 0.416778
v 0.031728 0.520296 0.412233
v 0.089172 0.549731 0.370411
v 0.118898 0.525644 0.374103
v 0.132313 0.531697 0.368498
v 0.116693 0.559180 0.358507
v -0.022138 0.475005 0.362136
v -0.032283 0.466899 0.351736
v 0.007828 0.458203 0.394213
v -0.013897 0.552013 0.361825
v -0.029125 0.567901 0.348043
v -0.049673 0.584736 0.340307
v -0.051769 0.619491 0.332886
v 0.154061 0.521313 0.362710
v 0.138065 0.515941 0.367745
v 0.159544 0.475098 0.357461
v 0.106034 0.444960 0.402014
v 0.101127 0.661411 0.219623
v 0.054644 0.691077 0.212033
v 0.078320 0.668544 0.235861
v 0.068609 0.674333 0.242660
v 0.075563 0.649731 0.285051
v 0.120337 0.631902 0.256881
v 0.128013 0.670708 0.173606
v 0.132736 0.679132 0.157711
v 0.083230 0.685034 0.168665
v 0.137769 0.638415 0.227976
v 0.147550 0.631052 0.237525
v 0.156953 0.625933 0.248157
v 0.239723 0.479362 0.313404
v 0.269798 0.507410 0.301163
v 0.253355 0.530782 0.317435
v 0.225382 0.508236 0.329333
v 0.260527 0.554600 0.289108
v 0.279573 0.530545 0.254638
v 0.248159 0.559942 0.249368
v 0.193638 0.494747 0.336613
v 0.236695 0.423076 0.291526
v 0.261837 0.441405 0.280288
v 0.229409 0.439874 0.301721
v 0.232898 0.416572 0.295121
v 0.224435 0.418948 0.301087
v 0.190601 0.432248 0.321638
v 0.222704 0.493343 0.178967
v 0.200716 0.488704 0.134789
v 0.193296 0.524534 0.159545
v 0.214065 0.468162 0.162613
v 0.219902 0.432931 0.149153
v 0.199484 0.459470 0.108633
v 0.231111 0.496309 0.190471
v 0.213356 0.539618 0.190684
v 0.273862 0.508673 0.225155
v 0.179716 0.519773 0.112384
v 0.274048 0.435860 0.256540
v 0.280363 0.397992 0.251116
v 0.274541 0.432500 0.252251
v 0.272837 0.416799 0.232738
v 0.278278 0.468374 0.250761
v 0.282558 0.495415 0.280537
v 0.258478 0.445871 0.210983
v 0.249649 0.477157 0.205153
v 0.241192 0.434701 0.181397
v 0.243625 0.455152 0.194397
v 0.240689 0.415612 0.163552
v 0.240605 0.434407 0.180371
v 0.240689 0.415593 0.163533
v 0.270538 0.403945 0.267373
v 0.281746 0.370064 0.265475
v 0.270541 0.403944 0.267374
v 0.243055 0.547192 0.215078
v 0.230888 0.547954 0.205416
v 0.215255 0.576631 0.192096
v 0.217051 0.582495 0.233362
v 0.309202 0.342896 0.176345
v 0.275889 0.396161 0.217829
v 0.326746 0.339815 0.197442
v 0.343067 0.330815 0.190169
v 0.198561 0.593271 0.359480
v 0.241815 0.561906 0.342293
v 0.238014 0.598829 0.331300
v 0.239036 0.593794 0.283824
v 0.218241 0.546497 0.356575
v 0.188109 0.532975 0.358276
v 0.165283 0.521816 0.359661
v 0.195966 0.556690 0.363776
v 0.154770 0.557523 0.361454
v 0.146310 0.537767 0.364595
v 0.143632 0.573815 0.351520
v 0.130326 0.565893 0.354369
v 0.203139 0.623463 0.320330
v 0.177565 0.620753 0.271072
v 0.177697 0.621468 0.300471
v 0.166986 0.622340 0.258841
v 0.198741 0.614874 0.245140
v 0.172028 0.613228 0.329784
v 0.127898 0.605558 0.322957
v 0.146540 0.613743 0.314469
v 0.152350 0.621205 0.296600
v 0.125806 0.625251 0.296559
v 0.184099 0.522055 0.355202
v 0.231309 0.611298 0.301890
v 0.210073 0.605228 0.243909
v 0.201275 0.613400 0.227990
v 0.195111 0.622483 0.211340
v 0.191607 0.633661 0.186880
v 0.205942 0.507323 -0.007999
v 0.204020 0.497057 0.035445
v 0.226228 0.457642 -0.000805
v 0.217247 0.443927 0.040847
v 0.223728 0.428401 0.043305
v 0.200052 0.475371 0.063455
v 0.186394 0.541572 0.037875
v 0.181260 0.522880 0.063835
v 0.196494 0.491420 0.061635
v 0.194704 0.489843 0.073785
v 0.193645 0.487352 0.096990
v 0.260428 0.413185 -0.009826
v 0.248521 0.437346 -0.016804
v 0.278203 0.420965 -0.032217
v 0.248518 0.437347 -0.016805
v 0.041229 0.699677 0.274873
v 0.059775 0.680893 0.249942
v 0.036628 0.692067 0.289854
v 0.017652 0.721888 0.220542
v 0.014109 0.744688 0.273344
v 0.016896 0.740490 0.301316
v 0.056207 0.674848 0.277827
v -0.135706 0.648612 0.356891
v -0.182604 0.669399 0.368155
v -0.150527 0.623577 0.342153
v -0.211229 0.620332 0.330784
v -0.108028 0.670503 0.353751
v -0.122464 0.687587 0.361175
v -0.100571 0.683161 0.356241
v -0.087229 0.703648 0.363187
v -0.075327 0.666599 0.341034
v -0.128478 0.599913 0.321720
v -0.120044 0.588129 0.315148
v -0.148579 0.588631 0.308991
v -0.102793 0.580873 0.316393
v -0.111299 0.603752 0.330618
v -0.097815 0.617460 0.339439
v -0.093962 0.591585 0.328932
v -0.083053 0.604007 0.336801
v -0.098555 0.628889 0.340887
v -0.101364 0.636159 0.343335
v -0.084960 0.618624 0.338055
v -0.212056 0.566587 0.310625
v -0.241863 0.606099 0.309949
v -0.203236 0.667866 0.362855
v -0.195664 0.741455 0.332755
v -0.171058 0.762825 0.313129
v -0.171509 0.772889 0.296689
v -0.155033 0.776331 0.309560
v -0.166853 0.749948 0.337886
v -0.191586 0.757554 0.293955
v -0.202078 0.707614 0.365780
v -0.163040 0.726630 0.362357
v -0.162941 0.752344 0.339159
v -0.122596 0.753094 0.372306
v -0.152382 0.758279 0.341469
v -0.137208 0.703802 0.365952
v -0.127275 0.710920 0.367609
v -0.254716 0.715307 0.319912
v -0.251487 0.679715 0.336766
v -0.243703 0.731947 0.304300
v -0.209051 0.749353 0.290738
v -0.196496 0.758120 0.286695
v -0.184928 0.768265 0.283382
v -0.215095 0.754559 0.273688
v -0.185596 0.789020 0.254624
v -0.267504 0.730647 0.269919
v -0.205990 0.770027 0.258250
v -0.210670 0.782061 0.234505
v -0.248720 0.753971 0.238435
v -0.275741 0.692231 0.308567
v -0.279895 0.718418 0.263240
v -0.281952 0.737461 0.245816
v -0.304407 0.693993 0.235399
v -0.267693 0.628579 0.307561
v -0.269124 0.636218 0.308147
v -0.310461 0.620079 0.278276
v -0.289569 0.602794 0.294670
v -0.295482 0.664258 0.288537
v -0.289403 0.683189 0.283593
v -0.297235 0.673886 0.279137
v -0.305997 0.665307 0.274982
v -0.257367 0.518887 0.315925
v -0.269457 0.573737 0.297850
v -0.284211 0.545370 0.301032
v -0.037420 0.826033 0.269157
v -0.010142 0.800519 0.264551
v -0.033068 0.800467 0.212177
v -0.000855 0.750303 0.213939
v -0.013754 0.750212 0.181605
v 0.002996 0.802502 0.312758
v -0.017674 0.819521 0.338648
v -0.058409 0.836074 0.296325
v -0.086358 0.827939 0.317338
v -0.050945 0.824465 0.334816
v -0.029905 0.777979 0.369914
v -0.001702 0.756601 0.344317
v 0.000811 0.787533 0.341137
v -0.049608 0.807058 0.362621
v -0.000760 0.720611 0.330722
v 0.006233 0.703648 0.323064
v -0.098479 0.783283 0.384472
v -0.060829 0.768006 0.394434
v -0.081497 0.739759 0.388121
v -0.108895 0.723420 0.373371
v -0.117308 0.717669 0.370304
v -0.122157 0.782975 0.352110
v -0.142427 0.765054 0.344148
v -0.105799 0.710934 0.368777
v -0.097520 0.807380 0.355365
v -0.114314 0.813824 0.322319
v -0.044528 0.744190 0.380156
v -0.040196 0.685071 0.346421
v -0.033508 0.707846 0.352981
v -0.026589 0.689931 0.344230
v -0.123236 0.854659 0.216904
v -0.072868 0.851344 0.240000
v -0.103807 0.848565 0.186145
v -0.083213 0.836969 0.178271
v -0.110917 0.851744 0.279001
v -0.093739 0.860106 0.260284
v -0.132389 0.836676 0.286124
v -0.147352 0.846316 0.243755
v -0.156093 0.816107 0.270226
v -0.155843 0.794310 0.290317
v -0.164521 0.783489 0.291541
v -0.122447 0.813606 0.130298
v -0.161056 0.856179 0.171329
v -0.056025 0.818369 0.164951
v -0.053094 0.803564 0.131295
v -0.062430 0.806684 0.123277
v -0.033159 0.771300 0.103812
v -0.040656 0.797522 0.074861
v -0.041791 0.799147 0.166000
v -0.049691 0.798677 0.094521
v -0.077172 0.813147 0.133344
v -0.014485 0.760305 0.073971
v -0.004143 0.776637 0.040238
v -0.032043 0.799896 0.054682
v -0.067901 0.806788 0.119217
v -0.033461 0.777346 0.148904
v 0.016006 0.729735 0.108905
v -0.017049 0.755155 0.133493
v 0.057815 0.723268 0.087141
v -0.031195 0.773658 0.146990
v -0.033462 0.777343 0.148904
v -0.026580 0.766447 0.142871
v -0.009073 0.747727 0.126371
v 0.088216 0.726679 0.073275
v 0.088120 0.726651 0.073613
v 0.019894 0.725875 0.121463
v 0.033563 0.721945 0.096967
v -0.017691 0.755062 0.145573
v 0.057386 0.717121 0.109688
v -0.192183 0.822352 0.228133
v -0.180416 0.851194 0.207782
v -0.225962 0.817042 0.201124
v -0.243102 0.816071 0.192398
v -0.161293 0.829648 0.145636
v -0.211049 0.817966 0.148804
v -0.230204 0.816868 0.147145
v -0.215505 0.801435 0.142116
v -0.218407 0.772612 0.121409
v -0.134285 0.813526 0.128254
v -0.109379 0.800908 0.102767
v -0.149001 0.783481 0.119657
v -0.109379 0.800905 0.102763
v -0.195961 0.775506 0.122378
v -0.195423 0.794810 0.242514
v -0.200177 0.781742 0.249909
# 9022 vertices, 0 vertices normals

f 1 2 3
f 4 5 6
f 4 6 7
f 5 8 6
f 9 4 7
f 1 10 11
f 11 10 12
f 12 10 13
f 12 13 14
f 10 15 16
f 10 16 13
f 15 17 18
f 15 18 19
f 15 19 16
f 10 1 3
f 10 3 8
f 8 15 10
f 15 8 5
f 5 17 15
f 20 11 21
f 11 14 21
f 20 1 11
f 21 22 20
f 23 24 25
f 26 4 24
f 24 23 26
f 26 27 28
f 28 4 26
f 4 9 24
f 9 25 24
f 29 30 9
f 4 31 17
f 31 28 17
f 17 5 4
f 19 17 28
f 28 32 19
f 33 1 20
f 34 35 36
f 36 37 34
f 36 33 20
f 20 22 37
f 37 36 20
f 38 33 39
f 40 39 41
f 41 39 42
f 43 1 33
f 39 44 38
f 39 45 44
f 46 45 40
f 45 39 40
f 33 38 47
f 43 33 47
f 43 47 48
f 2 1 43
f 43 49 2
f 50 51 52
f 53 50 52
f 54 53 52
f 54 52 55
f 49 43 52
f 52 51 49
f 56 57 58
f 57 59 58
f 60 56 61
f 56 60 57
f 3 61 8
f 60 3 2
f 60 61 3
f 62 63 59
f 64 63 65
f 64 65 62
f 59 57 62
f 66 67 68
f 69 70 67
f 69 71 70
f 71 72 70
f 67 66 73
f 73 71 67
f 74 71 75
f 75 72 74
f 72 75 76
f 72 76 77
f 78 67 70
f 79 68 67
f 79 67 78
f 70 72 80
f 80 78 70
f 80 72 81
f 82 83 80
f 82 80 81
f 68 64 62
f 68 79 64
f 79 84 64
f 79 85 84
f 57 68 62
f 86 85 78
f 78 87 86
f 80 83 87
f 87 78 80
f 78 85 79
f 64 85 63
f 88 63 85
f 88 85 89
f 90 88 89
f 66 2 73
f 66 68 60
f 60 2 66
f 71 73 91
f 49 51 73
f 73 2 49
f 51 92 73
f 60 68 57
f 93 94 95
f 94 96 95
f 97 93 95
f 58 59 98
f 99 61 56
f 56 97 99
f 97 56 58
f 58 93 97
f 58 98 93
f 61 100 101
f 61 101 8
f 100 102 7
f 100 7 101
f 99 100 61
f 103 104 105
f 104 106 105
f 104 107 106
f 107 108 106
f 105 109 110
f 105 106 109
f 106 111 109
f 110 109 96
f 98 103 105
f 105 93 98
f 110 94 105
f 94 93 105
f 110 96 94
f 112 108 107
f 107 113 112
f 109 111 114
f 96 109 115
f 109 114 115
f 114 111 116
f 102 96 115
f 102 100 96
f 117 29 9
f 102 117 7
f 117 9 7
f 117 115 114
f 118 119 120
f 119 63 120
f 63 121 120
f 118 120 103
f 98 118 103
f 118 98 59
f 59 63 118
f 63 121 122
f 121 63 88
f 120 121 123
f 107 103 120
f 123 113 107
f 123 107 120
f 124 123 121
f 124 121 125
f 99 97 95
f 100 99 95
f 96 100 95
f 126 127 128
f 129 130 131
f 132 129 131
f 131 133 134
f 134 133 135
f 131 135 136
f 136 135 137
f 137 135 138
f 136 132 131
f 127 139 140
f 140 139 141
f 140 141 142
f 128 127 140
f 140 143 128
f 144 145 146
f 146 147 148
f 146 147 149
f 150 144 146
f 146 149 150
f 126 145 151
f 145 152 151
f 152 153 154
f 153 130 129
f 153 129 154
f 126 128 145
f 144 152 145
f 152 144 153
f 150 155 153
f 150 156 155
f 150 157 156
f 150 153 144
f 158 157 149
f 149 159 158
f 149 157 150
f 157 160 155
f 160 157 161
f 162 163 164
f 128 164 146
f 146 145 128
f 164 147 146
f 165 166 128
f 162 167 163
f 164 128 162
f 167 162 168
f 130 153 169
f 169 153 170
f 169 170 171
f 172 169 171
f 173 130 169
f 173 169 172
f 174 172 175
f 155 160 171
f 155 171 153
f 171 160 176
f 171 176 177
f 128 143 165
f 143 178 165
f 166 165 179
f 180 181 182
f 180 183 173
f 180 182 184
f 184 183 180
f 184 182 185
f 186 182 181
f 174 187 186
f 181 172 174
f 174 186 181
f 173 172 181
f 188 133 189
f 188 133 131
f 131 130 188
f 190 133 188
f 188 130 173
f 173 183 188
f 184 191 190
f 190 183 184
f 192 193 194
f 195 196 194
f 193 197 194
f 197 195 194
f 129 132 192
f 127 126 198
f 152 154 199
f 199 154 129
f 126 151 198
f 200 151 152
f 201 202 203
f 202 203 204
f 204 192 202
f 205 204 203
f 203 206 205
f 132 136 202
f 202 192 132
f 192 204 207
f 204 208 207
f 204 209 208
f 209 205 208
f 207 210 211
f 207 212 210
f 207 208 212
f 208 213 212
f 207 193 192
f 193 207 211
f 214 116 210
f 210 213 214
f 210 116 211
f 198 195 215
f 198 215 216
f 216 215 217
f 217 215 108
f 108 215 106
f 195 197 218
f 195 218 215
f 215 218 111
f 215 111 106
f 197 211 218
f 218 211 111
f 193 211 197
f 216 108 219
f 219 198 216
f 219 108 112
f 211 116 111
f 200 152 196
f 152 199 196
f 199 194 196
f 127 198 220
f 198 151 195
f 127 220 221
f 222 220 219
f 219 223 222
f 223 219 112
f 220 198 219
f 112 113 224
f 223 112 224
f 225 223 224
f 223 225 222
f 194 199 192
f 199 129 192
f 151 200 195
f 200 196 195
f 226 227 228
f 228 229 226
f 228 227 230
f 227 231 230
f 232 231 233
f 231 232 230
f 234 235 232
f 232 233 234
f 236 237 238
f 238 239 236
f 237 240 241
f 238 237 241
f 239 238 242
f 243 242 238
f 230 244 245
f 246 247 245
f 246 244 248
f 246 245 244
f 249 247 246
f 230 232 244
f 250 232 235
f 244 232 250
f 228 251 229
f 252 253 254
f 239 229 251
f 239 251 236
f 255 237 236
f 256 257 240
f 240 258 256
f 259 258 255
f 259 255 260
f 240 237 255
f 255 258 240
f 230 261 228
f 262 247 249
f 230 245 261
f 262 263 264
f 264 247 262
f 249 263 262
f 245 247 265
f 261 245 265
f 264 266 265
f 265 247 264
f 251 228 261
f 254 251 261
f 254 261 252
f 226 267 268
f 269 270 271
f 269 270 233
f 227 226 269
f 269 233 227
f 269 226 268
f 268 270 269
f 229 272 273
f 272 229 274
f 274 229 275
f 276 277 278
f 277 279 278
f 280 279 276
f 281 282 280
f 280 276 281
f 278 283 284
f 276 285 286
f 286 285 287
f 287 285 288
f 274 285 276
f 286 289 281
f 281 276 286
f 290 291 288
f 272 276 292
f 272 292 293
f 293 292 294
f 293 294 295
f 295 294 284
f 295 284 296
f 274 276 272
f 293 296 297
f 298 297 296
f 276 278 292
f 278 284 292
f 272 299 273
f 297 300 299
f 300 297 298
f 293 297 272
f 299 300 273
f 285 275 290
f 301 302 275
f 302 301 303
f 304 305 306
f 307 305 303
f 305 308 306
f 307 308 305
f 275 285 274
f 309 301 275
f 301 309 310
f 311 301 310
f 310 312 311
f 313 312 310
f 313 310 314
f 315 316 317
f 309 315 318
f 309 318 319
f 320 315 309
f 309 275 320
f 242 320 239
f 229 239 320
f 320 275 229
f 243 321 242
f 316 315 322
f 315 320 322
f 323 324 316
f 323 316 322
f 323 322 325
f 326 291 290
f 326 327 291
f 328 329 327
f 329 328 330
f 327 326 328
f 303 305 302
f 275 302 326
f 326 290 275
f 331 302 305
f 302 331 326
f 331 305 304
f 332 333 334
f 335 334 332
f 336 332 337
f 337 338 336
f 332 334 337
f 339 340 341
f 342 341 343
f 343 344 342
f 336 343 339
f 339 332 336
f 343 341 339
f 345 335 339
f 339 341 345
f 335 332 339
f 343 336 346
f 347 344 343
f 347 343 346
f 348 349 350
f 348 350 351
f 336 338 352
f 353 354 352
f 352 338 353
f 351 336 352
f 351 352 348
f 355 356 357
f 357 356 358
f 355 358 359
f 360 361 355
f 361 356 355
f 355 362 360
f 355 363 362
f 363 364 362
f 365 366 367
f 363 355 365
f 367 368 363
f 363 365 367
f 369 370 361
f 360 371 369
f 369 371 372
f 370 373 374
f 373 370 372
f 370 375 361
f 375 370 376
f 377 366 365
f 365 378 377
f 377 378 379
f 355 359 365
f 359 378 365
f 378 359 380
f 381 382 383
f 383 384 381
f 381 384 385
f 385 386 381
f 387 388 384
f 388 387 389
f 389 390 388
f 385 388 391
f 385 384 388
f 392 393 341
f 392 341 342
f 342 394 392
f 384 395 387
f 384 396 395
f 396 397 395
f 387 395 398
f 395 399 398
f 395 400 399
f 401 387 398
f 383 402 384
f 402 397 384
f 398 400 403
f 404 403 400
f 394 389 401
f 394 405 389
f 405 406 389
f 405 407 406
f 407 408 406
f 401 389 387
f 389 406 409
f 406 410 409
f 411 412 405
f 405 394 411
f 412 408 405
f 390 389 410
f 410 413 390
f 394 398 414
f 398 394 401
f 394 403 392
f 403 415 392
f 403 404 416
f 416 415 403
f 416 404 417
f 398 403 414
f 345 341 392
f 416 335 345
f 345 415 416
f 342 344 418
f 411 394 342
f 411 342 418
f 418 419 420
f 418 344 419
f 418 421 411
f 412 411 422
f 422 423 412
f 424 425 426
f 425 427 428
f 429 425 428
f 428 430 429
f 431 425 429
f 432 431 433
f 431 430 434
f 434 433 431
f 435 431 432
f 426 425 431
f 431 436 426
f 431 435 436
f 437 438 435
f 438 426 435
f 426 439 424
f 440 441 442
f 441 334 442
f 441 443 334
f 441 337 334
f 439 444 445
f 439 445 424
f 424 445 446
f 446 445 447
f 446 447 448
f 444 449 445
f 445 449 450
f 445 450 451
f 445 451 447
f 424 448 425
f 452 451 453
f 453 416 452
f 453 451 449
f 454 455 456
f 456 457 458
f 456 457 459
f 456 459 454
f 459 457 460
f 455 457 456
f 461 454 462
f 462 454 463
f 463 464 465
f 461 463 466
f 375 463 465
f 464 467 468
f 463 454 467
f 467 464 463
f 455 469 470
f 455 470 471
f 472 471 473
f 472 473 457
f 469 439 470
f 455 454 474
f 474 469 455
f 472 457 455
f 475 473 476
f 476 473 471
f 471 470 476
f 477 478 476
f 477 479 478
f 426 438 477
f 480 439 426
f 426 477 480
f 479 477 438
f 480 476 470
f 470 439 480
f 481 475 476
f 476 478 481
f 442 449 440
f 334 335 442
f 416 453 482
f 482 335 416
f 453 442 482
f 442 453 449
f 483 484 485
f 486 485 337
f 337 483 486
f 485 487 337
f 466 483 337
f 487 373 372
f 488 373 487
f 487 485 488
f 489 373 488
f 489 488 374
f 485 463 375
f 484 466 463
f 463 485 484
f 485 375 376
f 485 376 490
f 491 467 459
f 460 492 491
f 491 459 460
f 459 467 454
f 491 492 493
f 494 495 468
f 494 468 467
f 494 467 496
f 444 439 469
f 474 461 469
f 461 444 469
f 440 461 337
f 441 440 337
f 487 372 371
f 337 461 466
f 454 461 474
f 449 444 440
f 444 461 440
f 497 498 499
f 499 500 501
f 501 502 499
f 500 503 504
f 499 498 504
f 499 504 500
f 500 504 505
f 504 506 505
f 500 507 508
f 508 509 510
f 508 510 500
f 511 512 513
f 511 514 512
f 510 509 511
f 513 512 515
f 515 510 513
f 501 500 510
f 501 510 515
f 505 516 517
f 518 519 505
f 505 516 518
f 519 500 505
f 505 506 516
f 507 520 521
f 521 520 522
f 507 500 519
f 519 520 507
f 523 522 524
f 523 524 525
f 523 508 507
f 522 523 507
f 525 526 508
f 508 523 525
f 526 509 508
f 527 526 525
f 526 528 529
f 526 529 530
f 526 527 528
f 531 532 533
f 534 535 536
f 535 534 537
f 537 538 535
f 538 537 531
f 532 404 533
f 536 524 534
f 539 540 541
f 539 541 542
f 542 541 543
f 543 541 395
f 543 395 397
f 540 533 544
f 540 544 541
f 541 544 545
f 541 545 400
f 541 400 395
f 542 397 546
f 402 546 397
f 544 533 404
f 404 400 544
f 547 548 549
f 547 549 550
f 547 551 552
f 551 553 552
f 553 550 554
f 550 553 551
f 555 556 548
f 556 557 549
f 556 558 559
f 558 557 559
f 549 548 556
f 560 546 402
f 548 539 555
f 539 548 538
f 539 538 540
f 555 560 556
f 560 558 556
f 558 402 561
f 555 539 542
f 542 546 555
f 402 562 563
f 564 549 557
f 565 566 564
f 564 557 565
f 550 549 554
f 567 568 569
f 569 570 571
f 569 568 570
f 572 573 574
f 571 574 569
f 575 576 577
f 577 568 575
f 576 578 577
f 568 579 580
f 568 577 579
f 527 525 524
f 581 582 583
f 584 585 527
f 524 536 584
f 584 527 524
f 585 581 527
f 581 583 527
f 548 584 536
f 536 535 548
f 535 538 548
f 586 587 588
f 586 588 589
f 585 584 590
f 581 591 582
f 547 567 548
f 592 567 569
f 593 569 574
f 592 569 593
f 584 548 567
f 594 584 567
f 595 586 594
f 595 587 586
f 595 594 567
f 552 596 597
f 547 552 597
f 567 547 597
f 597 568 567
f 568 597 575
f 576 575 598
f 598 578 576
f 538 531 540
f 531 533 540
f 534 599 537
f 599 531 537
f 531 600 532
f 531 599 601
f 601 602 531
f 602 600 531
f 603 534 522
f 522 534 524
f 604 428 427
f 605 602 447
f 605 447 606
f 606 447 451
f 602 604 427
f 602 427 447
f 447 427 607
f 447 607 448
f 605 451 452
f 427 425 448
f 603 522 608
f 608 522 609
f 609 522 520
f 610 603 608
f 608 520 610
f 602 605 600
f 600 404 532
f 417 611 452
f 452 416 417
f 600 605 452
f 452 611 600
f 404 611 417
f 612 613 428
f 613 614 615
f 616 617 614
f 617 618 619
f 613 618 616
f 617 619 620
f 617 620 621
f 615 428 613
f 622 614 617
f 622 617 623
f 603 610 612
f 624 625 626
f 601 603 612
f 610 520 624
f 627 624 520
f 519 625 627
f 627 520 519
f 625 519 628
f 625 628 629
f 626 625 618
f 610 626 613
f 613 612 610
f 626 618 613
f 619 618 625
f 619 625 630
f 630 631 619
f 428 604 612
f 615 614 622
f 615 430 428
f 430 615 434
f 599 534 603
f 601 612 604
f 602 601 604
f 603 601 599
f 506 632 504
f 506 504 498
f 498 633 506
f 634 635 636
f 634 637 635
f 636 633 638
f 636 635 633
f 639 640 634
f 639 641 640
f 641 642 640
f 642 643 640
f 636 639 634
f 641 644 643
f 645 640 643
f 646 634 640
f 640 645 646
f 638 633 498
f 647 644 648
f 639 648 641
f 648 644 641
f 643 644 649
f 649 650 643
f 639 644 647
f 651 652 653
f 646 654 653
f 651 634 646
f 646 653 651
f 651 653 655
f 637 634 651
f 651 655 637
f 656 657 658
f 659 656 639
f 656 644 639
f 649 644 658
f 660 661 662
f 662 659 660
f 657 659 662
f 662 658 657
f 662 663 664
f 662 661 663
f 658 662 664
f 658 664 665
f 638 666 667
f 666 668 667
f 668 669 667
f 638 667 639
f 636 638 639
f 670 501 666
f 666 638 670
f 501 669 666
f 515 669 501
f 660 659 667
f 660 667 669
f 659 639 667
f 671 661 660
f 660 669 671
f 670 672 502
f 672 497 502
f 670 638 498
f 498 497 670
f 670 502 501
f 635 673 633
f 674 635 637
f 675 676 677
f 675 678 676
f 678 679 676
f 677 680 681
f 677 676 680
f 676 682 680
f 676 683 682
f 674 675 677
f 677 673 674
f 673 677 681
f 684 685 679
f 684 679 675
f 683 686 680
f 675 637 655
f 675 655 684
f 684 655 687
f 687 655 688
f 674 637 675
f 688 685 684
f 673 635 674
f 681 686 689
f 689 686 690
f 690 691 681
f 680 686 681
f 692 681 691
f 691 631 692
f 693 516 694
f 693 516 506
f 633 673 693
f 693 506 633
f 518 516 693
f 673 681 692
f 673 692 695
f 696 695 697
f 698 697 518
f 518 696 698
f 673 696 693
f 696 518 693
f 697 519 518
f 519 697 628
f 692 631 695
f 631 697 695
f 697 631 630
f 699 700 701
f 700 702 703
f 701 700 703
f 700 699 704
f 704 699 705
f 704 706 707
f 707 700 704
f 708 709 707
f 707 706 708
f 710 707 711
f 700 710 712
f 710 713 83
f 83 712 710
f 710 711 713
f 714 711 707
f 707 709 714
f 702 700 715
f 715 700 716
f 717 716 718
f 719 720 717
f 715 717 720
f 715 720 702
f 719 718 75
f 75 720 719
f 75 718 76
f 82 712 83
f 712 716 700
f 82 718 716
f 82 716 712
f 718 82 81
f 718 81 721
f 722 723 724
f 725 726 727
f 724 728 725
f 725 727 724
f 729 730 705
f 730 731 705
f 724 723 731
f 729 728 724
f 724 731 729
f 729 705 699
f 725 732 733
f 733 732 726
f 725 728 732
f 728 729 734
f 735 732 728
f 734 729 701
f 699 701 729
f 736 737 738
f 738 737 739
f 738 739 740
f 740 739 741
f 736 742 737
f 739 737 743
f 738 741 744
f 744 736 738
f 745 743 746
f 746 747 745
f 746 743 742
f 748 749 736
f 736 744 748
f 750 736 749
f 751 736 750
f 751 750 752
f 752 750 753
f 753 754 751
f 751 755 736
f 755 756 757
f 756 754 757
f 751 754 755
f 755 757 758
f 755 758 759
f 759 736 755
f 758 760 759
f 761 762 760
f 758 761 760
f 763 764 765
f 765 764 759
f 766 767 763
f 766 763 765
f 736 759 764
f 746 764 768
f 769 768 770
f 770 746 769
f 736 746 742
f 770 747 746
f 770 768 771
f 763 768 764
f 768 763 772
f 768 772 773
f 748 774 749
f 775 776 777
f 777 776 778
f 775 778 749
f 749 774 775
f 775 774 776
f 748 779 780
f 748 780 774
f 781 782 723
f 783 784 785
f 786 781 726
f 723 787 727
f 787 722 727
f 723 727 726
f 726 781 723
f 788 789 649
f 649 790 788
f 783 788 790
f 783 650 789
f 650 649 789
f 791 792 793
f 794 795 791
f 791 781 786
f 791 795 781
f 796 797 785
f 797 796 794
f 794 793 797
f 794 791 793
f 792 798 799
f 799 800 801
f 801 800 802
f 799 798 803
f 799 803 800
f 800 803 804
f 798 792 791
f 798 791 786
f 799 802 776
f 786 732 798
f 732 804 798
f 786 726 805
f 805 726 732
f 799 776 774
f 774 792 799
f 806 807 808
f 774 780 808
f 806 792 774
f 774 808 806
f 809 808 810
f 811 806 808
f 808 812 811
f 812 808 813
f 814 815 812
f 814 812 813
f 814 813 816
f 817 792 818
f 817 797 793
f 793 792 817
f 818 792 806
f 806 811 818
f 819 820 817
f 820 819 821
f 811 822 819
f 819 817 811
f 822 823 824
f 819 822 825
f 819 825 826
f 822 824 825
f 797 817 827
f 827 817 820
f 797 820 828
f 785 797 828
f 785 828 829
f 829 828 650
f 785 650 783
f 643 820 645
f 650 828 820
f 820 643 650
f 784 796 785
f 796 830 794
f 830 795 794
f 795 782 781
f 796 784 831
f 796 831 830
f 782 705 832
f 832 705 731
f 782 731 723
f 833 834 705
f 834 706 705
f 833 835 708
f 708 706 833
f 782 835 833
f 833 705 782
f 836 837 838
f 837 839 838
f 839 840 838
f 839 841 840
f 838 842 843
f 838 844 842
f 838 840 844
f 843 845 835
f 843 842 845
f 842 846 845
f 842 847 846
f 842 844 847
f 838 831 836
f 838 830 831
f 830 838 843
f 841 837 848
f 709 708 845
f 845 847 709
f 708 835 845
f 784 849 836
f 849 850 836
f 850 851 852
f 851 853 852
f 852 853 854
f 855 853 856
f 849 784 857
f 857 851 849
f 856 853 851
f 851 857 856
f 852 837 850
f 850 837 836
f 852 854 848
f 848 837 852
f 848 854 858
f 782 795 835
f 859 860 861
f 783 790 859
f 783 859 784
f 862 859 790
f 790 860 862
f 860 790 863
f 784 861 857
f 856 857 861
f 861 855 856
f 861 860 663
f 663 855 861
f 663 860 664
f 784 836 831
f 795 830 843
f 835 795 843
f 823 864 654
f 654 821 823
f 654 646 645
f 645 820 821
f 865 866 864
f 866 867 868
f 866 868 869
f 866 869 870
f 870 869 688
f 870 688 655
f 865 867 866
f 868 685 688
f 867 871 872
f 867 685 868
f 873 874 653
f 866 655 873
f 655 653 873
f 873 653 654
f 864 866 873
f 873 654 864
f 823 821 819
f 823 819 875
f 876 877 878
f 877 879 878
f 877 880 879
f 880 881 879
f 880 882 881
f 877 876 883
f 884 882 877
f 877 883 884
f 878 881 885
f 876 871 886
f 876 886 883
f 871 876 887
f 871 887 872
f 876 878 888
f 876 888 887
f 885 888 878
f 889 890 891
f 892 889 891
f 893 867 865
f 871 867 893
f 894 893 865
f 864 823 894
f 894 865 864
f 893 895 886
f 893 886 871
f 895 896 886
f 886 896 883
f 896 889 897
f 896 897 898
f 898 897 899
f 899 897 900
f 899 900 901
f 889 892 897
f 897 892 902
f 897 902 903
f 897 903 900
f 889 895 890
f 898 901 904
f 891 903 892
f 896 905 906
f 907 905 908
f 907 908 883
f 906 907 883
f 883 896 906
f 909 908 904
f 908 905 904
f 896 898 904
f 889 896 895
f 905 910 904
f 896 910 905
f 893 894 911
f 911 894 912
f 894 913 912
f 894 914 913
f 893 911 895
f 911 890 895
f 890 911 912
f 894 823 914
f 914 823 822
f 912 914 815
f 815 914 812
f 890 912 915
f 815 915 912
f 916 917 918
f 917 915 919
f 915 917 916
f 891 915 920
f 891 920 921
f 921 920 922
f 921 922 923
f 915 916 924
f 915 924 920
f 920 924 925
f 920 925 926
f 920 926 922
f 890 915 891
f 927 926 928
f 928 929 927
f 928 926 924
f 930 931 928
f 930 916 918
f 918 932 930
f 931 929 928
f 924 916 930
f 930 928 924
f 919 915 815
f 815 809 919
f 815 816 809
f 809 810 919
f 933 917 919
f 933 934 917
f 917 935 918
f 917 934 935
f 934 936 935
f 934 739 936
f 739 743 936
f 744 741 934
f 935 743 745
f 745 918 935
f 937 938 744
f 938 779 744
f 779 939 780
f 933 939 937
f 939 779 937
f 934 933 937
f 937 744 934
f 918 747 940
f 941 940 942
f 932 941 942
f 941 932 918
f 745 747 918
f 919 943 933
f 943 939 933
f 919 810 943
f 780 939 810
f 810 808 780
f 944 945 946
f 947 948 946
f 944 949 947
f 947 946 944
f 944 946 950
f 950 475 481
f 947 951 948
f 951 952 948
f 432 953 435
f 954 432 955
f 955 949 954
f 435 953 437
f 956 481 478
f 956 478 953
f 944 956 954
f 954 949 944
f 956 953 954
f 437 953 478
f 437 478 479
f 950 481 944
f 957 691 958
f 958 959 957
f 691 690 958
f 686 959 958
f 960 961 962
f 962 961 947
f 963 962 949
f 962 947 949
f 963 949 955
f 955 432 964
f 955 433 957
f 957 963 955
f 432 433 964
f 957 959 963
f 965 966 957
f 966 965 622
f 957 433 965
f 433 434 967
f 965 433 967
f 965 967 968
f 969 966 622
f 970 622 631
f 957 969 691
f 970 631 691
f 691 969 970
f 619 631 622
f 619 622 620
f 622 623 971
f 972 973 974
f 975 976 977
f 976 676 977
f 976 978 676
f 978 683 676
f 977 979 972
f 977 980 979
f 977 676 980
f 676 679 980
f 974 975 977
f 977 972 974
f 976 975 686
f 686 683 976
f 679 685 979
f 981 973 887
f 981 887 888
f 973 972 872
f 973 872 887
f 982 983 981
f 984 985 983
f 981 983 986
f 983 987 986
f 983 985 987
f 986 960 963
f 986 987 960
f 973 981 986
f 986 974 973
f 986 975 974
f 975 986 963
f 988 984 982
f 985 984 989
f 989 984 988
f 972 990 872
f 990 991 872
f 991 685 872
f 990 972 979
f 979 685 990
f 963 959 975
f 686 975 959
f 981 992 982
f 993 994 988
f 885 993 888
f 992 981 888
f 888 993 992
f 995 993 885
f 885 994 995
f 994 885 996
f 994 996 997
f 988 994 998
f 988 982 992
f 989 988 998
f 998 999 989
f 998 994 1000
f 1001 1002 1003
f 1004 1003 1002
f 1002 473 1004
f 1005 457 1006
f 1005 457 473
f 473 1002 1005
f 1005 1002 460
f 460 457 1005
f 1002 1001 1007
f 1007 1008 1009
f 492 1009 1008
f 1002 1009 460
f 460 1009 492
f 1010 1001 1003
f 1011 1001 1010
f 1010 1012 1011
f 1011 1013 1014
f 1011 1014 1001
f 1015 1007 1001
f 1013 1015 1014
f 1003 1016 1017
f 1003 1017 1010
f 1018 1019 1020
f 1020 1019 948
f 1021 1022 946
f 1021 1019 950
f 950 946 1021
f 1021 946 948
f 948 1019 1021
f 1019 1018 1004
f 1023 1004 473
f 1018 1003 1004
f 475 1023 473
f 1019 1023 950
f 950 1023 475
f 1018 1016 1003
f 1024 1025 1016
f 1010 1016 1025
f 1010 1025 1026
f 1027 1028 1029
f 1028 1027 1030
f 1030 1031 1028
f 1031 1030 1032
f 1032 1024 1031
f 1027 1029 1033
f 1025 1032 1026
f 1026 1032 1034
f 1034 1032 1035
f 1034 1035 1036
f 1032 1030 1035
f 1030 1027 1037
f 1030 1037 1038
f 1030 1038 1039
f 1030 1039 1035
f 1026 1036 1010
f 1027 1040 1037
f 1040 1039 1037
f 1027 1033 1041
f 1041 1033 1042
f 1041 1042 1043
f 1043 1042 1044
f 1043 1044 1045
f 1041 1045 1046
f 1047 1044 1033
f 1046 1048 1049
f 1041 1046 1027
f 1046 1040 1050
f 1050 1040 1027
f 1046 1049 1051
f 1051 1040 1046
f 1024 1032 1025
f 1016 1052 1024
f 1053 1054 1018
f 1053 1018 1020
f 1054 1016 1018
f 1016 1054 1052
f 1055 1053 1020
f 1020 948 1055
f 1056 1057 1058
f 1057 1059 1058
f 1060 1024 1052
f 1052 1056 1060
f 1055 948 1061
f 1061 948 952
f 1055 952 961
f 1053 1055 961
f 987 1062 961
f 961 960 987
f 952 947 961
f 1053 1063 1057
f 1053 1064 1063
f 1064 985 1063
f 1065 987 985
f 1065 1062 987
f 1057 1066 1059
f 1057 1063 1066
f 1063 985 1066
f 1059 1066 1067
f 1068 1053 1057
f 1064 1053 1062
f 1062 1065 1064
f 1069 1070 1066
f 1069 1066 985
f 1069 989 1070
f 989 999 1070
f 1069 985 989
f 1070 1071 1066
f 1071 1067 1066
f 1072 1071 1070
f 1072 1070 1073
f 1072 1073 1074
f 1070 999 1073
f 1075 1072 1076
f 1054 1068 1052
f 1068 1056 1052
f 1054 1053 1068
f 1057 1056 1068
f 1077 1078 1079
f 1078 1077 1080
f 1077 1081 1080
f 1081 1077 1082
f 1082 1083 1081
f 1083 1080 1081
f 1084 1059 1067
f 1056 1082 1060
f 1082 1024 1060
f 1059 1084 1058
f 1083 1056 1058
f 1056 1083 1082
f 1024 1082 1085
f 1071 1084 1067
f 1086 1029 1028
f 1079 1086 1028
f 1079 1028 1031
f 1031 1085 1079
f 1085 1031 1024
f 1086 1087 1088
f 1088 1087 1089
f 1090 1089 1091
f 1090 1091 1092
f 1087 1086 1078
f 1090 1092 1088
f 1093 1089 1094
f 1094 1095 1093
f 1087 1096 1089
f 1091 1097 1047
f 1047 1092 1091
f 1098 1086 1088
f 1088 1092 1098
f 1092 1047 1033
f 1033 1029 1092
f 1029 1086 1098
f 1058 1084 1083
f 1083 1084 1096
f 1084 1071 1096
f 1096 1078 1080
f 1096 1087 1078
f 1071 1072 1075
f 1089 1096 1071
f 1089 1071 1094
f 1080 1083 1096
f 1086 1079 1078
f 1077 1079 1085
f 1082 1077 1085
f 1099 1100 1101
f 1100 1102 1101
f 1103 1104 1105
f 1103 1106 1104
f 1106 1107 1104
f 1106 1108 1107
f 1108 1109 1107
f 1108 1110 1109
f 1106 1103 1111
f 1111 1110 1106
f 1104 1109 1099
f 1112 1105 1104
f 1113 1035 1114
f 1114 1035 1039
f 1113 1115 1116
f 1113 1116 1035
f 1115 1117 1116
f 1116 1118 1035
f 1035 1118 1036
f 1113 1103 1115
f 1040 1111 1113
f 1113 1039 1040
f 1111 1103 1113
f 1040 1051 1111
f 1012 1010 1036
f 1036 1116 1012
f 1115 1103 1105
f 1105 1112 1119
f 1105 1120 1121
f 1122 1120 1123
f 1120 1119 1112
f 1112 1123 1120
f 1117 1013 1124
f 1124 1013 1012
f 1117 1012 1116
f 1125 1126 1127
f 1125 1127 1128
f 1125 1128 1129
f 1121 1125 1130
f 1130 1105 1121
f 1125 1129 1130
f 1128 1131 1129
f 1127 1120 1122
f 1126 1121 1120
f 1120 1127 1126
f 1105 1130 1115
f 1130 1132 1115
f 1130 1133 1132
f 1133 1134 1132
f 1133 1135 1134
f 1129 1135 1130
f 1115 1134 1136
f 1115 1137 1117
f 1115 1136 1137
f 1136 1138 1137
f 1136 1139 1138
f 1139 1140 1138
f 1139 1141 1140
f 1134 1142 1141
f 1141 1136 1134
f 1137 1140 1143
f 1143 1117 1137
f 1140 1144 1143
f 1145 1143 1146
f 1146 1143 1147
f 1145 1013 1117
f 1145 1117 1143
f 1104 1099 1148
f 1112 1104 1148
f 1148 1149 1150
f 1149 1101 1150
f 1099 1101 1148
f 1150 1151 1148
f 1152 1153 1154
f 1152 1148 1151
f 1152 1154 1112
f 1112 1148 1152
f 1155 1156 1157
f 1156 1155 1158
f 1156 1158 1048
f 1155 1157 1159
f 1159 1157 1160
f 1161 1101 1162
f 1162 1101 1102
f 1163 1101 1161
f 1163 1164 1101
f 1164 1150 1101
f 1163 1165 1150
f 1158 1161 1166
f 1158 1166 1167
f 1167 1166 1168
f 1167 1168 1169
f 1169 1168 1109
f 1169 1109 1110
f 1161 1158 1155
f 1167 1110 1170
f 1111 1051 1170
f 1170 1110 1111
f 1102 1099 1109
f 1109 1161 1102
f 1161 1109 1166
f 1163 1159 1171
f 1171 1159 1172
f 1171 1172 1173
f 1173 1172 1174
f 1173 1174 1175
f 1159 1163 1155
f 1171 1175 1176
f 1177 1163 1171
f 1177 1171 1176
f 1178 1177 1176
f 1160 1174 1159
f 1158 1179 1048
f 1051 1049 1170
f 1167 1170 1049
f 1167 1049 1158
f 1179 1049 1048
f 1180 1163 1177
f 1178 1181 1180
f 1180 1177 1178
f 1180 1181 1165
f 1165 1181 1182
f 1182 1181 1183
f 1182 1183 1184
f 1163 1161 1155
f 1182 1185 1186
f 1186 1165 1182
f 1180 1165 1163
f 1150 1165 1151
f 1157 1156 1187
f 1188 1189 1190
f 1188 1187 1189
f 1191 1190 1189
f 1160 1192 1193
f 1192 1190 1194
f 1192 1194 1195
f 1192 1195 1193
f 1193 1195 1196
f 1188 1192 1160
f 1192 1188 1190
f 1197 1196 1194
f 1198 1199 1200
f 1201 1200 1198
f 1198 1200 1194
f 1194 1190 1198
f 1194 1200 1197
f 1191 1202 1203
f 1191 1202 1201
f 1198 1190 1191
f 1191 1201 1198
f 1204 1202 1191
f 1188 1157 1187
f 1160 1157 1188
f 1187 1205 1206
f 1205 1187 1156
f 1205 1156 1048
f 1205 1207 1208
f 1208 1207 1209
f 1208 1209 1210
f 1210 1209 1045
f 1210 1045 1044
f 1047 1208 1044
f 1207 1205 1048
f 1046 1045 1207
f 1207 1048 1046
f 1208 1047 1205
f 1206 1211 1187
f 1212 1213 1214
f 1211 1214 1215
f 1211 1215 1216
f 1095 1213 1212
f 1211 1189 1187
f 1189 1211 1216
f 1189 1216 1191
f 1217 1218 1219
f 1215 1220 1217
f 1217 1216 1215
f 1220 1219 1217
f 1217 1219 1204
f 1191 1216 1217
f 1217 1204 1191
f 1212 1221 1091
f 1093 1091 1089
f 1221 1206 1097
f 1221 1097 1091
f 1212 1214 1221
f 1214 1211 1221
f 1211 1206 1221
f 1212 1093 1095
f 1205 1097 1206
f 1222 1223 1224
f 1222 1225 1223
f 1225 1226 1223
f 1225 1227 1226
f 1227 882 1226
f 1227 1228 882
f 1229 1222 1224
f 885 1228 1230
f 1230 1228 1225
f 1223 882 884
f 1224 1223 1231
f 1231 1223 884
f 1232 884 908
f 1233 908 909
f 909 1232 1233
f 1231 1232 1234
f 1234 1224 1231
f 1232 909 1234
f 884 883 908
f 1235 1236 1237
f 1238 1237 1230
f 1230 1235 1238
f 1222 1235 1225
f 1235 1230 1225
f 1237 885 1230
f 885 1237 996
f 999 1239 1073
f 1239 1240 1073
f 1239 1237 1236
f 1236 1240 1239
f 1239 998 1000
f 998 1239 999
f 1237 1239 1000
f 1237 1000 1241
f 1224 1242 1243
f 1242 1244 1243
f 1243 1245 1246
f 1246 1245 1220
f 1245 1247 1220
f 1245 1248 1247
f 1229 1224 1243
f 1243 1249 1229
f 1249 1243 1246
f 1234 1244 1224
f 1213 1229 1249
f 1213 1222 1229
f 1076 1095 1075
f 1076 1074 1095
f 1095 1074 1213
f 1213 1074 1236
f 1236 1222 1213
f 1236 1074 1240
f 1073 1240 1074
f 1220 1215 1246
f 1246 1214 1249
f 1246 1215 1214
f 1249 1214 1213
f 1250 1251 1200
f 1197 1200 1250
f 1250 1200 1201
f 1201 1252 1250
f 1253 1254 1255
f 1254 1255 1197
f 1197 1250 1254
f 1256 1257 1258
f 1258 1257 1259
f 1258 1260 1261
f 1262 1256 1258
f 1258 1261 1262
f 1259 1257 1263
f 1257 1264 1265
f 1263 1257 1265
f 1266 1265 1264
f 1267 1268 1256
f 1262 1267 1256
f 1267 1269 1270
f 1267 1270 1268
f 1269 1271 1272
f 1269 1272 1270
f 1273 1269 1267
f 1274 1262 1275
f 1275 1262 1261
f 1275 1261 1276
f 1276 1261 1277
f 1262 1274 1273
f 1262 1273 1267
f 1274 1276 1252
f 1278 1279 1245
f 1279 1248 1245
f 1245 1280 1269
f 1245 1243 1280
f 1269 1281 1271
f 1269 1280 1281
f 1280 1282 1281
f 1280 1244 1282
f 1280 1243 1244
f 1274 1278 1245
f 1245 1273 1274
f 1273 1245 1269
f 1283 1220 1248
f 1283 1248 1278
f 1281 1244 1234
f 1234 1271 1281
f 1278 1274 1252
f 1284 1250 1252
f 1276 1277 1252
f 1271 1285 1272
f 1234 909 1285
f 1285 909 904
f 1286 1287 1219
f 1286 1278 1204
f 1204 1219 1286
f 1286 1219 1283
f 1283 1278 1286
f 1219 1220 1283
f 1288 1202 1289
f 1288 1202 1204
f 1204 1278 1288
f 1252 1201 1288
f 1288 1278 1252
f 1201 1202 1288
f 1290 1291 1292
f 1290 1293 1294
f 1293 1290 1292
f 1292 1295 1293
f 1290 1266 1264
f 1294 1296 1297
f 1294 1293 1296
f 1290 1256 1268
f 1256 1290 1264
f 1268 1270 1291
f 1291 1272 1298
f 1291 1270 1272
f 1268 1291 1290
f 1293 1295 1296
f 1297 1296 1299
f 1299 1300 1297
f 1301 1302 1296
f 1302 1303 1304
f 1302 1305 1303
f 1306 1307 1292
f 1306 1308 1307
f 1308 1309 1307
f 1308 923 1309
f 1292 1307 1310
f 1307 1311 1310
f 1307 926 1311
f 1307 1309 926
f 1295 1292 1310
f 1298 923 1306
f 927 1312 1310
f 1310 926 927
f 927 929 1312
f 1298 900 1313
f 1313 900 903
f 1298 1314 1315
f 1298 1315 900
f 900 1315 901
f 1306 1292 1291
f 1291 1298 1306
f 923 1298 903
f 903 891 923
f 1272 1285 1314
f 1314 1298 1272
f 904 901 1314
f 1314 1285 904
f 1301 1312 1316
f 1295 1301 1296
f 1302 1301 1316
f 1310 1312 1295
f 1317 1316 1312
f 1312 929 1317
f 1318 1319 1320
f 1320 1321 1318
f 1320 1277 1321
f 1320 1319 1322
f 1322 1319 1323
f 1320 1323 1254
f 1324 1325 1277
f 1325 1284 1277
f 1254 1250 1324
f 1324 1320 1254
f 1250 1284 1324
f 1277 1320 1324
f 1326 1327 1328
f 1327 1329 1259
f 1329 1260 1259
f 1260 1327 1261
f 1327 1259 1263
f 1330 1328 1327
f 1327 1263 1330
f 1331 1332 1333
f 1332 1261 1333
f 1333 1327 1326
f 1333 1334 1331
f 1333 1326 1334
f 1321 1277 1261
f 1321 1261 1331
f 1327 1333 1261
f 1335 1336 1337
f 1336 1338 1337
f 1335 1328 1330
f 1330 1338 1335
f 1337 1328 1335
f 1328 1339 1326
f 1328 1340 1339
f 1339 1341 1342
f 1340 1328 1337
f 1337 1341 1340
f 1326 1343 1344
f 1334 1326 1344
f 1339 1342 1326
f 1343 1342 1344
f 1331 1318 1321
f 1344 1345 1346
f 1347 1348 1345
f 1347 1349 1348
f 1349 1342 1350
f 1344 1342 1347
f 1342 1349 1347
f 1345 1348 1351
f 1351 1346 1345
f 1344 1346 1352
f 1344 1353 1354
f 1344 1352 1353
f 1352 1346 1353
f 1352 1355 1346
f 1334 1344 1354
f 1346 1356 1353
f 1354 1353 1357
f 1354 1357 1358
f 1354 1357 1359
f 1357 1360 1359
f 1353 1356 1357
f 1331 1361 1362
f 1361 1354 1363
f 1361 1331 1334
f 1334 1354 1361
f 1362 1318 1331
f 1364 1359 1365
f 1365 1359 1366
f 1364 1366 1367
f 1363 1354 1364
f 1364 1367 1363
f 1364 1354 1359
f 1368 1319 1318
f 1369 1370 1371
f 1370 1372 1371
f 1369 1319 1361
f 1361 1370 1369
f 1370 1361 1363
f 1361 1319 1362
f 1372 1370 1363
f 1363 1367 1372
f 1362 1319 1368
f 1367 1373 1372
f 1374 1375 1376
f 1375 1377 1376
f 1376 1369 1371
f 1369 1376 1377
f 1378 1376 1371
f 1378 1371 1372
f 1376 1379 1374
f 1376 1378 1379
f 1378 1380 1379
f 1378 1381 1380
f 1381 1382 1380
f 1381 1383 1382
f 1372 1383 1378
f 1379 1382 1384
f 1374 1379 1385
f 1379 1384 1385
f 1386 1385 1384
f 1386 1384 1387
f 1385 1388 1374
f 1389 1390 1391
f 1392 1391 1393
f 1394 1386 1387
f 1395 1396 1397
f 1398 1399 1400
f 1398 1400 1397
f 1398 1397 1401
f 1385 1390 1396
f 1391 1402 1389
f 1392 1403 1402
f 1402 1391 1392
f 1390 1389 1404
f 1396 1390 1404
f 1396 1404 1405
f 1396 1395 1406
f 1406 1385 1396
f 1407 1408 1409
f 1408 1407 1410
f 1406 1407 1409
f 1406 1395 1411
f 1407 1406 1411
f 1407 1411 1412
f 1397 1400 1395
f 1413 1388 1414
f 1388 1385 1414
f 1375 1388 1413
f 1388 1375 1374
f 1415 1413 1414
f 1415 1414 1416
f 1416 1417 1415
f 1417 1416 1418
f 1418 1178 1417
f 1419 1414 1406
f 1419 1406 1409
f 1414 1385 1406
f 1420 1409 1421
f 1421 1409 1408
f 1419 1409 1420
f 1375 1413 1415
f 1375 1415 1422
f 1422 1415 1423
f 1422 1423 1424
f 1424 1423 1175
f 1424 1175 1174
f 1425 1375 1422
f 1426 1422 1174
f 1174 1160 1426
f 1178 1176 1417
f 1176 1175 1415
f 1415 1417 1176
f 1369 1427 1319
f 1427 1323 1319
f 1428 1254 1323
f 1369 1377 1428
f 1428 1323 1369
f 1375 1425 1429
f 1425 1193 1429
f 1425 1430 1193
f 1430 1426 1193
f 1429 1431 1377
f 1429 1432 1431
f 1429 1193 1432
f 1193 1196 1432
f 1429 1377 1375
f 1422 1426 1425
f 1431 1196 1428
f 1428 1377 1431
f 1196 1197 1428
f 1428 1197 1255
f 1433 1434 1435
f 1433 1434 1341
f 1341 1337 1433
f 1433 1337 1436
f 1436 1434 1433
f 1437 1436 1438
f 1438 1436 1337
f 1438 1337 1439
f 1439 1337 1338
f 1438 1338 1330
f 1330 1437 1438
f 1440 1441 1442
f 1440 1443 1441
f 1443 1444 1441
f 1442 1445 1446
f 1442 1441 1445
f 1441 1444 1445
f 1446 1445 1436
f 1445 1447 1436
f 1445 1448 1447
f 1437 1446 1436
f 1443 1440 1449
f 1449 1450 1443
f 1451 1452 1442
f 1451 1453 1452
f 1453 1454 1452
f 1442 1452 1440
f 1452 1455 1440
f 1452 1454 1455
f 1454 1456 1455
f 1300 1457 1453
f 1453 1451 1300
f 1457 1458 1453
f 1459 1449 1440
f 1440 1456 1459
f 1263 1265 1330
f 1330 1265 1437
f 1437 1460 1461
f 1460 1265 1461
f 1451 1462 1463
f 1464 1463 1294
f 1462 1437 1461
f 1462 1461 1463
f 1463 1461 1266
f 1463 1266 1294
f 1442 1462 1451
f 1462 1442 1446
f 1446 1437 1462
f 1300 1464 1297
f 1464 1294 1297
f 1451 1464 1300
f 1265 1266 1461
f 1465 1466 1467
f 1466 1467 1468
f 1468 1351 1466
f 1469 1470 1466
f 1466 1351 1469
f 1356 1346 1351
f 1356 1471 1346
f 1351 1470 1469
f 1469 1470 1472
f 1473 1474 1475
f 1476 1474 1473
f 1476 1351 1468
f 1477 1476 1473
f 1473 1360 1477
f 1474 1476 1478
f 1476 1479 1478
f 1479 1476 1468
f 1475 1480 1481
f 1475 1480 1482
f 1475 1474 1483
f 1484 1480 1475
f 1475 1483 1484
f 1477 1357 1485
f 1477 1357 1356
f 1351 1476 1477
f 1477 1356 1351
f 1360 1357 1477
f 1473 1475 1486
f 1482 1487 1486
f 1487 1488 1486
f 1486 1475 1482
f 1473 1489 1490
f 1473 1486 1489
f 1490 1489 1491
f 1491 1489 1492
f 1490 1493 1373
f 1493 1494 1373
f 1494 1495 1373
f 1496 1497 1491
f 1496 1498 1497
f 1498 1383 1497
f 1498 1382 1383
f 1496 1491 1492
f 1384 1382 1496
f 1496 1492 1384
f 1491 1383 1493
f 1493 1490 1491
f 1495 1493 1383
f 1383 1372 1495
f 1373 1367 1366
f 1360 1490 1373
f 1373 1366 1360
f 1473 1490 1360
f 1499 1500 1501
f 1502 1503 1504
f 1503 1504 1505
f 1506 1505 1504
f 1506 1503 1507
f 1507 1508 1506
f 1505 1509 1510
f 1503 1505 1511
f 1511 1499 1503
f 1509 1505 1506
f 1510 1509 1511
f 1501 1512 1513
f 1513 1512 1514
f 1514 1512 1515
f 1514 1515 1507
f 1507 1515 1508
f 1501 1514 1507
f 1503 1499 1501
f 1501 1507 1503
f 1516 1515 1512
f 1517 1518 1519
f 1520 1517 1519
f 1521 1522 1523
f 1521 1524 1522
f 1524 1521 1525
f 1525 1526 1524
f 1526 1525 1527
f 1527 1528 1526
f 1500 1499 1529
f 1479 1527 1478
f 1527 1525 1474
f 1527 1474 1478
f 1474 1525 1530
f 1528 1479 1467
f 1527 1479 1528
f 1528 1466 1470
f 1530 1483 1474
f 1484 1483 1531
f 1483 1499 1531
f 1529 1499 1532
f 1529 1532 1530
f 1483 1532 1499
f 1529 1523 1500
f 1523 1519 1500
f 1500 1519 1533
f 1500 1533 1534
f 1523 1529 1521
f 1501 1500 1534
f 1534 1512 1501
f 1512 1534 1535
f 1519 1518 1534
f 1534 1518 1536
f 1530 1521 1529
f 1530 1525 1521
f 1537 1538 1517
f 1537 1539 1538
f 1539 1540 1538
f 1539 1541 1540
f 1541 1542 1540
f 1541 1543 1542
f 1538 1542 1544
f 1544 1542 1545
f 1546 1518 1517
f 1536 1518 1547
f 1518 1546 1547
f 1548 1546 1544
f 1545 1549 1548
f 1548 1544 1545
f 1538 1544 1546
f 1538 1546 1517
f 1546 1548 1550
f 1546 1550 1551
f 1549 1552 1553
f 1548 1549 1553
f 1548 1553 1550
f 1554 1555 1556
f 1556 1555 1557
f 1556 1557 1558
f 1559 1560 1561
f 1562 1560 1559
f 1560 1562 1558
f 1558 1563 1560
f 1563 1558 1557
f 1557 1564 1563
f 1564 1557 1555
f 1555 1565 1564
f 1555 1566 1565
f 1566 1567 1565
f 1559 1519 1523
f 1526 1528 1566
f 1558 1523 1568
f 1568 1556 1558
f 1556 1568 1569
f 1569 1554 1556
f 1554 1569 1526
f 1526 1566 1554
f 1520 1519 1559
f 1570 1566 1528
f 1528 1470 1570
f 1559 1561 1520
f 1567 1566 1570
f 1570 1470 1571
f 1570 1470 1572
f 1573 1572 1348
f 1573 1348 1350
f 1566 1555 1554
f 1567 1573 1574
f 1573 1350 1574
f 1470 1351 1348
f 1570 1572 1567
f 1470 1348 1572
f 1562 1559 1523
f 1523 1558 1562
f 1575 1576 1577
f 1576 1578 1577
f 1579 1580 1561
f 1581 1578 1582
f 1581 1582 1579
f 1574 1583 1575
f 1537 1517 1584
f 1584 1517 1580
f 1520 1580 1517
f 1580 1520 1585
f 1561 1580 1585
f 1586 1434 1587
f 1586 1434 1588
f 1588 1576 1586
f 1448 1588 1434
f 1434 1436 1448
f 1583 1341 1434
f 1583 1434 1586
f 1582 1589 1444
f 1582 1444 1590
f 1590 1444 1591
f 1591 1444 1450
f 1589 1592 1444
f 1444 1592 1445
f 1592 1576 1588
f 1592 1588 1593
f 1592 1593 1448
f 1592 1448 1445
f 1590 1450 1594
f 1594 1450 1449
f 1575 1586 1576
f 1575 1595 1586
f 1595 1583 1586
f 1596 1539 1537
f 1537 1584 1590
f 1590 1539 1537
f 1582 1590 1584
f 1582 1578 1589
f 1449 1597 1594
f 1594 1597 1598
f 1594 1539 1590
f 1594 1599 1539
f 1579 1582 1584
f 1580 1579 1584
f 1576 1592 1578
f 1592 1589 1578
f 1600 1601 1577
f 1601 1602 1577
f 1577 1603 1600
f 1603 1581 1600
f 1581 1604 1600
f 1605 1602 1601
f 1601 1600 1604
f 1605 1601 1604
f 1602 1565 1577
f 1602 1564 1565
f 1564 1602 1605
f 1605 1563 1564
f 1563 1605 1604
f 1604 1560 1563
f 1560 1604 1561
f 1606 1575 1577
f 1577 1578 1603
f 1603 1578 1581
f 1581 1579 1561
f 1575 1606 1574
f 1567 1574 1606
f 1350 1342 1341
f 1606 1565 1567
f 1606 1577 1565
f 1350 1341 1583
f 1583 1574 1350
f 1561 1604 1581
f 1607 1608 1609
f 1609 1506 1610
f 1610 1608 1609
f 1611 1612 1613
f 1613 1612 1614
f 1611 1614 1615
f 1610 1506 1611
f 1611 1615 1610
f 1506 1508 1611
f 1508 1612 1611
f 1616 1617 1488
f 1617 1486 1488
f 1616 1618 1489
f 1616 1489 1486
f 1618 1619 1489
f 1620 1492 1489
f 1489 1619 1620
f 1616 1488 1621
f 1621 1488 1480
f 1621 1480 1622
f 1621 1480 1623
f 1484 1623 1480
f 1488 1482 1480
f 1624 1616 1621
f 1624 1621 1623
f 1624 1623 1625
f 1625 1623 1484
f 1624 1484 1531
f 1624 1531 1626
f 1627 1628 1629
f 1627 1629 1630
f 1628 1624 1631
f 1628 1631 1629
f 1628 1627 1618
f 1618 1616 1628
f 1616 1624 1628
f 1632 1627 1630
f 1626 1631 1624
f 1627 1632 1633
f 1633 1634 1619
f 1633 1619 1627
f 1619 1634 1635
f 1492 1620 1384
f 1635 1394 1620
f 1620 1619 1635
f 1620 1394 1387
f 1627 1619 1618
f 1634 1636 1637
f 1634 1637 1638
f 1632 1636 1633
f 1636 1634 1633
f 1632 1639 1636
f 1632 1640 1639
f 1640 1641 1639
f 1640 1642 1641
f 1642 1643 1641
f 1642 1644 1643
f 1645 1644 1640
f 1639 1643 1646
f 1636 1639 1646
f 1636 1646 1647
f 1647 1646 1648
f 1636 1648 1637
f 1643 1649 1648
f 1648 1646 1643
f 1638 1392 1393
f 1638 1393 1634
f 1393 1635 1634
f 1394 1635 1393
f 1650 1637 1651
f 1652 1653 1654
f 1655 1656 1657
f 1637 1648 1655
f 1648 1657 1655
f 1655 1657 1652
f 1652 1637 1655
f 1658 1652 1657
f 1657 1659 1658
f 1654 1660 1651
f 1660 1654 1653
f 1652 1654 1651
f 1660 1661 1662
f 1651 1660 1662
f 1651 1637 1652
f 1663 1651 1664
f 1638 1637 1650
f 1650 1403 1638
f 1403 1650 1402
f 1399 1665 1650
f 1666 1401 1665
f 1399 1666 1665
f 1667 1399 1650
f 1400 1399 1667
f 1400 1667 1668
f 1650 1669 1667
f 1670 1671 1410
f 1412 1670 1407
f 1670 1410 1407
f 1672 1408 1410
f 1410 1671 1672
f 1669 1671 1670
f 1412 1667 1669
f 1412 1669 1670
f 1673 1671 1669
f 1669 1674 1673
f 1672 1671 1673
f 1674 1675 1673
f 1675 1674 1676
f 1672 1673 1677
f 1677 1408 1672
f 1678 1677 1675
f 1678 1675 1676
f 1677 1673 1675
f 1669 1650 1651
f 1651 1674 1669
f 1651 1663 1674
f 1632 1679 1640
f 1680 1681 1682
f 1682 1681 1683
f 1681 1680 1684
f 1685 1686 1629
f 1685 1629 1687
f 1686 1679 1630
f 1686 1630 1629
f 1685 1688 1686
f 1687 1626 1685
f 1626 1531 1689
f 1630 1679 1632
f 1690 1608 1691
f 1692 1609 1608
f 1693 1608 1610
f 1679 1694 1695
f 1695 1694 1696
f 1695 1696 1645
f 1694 1679 1686
f 1682 1683 1686
f 1683 1694 1686
f 1679 1645 1640
f 1685 1609 1608
f 1608 1690 1685
f 1509 1506 1609
f 1509 1689 1511
f 1685 1689 1609
f 1689 1509 1609
f 1680 1697 1698
f 1698 1699 1700
f 1700 1699 1701
f 1682 1697 1680
f 1684 1700 1701
f 1680 1700 1684
f 1697 1699 1698
f 1690 1702 1697
f 1702 1699 1697
f 1697 1682 1690
f 1693 1610 1702
f 1702 1690 1693
f 1610 1703 1702
f 1610 1615 1703
f 1701 1699 1703
f 1703 1704 1701
f 1685 1682 1688
f 1685 1690 1682
f 1626 1689 1685
f 1499 1511 1689
f 1682 1686 1688
f 1696 1683 1705
f 1696 1694 1683
f 1705 1683 1681
f 1681 1706 1707
f 1707 1705 1681
f 1708 1707 1706
f 1708 1706 1684
f 1709 1710 1711
f 1709 1711 1712
f 1712 1711 1713
f 1707 1710 1709
f 1713 1714 1709
f 1715 1716 1717
f 1715 1716 1718
f 1718 1708 1715
f 1719 1716 1720
f 1720 1716 1715
f 1709 1721 1705
f 1721 1722 1723
f 1722 1724 1723
f 1705 1721 1696
f 1721 1725 1696
f 1721 1723 1725
f 1723 1726 1725
f 1707 1709 1705
f 1709 1714 1724
f 1709 1724 1721
f 1711 1727 1728
f 1727 1729 1728
f 1711 1710 1730
f 1730 1729 1711
f 1708 1730 1710
f 1708 1731 1730
f 1731 1732 1730
f 1731 1733 1732
f 1733 1734 1732
f 1733 1735 1734
f 1731 1708 1718
f 1718 1736 1735
f 1735 1731 1718
f 1729 1730 1734
f 1734 1737 1729
f 1715 1708 1738
f 1720 1739 1740
f 1738 1684 1720
f 1720 1684 1739
f 1710 1707 1708
f 1740 1719 1720
f 1708 1684 1738
f 1741 1742 1743
f 1741 1740 1742
f 1719 1741 1744
f 1740 1741 1719
f 1744 1743 1745
f 1746 1716 1747
f 1746 1716 1719
f 1719 1744 1746
f 1746 1744 1736
f 1718 1716 1746
f 1746 1736 1718
f 1748 1749 1750
f 1749 1750 1736
f 1736 1744 1749
f 1744 1745 1749
f 1751 1711 1752
f 1751 1714 1711
f 1714 1753 1711
f 1753 1713 1711
f 1728 1752 1711
f 1752 1754 1751
f 1752 1755 1754
f 1752 1756 1755
f 1728 1755 1752
f 1757 1758 1759
f 1760 1761 1762
f 1763 1761 1760
f 1763 1764 1761
f 1764 1763 1759
f 1759 1765 1764
f 1765 1759 1758
f 1758 1766 1765
f 1757 1714 1751
f 1767 1723 1759
f 1767 1768 1723
f 1768 1769 1723
f 1769 1726 1723
f 1759 1723 1757
f 1723 1770 1757
f 1723 1724 1770
f 1771 1726 1768
f 1757 1724 1714
f 1766 1758 1772
f 1772 1758 1773
f 1758 1757 1751
f 1758 1751 1774
f 1758 1774 1773
f 1773 1774 1775
f 1754 1775 1751
f 1763 1760 1776
f 1776 1760 1777
f 1776 1777 1778
f 1778 1777 1643
f 1778 1643 1644
f 1649 1643 1760
f 1767 1763 1776
f 1767 1776 1779
f 1779 1776 1771
f 1771 1776 1645
f 1767 1759 1763
f 1767 1771 1768
f 1726 1771 1645
f 1645 1696 1726
f 1645 1776 1644
f 1780 1781 1782
f 1783 1780 1784
f 1783 1785 1786
f 1783 1786 1780
f 1786 1787 1780
f 1788 1780 1787
f 1789 1788 1790
f 1788 1791 1790
f 1789 1780 1788
f 1781 1792 1793
f 1792 1794 1793
f 1781 1780 1789
f 1789 1794 1781
f 1795 1796 1797
f 1796 1798 1799
f 1800 1797 1796
f 1796 1799 1800
f 1798 1801 1799
f 1802 1653 1803
f 1803 1653 1658
f 1802 1658 1659
f 1659 1797 1802
f 1653 1804 1660
f 1802 1797 1804
f 1802 1804 1653
f 1797 1800 1804
f 1800 1805 1804
f 1806 1807 1805
f 1806 1799 1807
f 1808 1807 1799
f 1799 1801 1808
f 1800 1799 1806
f 1805 1807 1809
f 1809 1804 1805
f 1660 1804 1809
f 1810 1811 1812
f 1813 1810 1812
f 1795 1813 1812
f 1765 1766 1814
f 1813 1762 1761
f 1761 1810 1813
f 1810 1761 1764
f 1764 1811 1810
f 1811 1764 1765
f 1765 1814 1811
f 1814 1784 1780
f 1782 1814 1780
f 1797 1813 1795
f 1659 1813 1797
f 1814 1766 1784
f 1766 1815 1784
f 1815 1816 1784
f 1772 1816 1766
f 1817 1818 1657
f 1817 1813 1659
f 1659 1657 1817
f 1817 1657 1819
f 1819 1813 1817
f 1648 1819 1657
f 1795 1812 1820
f 1795 1820 1821
f 1821 1820 1822
f 1821 1822 1823
f 1812 1824 1825
f 1812 1825 1820
f 1820 1825 1822
f 1824 1814 1782
f 1824 1782 1825
f 1825 1782 1826
f 1825 1826 1827
f 1825 1827 1822
f 1811 1824 1812
f 1811 1814 1824
f 1795 1823 1796
f 1781 1827 1782
f 1762 1813 1819
f 1762 1819 1828
f 1828 1819 1649
f 1762 1649 1760
f 1819 1648 1649
f 1829 1830 1831
f 1829 1832 1830
f 1832 1833 1830
f 1832 1834 1833
f 1834 1835 1833
f 1834 1836 1835
f 1837 1838 1839
f 1832 1829 1839
f 1838 1836 1832
f 1838 1832 1839
f 1830 1835 1840
f 1840 1841 1831
f 1831 1830 1840
f 1829 1842 1843
f 1842 1831 1844
f 1844 1845 1842
f 1831 1841 1844
f 1846 1839 1843
f 1843 1847 1846
f 1839 1829 1843
f 1837 1839 1846
f 1837 1846 1848
f 1847 1848 1846
f 1849 1847 1843
f 1847 1850 1851
f 1850 1847 1849
f 1852 1853 1854
f 1852 1854 1855
f 1855 1854 1856
f 1856 1854 1857
f 1853 1858 1854
f 1854 1858 1859
f 1854 1859 1860
f 1855 1857 1861
f 1861 1852 1855
f 1858 1862 1860
f 1863 1864 1862
f 1862 1858 1863
f 1865 1866 1867
f 1853 1865 1867
f 1868 1866 1869
f 1869 1870 1868
f 1866 1865 1869
f 1858 1867 1871
f 1858 1871 1863
f 1863 1871 1872
f 1863 1872 1873
f 1873 1872 1874
f 1873 1874 1875
f 1867 1858 1853
f 1863 1875 1864
f 1866 1876 1874
f 1871 1867 1866
f 1866 1874 1871
f 1877 1869 1865
f 1853 1877 1865
f 1878 1869 1879
f 1879 1880 1878
f 1881 1870 1869
f 1852 1882 1883
f 1882 1884 1883
f 1852 1883 1853
f 1861 1885 1884
f 1861 1884 1852
f 1886 1883 1884
f 1887 1886 1884
f 1869 1877 1879
f 1880 1879 1888
f 1889 1880 1888
f 1889 1888 1890
f 1891 1892 1893
f 1891 1894 1892
f 1883 1877 1853
f 1887 1895 1896
f 1887 1897 1895
f 1886 1887 1896
f 1883 1886 1898
f 1883 1898 1899
f 1886 1896 1898
f 1883 1893 1877
f 1893 1883 1900
f 1900 1891 1893
f 1891 1900 1901
f 1902 1903 1876
f 1868 1904 1902
f 1902 1876 1868
f 1876 1866 1868
f 1905 1906 1907
f 1868 1870 1905
f 1870 1906 1905
f 1907 1906 1904
f 1904 1868 1907
f 1908 1909 1910
f 1910 1911 1912
f 1913 1912 1911
f 1908 1912 1914
f 1912 1913 1914
f 1910 1909 1911
f 1915 1916 1917
f 1916 1918 1917
f 1919 1920 1916
f 1920 1921 1916
f 1916 1922 1918
f 1916 1921 1922
f 1916 1915 1919
f 1920 1516 1921
f 1516 1512 1923
f 1918 1921 1552
f 1924 1552 1921
f 1924 1921 1925
f 1918 1926 1917
f 1926 1918 1927
f 1552 1928 1536
f 1924 1536 1928
f 1928 1552 1924
f 1928 1929 1930
f 1536 1547 1552
f 1552 1931 1918
f 1932 1931 1549
f 1552 1549 1931
f 1933 1934 1920
f 1935 1515 1934
f 1933 1919 1936
f 1936 1935 1933
f 1515 1935 1936
f 1515 1936 1508
f 1934 1515 1516
f 1516 1920 1934
f 1920 1919 1933
f 1908 1937 1917
f 1917 1938 1915
f 1917 1937 1938
f 1908 1917 1939
f 1940 1915 1938
f 1908 1939 1909
f 1926 1903 1939
f 1902 1939 1903
f 1927 1941 1903
f 1941 1942 1903
f 1941 1943 1942
f 1943 1874 1942
f 1943 1875 1874
f 1926 1927 1903
f 1944 1945 1875
f 1944 1875 1941
f 1903 1874 1876
f 1927 1944 1941
f 1946 1931 1944
f 1918 1931 1946
f 1918 1946 1927
f 1931 1945 1944
f 1614 1936 1615
f 1508 1936 1612
f 1926 1939 1917
f 1909 1902 1947
f 1909 1939 1902
f 1902 1904 1948
f 1919 1915 1940
f 1919 1940 1704
f 1615 1936 1949
f 1949 1703 1615
f 1919 1949 1936
f 1704 1703 1949
f 1914 1950 1951
f 1950 1913 1952
f 1950 1952 1951
f 1952 1913 1953
f 1914 1937 1908
f 1937 1954 1938
f 1937 1914 1955
f 1955 1954 1937
f 1938 1954 1940
f 1956 1951 1957
f 1957 1951 1958
f 1957 1958 1959
f 1956 1955 1914
f 1914 1951 1956
f 1957 1959 1960
f 1960 1959 1961
f 1961 1959 1962
f 1951 1952 1959
f 1956 1960 1963
f 1955 1956 1964
f 1956 1963 1964
f 1962 1965 1966
f 1966 1961 1962
f 1960 1956 1957
f 1966 1967 1968
f 1965 1967 1966
f 1961 1966 1960
f 1969 1963 1960
f 1960 1970 1969
f 1842 1970 1971
f 1972 1849 1842
f 1972 1842 1971
f 1971 1970 1960
f 1969 1970 1973
f 1845 1844 1969
f 1842 1845 1970
f 1842 1849 1843
f 1970 1845 1973
f 1954 1974 1940
f 1974 1975 1940
f 1974 1976 1701
f 1704 1975 1701
f 1975 1704 1940
f 1742 1977 1743
f 1977 1742 1964
f 1964 1978 1979
f 1740 1978 1742
f 1963 1977 1964
f 1980 1977 1969
f 1969 1844 1980
f 1977 1963 1969
f 1980 1844 1841
f 1980 1841 1981
f 1743 1977 1745
f 1955 1979 1954
f 1979 1955 1964
f 1979 1976 1974
f 1974 1954 1979
f 1701 1976 1739
f 1701 1739 1684
f 1739 1978 1740
f 1739 1979 1978
f 1982 1983 1862
f 1984 1982 1862
f 1984 1985 1982
f 1984 1986 1985
f 1986 1987 1985
f 1986 1988 1987
f 1988 1543 1987
f 1988 1989 1543
f 1986 1984 1990
f 1545 1989 1986
f 1990 1549 1545
f 1545 1986 1990
f 1985 1543 1991
f 1539 1991 1543
f 1862 1864 1932
f 1862 1932 1984
f 1864 1931 1932
f 1990 1992 1932
f 1932 1549 1990
f 1984 1992 1990
f 1982 1993 1983
f 1985 1991 1982
f 1991 1539 1599
f 1599 1993 1991
f 1993 1599 1983
f 1994 1854 1995
f 1994 1996 1854
f 1996 1857 1854
f 1995 1854 1997
f 1854 1998 1997
f 1854 1860 1998
f 1861 1857 1999
f 1999 1885 1861
f 1999 1857 1994
f 1860 1862 1997
f 1997 1862 1983
f 2000 1997 1983
f 2000 1995 1997
f 2000 2001 1995
f 1983 1599 1459
f 1983 1459 2000
f 1449 1459 1598
f 2002 2003 1454
f 2003 1456 1454
f 2002 2004 2001
f 2002 2005 2004
f 2002 1454 2005
f 1454 1458 2005
f 2001 2000 2002
f 2000 1459 2002
f 1459 1456 2002
f 2004 1458 2006
f 2006 1458 1457
f 2007 1999 1994
f 2007 2008 1999
f 2008 2009 1999
f 2008 2010 2009
f 2010 2011 2009
f 2010 2012 2011
f 1995 2007 1994
f 2012 2013 2014
f 2013 2012 2008
f 1999 2011 1885
f 2001 2013 2007
f 2007 1995 2001
f 2013 2015 2016
f 2015 761 2016
f 2008 2007 2013
f 2017 2018 2019
f 2020 2021 2017
f 2013 2001 2022
f 2015 2013 2023
f 2013 2022 2023
f 2015 2023 762
f 762 761 2015
f 2017 2021 2022
f 2022 2001 2017
f 2021 767 2024
f 2021 2024 2025
f 2022 2021 2025
f 2022 2025 2026
f 2024 767 766
f 766 2027 2024
f 2017 2001 2006
f 2006 2018 2017
f 2006 1305 2018
f 1305 2006 1304
f 2006 2001 2004
f 1457 1299 2006
f 1457 1300 1299
f 2028 2029 2030
f 2028 2030 2031
f 2031 2030 2032
f 2031 2032 2033
f 2033 2032 2034
f 2029 2035 2030
f 2030 2035 2036
f 2030 2036 2032
f 2032 2036 2037
f 2031 2034 2038
f 2038 2028 2031
f 2039 2037 2035
f 2040 2041 2042
f 2042 2043 2044
f 2044 2043 2045
f 2029 2041 2040
f 2042 2045 2046
f 1897 2040 2042
f 1897 2042 2046
f 2041 2043 2042
f 2029 2047 2035
f 2029 2048 2047
f 2048 2049 2047
f 2048 2050 2049
f 2050 2012 2049
f 2050 2011 2012
f 2011 2048 1885
f 2048 2029 2051
f 2014 2039 2047
f 2047 2012 2014
f 2039 2035 2047
f 2040 2051 2029
f 2040 2052 2051
f 2052 2053 2051
f 2053 2054 2051
f 2052 2040 1897
f 1897 2054 2052
f 1887 1884 2054
f 1887 2054 1897
f 2054 1884 2048
f 2048 2051 2054
f 1885 2048 1884
f 2028 2055 2041
f 2055 2056 2041
f 2056 2057 2041
f 2029 2028 2041
f 2058 2056 2028
f 2058 2059 2060
f 2060 2056 2058
f 2059 2057 2060
f 2059 2061 2062
f 2059 2063 2061
f 2063 2059 2064
f 2057 2059 2062
f 2041 2057 2043
f 2065 2043 2057
f 2057 2066 2065
f 2066 2057 2067
f 2066 2067 2068
f 2058 2028 2038
f 2058 2069 2070
f 2069 2071 2070
f 2069 2058 2038
f 2038 2072 2069
f 2059 2058 2073
f 2064 2059 2073
f 2074 2075 2076
f 754 2075 2074
f 2076 2077 2032
f 2076 2032 2078
f 2078 2032 2037
f 2077 2079 2080
f 2077 2080 2032
f 2032 2080 2081
f 2032 2081 2034
f 2076 2037 2082
f 2038 2034 2083
f 2083 2072 2038
f 2080 2079 2083
f 2083 2034 2080
f 2074 2084 754
f 2084 757 754
f 758 757 2074
f 2076 2082 2074
f 2076 2085 2077
f 2039 2082 2037
f 758 2074 2082
f 761 758 2082
f 761 2082 2016
f 2086 2087 2079
f 40 42 2087
f 46 40 2087
f 2079 2087 2088
f 2088 2089 2079
f 2090 2091 2092
f 2093 2092 2089
f 2090 2092 2093
f 2093 2089 2088
f 2090 2094 2091
f 37 22 2091
f 2091 2094 37
f 34 2094 2090
f 34 2090 2093
f 34 2093 2095
f 2086 2079 2077
f 2086 2077 2085
f 2092 2096 2097
f 22 2096 2091
f 2096 2092 2091
f 2089 2097 2079
f 2089 2092 2097
f 2072 2098 2099
f 2083 2079 2098
f 2083 2098 2072
f 2100 2086 2101
f 2086 2085 2101
f 2085 2102 2101
f 2085 2076 2075
f 2086 2100 2087
f 2102 728 2101
f 2101 728 734
f 728 2102 735
f 703 2101 734
f 2103 703 702
f 2104 2075 753
f 2104 753 2105
f 2105 753 2106
f 2106 753 750
f 750 749 2105
f 753 2075 754
f 2107 2108 776
f 2108 778 776
f 2105 749 778
f 2107 2104 2105
f 2105 778 2107
f 2107 776 2109
f 2109 2104 2107
f 2104 800 2110
f 2104 2109 800
f 2109 2111 800
f 2111 802 800
f 2110 735 2102
f 2110 800 735
f 800 2112 735
f 800 804 2112
f 802 2109 776
f 735 804 732
f 2075 2104 2110
f 2100 2101 2103
f 2103 2101 703
f 2102 2085 2075
f 2110 2102 2075
f 2113 46 2087
f 2087 2100 2113
f 44 46 2113
f 44 2113 2114
f 2115 92 53
f 2115 55 2116
f 53 92 51
f 92 2115 2116
f 2103 92 2116
f 2103 2116 2117
f 2100 2103 2117
f 2100 2117 2118
f 2119 2020 2120
f 2120 2020 2019
f 1305 2121 2018
f 2119 2019 2018
f 2018 2121 2119
f 2119 2121 2021
f 2021 2020 2119
f 2122 767 2021
f 2021 2121 2122
f 2123 2121 1305
f 1305 2124 2123
f 1302 1316 2124
f 2124 1305 1302
f 2124 1316 2125
f 2123 2125 2126
f 2126 2121 2123
f 2125 2127 2126
f 931 2127 2125
f 2125 1316 929
f 929 931 2125
f 2121 2126 2128
f 2128 2129 2130
f 2130 2129 942
f 2121 2130 2122
f 2130 942 940
f 2126 2129 2128
f 2131 2127 932
f 2131 932 2129
f 2131 2129 2126
f 942 2129 932
f 931 932 2127
f 2132 2133 767
f 2133 2130 940
f 2122 2130 2132
f 2134 2132 2130
f 2130 2133 2134
f 940 770 771
f 940 747 770
f 2133 940 771
f 2133 771 2135
f 767 2133 763
f 763 2133 772
f 2136 2137 2138
f 2138 2139 2140
f 2139 2141 2140
f 2137 2141 2138
f 2138 2140 2142
f 2143 2144 2145
f 2143 2146 2144
f 2146 2147 2144
f 2145 2148 2149
f 2145 2144 2148
f 2144 2150 2148
f 298 2147 2151
f 2151 2147 2143
f 2149 2150 2152
f 2149 2137 2136
f 2153 270 2154
f 2153 270 2151
f 2155 2143 2153
f 2153 2151 2155
f 300 2151 270
f 270 268 300
f 270 2156 233
f 2156 270 2153
f 2157 2153 2143
f 2157 2156 2153
f 2157 2158 2156
f 2158 2159 2156
f 234 2159 2157
f 234 233 2159
f 2159 233 2156
f 2143 2155 2160
f 2151 300 298
f 2151 2143 2160
f 2161 2149 2136
f 2162 2163 2164
f 2165 2162 234
f 234 2157 2165
f 235 234 2162
f 2165 2157 2166
f 2166 2163 2165
f 2161 2166 2157
f 2161 2145 2149
f 2161 2143 2145
f 2143 2161 2157
f 2166 2167 2163
f 2164 2163 2167
f 2164 2167 2168
f 2169 2164 2168
f 2149 2170 2137
f 2170 2171 2137
f 2172 2173 2171
f 2170 2149 2152
f 2152 2172 2170
f 2171 2173 2137
f 2136 2138 2174
f 2161 2175 2174
f 2176 2161 2174
f 2166 2161 2167
f 2136 2174 2175
f 2176 2167 2161
f 2176 2177 2167
f 2177 2178 2167
f 2179 2178 2180
f 2180 2178 2176
f 2176 2181 2182
f 2142 2183 2182
f 2142 2182 2176
f 2176 2182 2180
f 2176 2174 2142
f 2142 2140 2184
f 2184 2140 2185
f 2185 2183 2142
f 2142 2174 2138
f 2186 2187 2188
f 2188 2187 2189
f 2186 2190 2191
f 2186 2192 2190
f 2192 2193 2190
f 2191 2190 2194
f 2190 2195 2194
f 2187 2186 2191
f 2191 2196 2187
f 2197 2193 2186
f 2191 2195 2198
f 2187 2199 2200
f 2187 2200 2201
f 2201 2200 2202
f 2201 2202 2203
f 2203 2202 2204
f 2203 2204 2205
f 2206 2207 2208
f 2205 2209 2208
f 2208 2201 2205
f 2206 2187 2201
f 2201 2208 2206
f 2206 2208 2210
f 2210 2187 2206
f 2208 2211 2210
f 2187 2210 2212
f 2212 2210 2213
f 2212 2214 2215
f 2216 2187 2212
f 2212 2215 2216
f 2217 2218 2215
f 2215 2214 2217
f 2210 2211 2213
f 2219 2220 2199
f 2220 2221 2199
f 2220 2222 2221
f 2222 2223 2221
f 2222 2224 2223
f 2196 2219 2199
f 2199 2187 2196
f 2220 2219 2225
f 2226 2224 2220
f 2226 2220 2225
f 2199 2223 2200
f 2204 2200 2223
f 2223 2227 2204
f 2219 2196 2228
f 2219 2228 2229
f 2196 2191 2228
f 2225 2230 2231
f 2231 2226 2225
f 2230 2229 2231
f 2219 2230 2225
f 2232 2228 2198
f 2228 2191 2198
f 2229 2228 2232
f 2218 2233 2215
f 2216 2215 2233
f 2216 2234 2189
f 2189 2187 2216
f 2234 2233 2189
f 2235 2233 2236
f 2233 2235 2237
f 2189 2233 2237
f 2189 2237 2238
f 2189 2239 2188
f 2239 2189 2240
f 2241 2186 2188
f 2197 2186 2241
f 2241 2188 2242
f 2241 2243 2197
f 2243 2244 2197
f 2243 2245 2244
f 2243 2241 2246
f 2246 2244 2243
f 2247 2241 2248
f 2249 2248 2250
f 2247 2249 2246
f 2246 2241 2247
f 2246 2249 2251
f 2252 2248 2241
f 2252 2253 2248
f 2253 2254 2248
f 2242 2239 2253
f 2242 2253 2241
f 2255 2253 2239
f 2239 2254 2255
f 2254 2256 2257
f 2254 2257 2258
f 2254 2239 2256
f 2250 2248 2254
f 2250 2254 2259
f 2260 2261 2262
f 2261 2263 2264
f 2261 2264 2262
f 2265 2261 2266
f 2265 2266 2267
f 2268 2260 2269
f 2269 2260 2270
f 2268 2270 2266
f 2266 2261 2268
f 2268 2261 2260
f 2261 2265 2263
f 2265 2271 2263
f 2265 2272 2271
f 2272 2273 2271
f 2272 2274 2273
f 2267 2274 2265
f 2263 2273 2275
f 2276 2266 2277
f 2267 2266 2276
f 2276 2278 2279
f 2280 2281 2282
f 2280 2281 2267
f 2267 2276 2280
f 2280 2276 2279
f 2283 2281 2280
f 2280 2279 2283
f 2276 2284 2285
f 2277 2285 2276
f 2285 2286 2276
f 2287 278 2288
f 2288 278 279
f 2287 279 2289
f 2289 283 2287
f 2289 279 282
f 283 278 2287
f 2262 283 2290
f 2262 2290 2291
f 2291 2290 2292
f 2291 2292 2293
f 2293 2292 2294
f 2293 2294 2295
f 2291 2295 2260
f 2260 2262 2291
f 282 2294 2289
f 2290 283 2289
f 2289 2294 2290
f 2296 283 2262
f 2262 2264 2297
f 2262 2297 2296
f 2298 2299 2244
f 2298 2197 2244
f 2298 2244 2300
f 2300 2301 2298
f 2300 2244 2246
f 2302 2144 2303
f 2303 2304 2305
f 2303 2144 2304
f 2144 2147 2304
f 2306 2302 2303
f 2303 2305 2306
f 2300 2152 2150
f 2300 2150 2302
f 2305 2147 298
f 2307 2190 2308
f 2308 2190 2309
f 2301 2297 2310
f 2301 2310 2307
f 2307 2310 2311
f 2307 2311 2190
f 2190 2311 2195
f 2307 2309 2298
f 2298 2301 2307
f 2309 2197 2298
f 2198 2195 2310
f 2312 2232 2198
f 2198 2310 2312
f 2296 2305 2313
f 2296 2313 283
f 283 2313 2314
f 283 2314 2315
f 2315 2314 296
f 2315 296 284
f 2313 2305 298
f 298 296 2313
f 2297 2306 2296
f 2264 2263 2316
f 2317 2316 2318
f 2306 2297 2301
f 2312 2310 2317
f 2319 2318 2312
f 2312 2317 2319
f 2264 2317 2310
f 2310 2297 2264
f 2312 2318 2320
f 2316 2263 2275
f 2275 2318 2316
f 2301 2300 2302
f 2302 2306 2301
f 2251 2321 2300
f 2251 2300 2246
f 2251 2322 2321
f 2300 2321 2152
f 2152 2321 2323
f 2305 2296 2306
f 2324 2325 2326
f 2325 2327 2328
f 2324 2329 2327
f 2324 2327 2325
f 2330 2331 2332
f 2331 2330 2333
f 2324 2330 2332
f 2332 2329 2324
f 2334 2335 2336
f 2330 2334 2336
f 2330 2336 2337
f 2338 2334 2324
f 2324 2326 2338
f 2334 2330 2324
f 2339 2329 2340
f 2339 2340 2341
f 2329 2339 2342
f 2327 2329 2342
f 2342 2339 2343
f 2342 2343 2344
f 2342 2344 2345
f 2345 2344 2346
f 2345 2346 2347
f 2342 2347 2327
f 2343 2348 2346
f 2349 2350 2348
f 2350 2351 2348
f 2352 2353 2351
f 2349 2339 2352
f 2352 2351 2349
f 2349 2348 2343
f 2343 2339 2349
f 2341 2352 2339
f 2341 2354 2352
f 2354 2355 2352
f 2355 2356 2352
f 2354 2341 2357
f 2357 2356 2354
f 2358 2359 2360
f 2340 2361 2341
f 2340 2329 2362
f 2340 2362 2361
f 2363 2329 2364
f 2363 2364 2365
f 2363 2359 2362
f 2363 2362 2329
f 2363 2365 2366
f 2366 2359 2363
f 2365 2231 2366
f 2231 2365 2367
f 2231 2367 2226
f 2226 2367 2368
f 2332 2331 2365
f 2332 2365 2329
f 2341 2369 2357
f 2370 2369 2361
f 2359 2358 2361
f 2362 2359 2361
f 2371 2372 2373
f 2371 2374 2372
f 2374 2375 2372
f 2375 2376 2372
f 2373 2370 2361
f 2373 2372 2370
f 2372 2377 2370
f 2372 2378 2377
f 2379 2371 2373
f 2373 2358 2379
f 2373 2361 2358
f 2380 2376 2374
f 2370 2378 2369
f 2381 2360 2366
f 2381 2366 2382
f 2382 2366 2383
f 2383 2366 2229
f 2360 2359 2366
f 2383 2229 2384
f 2381 2383 2385
f 2383 2384 2385
f 2384 2229 2232
f 2231 2229 2366
f 2379 2381 2386
f 2379 2386 2387
f 2387 2386 2388
f 2387 2388 2389
f 2389 2388 2273
f 2389 2273 2274
f 2387 2274 2390
f 2390 2379 2387
f 2275 2273 2386
f 2391 2392 2275
f 2392 2393 2275
f 2381 2358 2360
f 2381 2379 2358
f 2232 2393 2384
f 2385 2384 2392
f 2394 2392 2384
f 2384 2393 2394
f 2232 2312 2320
f 2393 2232 2320
f 2393 2320 2395
f 2385 2391 2386
f 2386 2381 2385
f 2391 2275 2386
f 2379 2390 2396
f 2396 2390 2281
f 2396 2281 2397
f 2396 2281 2283
f 2274 2267 2281
f 2281 2390 2274
f 2371 2379 2396
f 2371 2396 2283
f 2398 2374 2371
f 2380 2374 2398
f 2283 2279 2398
f 2399 2400 2286
f 2400 2278 2286
f 2279 2278 2401
f 2399 2402 2401
f 2401 2278 2399
f 2286 2402 2399
f 2403 2404 2405
f 2404 2406 2405
f 2404 2407 2406
f 2407 2408 2406
f 2407 2409 2408
f 2402 2403 2405
f 2410 2411 2409
f 2404 2403 2410
f 2410 2409 2404
f 2405 2408 2412
f 2410 2413 2411
f 2413 2414 2411
f 2410 2403 2415
f 2415 2414 2410
f 2402 2405 2416
f 2401 2398 2279
f 2412 2380 2401
f 2380 2398 2401
f 2405 2412 2416
f 2416 2412 2401
f 2417 287 2418
f 2418 287 288
f 287 2419 2420
f 287 2420 2421
f 287 2421 289
f 2419 287 2417
f 2417 288 291
f 281 289 2422
f 2422 282 281
f 2420 2419 2422
f 2422 289 2420
f 2423 2422 2419
f 2422 2424 2294
f 2424 2295 2294
f 2422 2294 282
f 2425 2270 2260
f 2270 2260 2422
f 2422 2423 2270
f 2295 2422 2260
f 2423 2426 2270
f 2426 2285 2270
f 2426 2427 2285
f 2402 2286 2426
f 2426 2423 2402
f 2286 2285 2426
f 2277 2270 2285
f 2402 2428 2403
f 2402 2423 2428
f 2423 2419 2428
f 2428 2429 2403
f 2430 2415 2428
f 2415 2403 2429
f 2417 2431 2432
f 2432 2433 2428
f 2432 2431 2433
f 2431 2434 2433
f 2431 2435 2434
f 2419 2417 2432
f 2432 2428 2419
f 329 2431 291
f 291 327 329
f 2431 2417 291
f 329 2435 2431
f 2435 329 2436
f 2433 2435 2437
f 2437 2428 2433
f 2437 2435 2438
f 2438 2435 2439
f 2440 2441 2415
f 2440 2415 2430
f 2442 2415 2441
f 2443 2441 2444
f 2438 2445 2443
f 2444 2437 2438
f 2438 2443 2444
f 2430 2428 2437
f 2437 2444 2430
f 2444 2441 2440
f 2446 2447 2448
f 2448 2449 2446
f 2348 2449 2448
f 2446 2450 2451
f 2452 2451 2453
f 2446 2449 2453
f 2453 2451 2446
f 2451 2447 2446
f 2453 2454 2455
f 2453 2449 2456
f 2456 2455 2453
f 2453 2455 2452
f 2449 2457 2458
f 2449 2457 2456
f 2457 2449 2353
f 2459 2348 2460
f 2460 2348 2351
f 2459 2351 2353
f 2353 2449 2459
f 2459 2449 2348
f 2461 2462 2463
f 2461 2463 2464
f 2462 2447 2463
f 2447 2462 2465
f 2461 2464 2466
f 2465 2448 2447
f 2465 2348 2448
f 2467 2468 2465
f 2468 2469 2465
f 2468 2470 2469
f 2470 2346 2469
f 2470 2347 2346
f 2462 2467 2465
f 2465 2346 2348
f 2471 2472 2473
f 2472 2328 2473
f 2325 2471 2474
f 2471 2467 2474
f 2325 2328 2471
f 2471 2473 2468
f 2468 2467 2471
f 2347 2468 2473
f 2473 2327 2347
f 2461 2466 2475
f 2475 2466 2476
f 2475 2477 2478
f 2478 2461 2475
f 2477 2476 2479
f 2479 2480 2477
f 2476 2466 2479
f 2481 2482 2483
f 2481 2483 2484
f 2484 2478 2481
f 2485 2484 2483
f 2483 2477 2480
f 2478 2477 2482
f 2477 2483 2482
f 2486 2484 2485
f 2484 2487 2478
f 2487 2461 2478
f 2485 2488 2489
f 2486 2485 2489
f 2487 2484 2486
f 2487 2490 2461
f 2491 2490 2492
f 2490 2487 2492
f 2493 2494 2491
f 2493 2491 2492
f 2467 2461 2495
f 2462 2461 2467
f 2474 2467 2495
f 2326 2325 2496
f 2474 2496 2325
f 2497 2496 2498
f 2326 2496 2497
f 2495 2461 2499
f 2463 2447 2500
f 2464 2501 2502
f 2501 2500 2503
f 2500 2504 2503
f 2501 2464 2463
f 2463 2500 2501
f 2500 2505 2504
f 2505 2506 2451
f 2505 2500 2447
f 2447 2451 2505
f 2505 2451 2507
f 2507 2504 2505
f 2507 2451 2452
f 2508 2509 2510
f 2452 2510 2507
f 2508 2504 2507
f 2507 2510 2508
f 2508 2510 2511
f 2511 2504 2508
f 2512 2464 2513
f 2512 2513 2514
f 2464 2515 2513
f 2516 2517 2518
f 2516 2519 2517
f 2513 2516 2518
f 2513 2518 2520
f 2502 2515 2464
f 2521 2522 2515
f 2523 2521 2515
f 2524 2516 2513
f 2513 2515 2524
f 2525 2519 2516
f 2525 2516 2524
f 2525 2524 2526
f 2464 2512 2466
f 2466 2512 2527
f 2528 2512 2514
f 2512 2528 2529
f 2530 2502 2531
f 2502 2530 2532
f 2533 2532 2534
f 2534 2535 2533
f 2502 2533 2535
f 2536 2537 2538
f 2538 2535 2534
f 2534 2536 2538
f 2539 2523 2540
f 2535 2538 2523
f 2515 2502 2535
f 2535 2523 2515
f 2538 2541 2523
f 2531 2501 2542
f 2531 2502 2501
f 2542 2501 2503
f 2503 2504 2543
f 2503 2543 2542
f 2544 2543 2504
f 2544 2504 2511
f 2545 1798 2546
f 2546 1798 2547
f 2545 2547 2548
f 2549 1801 1798
f 2545 2550 2549
f 2545 2549 1798
f 2531 1793 2551
f 2551 1793 2552
f 2552 1793 1794
f 2551 1794 2553
f 2553 1794 1789
f 2554 2555 2556
f 2556 2555 2557
f 2554 2557 2549
f 2549 2550 2554
f 2558 2555 2559
f 2559 2560 2558
f 2561 2559 2554
f 2554 2550 2561
f 2559 2555 2554
f 1793 2562 1822
f 1793 1822 2563
f 2563 1822 1827
f 2562 2564 2548
f 2562 2548 1822
f 2564 2550 2548
f 2548 2565 1822
f 1822 2565 1823
f 1793 2531 2542
f 2542 2562 1793
f 1827 1781 1793
f 2547 1796 1823
f 1823 2548 2547
f 2548 2550 2545
f 2550 2564 2566
f 2550 2566 2561
f 2561 2566 2567
f 2567 2566 2568
f 2564 2543 2544
f 2564 2544 2566
f 2566 2544 2569
f 2566 2569 2570
f 2561 2568 2559
f 2571 2560 2559
f 2559 2568 2571
f 2511 2570 2544
f 2530 2572 2532
f 2553 2573 2572
f 2553 1789 2573
f 2530 2531 2551
f 2551 2553 2530
f 2572 2573 2532
f 2564 2562 2543
f 2542 2543 2562
f 2574 2575 2576
f 2576 2369 2574
f 2576 2575 2577
f 2575 2578 2577
f 2577 2578 2579
f 2577 2579 2580
f 2580 2579 2581
f 2578 2582 2583
f 2578 2583 2579
f 2579 2583 2584
f 2585 2578 2575
f 2585 2582 2578
f 2581 2576 2577
f 2586 2587 2584
f 2586 2584 2582
f 2588 2589 2590
f 2589 2591 2590
f 2590 2592 2582
f 2590 2593 2592
f 2590 2594 2593
f 2595 2588 2590
f 2582 2585 2590
f 2585 2595 2590
f 2411 2591 2588
f 2594 2596 2592
f 2596 2594 2597
f 2598 2599 2588
f 2598 2600 2599
f 2598 2601 2600
f 2601 2409 2600
f 2601 2408 2409
f 2595 2598 2588
f 2602 2380 2412
f 2412 2408 2598
f 2598 2602 2412
f 2411 2599 2409
f 2411 2588 2599
f 2586 2603 2587
f 2603 2604 2587
f 2605 2604 2606
f 2605 2606 2607
f 2586 2582 2606
f 2606 2604 2586
f 2598 2608 2609
f 2609 2608 2610
f 2610 2608 2372
f 2610 2372 2376
f 2608 2575 2574
f 2608 2574 2611
f 2608 2611 2378
f 2608 2378 2372
f 2595 2608 2598
f 2608 2595 2585
f 2608 2585 2575
f 2380 2602 2609
f 2609 2376 2380
f 2602 2598 2609
f 2369 2378 2574
f 2592 2596 2606
f 2606 2582 2592
f 2606 2596 2607
f 2607 2596 2612
f 2576 2613 2614
f 2614 2615 2616
f 2614 2617 2576
f 2614 2616 2617
f 2353 2616 2615
f 2617 2616 2618
f 2618 2616 2619
f 2618 2619 2620
f 2620 2619 2352
f 2620 2352 2356
f 2618 2356 2357
f 2353 2352 2616
f 2617 2621 2576
f 2621 2357 2576
f 2618 2357 2617
f 2369 2576 2357
f 2622 2623 2624
f 2625 2615 2614
f 2626 2627 2623
f 2628 2629 2626
f 2626 2623 2628
f 2613 2630 2579
f 2630 2581 2579
f 2579 2587 2629
f 2579 2631 2587
f 2579 2584 2631
f 2622 2613 2579
f 2579 2628 2622
f 2628 2579 2629
f 2576 2581 2613
f 2632 2623 2633
f 2633 2634 2635
f 2635 2634 2636
f 2636 2637 2633
f 2627 2634 2633
f 2633 2623 2627
f 2615 2457 2638
f 2615 2457 2353
f 2639 2456 2457
f 2615 2625 2639
f 2639 2457 2615
f 2625 2640 2639
f 2639 2640 2641
f 2640 2632 2642
f 2640 2642 2641
f 2641 2642 2643
f 2640 2625 2624
f 2624 2632 2640
f 2632 2624 2623
f 2644 2456 2639
f 2633 2637 2643
f 2633 2643 2632
f 2622 2624 2645
f 2624 2625 2645
f 2625 2614 2645
f 2614 2613 2645
f 2613 2622 2645
f 2623 2622 2628
f 2646 2627 2647
f 2627 2646 2634
f 2647 2626 2648
f 2647 2627 2626
f 2648 2629 2649
f 2648 2626 2629
f 2647 2650 2646
f 2647 2651 2650
f 2647 2652 2650
f 2647 2648 2652
f 2652 2648 2653
f 2654 2655 2648
f 2655 2656 2657
f 2657 2658 2659
f 2654 2658 2655
f 2658 2657 2655
f 2655 2657 2653
f 2653 2648 2655
f 2659 2660 2661
f 2649 2660 2658
f 2649 2658 2648
f 2660 2659 2658
f 2661 2660 2662
f 2663 2660 2649
f 2663 2607 2664
f 2664 2660 2663
f 2665 2587 2666
f 2666 2587 2604
f 2605 2663 2665
f 2665 2604 2605
f 2665 2663 2649
f 2605 2607 2663
f 2629 2587 2665
f 2665 2649 2629
f 2667 2668 2669
f 2667 2669 2670
f 2670 2669 2671
f 2671 2672 2667
f 2668 2673 2669
f 2673 2674 2669
f 2653 2675 2668
f 2667 2676 2677
f 2668 2667 2677
f 2676 2667 2678
f 2679 1122 2678
f 2680 1127 1122
f 2680 2672 1127
f 2672 1131 1127
f 2667 2672 2679
f 2672 2680 2679
f 2678 2667 2679
f 2652 2681 2668
f 2653 2668 2681
f 2668 2677 2652
f 2682 2683 2684
f 2682 2685 2683
f 2682 2686 2646
f 2687 2682 2646
f 2682 2687 2677
f 2687 2650 2677
f 2687 2688 2650
f 2687 2646 2650
f 2650 2652 2677
f 2686 2636 2689
f 2689 2636 2690
f 2682 2684 2686
f 2686 2690 2646
f 2690 2634 2646
f 2686 2684 2691
f 2691 2636 2686
f 2692 2683 2693
f 2694 2693 2566
f 2694 2566 2570
f 2683 2695 2693
f 2693 2695 2696
f 2693 2696 2568
f 2693 2568 2566
f 2571 2568 2695
f 2697 2698 2695
f 2698 2699 2700
f 2699 2701 2700
f 2683 2697 2695
f 2702 2701 2698
f 2698 2700 2571
f 2571 2695 2698
f 2571 2700 2560
f 2683 2685 2697
f 2697 2702 2698
f 2703 2704 2510
f 2570 2511 2510
f 2510 2693 2570
f 2703 2692 2693
f 2693 2510 2703
f 2703 2510 2705
f 2705 2692 2703
f 2452 2705 2510
f 2692 2706 2641
f 2706 2707 2641
f 2707 2644 2641
f 2692 2641 2684
f 2641 2708 2684
f 2641 2643 2708
f 2683 2692 2684
f 2706 2456 2644
f 2684 2643 2691
f 2709 2710 2455
f 2455 2705 2452
f 2709 2692 2705
f 2705 2455 2709
f 2709 2455 2706
f 2706 2692 2709
f 2455 2456 2706
f 2711 2682 2677
f 2711 2685 2682
f 2712 2697 2685
f 2685 2711 2712
f 2697 2712 2702
f 2713 2711 2677
f 2713 2677 2676
f 2678 2713 2676
f 2714 2702 2712
f 2714 2715 2702
f 2714 2716 2715
f 2716 2717 2715
f 2716 2718 2717
f 2719 2718 2720
f 2720 1185 2719
f 2721 2720 2714
f 2720 2718 2714
f 2722 2723 1154
f 2724 1123 2722
f 2722 2725 2724
f 1123 1154 2722
f 2722 1154 2721
f 1152 2721 1154
f 2725 2713 2726
f 2725 2726 2724
f 2713 2725 2711
f 1123 1112 1154
f 2678 1122 2726
f 2726 2713 2678
f 1123 2726 1122
f 2714 2725 2721
f 2712 2725 2714
f 2711 2725 2712
f 1186 2720 2727
f 1186 1185 2720
f 2720 2721 2727
f 2721 2725 2722
f 1152 1151 2721
f 2728 2729 2730
f 2731 2730 2729
f 2730 2732 2733
f 2733 2732 2734
f 2733 2734 2735
f 2735 2734 2591
f 2732 2736 2737
f 2732 2737 2734
f 2734 2737 2594
f 2733 2591 2738
f 2738 2730 2733
f 2739 2411 2738
f 2738 2591 2739
f 2597 2594 2736
f 2738 2411 2740
f 2740 2411 2414
f 2738 2414 2741
f 2738 2741 2730
f 2415 2741 2414
f 2730 2742 2732
f 2730 2743 2742
f 2743 2744 2742
f 2732 2742 2736
f 2742 2744 2745
f 2744 2746 2745
f 2743 2730 2731
f 2731 2747 2743
f 2597 2736 2742
f 2730 2442 2728
f 2741 2415 2442
f 2748 2749 2750
f 2748 2749 2751
f 2751 2752 2748
f 2753 2751 2749
f 2749 2754 2753
f 2748 2752 2755
f 2755 2749 2748
f 2752 2756 2755
f 2757 2758 2759
f 2758 2760 2759
f 2761 2762 2760
f 2760 2762 2763
f 2764 2757 2759
f 2759 2752 2764
f 2765 2762 2766
f 2766 2445 2765
f 2758 2757 2767
f 2767 2761 2758
f 2766 2762 2761
f 2766 2761 2767
f 2759 2760 2768
f 2768 2752 2759
f 2760 2763 2768
f 2757 2764 2729
f 2728 2757 2729
f 2729 2764 2731
f 2752 2769 2770
f 2768 2769 2771
f 2768 2771 2752
f 2772 2771 2769
f 2773 2774 2775
f 2769 2773 2775
f 2769 2775 2776
f 2752 2770 2756
f 2770 2769 2777
f 2764 2751 2778
f 2778 2751 2779
f 2778 2779 2780
f 2780 2779 2781
f 2764 2752 2751
f 2751 2782 2779
f 2779 2782 2753
f 2778 2781 2731
f 2731 2764 2778
f 2773 2769 2783
f 2773 2783 2784
f 2785 2728 2441
f 2757 2785 2767
f 2785 2786 2766
f 2766 2767 2785
f 2786 2445 2766
f 2785 2441 2786
f 2442 2441 2728
f 2674 2787 1142
f 2674 2788 2787
f 2674 2789 2671
f 2674 2671 2790
f 2790 2671 2669
f 2671 2789 2672
f 2789 1131 2672
f 2674 2791 2789
f 2791 2792 2789
f 2791 2793 2792
f 2793 1135 2792
f 2793 1134 1135
f 2791 2674 1142
f 1142 1134 2791
f 1129 1131 2789
f 2789 1135 1129
f 1144 2794 1143
f 2794 1147 1143
f 1145 1147 2795
f 1144 2795 1147
f 2796 2797 2798
f 2798 2797 1144
f 2797 2795 1144
f 1008 1007 1015
f 2799 1008 2800
f 2799 2800 2797
f 1008 1015 2800
f 2800 1015 1013
f 1145 2795 2800
f 2800 1013 1145
f 2801 492 1008
f 493 492 2801
f 2799 2797 2802
f 1008 2802 2801
f 2803 2804 2805
f 2805 2804 2806
f 2803 2806 2807
f 2802 2796 2803
f 2803 2807 2802
f 2807 2806 2808
f 2796 2804 2803
f 2796 2802 2797
f 2808 495 2809
f 2809 2807 2808
f 2807 2809 2802
f 2809 495 496
f 2809 2801 2802
f 2809 493 2801
f 493 2809 491
f 2787 2810 1142
f 2811 2810 2787
f 2812 2813 2814
f 2813 2810 2811
f 2812 2814 2815
f 2810 2812 2796
f 2810 2796 2798
f 2816 2817 2818
f 2816 2817 2804
f 2796 2812 2816
f 2816 2804 2796
f 2816 2812 2815
f 2815 2817 2816
f 1142 2810 2798
f 1142 2798 2819
f 1142 2819 2820
f 2820 2819 1140
f 2820 1140 1141
f 1144 1140 2798
f 2810 2813 2812
f 2811 2787 2821
f 2822 2787 2788
f 2822 2823 2821
f 2822 2659 2823
f 2822 2788 2675
f 2788 2824 2675
f 2824 2673 2675
f 2674 2673 2788
f 2825 2826 2657
f 2675 2653 2657
f 2825 2822 2675
f 2675 2657 2825
f 2825 2657 2659
f 2659 2822 2825
f 2822 2821 2787
f 2827 2811 2828
f 2827 2828 2829
f 2811 2827 2813
f 2827 2830 2814
f 2827 2814 2813
f 2828 2811 2821
f 2830 2827 2829
f 2830 2829 2831
f 2814 2832 2815
f 2832 2833 2815
f 2831 2832 2830
f 2832 2831 2833
f 2821 2834 2828
f 2823 2835 2821
f 2835 2836 2837
f 2835 2837 2834
f 2834 2821 2835
f 2838 2836 2835
f 2835 2839 2838
f 2835 2823 2840
f 2661 2839 2659
f 2835 2659 2839
f 2823 2659 2840
f 2829 2828 2841
f 2828 2834 2841
f 2842 2843 2841
f 2841 2843 2829
f 2844 2829 2843
f 2829 2844 2831
f 2842 2845 2843
f 2845 2842 2846
f 2846 2847 2845
f 2847 2846 2848
f 2848 2849 2847
f 2754 2849 2848
f 2850 2749 2851
f 2749 2755 2850
f 2850 2849 2754
f 2754 2749 2850
f 2844 2852 2831
f 2853 2854 2852
f 2854 2855 380
f 2856 2855 2853
f 2856 2853 2844
f 2857 2853 2855
f 2855 2854 2857
f 2854 380 2858
f 2854 2858 2859
f 2852 2854 2860
f 2860 2831 2852
f 2860 2854 2861
f 380 2855 378
f 2862 2863 2855
f 2855 2856 2862
f 2856 2844 2864
f 2863 377 2865
f 2863 2865 2855
f 2864 2866 2867
f 2866 2849 2868
f 2866 2868 2867
f 2864 2844 2843
f 2864 2843 2845
f 2845 2866 2864
f 2866 2845 2847
f 2866 2847 2849
f 2864 2867 2856
f 2856 2867 2862
f 2863 2862 2869
f 377 2863 366
f 2870 2871 2872
f 2867 2873 2874
f 2849 2873 2867
f 2872 2875 2870
f 2870 2875 2874
f 2850 2873 2849
f 2876 2870 2874
f 2877 2876 2873
f 2876 2874 2873
f 2873 2878 2877
f 2873 2850 2878
f 2879 2870 2876
f 2871 2870 2879
f 2879 2876 2877
f 2755 2756 2880
f 2755 2880 2881
f 2850 2755 2881
f 2850 2881 2882
f 2883 2884 2885
f 2885 2884 2886
f 2885 2886 2887
f 2883 2834 2884
f 2883 2842 2841
f 2846 2888 2848
f 2842 2883 2885
f 2885 2846 2842
f 2846 2885 2887
f 2887 2888 2846
f 2754 2848 2889
f 2848 2888 2889
f 2890 2891 2892
f 2891 2893 2779
f 2893 2781 2779
f 2892 2889 2888
f 2892 2891 2889
f 2891 2894 2889
f 2891 2779 2894
f 2779 2753 2894
f 2747 2731 2781
f 2781 2895 2747
f 2891 2890 2895
f 2895 2781 2891
f 2889 2753 2754
f 2896 2897 2895
f 2897 2744 2895
f 2897 2898 2744
f 2898 2746 2744
f 2896 2895 2890
f 2895 2744 2899
f 2744 2747 2899
f 2742 2746 2900
f 2900 2597 2742
f 2900 2746 2897
f 2837 2836 2901
f 2837 2901 2884
f 2836 2902 2903
f 2836 2903 2897
f 2660 2664 2903
f 2903 2902 2660
f 2838 2661 2902
f 2902 2836 2838
f 2902 2661 2662
f 2902 2662 2904
f 2837 2884 2834
f 2841 2834 2883
f 2896 2836 2897
f 2896 2890 2886
f 2836 2896 2901
f 2896 2886 2901
f 2903 2900 2897
f 2597 2900 2905
f 2607 2903 2664
f 2612 2903 2607
f 2903 2612 2906
f 2903 2906 2907
f 2886 2884 2901
f 2886 2890 2892
f 2888 2887 2892
f 2887 2886 2892
f 2908 2909 2910
f 2909 464 2910
f 2909 465 464
f 361 375 465
f 361 465 2908
f 468 2910 464
f 468 495 2808
f 2808 2910 468
f 2911 2912 2804
f 2912 2806 2804
f 2911 2910 2808
f 2808 2806 2911
f 2911 2804 2913
f 2913 2910 2911
f 2913 2817 2914
f 2913 2817 2915
f 2817 2913 2804
f 2908 2910 2913
f 2908 2913 2916
f 2916 2913 2917
f 2916 2915 2918
f 2918 2908 2916
f 2817 2815 2833
f 2833 2915 2817
f 2913 2915 2917
f 2908 2918 2919
f 2919 2918 2920
f 2920 2918 2915
f 2920 2915 2921
f 2921 2915 2922
f 2923 2921 380
f 380 359 2923
f 2924 2922 380
f 380 2921 2924
f 2919 2921 2923
f 2923 2908 2919
f 380 2922 2858
f 2833 2860 2922
f 2922 2915 2833
f 2922 2860 2861
f 2925 358 2926
f 2926 358 356
f 2925 356 361
f 361 2908 2925
f 358 2923 359
f 2925 2908 2923
f 2925 2923 358
f 2927 2928 2929
f 2927 2929 2930
f 2930 2929 2717
f 2930 2717 2718
f 2931 1185 2932
f 2927 2718 2931
f 2927 2931 2932
f 2701 2702 2717
f 2701 2717 2928
f 2933 2701 2928
f 2933 2934 2701
f 2934 2935 2701
f 2935 2700 2701
f 2560 2700 2558
f 2934 2933 2558
f 2558 2700 2934
f 2549 2557 2936
f 2936 1801 2549
f 2936 2557 2937
f 2937 2555 2558
f 2558 2933 2937
f 2933 2938 2939
f 2933 2939 2940
f 2940 2939 2941
f 2940 2941 2936
f 2936 2941 1807
f 2933 2936 2937
f 2936 1807 1801
f 2941 1661 1809
f 1809 1807 2941
f 1661 1660 1809
f 2942 1661 2941
f 2941 2939 2942
f 2943 2927 2944
f 2928 2927 2943
f 2944 1184 2945
f 2945 1184 1181
f 1181 1178 2945
f 2944 2927 2932
f 2932 1184 2944
f 2932 1185 1182
f 1182 1184 2932
f 1663 2946 1674
f 2947 2948 2949
f 2950 2938 2949
f 2949 2946 2950
f 2951 2948 2952
f 2951 1678 1676
f 2951 2952 1678
f 1677 2952 2948
f 2948 1408 1677
f 2951 1676 2946
f 2949 2948 2951
f 2949 2951 2946
f 2946 1663 2950
f 2939 2938 2950
f 2939 2950 2942
f 1661 2953 1662
f 2942 2950 2953
f 1661 2942 2953
f 2938 2943 2954
f 2938 2933 2928
f 2928 2943 2938
f 2955 2949 2938
f 2938 2954 2955
f 2955 2947 2949
f 2955 2954 2956
f 2956 2947 2955
f 2948 2947 1421
f 1421 1408 2948
f 1421 2956 1420
f 1421 2947 2956
f 1418 2945 1178
f 2944 2945 2954
f 2954 2943 2944
f 2945 1418 2954
f 2957 2958 2959
f 2957 2960 2961
f 2962 1787 2960
f 2960 2963 2962
f 2962 2964 1787
f 2964 1791 1787
f 2965 1790 2962
f 2962 2963 2965
f 1790 1791 2962
f 2963 2966 2967
f 2966 2968 2967
f 2966 2969 2968
f 2969 2970 2968
f 2969 2971 2970
f 2972 2971 2973
f 2973 2971 2966
f 2974 2963 2967
f 2967 2537 2974
f 2967 2970 2975
f 2967 2975 2537
f 2974 2976 2965
f 2965 2963 2974
f 2573 2976 2534
f 2534 2532 2573
f 2536 2977 2537
f 2537 2977 2974
f 2976 2977 2536
f 2536 2534 2976
f 2978 2979 2573
f 2978 2573 1790
f 2978 1790 2965
f 1790 2573 1789
f 2965 2976 2979
f 2976 2573 2979
f 2963 2960 2959
f 2959 2980 2981
f 2981 2980 2973
f 2973 2980 2982
f 2960 2957 2959
f 2980 2958 2982
f 2959 2973 2966
f 2966 2963 2959
f 2982 2972 2973
f 2958 2980 2959
f 2983 2961 2984
f 2985 2958 2957
f 2986 2987 2958
f 2988 2987 2989
f 2989 2990 2988
f 2987 2986 2989
f 2991 2992 2961
f 2983 2991 2961
f 2993 2994 2992
f 2995 2993 2992
f 2991 2995 2992
f 2996 2961 2992
f 2997 2998 2999
f 3000 2997 2999
f 2992 3000 2996
f 3000 2992 3001
f 3000 3001 2997
f 3002 2998 2997
f 3003 3004 2998
f 2998 3002 3003
f 3005 3002 2997
f 3005 2997 3001
f 3005 3001 3006
f 2957 2961 2996
f 2996 2985 2957
f 2958 2985 2986
f 3007 3008 3009
f 3009 3008 3010
f 2999 3008 3007
f 3011 3007 3009
f 3012 3010 3008
f 3008 3004 3012
f 2998 3004 3008
f 2999 2998 3008
f 3013 2996 3014
f 3007 3014 3000
f 3000 2999 3007
f 3014 2996 3000
f 2996 3013 3015
f 3007 3011 3013
f 3013 3014 3007
f 1749 3016 3017
f 1750 3018 3019
f 3017 3020 3018
f 3018 1750 3017
f 3021 3022 3023
f 3023 3022 3024
f 3023 3024 3025
f 3025 3024 1835
f 3025 1835 1836
f 3023 1836 3026
f 3027 3021 3023
f 3027 3023 3026
f 3026 1838 3028
f 1838 1837 3028
f 3026 1836 1838
f 1835 3029 1840
f 3029 1835 3022
f 3021 3027 3030
f 3030 3031 2995
f 3030 3027 3031
f 3020 3021 3030
f 3032 3033 3034
f 3027 3028 3035
f 3027 2993 2995
f 2993 3027 3036
f 3035 3028 3037
f 3032 3035 3037
f 3027 3026 3028
f 3028 3038 3039
f 3028 1837 3038
f 3020 3040 3021
f 3040 3016 3041
f 3040 3041 3042
f 3017 3016 3040
f 3040 3020 3017
f 1749 1745 3016
f 3022 3021 3040
f 3022 3040 3029
f 1840 1981 1841
f 1840 3029 1981
f 3020 3043 3018
f 3043 3044 3018
f 3043 3045 3044
f 3045 1735 3044
f 3045 1734 1735
f 1737 1734 3043
f 3018 1735 3019
f 1735 1736 3019
f 2995 2991 3030
f 3020 3030 2991
f 3020 2991 3046
f 3043 3020 3046
f 3043 3046 1737
f 3047 3048 1755
f 3048 3049 1755
f 3048 1754 1755
f 3050 3047 1755
f 3050 1755 1728
f 3047 2984 3051
f 3051 1773 3052
f 3052 1773 1775
f 3051 2984 3053
f 3051 3053 1773
f 1773 3053 3054
f 3051 1775 3048
f 3048 3047 3051
f 1775 1754 3048
f 1816 1772 3054
f 1816 3054 2984
f 3055 1816 2984
f 3055 3056 1816
f 3056 1784 1816
f 3057 3055 2984
f 3055 1783 1784
f 3055 3058 1786
f 1787 1786 3055
f 1786 1783 3055
f 3050 1728 3059
f 3059 1728 1729
f 3050 1729 1737
f 1737 3047 3050
f 2991 3047 3046
f 3046 3047 1737
f 2984 2960 3057
f 2984 3060 2960
f 3057 2960 3055
f 2961 3060 2984
f 1787 3055 2960
f 2991 2983 3047
f 2983 2984 3047
f 3061 3062 3063
f 2972 3064 3062
f 3062 3061 2972
f 3065 3061 3066
f 3065 3066 3067
f 3067 3066 2970
f 3067 2970 2971
f 3065 2971 2972
f 2972 3061 3065
f 2975 2970 3061
f 3061 3068 2975
f 3069 3061 3063
f 3063 3070 3069
f 3071 3072 3073
f 3073 3072 3074
f 3071 3074 3075
f 3075 3061 3071
f 3075 3074 3076
f 3077 3078 3072
f 3072 3069 3077
f 3071 3061 3069
f 3069 3072 3071
f 3079 2975 3068
f 2975 3079 2541
f 2538 2537 2975
f 2538 2975 2541
f 3068 3075 3079
f 3079 3075 3080
f 2539 3079 3080
f 2521 2523 2539
f 2521 2539 3080
f 2521 3080 3081
f 3076 2519 3075
f 3068 3061 3075
f 2519 2526 3082
f 3075 3082 3083
f 3075 2519 3082
f 3084 3085 3086
f 3086 3085 3087
f 3086 3087 3088
f 3088 3087 3089
f 3088 3089 3090
f 3091 3085 3084
f 3086 3090 3092
f 3093 3092 3090
f 3094 3089 3085
f 3085 3095 3094
f 3084 3086 3092
f 3096 3092 3097
f 3098 3097 3099
f 3099 3096 3098
f 3084 3096 3100
f 3096 3099 3100
f 3099 3097 3101
f 3101 3097 3102
f 3097 3092 3093
f 3097 3093 3103
f 3097 3103 3104
f 3091 3084 3105
f 3105 3106 3107
f 3107 3106 3108
f 3084 3109 3105
f 3105 3109 3110
f 3105 3110 3106
f 3106 3110 3111
f 3112 3113 3114
f 3109 3084 3112
f 3114 3111 3109
f 3109 3112 3114
f 3115 3116 3099
f 3099 3101 3115
f 3099 3116 3100
f 3100 3117 3118
f 3108 3119 3120
f 3120 3105 3108
f 3121 3091 3105
f 3105 3120 3121
f 3121 3122 3123
f 3123 3091 3121
f 3117 3124 3125
f 3125 3118 3117
f 3112 3084 3100
f 3100 3118 3112
f 3118 3125 3113
f 3113 3126 3118
f 3112 3126 3113
f 3085 3091 3127
f 3085 3127 3095
f 3127 3091 3123
f 3128 3129 3078
f 3123 3128 3127
f 3127 3128 3095
f 3078 3130 3070
f 3130 3077 3070
f 3078 3070 3131
f 3131 3070 3063
f 3132 3133 3134
f 3132 3133 3135
f 3136 3137 3132
f 3132 3135 3136
f 3138 3133 3132
f 3132 3137 3138
f 3128 3123 3139
f 3139 3123 3140
f 3139 3140 3141
f 3141 3140 3142
f 3139 3142 3133
f 3137 3128 3139
f 3139 3133 3137
f 3095 3131 3094
f 3131 3063 3094
f 3078 3131 3128
f 3137 3133 3143
f 3143 3133 3138
f 3144 3145 3146
f 3147 2480 3145
f 3144 3137 3136
f 3136 3147 3144
f 3146 3137 3144
f 3148 3145 2480
f 2480 2466 3148
f 3128 3137 3129
f 3146 2528 3129
f 3129 3137 3146
f 3146 3145 3148
f 3146 3148 3149
f 3150 2514 3151
f 3150 2528 2514
f 2517 3076 2528
f 2528 3150 2517
f 3076 3129 2528
f 2517 2519 3076
f 2517 3150 2518
f 3152 3153 3072
f 3153 3074 3072
f 3152 3129 3076
f 3076 3074 3152
f 3152 3072 3078
f 3078 3129 3152
f 3154 3135 3155
f 3155 3135 3156
f 3154 3156 3157
f 3157 3136 3154
f 3154 3136 3135
f 3158 2485 2483
f 3158 2483 2480
f 3147 3158 2480
f 3158 3147 3136
f 3157 2488 2485
f 3157 2485 3136
f 3159 3160 3161
f 3159 3161 3162
f 3162 3161 3163
f 3160 3164 3165
f 3160 3165 3161
f 3161 3165 3166
f 3159 3163 3167
f 3163 3168 3167
f 3169 3170 3166
f 3169 3166 3164
f 3169 3171 3172
f 3172 3171 3173
f 3173 3170 3169
f 3169 3164 3174
f 3174 3171 3169
f 3175 3176 3177
f 3176 3178 3177
f 3178 3179 3177
f 3180 3181 3182
f 3182 3181 3183
f 3164 3175 3180
f 3180 3175 3181
f 3175 3164 3176
f 3180 3183 3174
f 3174 3164 3180
f 3183 3184 3174
f 3175 3185 3186
f 3187 3188 3167
f 3178 3176 3189
f 3178 3189 3190
f 3190 3189 3191
f 3176 3159 3192
f 3176 3192 3189
f 3189 3192 3193
f 3189 3193 3194
f 3159 3176 3160
f 3178 3191 3179
f 3167 3188 3194
f 3192 3159 3167
f 3167 3194 3192
f 3164 3160 3176
f 3195 3196 3185
f 3195 2211 3196
f 3185 3196 3197
f 2211 3195 3198
f 3185 3175 3177
f 3198 3199 2213
f 3199 2214 2213
f 3198 3195 2217
f 2217 2214 3198
f 3198 2213 2211
f 3200 3201 3202
f 3203 3204 3202
f 3203 3202 3200
f 3200 3202 2218
f 2217 3195 3200
f 2217 3200 2218
f 3205 3206 3174
f 3174 3184 3205
f 3195 3203 3200
f 3177 3179 3195
f 3185 3177 3195
f 3207 3208 2209
f 3209 3119 3210
f 3211 3212 3184
f 3213 3212 3211
f 3208 3196 2211
f 3196 3214 3197
f 3208 3215 3214
f 3208 3207 3215
f 3214 3216 3217
f 3214 3215 3216
f 3217 3218 3219
f 3217 3216 3218
f 3219 3209 3210
f 3219 3218 3209
f 3217 3213 3214
f 3213 3217 3219
f 3211 3181 3213
f 3211 3220 3181
f 3220 3183 3181
f 3213 3197 3214
f 3213 3181 3197
f 3181 3221 3197
f 3181 3186 3221
f 3184 3183 3211
f 3197 3186 3185
f 3222 3223 2208
f 3222 3208 2211
f 2211 2208 3222
f 3222 2208 2209
f 2209 3208 3222
f 3224 3210 3225
f 3224 3225 3106
f 3106 3225 3108
f 3219 3224 3212
f 3219 3210 3224
f 3224 3111 3114
f 3114 3113 3226
f 3119 3108 3210
f 3227 3228 3184
f 3212 3213 3219
f 3224 3114 3227
f 3224 3227 3212
f 3229 3227 3226
f 3226 3228 3229
f 3227 3114 3226
f 3228 3226 3230
f 3228 3230 3231
f 3228 3205 3184
f 3205 3228 3232
f 3208 3214 3196
f 3233 3119 3209
f 3233 3209 3234
f 3235 3236 2494
f 3237 3238 3239
f 3238 3156 3239
f 3157 3156 3240
f 3157 3240 2488
f 3237 3240 3156
f 2227 3207 3241
f 2227 3241 3242
f 3242 3241 3243
f 3242 3243 3244
f 3244 3243 2205
f 3244 2205 2204
f 3242 2204 2227
f 3241 3207 2209
f 2209 2205 3241
f 3237 3133 3245
f 3237 3133 3235
f 3239 3135 3133
f 3133 3237 3239
f 3233 3142 3246
f 3246 3142 3247
f 3247 3142 3140
f 3246 3140 3122
f 3119 3233 3246
f 3246 3122 3119
f 3140 3123 3122
f 3119 3122 3248
f 3248 3122 3120
f 3237 3235 3240
f 2488 3240 2489
f 3240 3235 2494
f 2494 2493 3240
f 3249 3250 3251
f 3252 3249 3251
f 3252 3251 3253
f 3254 3253 3251
f 3250 3254 3251
f 3236 3209 3255
f 3236 3256 3209
f 3233 3256 3257
f 3257 3142 3233
f 3256 3236 3257
f 3258 3259 3236
f 3260 2494 3236
f 3236 3259 3260
f 3207 2227 3261
f 3209 3218 3262
f 3262 3216 3254
f 3262 3218 3216
f 3254 3216 3215
f 3209 3263 3255
f 3263 3209 3262
f 3262 3254 3263
f 3253 3254 3215
f 3215 3264 3253
f 3264 3215 3207
f 3261 2227 3265
f 3265 2227 3266
f 3265 3266 3267
f 3267 3266 2223
f 3267 2223 2224
f 3265 2224 2368
f 3268 3261 3265
f 3265 2368 3268
f 2226 2368 2224
f 3269 3142 3257
f 3269 3235 3142
f 3235 3133 3142
f 3236 3255 3258
f 3257 3236 3235
f 3263 3250 3255
f 3261 3268 3270
f 3270 3271 3272
f 3270 3268 3271
f 3268 3273 3271
f 3268 3274 3273
f 3270 3252 3261
f 3270 3249 3252
f 3249 3270 3272
f 3268 2368 3274
f 3271 3274 3275
f 3275 3274 3276
f 3272 3271 3277
f 3278 3279 3275
f 3275 3279 3271
f 3278 2331 2333
f 3279 3278 2333
f 3279 3280 3271
f 3279 3281 3280
f 3281 3279 2335
f 2334 2497 3281
f 2334 2326 2497
f 2335 2334 3281
f 3259 3277 3260
f 3259 3258 3277
f 3272 3277 3249
f 3260 3280 3282
f 3260 3282 3283
f 3281 2497 2498
f 3271 3280 3260
f 3260 3277 3271
f 3281 2498 3280
f 3250 3263 3254
f 3252 3253 3264
f 3261 3252 3264
f 3207 3261 3264
f 3250 3249 3258
f 3277 3258 3249
f 3255 3250 3258
f 3284 3285 3286
f 3286 3287 3288
f 3289 3284 3290
f 3284 3291 3285
f 3291 3292 3285
f 3291 3293 3292
f 3293 3294 3292
f 3293 3295 3294
f 3291 3168 3295
f 3285 3294 3287
f 3285 3287 3286
f 3188 3284 3296
f 3289 3297 3298
f 3298 3297 3299
f 3289 3299 3296
f 3296 3284 3289
f 3299 3300 3296
f 3301 3302 3168
f 3302 3187 3168
f 3301 3284 3188
f 3188 3187 3301
f 3301 3168 3291
f 3291 3284 3301
f 3303 3304 3161
f 3303 3161 3170
f 3170 3161 3305
f 3305 3161 3166
f 3304 3306 3161
f 3161 3306 3307
f 3161 3307 3163
f 3168 3163 3306
f 3304 3303 3308
f 3304 3308 3309
f 3308 3310 3309
f 3308 3311 3310
f 3311 3312 3310
f 3309 3313 3314
f 3309 3310 3313
f 3310 3315 3313
f 3304 3309 3314
f 3316 3312 3308
f 3314 3315 3317
f 3318 3317 3315
f 3315 3319 3318
f 3314 3317 3320
f 3317 3318 3321
f 3321 3322 3317
f 3322 3321 3320
f 3314 3323 3306
f 3314 3324 3323
f 3324 3325 3323
f 3324 3326 3325
f 3326 3295 3325
f 3326 3294 3295
f 3324 3314 3287
f 3287 3294 3324
f 3323 3295 3168
f 3168 3306 3323
f 3304 3314 3306
f 3320 3327 3328
f 3320 3327 3287
f 3287 3314 3320
f 3329 3327 3321
f 3321 3327 3320
f 3330 3331 3332
f 3331 3333 3334
f 3335 3331 3330
f 3331 3335 3333
f 3330 3336 3337
f 3336 3332 3337
f 3335 3330 3338
f 3330 3337 3339
f 3339 3338 3330
f 3335 3338 3340
f 3340 3338 3341
f 3340 3341 3342
f 3342 3341 3343
f 3340 3344 3316
f 3339 3343 3338
f 3333 3335 3308
f 3333 3308 3303
f 3340 3316 3308
f 3308 3335 3340
f 3345 3346 3171
f 3346 3173 3171
f 3303 3170 3345
f 3345 3333 3303
f 3170 3173 3345
f 3347 3348 3349
f 3348 3206 3349
f 3171 3174 3206
f 3345 3171 3347
f 3347 3333 3345
f 3171 3206 3347
f 3347 3350 3351
f 3351 3350 3230
f 3226 3113 3351
f 3226 3351 3230
f 3350 3349 3205
f 3349 3350 3347
f 3350 3205 3232
f 3350 3232 3352
f 3333 3347 3353
f 3333 3125 3334
f 3125 3124 3334
f 3113 3125 3351
f 3353 3347 3351
f 3351 3125 3353
f 3354 3355 3204
f 3355 3202 3204
f 3355 3356 3202
f 2218 3202 3357
f 3355 3354 3357
f 3357 3202 3355
f 2235 2236 3354
f 2236 2233 2218
f 2218 3357 2236
f 3358 3359 3354
f 3204 3358 3354
f 3360 3300 3361
f 3362 3360 3359
f 3360 3362 3363
f 3363 3300 3360
f 3364 3188 3296
f 3296 3300 3364
f 3362 3189 3363
f 3363 3364 3300
f 3363 3365 3364
f 3363 3189 3365
f 3189 3194 3365
f 3364 3194 3188
f 3358 3366 3362
f 3366 3204 3362
f 3204 3203 3362
f 3359 3358 3362
f 3191 3362 3203
f 3203 3179 3191
f 3359 3367 3354
f 3368 3367 3369
f 3369 3367 3370
f 3368 3354 3367
f 3368 3371 3354
f 3368 3372 3371
f 3372 3373 3371
f 3373 2250 3371
f 3368 3374 3373
f 3375 3373 3374
f 3374 2250 3375
f 2250 2259 3376
f 2250 3377 3371
f 3377 2250 3378
f 3379 2239 3378
f 3379 3378 2257
f 3371 2235 3354
f 2235 3371 3380
f 3378 2239 3377
f 3371 3377 3381
f 3382 3383 2141
f 3383 2140 2141
f 3382 3384 3385
f 3385 2140 3382
f 3382 2141 3384
f 2141 3386 2173
f 3387 3385 3384
f 3385 3388 2140
f 3388 2185 2140
f 3389 2183 3385
f 3385 3387 3389
f 2183 2185 3385
f 3390 3384 2141
f 3391 2141 2173
f 3390 3391 3392
f 3392 3384 3390
f 2172 3391 2173
f 3393 3389 3387
f 3393 3394 3389
f 3369 3374 3368
f 3395 2250 3374
f 2250 2322 2249
f 3392 2322 3395
f 3392 3395 3369
f 2250 3395 2322
f 3369 3384 3392
f 3396 2322 3392
f 2249 2322 2251
f 2172 2152 2323
f 3392 3391 3396
f 3391 2172 2323
f 3391 2323 3397
f 3396 3391 3397
f 3396 3397 3398
f 3370 3393 3384
f 3384 3369 3370
f 3399 3400 3393
f 3393 3401 3394
f 3393 3387 3384
f 3402 3403 3404
f 3405 3402 3404
f 3406 3405 3404
f 3359 3360 3407
f 3407 3360 3361
f 3402 3407 3361
f 3361 3403 3402
f 3359 3407 3405
f 3407 3402 3405
f 3405 3367 3359
f 3408 3409 3297
f 3409 3299 3297
f 3361 3300 3408
f 3408 3403 3361
f 3300 3299 3408
f 3410 3370 3411
f 3410 3393 3370
f 3411 3370 3367
f 3393 3410 3399
f 3405 3406 3411
f 3367 3405 3411
f 3412 3403 3413
f 3412 3413 3414
f 3414 3413 3415
f 3415 3413 3416
f 3413 3403 3417
f 3413 3417 3418
f 3404 3403 3412
f 3416 3419 3414
f 3408 3297 3418
f 3408 3418 3403
f 3412 3420 3421
f 3414 3419 3421
f 3414 3421 3412
f 3412 3421 3422
f 3421 3423 3422
f 3410 3424 3399
f 3399 3424 3425
f 3399 3425 3426
f 3426 3425 3427
f 3424 3412 3422
f 3424 3422 3428
f 3424 3428 3425
f 3425 3428 3429
f 3424 3410 3404
f 3404 3412 3424
f 3422 3423 3429
f 3410 3411 3406
f 3404 3410 3406
f 3430 3394 3431
f 3430 3389 3394
f 2183 3389 3430
f 3401 3431 3394
f 3432 3431 3401
f 3433 3434 2182
f 2180 2182 3435
f 3435 2179 2180
f 3436 3435 3433
f 3433 3430 3436
f 3435 2182 3433
f 3433 2182 2183
f 2183 3430 3433
f 3437 3438 3439
f 3437 3439 3440
f 3441 3442 3439
f 3439 3438 3441
f 3443 3438 3444
f 3438 3440 3444
f 3432 3445 3444
f 3431 3444 3440
f 3446 3443 3444
f 3444 3445 3446
f 3431 3436 3430
f 3431 3447 3436
f 3447 3431 3440
f 3440 3439 3447
f 3435 3436 3439
f 3435 3439 2179
f 3448 3449 3450
f 3448 3451 3449
f 3451 3452 3449
f 3452 3453 3449
f 3451 3448 3443
f 3443 3453 3451
f 3454 3455 3456
f 3455 3457 3456
f 3454 3450 3449
f 3449 3457 3454
f 3454 3456 3458
f 3458 3450 3454
f 3458 3456 3459
f 3448 3442 3441
f 3441 3438 3443
f 3443 3460 3441
f 3448 3460 3443
f 3461 3462 3463
f 3464 3465 3462
f 3465 3466 3462
f 3467 3468 3466
f 3465 3469 3467
f 3470 3468 3467
f 3467 3469 3470
f 3462 3466 3463
f 3471 3472 2178
f 3473 3471 3474
f 2179 3471 2178
f 3473 3475 3461
f 3461 3472 3473
f 3462 3461 3475
f 3464 3462 3475
f 3475 3473 3464
f 2169 3476 3461
f 3476 2169 2168
f 3476 2168 3477
f 3461 3476 3472
f 2178 3472 3476
f 2178 3476 2167
f 3464 3478 3479
f 3478 3464 3480
f 3464 3469 3465
f 3481 3482 3483
f 3482 3484 3483
f 3480 3481 3478
f 3481 3485 3478
f 3481 3483 3485
f 3483 3469 3485
f 3486 3484 3487
f 3487 3484 3481
f 3478 3469 3479
f 3488 3448 3450
f 3489 3488 3450
f 3489 3450 3458
f 3464 3473 3480
f 3488 3473 3474
f 3488 3474 3490
f 3490 3442 3448
f 3448 3488 3490
f 3442 3474 3471
f 2179 3439 3442
f 3442 3471 2179
f 3480 3488 3489
f 3480 3489 3491
f 3491 3489 3492
f 3491 3492 3493
f 3493 3492 3494
f 3493 3494 3495
f 3491 3495 3481
f 3481 3480 3491
f 3481 3495 3487
f 3458 3494 3489
f 3473 3488 3480
f 3496 3497 2164
f 3498 2164 3461
f 3461 3499 3498
f 2164 2169 3461
f 2162 2164 3497
f 235 2162 3497
f 3498 3499 3496
f 3461 3463 3499
f 249 3500 3501
f 3500 3502 3501
f 3500 248 3499
f 3499 3502 3500
f 248 3500 246
f 249 246 3500
f 3499 248 3496
f 248 3497 3496
f 248 235 3497
f 250 235 248
f 3503 3504 3505
f 3503 3466 3504
f 3463 3466 3503
f 3463 3503 3499
f 3506 3502 3505
f 3505 3504 3506
f 3499 3505 3502
f 3502 3506 3501
f 3507 3508 3509
f 3510 3511 3512
f 3512 3511 3513
f 3510 3513 3508
f 3508 3507 3510
f 3514 3509 3515
f 3515 3509 3516
f 3509 3517 3516
f 3509 3518 3517
f 3518 3519 3517
f 3508 3520 3509
f 3516 3519 3521
f 3521 3519 3522
f 3509 3514 3507
f 3515 3516 3521
f 3523 3521 3524
f 3525 3526 3523
f 3515 3523 3526
f 3525 3524 3527
f 3527 3526 3525
f 3527 3524 3528
f 3528 3524 3529
f 3528 3529 3530
f 3531 3524 3522
f 3522 3524 3521
f 3524 3531 3532
f 3524 3532 3533
f 3534 3535 3536
f 3536 3535 3537
f 3534 3537 3538
f 3539 3515 3534
f 3534 3538 3539
f 3535 3526 3527
f 3534 3515 3526
f 3526 3535 3534
f 3540 3541 3542
f 3542 3541 3543
f 3542 3543 3544
f 3544 3543 3545
f 3541 3546 3547
f 3541 3547 3543
f 3546 3515 3539
f 3546 3539 3547
f 3547 3539 3548
f 3547 3548 3549
f 3541 3540 3546
f 3545 3456 3542
f 3538 3549 3539
f 3550 3507 3514
f 3550 3546 3540
f 3550 3514 3546
f 3515 3546 3514
f 3540 3456 3551
f 3551 3456 3457
f 3540 3457 3449
f 3542 3456 3540
f 3552 3553 3507
f 3552 3550 3554
f 3552 3507 3550
f 3554 3540 3555
f 3554 3550 3540
f 3540 3449 3555
f 3556 3557 3553
f 3556 3558 3557
f 3558 3559 3557
f 3552 3556 3553
f 3560 3559 3556
f 3553 3557 3561
f 3553 3561 3562
f 3562 3561 3563
f 3553 3563 3564
f 3565 3555 3566
f 3566 3555 3449
f 3566 3449 3567
f 3567 3449 3453
f 3566 3453 3446
f 3446 3565 3566
f 3446 3453 3443
f 3568 3569 3570
f 3568 3569 3510
f 3507 3553 3568
f 3568 3510 3507
f 3571 3569 3572
f 3572 3573 3571
f 3574 3572 3568
f 3568 3553 3574
f 3572 3569 3568
f 3556 3565 3575
f 3565 3576 3575
f 3575 3576 3577
f 3575 3577 3578
f 3578 3577 3579
f 3556 3552 3554
f 3554 3565 3556
f 3575 3580 3560
f 3575 3560 3556
f 3565 3446 3445
f 3581 3445 3576
f 3565 3581 3576
f 3579 3576 3445
f 3445 3432 3579
f 3554 3555 3565
f 3563 3582 3583
f 3553 3564 3574
f 3563 3583 3564
f 3564 3583 3572
f 3572 3583 3573
f 3584 3585 3586
f 3584 3587 3585
f 3585 3588 3589
f 3585 3590 3588
f 3590 3591 3588
f 3592 3593 3591
f 3592 3591 3585
f 3585 3594 3592
f 3592 3595 3596
f 3596 3595 3597
f 3597 3593 3592
f 3592 3594 3595
f 3586 3598 3599
f 3598 3600 3601
f 3600 3602 3601
f 3603 3604 3511
f 3604 3605 3511
f 3520 3508 3605
f 3605 3606 3520
f 3606 3605 3603
f 3587 3607 3594
f 3594 3607 3608
f 3594 3608 3609
f 3609 3608 3610
f 3585 3587 3594
f 3594 3611 3595
f 3611 3612 3595
f 3571 3573 3607
f 3589 3588 3613
f 3585 3589 3586
f 3586 3589 3614
f 3614 3589 3615
f 3614 3615 3616
f 3614 3615 3598
f 3598 3586 3614
f 3602 3598 3615
f 3615 3617 3602
f 3588 3618 3615
f 3615 3589 3588
f 3619 3584 3620
f 3619 3620 3621
f 3621 3620 3622
f 3584 3599 3620
f 3620 3599 3623
f 3620 3623 3624
f 3586 3599 3584
f 3625 3619 3531
f 3619 3622 3531
f 3626 3624 3599
f 3599 3598 3627
f 3627 3598 3601
f 3628 3626 3627
f 3627 3629 3628
f 3627 3626 3599
f 3628 3630 3626
f 3619 3606 3584
f 3619 3631 3606
f 3631 3518 3606
f 3631 3632 3518
f 3632 3519 3518
f 3584 3606 3587
f 3606 3518 3633
f 3518 3520 3633
f 3522 3631 3625
f 3625 3531 3522
f 3631 3619 3625
f 3522 3519 3631
f 3603 3587 3606
f 3607 3603 3634
f 3634 3603 3569
f 3634 3569 3635
f 3587 3603 3607
f 3634 3569 3571
f 3571 3607 3634
f 3511 3510 3569
f 3569 3603 3511
f 3636 3637 3638
f 3636 3638 3639
f 3637 3636 3561
f 3636 3640 3641
f 3641 3640 3642
f 3636 3642 3582
f 3639 3640 3636
f 3636 3563 3643
f 3643 3563 3644
f 3644 3563 3561
f 3561 3636 3643
f 3563 3636 3582
f 3645 3637 3561
f 3646 3639 3637
f 3637 3645 3646
f 3645 3647 3648
f 3647 3645 3649
f 3650 3649 3645
f 3560 3649 3650
f 3645 3651 3650
f 3645 3652 3651
f 3652 3559 3651
f 3652 3557 3559
f 3561 3557 3645
f 3650 3559 3560
f 3646 3653 3639
f 3653 3654 3639
f 3646 3645 3648
f 3648 3654 3646
f 3655 3656 3657
f 3655 3647 3658
f 3658 3657 3655
f 3655 3657 3648
f 3648 3647 3655
f 3659 3648 3657
f 3657 3660 3659
f 3648 3659 3661
f 3661 3659 3662
f 3663 3647 3649
f 3663 3664 3647
f 3663 3665 3664
f 3666 3667 3421
f 3665 3423 3666
f 3423 3421 3666
f 3666 3421 3419
f 3664 3665 3666
f 3666 3419 3664
f 3668 3401 3669
f 3401 3668 3432
f 3670 3669 3401
f 3670 3401 3671
f 3671 3401 3400
f 3400 3399 3670
f 3672 3665 3663
f 3672 3663 3649
f 3669 3425 3672
f 3669 3673 3425
f 3673 3427 3425
f 3672 3425 3665
f 3425 3674 3665
f 3425 3429 3674
f 3668 3669 3672
f 3670 3399 3427
f 3670 3427 3669
f 3665 3429 3423
f 3675 3672 3649
f 3675 3649 3560
f 3672 3675 3668
f 3675 3676 3578
f 3676 3580 3578
f 3668 3675 3677
f 3675 3678 3677
f 3675 3578 3678
f 3578 3579 3678
f 3560 3580 3675
f 3677 3579 3432
f 3432 3668 3677
f 3679 3647 3664
f 3679 3680 3681
f 3679 3681 3682
f 3682 3681 3683
f 3679 3683 3684
f 3684 3683 3658
f 3685 3297 3289
f 3289 3680 3685
f 3681 3680 3289
f 3289 3290 3681
f 3664 3419 3685
f 3419 3413 3685
f 3664 3685 3680
f 3685 3413 3686
f 3413 3418 3686
f 3685 3418 3297
f 3687 3658 3647
f 3647 3679 3687
f 3687 3679 3684
f 3679 3664 3680
f 3688 3689 3690
f 3691 3692 3693
f 3692 3694 3693
f 3689 3695 3691
f 3691 3690 3689
f 3695 3694 3691
f 3693 3696 3691
f 3696 3690 3691
f 3693 3697 3696
f 3690 3698 3699
f 3698 3700 3699
f 3696 3701 3700
f 3696 3700 3690
f 3702 3688 3690
f 3690 3699 3702
f 3696 3697 3703
f 3703 3704 3696
f 3705 3701 3696
f 3706 3707 3708
f 3709 3706 3708
f 3710 3711 3709
f 3711 3712 3709
f 3710 3708 3713
f 3713 3712 3710
f 3709 3708 3710
f 3708 3714 3715
f 3715 3714 3716
f 3708 3716 3713
f 3612 3714 3708
f 3707 3717 3595
f 3717 3597 3595
f 3593 3597 3707
f 3612 3707 3595
f 3612 3708 3707
f 3593 3707 3706
f 3593 3588 3718
f 3718 3588 3591
f 3593 3706 3588
f 3719 3720 3721
f 3689 3722 3695
f 3722 3723 3724
f 3722 3724 3695
f 3721 3725 3719
f 3725 3726 3719
f 3726 3727 3719
f 3719 3728 3729
f 3729 3730 3722
f 3729 3731 3730
f 3729 3728 3731
f 3720 3719 3729
f 3729 3732 3720
f 3732 3729 3722
f 3706 3709 3725
f 3725 3721 3706
f 3709 3727 3725
f 3731 3723 3722
f 3733 3588 3734
f 3706 3721 3733
f 3733 3588 3706
f 3618 3588 3733
f 3735 3736 3733
f 3733 3721 3735
f 3735 3721 3720
f 3732 3722 3737
f 3738 3735 3720
f 3720 3732 3738
f 3689 3737 3722
f 3735 3739 3736
f 3739 3738 3740
f 3738 3741 3742
f 3738 3742 3740
f 3739 3735 3738
f 3742 3741 3743
f 3744 3615 3745
f 3744 3615 3618
f 3618 3733 3744
f 3736 3617 3744
f 3744 3733 3736
f 3617 3615 3744
f 3737 3746 3741
f 3737 3747 3746
f 3689 3688 3737
f 3748 3747 3688
f 3741 3732 3737
f 3741 3738 3732
f 3747 3748 3749
f 3746 3747 3749
f 3743 3741 3746
f 3746 3750 3743
f 3750 3746 3751
f 3752 3617 3736
f 3617 3601 3753
f 3753 3601 3602
f 3754 3755 3756
f 3757 3758 3759
f 3760 3758 3761
f 3761 3762 3760
f 3757 3755 3763
f 3758 3763 3761
f 3736 3754 3752
f 3764 3755 3742
f 3755 3739 3742
f 3739 3755 3754
f 3754 3736 3739
f 3764 3742 3743
f 3764 3765 3763
f 3763 3755 3764
f 3765 3761 3763
f 3766 3762 3761
f 3766 3761 3765
f 3743 3750 3765
f 3743 3765 3764
f 3750 3767 3765
f 3756 3757 3759
f 3755 3757 3756
f 3768 3759 3769
f 3769 3759 3770
f 3759 3758 3771
f 3756 3772 3773
f 3772 3768 3773
f 3769 3774 3775
f 3769 3775 3768
f 3759 3768 3756
f 3776 3773 3768
f 3768 3777 3776
f 3754 3773 3778
f 3778 3773 3779
f 3778 3779 3780
f 3780 3779 3776
f 3780 3776 3781
f 3773 3754 3756
f 3778 3782 3754
f 3778 3781 3630
f 3630 3782 3778
f 3752 3783 3601
f 3783 3629 3601
f 3782 3630 3784
f 3754 3782 3752
f 3784 3629 3752
f 3752 3782 3784
f 3752 3601 3617
f 3785 3786 3787
f 3787 3788 3785
f 3785 3788 3789
f 3789 3790 3785
f 3791 3792 3793
f 3791 3788 3794
f 3795 3793 3791
f 3791 3794 3795
f 3789 3788 3791
f 3796 3797 3798
f 3799 3800 3801
f 3802 3658 3801
f 3802 3801 3799
f 3799 3801 3803
f 3803 3796 3799
f 3804 3805 3803
f 3803 3801 3804
f 3806 3807 3657
f 3806 3796 3660
f 3660 3657 3806
f 3806 3657 3808
f 3806 3808 3796
f 3658 3808 3657
f 3802 3808 3658
f 3796 3802 3799
f 3809 3810 3796
f 3811 3812 3810
f 3796 3810 3813
f 3810 3812 3813
f 3803 3805 3811
f 3809 3796 3803
f 3803 3811 3809
f 3805 3812 3811
f 3813 3797 3796
f 3660 3796 3798
f 3797 3814 3798
f 3815 3814 3788
f 3815 3788 3787
f 3816 3817 3818
f 3816 3819 3817
f 3819 3640 3817
f 3819 3820 3640
f 3820 3821 3640
f 3582 3821 3822
f 3816 3822 3819
f 3822 3821 3819
f 3640 3639 3817
f 3823 3716 3824
f 3824 3716 3714
f 3823 3714 3825
f 3825 3826 3823
f 3825 3714 3612
f 3817 3639 3827
f 3827 3639 3654
f 3817 3654 3660
f 3660 3818 3817
f 3816 3828 3829
f 3829 3828 3609
f 3829 3609 3830
f 3830 3609 3610
f 3828 3826 3825
f 3828 3825 3831
f 3828 3831 3609
f 3609 3831 3611
f 3818 3828 3816
f 3828 3818 3826
f 3829 3610 3832
f 3832 3816 3829
f 3607 3573 3832
f 3832 3610 3607
f 3612 3611 3825
f 3660 3833 3659
f 3833 3662 3659
f 3654 3648 3662
f 3662 3660 3654
f 3814 3815 3834
f 3834 3835 3826
f 3834 3815 3835
f 3815 3836 3835
f 3815 3837 3836
f 3837 3838 3836
f 3787 3839 3815
f 3835 3838 3716
f 3823 3826 3835
f 3835 3716 3823
f 3838 3713 3716
f 3660 3798 3818
f 3832 3583 3822
f 3840 3583 3832
f 3832 3573 3840
f 3822 3583 3582
f 3814 3794 3788
f 3814 3834 3798
f 3834 3818 3798
f 3834 3826 3818
f 3797 3813 3814
f 3841 3681 3842
f 3841 3843 3681
f 3843 3683 3681
f 3658 3683 3841
f 3842 3681 3844
f 3681 3290 3844
f 3844 3288 3845
f 3844 3288 3846
f 3846 3842 3844
f 3288 3287 3846
f 3844 3290 3288
f 3847 3848 3801
f 3847 3841 3804
f 3804 3801 3847
f 3847 3801 3658
f 3658 3841 3847
f 3842 3846 3849
f 3849 3846 3327
f 3849 3327 3850
f 3849 3327 3329
f 3329 3842 3849
f 3846 3287 3327
f 3842 3851 3841
f 3842 3852 3851
f 3852 3853 3851
f 3852 3854 3853
f 3854 3855 3853
f 3854 3856 3855
f 3852 3842 3329
f 3856 3852 3329
f 3851 3855 3805
f 3804 3841 3851
f 3804 3851 3805
f 3857 3858 3859
f 3859 3860 3857
f 3861 3858 3862
f 3863 3864 3865
f 3864 3866 3865
f 3863 3858 3861
f 3861 3866 3863
f 3865 3859 3863
f 3859 3858 3863
f 3867 3868 3869
f 3862 3867 3870
f 3867 3862 3868
f 3869 3868 3871
f 3870 3861 3862
f 3872 3873 3871
f 3870 3874 3861
f 3875 3862 3876
f 3876 3872 3875
f 3868 3875 3871
f 3875 3872 3871
f 3858 3876 3862
f 3877 3878 3879
f 3880 3867 3869
f 3870 3867 3881
f 3867 3880 3881
f 3882 3883 3884
f 3882 3884 3885
f 3883 3886 3884
f 3886 3877 3879
f 3880 3886 3883
f 3886 3880 3877
f 3878 3869 3887
f 3878 3887 3888
f 3888 3887 3889
f 3888 3889 3890
f 3877 3869 3878
f 3869 3877 3880
f 3878 3890 3891
f 3871 3889 3869
f 3883 3881 3880
f 3883 3892 3881
f 3892 3893 3881
f 3892 3894 3893
f 3894 3895 3893
f 3894 3896 3895
f 3897 3896 3892
f 3881 3895 3870
f 3882 3892 3883
f 3882 3898 3892
f 3898 3897 3892
f 3897 3899 3900
f 3897 3882 3899
f 3900 3901 3897
f 3878 3902 3879
f 3902 3903 3879
f 3903 3904 3905
f 3905 3904 3724
f 3903 3724 3723
f 3903 3906 3904
f 3906 3694 3904
f 3906 3907 3694
f 3907 3693 3694
f 3908 3697 3693
f 3906 3903 3908
f 3908 3693 3906
f 3694 3695 3904
f 3902 3908 3903
f 3902 3909 3908
f 3910 3697 3908
f 3878 3891 3902
f 3891 3890 3910
f 3910 3911 3891
f 3902 3911 3909
f 3911 3910 3909
f 3912 3910 3890
f 3913 3914 3915
f 3879 3903 3916
f 3879 3916 3917
f 3723 3916 3903
f 3918 3885 3884
f 3915 3918 3884
f 3915 3884 3886
f 3886 3917 3915
f 3917 3886 3879
f 3882 3885 3919
f 3913 3709 3920
f 3920 3709 3921
f 3921 3709 3712
f 3920 3712 3922
f 3922 3913 3920
f 3922 3712 3713
f 3916 3728 3923
f 3916 3924 3728
f 3924 3925 3728
f 3923 3728 3926
f 3728 3719 3926
f 3926 3927 3913
f 3926 3727 3927
f 3926 3719 3727
f 3723 3925 3916
f 3913 3727 3709
f 3928 3929 3790
f 3929 3786 3790
f 3930 3786 3928
f 3915 3917 3923
f 3915 3923 3926
f 3915 3926 3913
f 3917 3916 3923
f 3918 3914 3930
f 3930 3837 3931
f 3931 3837 3839
f 3914 3913 3922
f 3914 3922 3930
f 3930 3922 3932
f 3930 3932 3837
f 3837 3932 3838
f 3928 3918 3930
f 3786 3930 3839
f 3839 3787 3786
f 3713 3838 3922
f 3918 3915 3914
f 3933 3919 3790
f 3933 3790 3789
f 3928 3790 3919
f 3885 3918 3928
f 3928 3919 3885
f 3933 3789 3934
f 3882 3919 3899
f 3935 3936 3937
f 3935 3938 3936
f 3937 3939 3940
f 3940 3939 3941
f 3942 3935 3937
f 3937 3941 3942
f 3943 3939 3937
f 3944 3945 3946
f 3946 3945 3947
f 3946 3947 3948
f 3948 3947 3949
f 3950 3945 3944
f 3946 3949 3943
f 3943 3944 3946
f 3945 3951 3947
f 3945 3952 3953
f 3952 3954 3953
f 3950 3955 3945
f 3956 3957 3954
f 3945 3955 3956
f 3956 3954 3945
f 3953 3951 3945
f 3955 3958 3959
f 3960 3959 3955
f 3955 3959 3956
f 3959 3957 3956
f 3944 3961 3950
f 3944 3962 3961
f 3962 3963 3961
f 3950 3961 3964
f 3961 3965 3964
f 3961 3966 3965
f 3944 3937 3963
f 3964 3966 3967
f 3966 3968 3967
f 3950 3969 3955
f 3969 3960 3955
f 3970 3971 3960
f 3970 3960 3950
f 3960 3972 3959
f 3937 3944 3943
f 3967 3973 3974
f 3974 3964 3967
f 3967 3968 3975
f 3964 3976 3950
f 3976 3964 3974
f 3970 3950 3976
f 3977 3978 3936
f 3979 3978 3977
f 3979 3977 3975
f 3979 3975 3968
f 3936 3978 3961
f 3936 3961 3980
f 3980 3961 3963
f 3978 3979 3981
f 3978 3981 3961
f 3961 3981 3982
f 3936 3963 3937
f 3968 3982 3979
f 3983 3984 3936
f 3936 3984 3977
f 3983 3936 3938
f 3985 3984 3983
f 3985 3986 3984
f 3901 3986 3985
f 3987 3874 3988
f 3874 3988 3989
f 3985 3866 3874
f 3866 3861 3874
f 3938 3865 3985
f 3985 3989 3901
f 3989 3990 3901
f 3989 3991 3990
f 3991 3896 3990
f 3991 3895 3896
f 3988 3870 3895
f 3895 3989 3988
f 3989 3985 3874
f 3901 3896 3897
f 3983 3938 3985
f 3938 3992 3865
f 3992 3935 3865
f 3935 3942 3865
f 3942 3859 3865
f 3984 3993 3977
f 3994 3993 3995
f 3977 3993 3994
f 3319 3996 3997
f 3996 3995 3997
f 3994 3995 3996
f 3998 3344 3342
f 3342 3999 3994
f 3342 4000 3999
f 3342 3343 4000
f 4001 3316 3344
f 3342 3994 4001
f 4001 3344 3342
f 3999 3343 4002
f 4002 3994 3999
f 3339 4002 3343
f 3994 3975 3977
f 3319 3310 3996
f 3319 4003 3310
f 4003 3315 3310
f 3996 4001 3994
f 3996 3310 4001
f 3310 4004 4001
f 3310 3312 4004
f 3312 3316 4001
f 4005 4006 4007
f 4007 4002 3339
f 4005 3994 4002
f 4002 4007 4005
f 4005 4007 4008
f 4008 3994 4005
f 3974 4008 4007
f 4009 3973 3975
f 3973 4008 3974
f 3975 3994 4008
f 4008 3973 3975
f 4010 4011 4012
f 4013 4010 4012
f 4010 3997 3995
f 3997 4010 4013
f 3319 3997 4014
f 3997 4013 4014
f 4011 3993 3984
f 4011 4010 3993
f 3993 4010 3995
f 4014 4015 4016
f 4016 4015 3318
f 3318 3319 4014
f 3321 3318 4015
f 4015 3329 3321
f 4017 3984 3986
f 4011 3984 4017
f 4018 4017 3986
f 4018 3986 3901
f 4013 4019 4020
f 4013 4020 4021
f 4021 4020 4022
f 4021 4022 4023
f 4023 4022 3855
f 4023 3855 3856
f 4021 3856 4015
f 4014 4013 4021
f 4021 4015 4014
f 4015 3856 3329
f 3855 4024 3805
f 4020 4019 4024
f 4024 3855 4020
f 4013 4012 4019
f 4025 4026 4019
f 4026 3812 4019
f 4019 3812 4024
f 3812 4027 3813
f 4026 4025 4028
f 3812 4028 4027
f 3805 4024 3812
f 4029 4030 4025
f 4030 4031 3793
f 4012 4029 4025
f 4032 3793 4030
f 4030 4029 4032
f 3795 3813 4027
f 4025 4019 4012
f 3795 3794 3813
f 4030 3793 3795
f 4030 3795 4025
f 4025 4027 4028
f 4029 4017 4018
f 4029 4018 4033
f 4032 4018 3900
f 4032 4029 4033
f 3901 3900 4018
f 4029 4012 4017
f 3900 3793 4032
f 3791 3793 3934
f 3934 3789 3791
f 3793 3900 3934
f 3900 3899 4034
f 3900 4034 4035
f 4017 4012 4011
f 3976 4036 3970
f 3974 4036 3976
f 4036 4037 3332
f 4037 3337 3332
f 4038 3339 3337
f 4038 3337 4036
f 4036 4039 4038
f 4039 4007 4038
f 4039 4040 4007
f 4039 4036 3974
f 3974 4007 4039
f 4038 4007 3339
f 4041 4042 4043
f 4041 4036 4044
f 4044 4043 4041
f 4041 4043 3971
f 3970 4036 4041
f 4041 3971 3970
f 4045 4036 3332
f 4036 4045 4044
f 4045 3332 3331
f 4045 3331 3334
f 4045 4046 4047
f 4047 4046 4048
f 4048 4046 4049
f 4048 4049 4050
f 4045 3334 4051
f 4045 4051 4046
f 4046 4051 4052
f 4046 4052 4053
f 4046 4053 4049
f 4047 4050 4044
f 4044 4045 4047
f 3101 4051 3115
f 4051 3334 3115
f 3101 4053 4051
f 4054 3117 4055
f 4055 3117 3116
f 4054 3116 3115
f 3115 3334 4054
f 4054 3334 3124
f 4054 3124 3117
f 4056 4057 4058
f 4056 4057 4059
f 4059 4060 4056
f 4059 4057 4061
f 4056 4060 3957
f 3957 4057 4056
f 4062 3951 4063
f 4063 3951 3954
f 4062 3954 3957
f 3957 4060 4062
f 4060 3951 4062
f 4060 4059 4064
f 4059 4065 4066
f 4065 4067 4066
f 4061 4067 4059
f 4068 4064 4059
f 4059 4066 4068
f 4069 4070 4071
f 4071 4070 4072
f 4072 4070 4073
f 4074 4070 4075
f 4075 4076 4074
f 4077 4078 4070
f 4077 4079 4078
f 4079 4080 4078
f 4079 4081 4080
f 4081 4082 4080
f 4081 4083 4082
f 4069 4077 4070
f 4078 4082 4075
f 4078 4075 4070
f 4084 4085 4069
f 4085 4084 4086
f 4084 4069 4087
f 4071 4087 4069
f 4084 4088 4089
f 4088 4090 4084
f 4087 4091 4088
f 4087 4088 4084
f 4092 4091 4087
f 4071 4093 4087
f 4084 4094 4095
f 4084 4094 4086
f 4084 4090 4094
f 4096 4097 4098
f 4077 4096 4099
f 4077 4099 4100
f 4100 4099 4101
f 4100 4101 4102
f 4102 4101 4103
f 4102 4103 4079
f 4079 4103 4083
f 4104 4096 4077
f 4102 4079 4077
f 4105 4099 4096
f 4105 4106 4099
f 4106 4101 4099
f 4107 4108 4101
f 4107 4064 4108
f 4064 4068 4108
f 4105 4098 4109
f 4098 4105 4096
f 4106 4105 4107
f 4103 4101 4108
f 4108 4110 4103
f 4105 4109 4060
f 4107 4105 4060
f 4107 4060 4064
f 4111 3951 4060
f 4060 4109 4111
f 4104 4077 4069
f 4098 4112 4109
f 4104 4069 4085
f 4096 4104 4097
f 4112 4111 4109
f 4113 3943 3949
f 4113 3949 4111
f 4111 3947 3951
f 4085 4097 4104
f 4114 4085 4115
f 4115 4085 4086
f 4115 4086 4116
f 4116 4086 4117
f 4085 4114 4097
f 4115 4117 4118
f 4115 4118 4114
f 4113 3941 4119
f 4119 3941 3939
f 4111 4112 4113
f 3939 3943 4113
f 4120 4121 3860
f 4121 3860 3859
f 4121 3859 4122
f 4121 3858 3857
f 4112 4121 4122
f 4112 4098 4097
f 4097 4121 4112
f 3941 4122 3942
f 4113 4112 4122
f 4122 3941 4113
f 4114 4123 4121
f 4123 3876 4121
f 4121 4097 4114
f 4118 3872 3876
f 4114 4118 3876
f 3876 3858 4121
f 3972 4124 4125
f 4126 4057 4127
f 4126 4057 4128
f 4128 4125 4126
f 4057 3957 4128
f 4126 4125 4061
f 4061 4057 4126
f 4129 4130 4061
f 4061 4125 4129
f 4125 4131 4129
f 4131 4132 4129
f 4133 4134 3959
f 4128 3957 3959
f 4133 4125 4128
f 4128 3959 4133
f 4133 3959 3972
f 3972 4125 4133
f 4135 4124 4136
f 4137 4138 4139
f 4140 4136 4137
f 4125 4135 4131
f 4124 4135 4125
f 4141 4142 4143
f 4141 4144 4142
f 4141 4145 4144
f 4145 4146 4144
f 4143 4142 4135
f 4142 4147 4135
f 4142 4144 4147
f 4144 4148 4147
f 4149 4146 4150
f 4150 4151 4149
f 4150 4146 4141
f 4135 4148 4131
f 4138 4152 4153
f 4153 4152 4154
f 4154 4155 4138
f 4139 4156 4157
f 4156 4158 4157
f 4159 4160 4158
f 4159 4161 4160
f 4157 4158 4141
f 4158 4160 4162
f 4140 4139 4157
f 4140 4157 4141
f 4140 4141 4143
f 4163 4164 4161
f 4164 4165 4166
f 4163 4159 4167
f 4156 4139 4167
f 4167 4159 4156
f 4163 4161 4159
f 4158 4162 4150
f 4150 4162 4151
f 4141 4158 4150
f 4136 4143 4135
f 4140 4143 4136
f 4139 4140 4137
f 4138 4155 4168
f 4168 4139 4138
f 4155 2990 4169
f 4155 4169 4168
f 4169 2990 2989
f 4167 4139 4168
f 4170 4163 4171
f 4171 4167 4168
f 4171 4163 4167
f 3004 4165 4170
f 3012 3004 4170
f 4164 4163 4170
f 4170 4165 4164
f 3009 4172 3011
f 4172 4171 4168
f 4170 4171 4172
f 3009 3012 4170
f 4170 4172 3009
f 4124 4173 4136
f 4173 4137 4136
f 4137 4152 4138
f 4174 4173 4124
f 4175 4176 4177
f 4175 4178 4176
f 4178 4179 4176
f 4177 4180 4152
f 4177 4176 4180
f 4176 4181 4180
f 4175 4182 4179
f 4183 4184 4043
f 3971 4043 4183
f 4183 4043 4185
f 4050 4185 4043
f 4043 4044 4050
f 4186 4185 4187
f 4187 4185 4049
f 4187 4049 4188
f 4188 4049 4053
f 4186 4174 4185
f 4185 4189 4049
f 4049 4189 4050
f 4187 4053 4190
f 4190 4053 3101
f 4185 4174 4183
f 4174 4124 3972
f 4174 3972 4191
f 4191 3972 3971
f 3971 3972 3960
f 4174 3971 4183
f 4186 4182 4175
f 4192 4193 4182
f 4175 4177 4186
f 3101 4193 4190
f 4187 4190 4192
f 4187 4192 4186
f 4194 4192 4190
f 4190 4193 4194
f 4193 3101 3102
f 4193 3102 4195
f 4182 4193 3093
f 3093 4193 3103
f 4186 4177 4173
f 4174 4186 4173
f 4152 4137 4177
f 4137 4173 4177
f 4196 4197 4198
f 4197 4199 4198
f 4200 4199 4201
f 4196 4202 4201
f 4201 4199 4196
f 4203 4204 4205
f 4203 4202 4206
f 4206 4205 4203
f 4203 4205 4207
f 4207 4202 4203
f 4205 4091 4207
f 4202 4196 4198
f 4202 4208 4206
f 4207 4209 4093
f 4209 4092 4093
f 4207 4091 4092
f 4207 4093 4073
f 4073 4202 4207
f 4093 4071 4073
f 4210 4211 4212
f 4212 4211 4213
f 4214 4211 4215
f 4216 4202 4073
f 4216 4073 4217
f 4217 4073 4218
f 4218 4073 4070
f 4217 4070 4074
f 4074 4216 4217
f 4216 4219 4210
f 4219 4220 4221
f 4220 4222 4221
f 4076 4219 4074
f 4219 4216 4074
f 4222 4219 4076
f 4202 4216 4223
f 4202 4223 4224
f 4224 4223 4225
f 4224 4225 4226
f 4226 4225 4227
f 4226 4227 4228
f 4201 4224 4228
f 4228 4200 4201
f 4201 4202 4224
f 4213 4229 4227
f 4227 4210 4213
f 4223 4216 4210
f 4210 4227 4223
f 4221 4230 4231
f 4230 4221 4232
f 4219 4221 4231
f 4219 4231 4210
f 4231 4211 4210
f 4211 4231 4215
f 4233 4215 4231
f 4233 4231 4234
f 4235 4236 4237
f 4237 4238 4235
f 4237 4239 4238
f 4239 4240 4238
f 4235 4238 4241
f 4238 4240 4242
f 4240 4243 4242
f 4244 4245 4239
f 4238 4243 4246
f 4246 4232 4241
f 4241 4238 4246
f 4235 4247 4248
f 4248 4247 4249
f 4248 4249 4250
f 4250 4249 4082
f 4250 4082 4083
f 4248 4083 4103
f 4075 4082 4076
f 4251 4076 4247
f 4247 4235 4251
f 4076 4082 4247
f 4236 4252 4110
f 4252 4103 4110
f 4236 4235 4248
f 4248 4103 4236
f 4241 4251 4235
f 4251 4253 4222
f 4253 4221 4222
f 4232 4221 4251
f 4232 4251 4241
f 4251 4222 4076
f 4254 4237 4236
f 4239 4237 4255
f 4237 4254 4255
f 4256 4254 4236
f 4236 4110 4256
f 4257 4258 4255
f 4258 4259 4255
f 4257 4255 4254
f 4257 4254 4260
f 4259 4261 4262
f 4262 4263 4259
f 4261 4259 4257
f 4259 4263 4239
f 4239 4255 4259
f 4264 4265 4266
f 4266 4265 4267
f 4264 4267 4261
f 4261 4257 4264
f 4261 4268 4262
f 4269 4270 4265
f 4265 4264 4269
f 4271 4272 4257
f 4271 4273 4272
f 4273 4274 4272
f 4273 4275 4274
f 4275 4269 4274
f 4275 4276 4269
f 4260 4271 4257
f 4277 4273 4149
f 4149 4151 4277
f 4273 4271 4149
f 4277 4276 4273
f 4272 4269 4264
f 4264 4257 4272
f 4278 4144 4260
f 4278 4279 4144
f 4279 4280 4144
f 4280 4148 4144
f 4260 4144 4271
f 4144 4281 4271
f 4144 4146 4281
f 4279 4131 4148
f 4271 4146 4149
f 4282 4066 4283
f 4283 4066 4067
f 4061 4282 4067
f 4284 4130 4132
f 4061 4130 4282
f 4132 4278 4282
f 4282 4130 4132
f 4279 4278 4132
f 4132 4131 4279
f 4278 4254 4256
f 4066 4285 4068
f 4278 4260 4254
f 4256 4066 4282
f 4282 4278 4256
f 4285 4256 4110
f 4110 4068 4285
f 4286 4287 4176
f 4287 4181 4176
f 4176 4288 4289
f 4176 4179 4288
f 4176 4289 4286
f 4290 4152 4181
f 4290 4181 4286
f 4289 4179 4182
f 4291 3062 4292
f 4292 3063 4291
f 4290 4293 4152
f 4293 4154 4152
f 4290 4286 4155
f 4155 4154 4290
f 4155 4286 2990
f 4294 4289 4295
f 4294 4295 4296
f 4296 4295 4297
f 4296 4297 4298
f 4298 4297 3090
f 4298 3090 3089
f 4296 3089 3094
f 4182 3093 4295
f 4295 4289 4182
f 3093 3090 4295
f 4294 4296 3094
f 4299 3094 4292
f 3094 3063 4292
f 4294 4299 4292
f 4294 4292 3062
f 4300 4301 4302
f 4301 2982 4302
f 4300 4286 4294
f 3062 3064 4300
f 4300 4294 3062
f 3064 2982 4300
f 3064 2972 2982
f 4302 2982 4303
f 4302 4286 4300
f 2958 4303 2982
f 2990 4286 2988
f 4302 2987 2988
f 4302 4303 4304
f 4302 4304 4305
f 2988 4286 4302
f 4289 4294 4286
f 4306 4307 4308
f 4309 4310 4311
f 4309 4310 4312
f 4312 4307 4309
f 4313 4312 4310
f 4309 4307 4314
f 4314 4310 4309
f 4312 4315 4316
f 4312 4315 4317
f 4317 4307 4312
f 4318 4317 4315
f 4315 4312 4313
f 4308 4307 4319
f 4308 4319 4320
f 4320 4319 4321
f 4320 4321 4322
f 4322 4321 4323
f 4323 4317 4318
f 4319 4307 4317
f 4317 4323 4319
f 4324 4325 4326
f 4320 4323 4324
f 4320 4324 4308
f 4325 4324 4323
f 4308 4326 4327
f 4328 4326 4325
f 4327 4326 4329
f 4329 4326 4328
f 4328 4330 4331
f 4331 4329 4328
f 4306 4308 4327
f 4332 4327 4333
f 4334 4332 4333
f 4334 4333 4335
f 4336 4337 4338
f 4339 4340 4341
f 4342 4343 4344
f 4344 4343 4345
f 4342 4345 4346
f 4342 4346 4337
f 4347 4348 4343
f 4347 4343 4342
f 4337 4349 4342
f 4349 4337 4350
f 4350 4351 4349
f 4351 4352 4347
f 4349 4347 4342
f 4347 4352 4348
f 4337 4353 4350
f 4354 4355 4356
f 4353 4337 4336
f 4336 4354 4353
f 4354 4356 4351
f 4351 4350 4354
f 4352 4351 4356
f 4341 4340 4357
f 4357 4358 4341
f 4358 4357 4359
f 4360 4361 4362
f 4357 4360 4362
f 4357 4362 4363
f 4360 4364 4365
f 4361 4360 4366
f 4367 4361 4366
f 4367 4366 4368
f 4369 4370 4371
f 4371 4340 4369
f 4370 4372 4371
f 4357 4340 4371
f 4371 4360 4357
f 4373 4364 4360
f 4360 4371 4373
f 4374 4364 4373
f 4375 4376 4374
f 4375 4374 4373
f 4338 4377 4336
f 4339 4378 4379
f 4378 4380 4381
f 4378 4381 4379
f 4380 4377 4338
f 4380 4338 4381
f 4382 4383 4384
f 4383 4240 4384
f 4383 4385 4240
f 4385 4243 4240
f 4384 4386 4387
f 4384 4388 4386
f 4384 4240 4388
f 4240 4245 4388
f 4384 4380 4382
f 4380 4384 4387
f 4389 4243 4390
f 4390 4243 4383
f 4386 4245 4244
f 4386 4244 4387
f 4387 4263 4391
f 4392 4244 4263
f 4380 4387 4391
f 4391 4377 4380
f 4244 4239 4263
f 4387 4244 4392
f 4391 4263 4393
f 4393 4377 4391
f 4262 4268 4393
f 4393 4263 4262
f 4355 4354 4336
f 4393 4268 4394
f 4336 4377 4393
f 4395 4336 4394
f 4394 4355 4395
f 4336 4393 4394
f 4396 4397 4398
f 4399 4233 4396
f 4396 4398 4399
f 4233 4399 4400
f 4398 4401 4402
f 4398 4402 4403
f 4398 4341 4401
f 4341 4398 4397
f 4401 4404 4405
f 4406 4407 4404
f 4404 4401 4406
f 4339 4341 4397
f 4397 4382 4339
f 4401 4341 4406
f 4233 4234 4396
f 4397 4396 4383
f 4383 4382 4397
f 4396 4390 4383
f 4390 4232 4389
f 4390 4396 4230
f 4230 4232 4390
f 4378 4339 4382
f 4378 4382 4380
f 4408 4409 4410
f 4409 4411 4410
f 4412 4408 4410
f 4413 4414 4415
f 4416 4415 4417
f 4415 4414 4418
f 4419 4420 4421
f 4421 4422 4423
f 4423 4381 4409
f 4423 4422 4381
f 4409 4381 4418
f 4418 4411 4409
f 4411 4418 4414
f 4414 4413 4411
f 4424 4307 4425
f 4426 4314 4307
f 4307 4424 4426
f 4415 4427 4428
f 4415 4416 4427
f 4416 4429 4427
f 4429 4430 4427
f 4429 4431 4430
f 4428 4432 4412
f 4428 4427 4432
f 4427 4430 4432
f 4412 4426 4424
f 4412 4432 4426
f 4432 4433 4426
f 4432 4434 4433
f 4432 4430 4434
f 4413 4415 4428
f 4417 4431 4416
f 4426 4434 4314
f 4424 4425 4419
f 4424 4419 4412
f 4419 4408 4412
f 4419 4425 4435
f 4307 4306 4425
f 4306 4327 4436
f 4425 4306 4436
f 4425 4436 4437
f 4327 4438 4436
f 4408 4419 4423
f 4419 4421 4423
f 4409 4408 4423
f 4411 4413 4428
f 4412 4410 4428
f 4410 4411 4428
f 4439 4440 4441
f 4442 4443 4444
f 4444 4443 4445
f 4442 4445 4348
f 4446 4439 4442
f 4442 4348 4446
f 4441 4447 4442
f 4442 4439 4441
f 4447 4443 4442
f 4448 4449 4450
f 4450 4447 4441
f 4450 4449 4451
f 4450 4451 4447
f 4441 4452 4448
f 4449 4448 4452
f 4352 4356 4453
f 4453 4356 4446
f 4352 4446 4348
f 4454 4455 4456
f 4454 4440 4455
f 4440 4454 4441
f 4439 4456 4455
f 4454 4456 4457
f 4456 4458 4457
f 4454 4452 4441
f 4459 4452 4460
f 1967 4459 4460
f 4461 4460 4452
f 4452 4457 4461
f 4462 4463 4464
f 4465 1848 1847
f 4463 4462 4465
f 4462 1848 4465
f 4463 4466 4464
f 4467 4463 1851
f 1851 1850 4467
f 4468 3033 4469
f 4464 4458 4468
f 4468 4469 4464
f 4469 3033 4470
f 4469 4470 4471
f 3032 3037 4472
f 3033 3032 4472
f 3033 4472 4470
f 4464 4469 4462
f 1848 4462 3038
f 3038 4473 3039
f 4462 4469 4473
f 3038 4462 4473
f 3038 1837 1848
f 4457 4458 4461
f 4460 4461 4474
f 1967 4474 4475
f 4474 1967 4460
f 4463 4467 4466
f 4466 4458 4464
f 1972 1850 1849
f 4467 1850 4476
f 1850 1972 4476
f 4467 4476 4466
f 4439 4477 4456
f 4446 4477 4439
f 4477 4478 4456
f 4477 4479 4478
f 4270 4267 4480
f 4480 4267 4265
f 4267 4481 4261
f 4261 4481 4268
f 4270 4482 4481
f 4270 4481 4267
f 4479 4477 4446
f 4479 4446 4483
f 4483 4446 4356
f 4484 4356 4485
f 4485 4356 4355
f 4484 4485 4483
f 4486 4485 4355
f 4482 4486 4481
f 4268 4486 4394
f 4486 4355 4394
f 4268 4481 4486
f 4482 4479 4483
f 4483 4485 4482
f 4487 4488 4489
f 4478 4479 4487
f 4487 4479 4482
f 4270 4487 4482
f 4456 4490 4458
f 4458 4490 4468
f 4487 4491 4488
f 4487 4492 4491
f 4492 4493 4491
f 4492 4494 4493
f 4494 4276 4493
f 4494 4269 4276
f 4492 4487 4270
f 4270 4269 4492
f 4495 4488 4491
f 4277 4491 4276
f 4496 4497 4495
f 4496 4495 4160
f 4497 4488 4495
f 4495 4162 4160
f 4496 4161 4166
f 4161 4164 4166
f 4498 4162 4277
f 4277 4151 4498
f 4162 4491 4277
f 4162 4495 4491
f 4490 4499 4500
f 4499 4501 4500
f 4500 4501 4502
f 4500 4502 4503
f 4499 4490 4489
f 4497 4501 4499
f 4500 4503 4468
f 4468 4490 4500
f 4503 3033 4468
f 2993 3036 4504
f 4503 4505 4506
f 4505 4503 4501
f 4456 4478 4489
f 4490 4456 4489
f 4496 4507 4501
f 4497 4496 4501
f 4508 4507 4496
f 4508 4496 4166
f 4508 4509 4510
f 4507 4508 4510
f 3005 4511 4510
f 4510 4509 3005
f 3003 4509 4508
f 4166 4165 3003
f 3003 4508 4166
f 4505 4501 4507
f 4505 4507 4512
f 4489 4478 4487
f 4497 4499 4488
f 4489 4488 4499
f 4513 4514 4515
f 4516 4517 4515
f 4513 4518 4516
f 4516 4515 4513
f 4513 4515 4519
f 4519 4518 4513
f 4515 4520 4519
f 4518 4521 4522
f 4522 4521 4523
f 4518 4523 4516
f 4519 4524 4525
f 4519 4524 4526
f 4526 4524 4527
f 4519 4520 4524
f 4518 4528 4529
f 4528 4530 4529
f 4530 4531 4529
f 4532 4531 4533
f 4533 4534 4532
f 4528 4518 4533
f 4533 4531 4528
f 4521 4518 4529
f 4535 4536 4533
f 4535 4537 4536
f 4527 4537 4526
f 4519 4526 4535
f 4538 4518 4519
f 4519 4535 4538
f 4526 4537 4535
f 4539 4534 4533
f 4533 4536 4539
f 4533 4518 4538
f 4540 4517 4516
f 4541 4542 4543
f 4542 4544 4545
f 4542 4545 4543
f 4546 4542 4541
f 4544 4547 4548
f 4547 4549 4548
f 4549 4550 4548
f 4551 4550 4547
f 4552 4553 4544
f 4547 4544 4553
f 4553 4551 4547
f 4554 4555 4556
f 4548 4557 4556
f 4554 4544 4548
f 4548 4556 4554
f 4554 4556 4558
f 4545 4544 4554
f 4554 4559 4545
f 4544 4542 4552
f 4546 4560 4561
f 4546 4552 4542
f 4546 4560 4552
f 4560 4562 4552
f 4517 4560 4546
f 4541 4517 4546
f 4541 4563 4517
f 4563 4515 4517
f 4563 4564 4515
f 4563 4541 4520
f 4520 4515 4563
f 4562 4565 4553
f 4562 4553 4552
f 4553 4565 4551
f 4566 4551 4565
f 4566 4567 4551
f 4568 4540 4569
f 4569 4570 4568
f 4568 4571 4562
f 4568 4570 4571
f 4565 4562 4571
f 4572 4560 4573
f 4572 4560 4517
f 4540 4568 4572
f 4572 4517 4540
f 4572 4568 4562
f 4562 4560 4572
f 4574 4575 4576
f 4576 4575 4577
f 4578 4576 4579
f 4579 4580 4578
f 4577 4575 4581
f 4540 4574 4569
f 4582 4583 4584
f 4583 4578 4584
f 4582 4574 4576
f 4576 4578 4582
f 4584 4318 4582
f 4521 4585 4574
f 4581 4575 4585
f 4586 4315 4587
f 4586 4315 4313
f 4569 4574 4586
f 4586 4313 4569
f 4318 4586 4582
f 4586 4574 4582
f 4315 4586 4318
f 4540 4588 4521
f 4588 4523 4521
f 4540 4516 4523
f 4521 4574 4540
f 4589 4590 4565
f 4566 4565 4591
f 4565 4590 4591
f 4589 4570 4569
f 4565 4570 4589
f 4592 4593 4594
f 4592 4594 4595
f 4595 4594 4596
f 4596 4594 4597
f 4596 4597 4598
f 4593 4589 4599
f 4593 4599 4594
f 4594 4599 4597
f 4589 4600 4599
f 4599 4600 4601
f 4599 4601 4434
f 4599 4434 4597
f 4590 4589 4593
f 4346 4595 4598
f 4434 4600 4314
f 4592 4602 4603
f 4602 4604 4603
f 4603 4591 4590
f 4603 4605 4591
f 4603 4604 4605
f 4604 4606 4605
f 4603 4593 4592
f 4593 4603 4590
f 4592 4607 4602
f 4607 4608 4602
f 4591 4606 4566
f 4609 4345 4610
f 4610 4345 4611
f 4343 4612 4609
f 4609 4611 4343
f 4612 4592 4609
f 4343 4348 4612
f 4345 4595 4346
f 4609 4592 4595
f 4595 4345 4609
f 4613 4310 4614
f 4613 4310 4600
f 4314 4600 4310
f 4613 4600 4313
f 4313 4310 4613
f 4589 4569 4600
f 4569 4313 4600
f 4615 4445 4616
f 4616 4445 4443
f 4447 4607 4615
f 4615 4443 4447
f 4615 4607 4592
f 4447 4451 4607
f 4612 4348 4445
f 4615 4592 4612
f 4615 4612 4445
f 4617 4618 4619
f 4617 4620 4618
f 4619 4621 4622
f 4619 4618 4621
f 4623 4624 4625
f 1904 4625 4624
f 1904 4624 1948
f 4624 4623 1911
f 1911 1947 4626
f 4624 1911 4626
f 4624 4626 4627
f 4628 4619 4629
f 4628 4629 4630
f 4630 4629 4631
f 4631 4629 4623
f 4623 4629 1911
f 4623 4628 4630
f 4622 4629 4619
f 1952 1953 4622
f 1953 1913 4629
f 1911 4629 1913
f 1906 4625 1904
f 4623 4625 4628
f 4625 1906 4632
f 1881 4632 1906
f 4633 1870 1881
f 1881 1906 4633
f 4628 4634 4635
f 4628 4632 4634
f 4632 1878 4634
f 4636 4628 4635
f 1878 4632 1881
f 1880 1889 4634
f 4634 1878 1880
f 1889 4635 4634
f 4635 4637 4638
f 4635 4639 4637
f 4639 4640 4637
f 4638 4641 4617
f 4638 4642 4641
f 4638 4637 4642
f 4637 4643 4642
f 4636 4635 4638
f 4638 4628 4636
f 4638 4617 4628
f 4644 4640 4635
f 4644 4635 1889
f 4641 4643 4558
f 4645 4646 4556
f 4641 4558 4645
f 4645 4617 4641
f 4558 4556 4645
f 4645 4556 4557
f 4620 4617 4645
f 4645 4557 4620
f 4617 4619 4628
f 4647 4621 4618
f 4618 4620 4648
f 4618 4649 4647
f 4620 4557 4648
f 4648 4550 4649
f 4648 4650 4550
f 4650 4548 4550
f 4557 4548 4648
f 4567 4649 4550
f 4550 4551 4567
f 4651 4567 4652
f 4567 4652 4653
f 4653 4654 4604
f 4654 4606 4604
f 4653 4655 4656
f 4653 4657 4655
f 4653 4604 4657
f 4604 4608 4657
f 4653 4656 4649
f 4652 4566 4606
f 4606 4653 4652
f 4653 4649 4567
f 4655 4608 4451
f 4655 4451 4656
f 4451 4608 4607
f 4618 4648 4649
f 4658 4621 4647
f 4658 4659 4621
f 4659 4660 4621
f 4659 4661 4660
f 1965 4661 4659
f 4662 1967 1965
f 4659 4658 4662
f 4662 1965 4659
f 4661 1965 1962
f 4622 4621 4661
f 4661 1952 4622
f 4649 4656 4647
f 4663 4664 4449
f 4451 4449 4664
f 4656 4451 4664
f 4658 4647 4656
f 4658 4665 4459
f 4665 4449 4459
f 4449 4452 4459
f 4658 4656 4663
f 4663 4449 4658
f 4662 4459 1967
f 4658 4459 4662
f 4666 4667 4668
f 4668 4669 4666
f 4670 4666 4669
f 4671 4668 4667
f 4670 4669 4672
f 4559 4554 4673
f 4673 4668 4671
f 4671 4674 4675
f 4671 4674 4676
f 4559 4673 4671
f 4671 4676 4559
f 4667 4674 4671
f 4669 4668 4677
f 4669 4677 4678
f 4678 4677 4640
f 4668 4673 4677
f 4677 4673 4679
f 4677 4679 4643
f 4669 4640 4680
f 4554 4558 4673
f 4558 4643 4673
f 4672 4669 4680
f 4680 4681 4672
f 1894 4682 1892
f 4681 4680 4682
f 1894 4681 4682
f 4640 4683 4680
f 4683 4640 4644
f 4680 4683 4684
f 4644 1889 4685
f 4644 4685 4683
f 4686 1890 4685
f 4685 1889 4686
f 4687 4667 4666
f 4672 4687 4666
f 4688 4689 4687
f 4688 4690 4689
f 4690 4691 4689
f 4687 4689 4667
f 4689 4692 4667
f 4689 4693 4692
f 4694 4695 4691
f 4694 4691 4688
f 4696 4694 4688
f 4696 4697 4694
f 4697 4698 4694
f 4687 4699 4700
f 4699 4701 4700
f 4701 2061 4700
f 4700 4688 4687
f 4688 4700 4696
f 4672 4701 4687
f 4672 2065 4702
f 4702 4701 4672
f 2065 2061 4702
f 2061 2065 2068
f 2063 2064 4700
f 4700 2061 2063
f 4700 2064 4696
f 2063 2061 4703
f 4676 4704 4545
f 4704 4705 4543
f 4704 4543 4545
f 4705 4706 4541
f 4705 4541 4543
f 4559 4676 4545
f 4706 4705 4707
f 4706 4707 4708
f 4705 4704 4709
f 4705 4709 4707
f 4704 4676 4709
f 4710 4706 4708
f 4711 4524 4712
f 4711 4524 4520
f 4541 4706 4711
f 4711 4520 4541
f 4711 4706 4527
f 4527 4524 4711
f 4713 4710 4714
f 4714 4706 4710
f 4527 4706 4714
f 4715 2065 4672
f 4681 1894 4715
f 4715 4672 4681
f 4716 4717 2043
f 4717 2045 2043
f 4715 2046 4716
f 2046 2045 4716
f 4716 2043 2065
f 2065 4715 4716
f 4715 1894 4718
f 1894 1891 4718
f 1891 4719 4718
f 4718 2046 4715
f 1895 1897 2046
f 2046 4718 1895
f 4720 4721 4708
f 4708 4721 4710
f 4722 4720 4723
f 4724 4725 4726
f 4726 4725 4727
f 4725 4728 4723
f 4725 4729 4728
f 4723 4728 4722
f 4725 4730 4729
f 4730 4731 4729
f 4731 4732 4729
f 4733 4732 4734
f 4734 27 4733
f 4730 4725 4734
f 4734 4732 4730
f 32 28 4734
f 28 27 4734
f 4734 4725 4724
f 4735 13 4736
f 4735 4737 13
f 4737 4738 13
f 4738 14 13
f 4736 16 4726
f 4736 13 16
f 4726 4739 4724
f 4726 16 4739
f 16 4740 4739
f 16 19 4740
f 21 14 4741
f 4737 4735 4741
f 4741 14 4737
f 4739 19 32
f 32 4724 4739
f 4726 4742 4743
f 4726 4727 4742
f 4743 4742 4744
f 4744 4745 4746
f 4736 4743 4744
f 4744 4746 4736
f 4747 4746 4745
f 4745 4695 4747
f 4736 4726 4743
f 4735 4736 4746
f 4748 2096 22
f 4741 4735 4748
f 21 4741 4748
f 21 4748 22
f 4749 4750 4751
f 4751 4735 4752
f 4735 4746 4752
f 4753 2099 4750
f 4752 4746 4754
f 4752 4749 4751
[truncated: 125,065 more chars]
