# Supplementary material for: Interactively illustrating polymerization using three-level model fusion
Source: BMC Bioinformatics. 2014 Oct 14;15(1):345. doi: 10.1186/1471-2105-15-345 (PMC4287442; doi:10.1186/1471-2105-15-345)
Supplement: Supplementary file 1 — Additional file 1: Prototype unity project. The ZIP file comprises a prototype project with example scenes. Prototype project can be opened by Unity editor. Which can be downloaded from http://unity3d.com/unity/download web page. Detailed description of the examples and prototype usage is available from http://www.ii.uib.no/vis/projects/physioillustration/research/interactive-molecular-illustration.html. (ZIP 6 MB) [file 12859_2014_6668_MOESM1_ESM.zip › UnityProject/Assets/Resources/Meshes/alpha-tubulin.obj.meta]

fileFormatVersion: 2
guid: d931478ed827b6840ae0a7b93edcdbe8
ModelImporter:
  serializedVersion: 15
  fileIDToRecycleName:
    100000: //RootNode
    100002: default
    400000: //RootNode
    400002: default
    2300000: default
    3300000: default
    4300000: default
    9500000: //RootNode
  materials:
    importMaterials: 0
    materialName: 0
    materialSearch: 1
  animations:
    legacyGenerateAnimations: 4
    bakeSimulation: 0
    optimizeGameObjects: 0
    animationCompression: 1
    animationRotationError: .5
    animationPositionError: .5
    animationScaleError: .5
    animationWrapMode: 0
    extraExposedTransformPaths: []
    clipAnimations: []
    isReadable: 1
  meshes:
    lODScreenPercentages: []
    globalScale: 1
    meshCompression: 0
    addColliders: 0
    importBlendShapes: 1
    swapUVChannels: 0
    generateSecondaryUV: 0
    useFileUnits: 1
    optimizeMeshForGPU: 1
    weldVertices: 1
    secondaryUVAngleDistortion: 8
    secondaryUVAreaDistortion: 15.000001
    secondaryUVHardAngle: 88
    secondaryUVPackMargin: 4
  tangentSpace:
    normalSmoothAngle: 60
    splitTangentsAcrossUV: 1
    normalImportMode: 1
    tangentImportMode: 1
  importAnimation: 0
  copyAvatar: 0
  humanDescription:
    human: []
    skeleton: []
    armTwist: .5
    foreArmTwist: .5
    upperLegTwist: .5
    legTwist: .5
    armStretch: .0500000007
    legStretch: .0500000007
    feetSpacing: 0
    rootMotionBoneName: 
  lastHumanDescriptionAvatarSource: {instanceID: 0}
  animationType: 0
  userData: 
