# Supplementary material for: Interactively illustrating polymerization using three-level model fusion
Source: BMC Bioinformatics. 2014 Oct 14;15(1):345. doi: 10.1186/1471-2105-15-345 (PMC4287442; doi:10.1186/1471-2105-15-345)
Supplement: Supplementary file 1 — Additional file 1: Prototype unity project. The ZIP file comprises a prototype project with example scenes. Prototype project can be opened by Unity editor. Which can be downloaded from http://unity3d.com/unity/download web page. Detailed description of the examples and prototype usage is available from http://www.ii.uib.no/vis/projects/physioillustration/research/interactive-molecular-illustration.html. (ZIP 6 MB) [file 12859_2014_6668_MOESM1_ESM.zip › UnityProject/Assets/Resources/Meshes/b-D-glucose.obj]

####
#
# OBJ File Generated by Meshlab
#
####
# Object b-D-glucose-1.obj
#
# Vertices: 661
# Faces: 1314
#
####
v 0.234071 0.068020 0.094840
v 0.206169 0.105509 0.096959
v 0.216501 0.070661 0.113137
v 0.222544 0.103036 0.079911
v 0.229698 0.065352 0.103830
v 0.253786 0.081625 0.061167
v 0.203589 0.083462 0.114898
v 0.238203 0.049621 0.107882
v 0.289912 0.039362 0.073164
v 0.286575 0.054225 0.062634
v 0.260748 0.031731 0.099063
v 0.211155 0.056436 0.137684
v 0.230347 0.037830 0.133043
v 0.209024 -0.011485 0.220622
v 0.181980 -0.029746 0.239716
v 0.196198 -0.035992 0.232936
v 0.211835 -0.028557 0.221542
v 0.205657 -0.040205 0.226632
v 0.188404 -0.059969 0.234114
v 0.182736 -0.057460 0.237291
v 0.085874 -0.012379 0.230151
v 0.148445 0.023991 0.229764
v 0.098273 0.091853 0.217832
v 0.051631 0.064732 0.218126
v 0.188706 0.054465 0.177913
v 0.128289 0.114568 0.179188
v 0.213114 0.026583 0.192153
v -0.001131 0.035882 0.206400
v 0.142673 0.127541 0.144292
v 0.226586 0.028928 0.160262
v 0.209098 0.045879 0.164480
v 0.219081 0.036063 0.165400
v 0.196464 0.088786 0.119046
v 0.177015 0.096968 0.131850
v 0.244480 -0.031124 0.174033
v 0.278757 0.021068 0.094944
v 0.292256 -0.024229 0.105337
v 0.214576 -0.032100 0.219381
v 0.238850 -0.045875 0.186594
v 0.305885 -0.036476 0.095962
v 0.240335 -0.059125 0.178350
v 0.272510 -0.071987 0.126173
v 0.276672 -0.043843 0.121848
v 0.292949 -0.106076 0.108547
v -0.001204 -0.083499 0.198837
v 0.087423 -0.097876 0.211311
v -0.002284 -0.023221 0.212118
v -0.003312 -0.133850 0.169579
v 0.204855 -0.102759 0.197212
v 0.242596 -0.151328 0.142412
v 0.272960 -0.113980 0.126275
v 0.155476 -0.133655 0.185949
v 0.200334 -0.177763 0.132787
v 0.151887 -0.204790 0.116054
v 0.211142 -0.032279 0.222373
v 0.105817 -0.185943 0.145390
v 0.047734 -0.155406 0.167036
v 0.218801 0.141559 0.070744
v 0.202443 0.144029 0.087778
v 0.213221 0.143909 0.077005
v 0.184757 0.234060 0.039892
v 0.150327 0.200662 0.110522
v 0.180488 0.180958 0.093294
v 0.154593 0.253799 0.057072
v 0.190551 0.215686 0.059234
v 0.137090 0.283277 0.053032
v 0.132176 0.205528 0.132082
v 0.215710 0.159647 -0.105469
v 0.226471 0.089104 -0.134230
v 0.191735 0.147590 -0.131335
v 0.248625 0.100253 -0.110325
v 0.202785 0.161759 -0.118685
v 0.278375 0.085248 -0.104500
v 0.236191 0.060491 -0.153982
v 0.168070 0.237072 -0.088161
v 0.147748 0.294717 -0.019005
v 0.191571 0.243798 -0.025910
v 0.126938 0.288767 -0.074085
v 0.141706 0.286091 0.039226
v 0.206897 0.221326 -0.061550
v 0.205237 0.208247 0.049399
v 0.107324 0.307789 -0.088904
v 0.178879 0.153947 0.103309
v 0.203343 0.171347 0.079111
v 0.132267 0.173915 0.142329
v 0.133600 0.196165 0.134080
v 0.059429 0.149336 -0.150403
v 0.080060 0.251944 -0.143270
v 0.128384 0.192386 -0.143672
v 0.026976 0.218801 -0.148454
v 0.110598 0.286347 -0.100533
v 0.086936 0.134489 -0.158735
v 0.086346 0.134464 -0.158649
v 0.188145 0.191475 -0.117344
v -0.019528 0.197825 -0.144426
v 0.238001 0.186456 -0.014047
v 0.288888 0.124262 -0.021327
v 0.272173 0.104166 -0.089864
v 0.274484 0.090601 0.042245
v 0.090019 0.100400 -0.156398
v 0.216060 0.069670 -0.155897
v 0.142373 0.035474 -0.174058
v 0.096676 0.004883 -0.168908
v 0.057179 0.116508 -0.150598
v -0.028162 0.126961 -0.145136
v -0.026536 0.150581 -0.145004
v -0.024389 0.068899 -0.146496
v 0.023061 0.037012 -0.156588
v 0.046572 0.025484 -0.160749
v 0.132087 0.279879 0.077295
v 0.081335 0.334125 0.122298
v 0.087386 0.301509 0.140962
v 0.123124 0.313897 0.062774
v 0.125183 0.273831 0.110054
v 0.076137 0.314621 0.141641
v -0.079696 0.310380 0.161027
v -0.078513 0.341884 0.139264
v -0.083625 0.309802 0.159116
v -0.074851 0.342418 0.141052
v -0.082519 0.309406 0.160199
v -0.067298 0.322236 0.158861
v -0.121003 0.317762 0.136985
v 0.127507 0.222836 0.134665
v -0.083256 0.307594 0.161391
v -0.149393 0.293805 0.154362
v -0.149084 0.291907 0.156323
v -0.117574 0.284779 0.168870
v -0.067784 0.297794 0.183993
v -0.070935 0.295329 0.184315
v 0.115466 0.220360 0.160672
v 0.079979 0.289945 0.166246
v 0.008579 0.274031 0.256283
v -0.005354 0.233379 0.277056
v 0.025961 0.252888 0.266780
v 0.020366 0.216387 0.278606
v 0.056084 0.239550 0.259602
v 0.059921 0.263791 0.242773
v 0.000616 0.259381 0.266600
v -0.006094 0.233803 0.276898
v -0.000248 0.274030 0.256627
v 0.108458 0.218489 0.188525
v 0.076137 0.281868 0.193597
v 0.094139 0.257245 0.196497
v -0.058459 0.289014 0.209764
v -0.061330 0.286769 0.210059
v -0.059807 0.287850 0.210185
v 0.011747 0.303969 0.217691
v 0.007827 0.341587 0.168372
v -0.059567 0.327218 0.160757
v 0.069641 0.320361 0.145244
v 0.087954 0.257111 0.213238
v 0.107065 0.195114 0.197186
v 0.066803 0.164640 0.249037
v 0.004232 0.128270 0.249423
v 0.098226 0.227218 0.216870
v 0.073780 0.252477 0.238234
v -0.145322 0.231630 0.210440
v -0.071820 0.237392 0.246785
v -0.136321 0.273948 0.178969
v -0.144918 0.178139 0.211538
v -0.071354 0.174976 0.248062
v -0.151951 0.123629 0.203701
v -0.051664 0.061880 0.223901
v -0.105070 0.094880 0.222939
v 0.090798 0.442806 0.044566
v -0.017322 0.470536 0.082807
v 0.050588 0.458905 0.074886
v -0.024658 0.457363 0.098774
v 0.085089 0.432505 0.071018
v -0.074379 0.480358 0.006241
v 0.008760 0.492085 0.023663
v 0.093195 0.447970 -0.013114
v 0.014669 0.492381 -0.005081
v -0.055982 0.478261 0.053307
v -0.042727 0.454134 0.098063
v -0.084106 0.475077 0.007065
v 0.123044 0.349980 0.050659
v 0.081430 0.370123 0.109937
v 0.112641 0.362050 0.072830
v -0.074104 0.378384 0.128606
v -0.077745 0.377847 0.126829
v -0.076607 0.378224 0.127356
v 0.129860 0.359728 -0.015143
v 0.106359 0.353002 -0.077394
v 0.114005 0.379643 0.065331
v 0.117220 0.389792 -0.045898
v -0.138971 0.386786 -0.050835
v -0.060469 0.470491 -0.060115
v -0.059668 0.459971 -0.086253
v -0.131355 0.383525 -0.077763
v 0.052943 0.454877 -0.072392
v 0.043889 0.445707 -0.097460
v 0.092656 0.352679 -0.102017
v -0.163826 0.344295 -0.040907
v 0.007025 0.395662 0.137779
v -0.128127 0.421869 0.046805
v -0.186428 0.361937 0.063874
v -0.145943 0.326551 0.128185
v -0.195142 0.333741 -0.014584
v 0.106701 0.427817 0.029577
v -0.089748 0.434705 -0.129482
v -0.012527 0.455254 -0.137582
v -0.018850 0.426620 -0.183352
v 0.061604 0.407250 -0.145410
v -0.097734 0.405233 -0.163376
v -0.092498 0.380720 -0.183340
v -0.052583 0.350521 -0.209206
v 0.060843 0.406474 -0.147871
v 0.003932 0.381776 -0.205449
v -0.096889 0.421460 -0.144767
v -0.095756 0.429770 -0.128725
v -0.096660 0.428028 -0.131309
v 0.083691 0.352395 -0.128730
v 0.037470 0.440557 -0.124415
v -0.060676 0.454071 -0.113784
v -0.128608 0.381637 -0.105746
v 0.069042 0.395633 -0.143532
v 0.049350 0.313730 -0.176775
v -0.010317 0.276469 -0.182594
v 0.068189 0.389652 -0.150945
v 0.039378 0.331248 -0.191421
v -0.013653 0.295714 -0.197549
v -0.013858 0.295425 -0.197408
v -0.130503 0.367624 -0.119316
v -0.083792 0.333723 -0.193200
v -0.123874 0.269749 -0.177153
v -0.161140 0.296798 -0.118203
v -0.065233 0.224069 -0.168693
v -0.115521 0.382478 -0.153928
v -0.016465 0.299199 -0.199767
v -0.196786 0.281705 -0.072495
v 0.014976 0.338231 -0.205573
v 0.064556 0.401403 -0.146682
v -0.014450 0.296437 -0.198053
v -0.183110 0.313055 -0.051504
v -0.181764 0.322950 -0.041912
v -0.102123 0.401117 -0.161257
v -0.230190 0.162102 -0.206408
v -0.205782 0.157809 -0.216025
v -0.220344 0.155900 -0.211531
v -0.235400 0.154898 -0.204230
v -0.223377 0.146806 -0.210477
v -0.216086 0.166392 -0.211876
v -0.233940 0.177222 -0.201007
v -0.232016 0.186749 -0.198657
v -0.200364 0.162844 -0.216667
v -0.202270 0.159758 -0.216634
v -0.234304 0.165464 -0.203621
v -0.236558 0.155626 -0.203500
v -0.101777 0.158394 -0.186238
v -0.175263 0.215638 -0.196838
v -0.221974 0.249540 -0.122954
v -0.130400 0.151245 -0.207646
v -0.135910 0.152222 -0.210221
v -0.240041 0.217731 -0.170649
v -0.103732 0.129979 -0.186399
v -0.142820 0.004689 -0.175295
v -0.202099 0.073952 -0.186630
v -0.074433 0.043646 -0.175135
v -0.185646 -0.023345 -0.148384
v -0.188475 0.159261 -0.218661
v -0.299071 0.053089 -0.109966
v -0.281009 0.124489 -0.144652
v -0.231060 0.009532 -0.146147
v -0.324076 0.074943 -0.076602
v -0.270694 0.205257 -0.135086
v -0.294181 0.217701 -0.078479
v -0.247489 0.260154 -0.066849
v -0.321468 0.212156 -0.058217
v -0.315382 0.195960 -0.075331
v -0.323740 0.130578 -0.083074
v -0.345564 0.326136 0.085272
v -0.354666 0.287125 0.169709
v -0.344363 0.301953 0.161747
v -0.330180 0.211312 0.218565
v -0.314419 0.220994 0.222909
v -0.303076 0.305766 0.180310
v -0.343481 0.327269 0.089009
v -0.215128 0.299558 0.170235
v -0.214797 0.297500 0.172352
v -0.215654 0.298979 0.171287
v -0.334845 0.241136 -0.037128
v -0.408777 0.261227 0.059008
v -0.391939 0.282525 0.066358
v -0.356647 0.223423 -0.035496
v -0.407865 0.198356 0.154529
v -0.390940 0.213681 0.170962
v -0.354798 0.097067 0.156491
v -0.332829 0.102767 0.173106
v -0.332688 0.291768 -0.008144
v -0.309522 0.066441 0.158084
v -0.278542 0.292307 -0.023113
v -0.265501 0.343578 0.090204
v -0.276354 0.308497 -0.007429
v -0.226389 0.168315 0.216267
v -0.288311 0.137164 0.213658
v -0.244025 0.069222 0.207633
v -0.197814 0.092465 0.209585
v -0.277254 0.043544 0.177377
v -0.226928 0.240434 0.214790
v -0.442899 0.160902 -0.022848
v -0.445931 0.210889 0.006066
v -0.445634 0.191000 -0.010573
v -0.440611 0.178492 -0.021354
v -0.421173 0.135429 0.149787
v -0.444368 0.199530 0.118654
v -0.475106 0.168616 0.066941
v -0.439568 0.235241 0.048144
v -0.441147 0.124590 -0.019591
v -0.459236 0.108890 0.016531
v -0.438423 0.101736 0.121466
v -0.378082 0.088006 0.143541
v -0.428355 0.183987 0.141691
v -0.429227 0.243570 0.051163
v -0.379818 0.207750 -0.038393
v -0.403006 0.223761 -0.020018
v -0.390134 0.126982 -0.047959
v -0.411729 0.027599 -0.010395
v -0.444412 0.095962 0.003496
v -0.363546 0.055124 -0.056075
v -0.408517 0.010185 0.059260
v -0.440799 0.076351 0.081976
v -0.355997 0.014093 0.108171
v -0.381628 0.080751 0.137068
v -0.420772 0.084493 0.122488
v -0.311624 -0.004965 0.127362
v -0.444305 0.090001 0.101416
v -0.438327 0.215455 0.000437
v -0.300013 0.032662 0.148920
v -0.297653 0.037488 0.153233
v -0.194010 -0.049696 0.266388
v -0.197139 -0.084007 0.258144
v -0.187147 -0.070797 0.266042
v -0.188340 -0.091701 0.258358
v -0.172888 -0.086406 0.264730
v -0.173117 -0.061760 0.271122
v -0.199069 -0.059266 0.263578
v -0.211958 -0.069721 0.254787
v -0.199999 -0.052634 0.263754
v -0.194511 -0.049345 0.266195
v -0.162153 0.027903 0.243832
v -0.215739 0.000954 0.241573
v -0.254271 -0.028823 0.206483
v -0.086567 -0.018804 0.245193
v -0.257825 -0.036088 0.200001
v -0.232728 -0.067242 0.238455
v -0.085017 -0.104301 0.226353
v -0.274135 -0.113235 0.155170
v -0.240547 -0.100748 0.206257
v -0.290709 -0.051219 0.149169
v -0.286428 -0.139029 0.136179
v -0.213673 -0.180528 0.144887
v -0.175856 -0.148127 0.200896
v -0.266131 -0.142109 0.149231
v -0.168233 -0.207531 0.128280
v -0.131228 -0.197298 0.154865
v -0.052601 -0.159365 0.176906
v -0.391810 -0.129796 -0.101419
v -0.378188 -0.100285 -0.119675
v -0.370474 -0.117425 -0.124271
v -0.347685 -0.136802 -0.133723
v -0.349287 -0.118376 -0.137152
v -0.391394 -0.110462 -0.106292
v -0.416856 -0.122387 -0.062724
v -0.380527 -0.098323 -0.117659
v -0.321996 -0.136074 0.122278
v -0.405653 -0.162855 0.033729
v -0.393772 -0.188055 0.037754
v -0.317378 -0.163600 0.118611
v -0.368755 -0.190753 -0.082106
v -0.360079 -0.213530 -0.068029
v -0.247534 -0.192362 -0.111454
v -0.249379 -0.215000 -0.094821
v -0.369277 -0.109751 0.104690
v -0.421295 -0.120579 0.029342
v -0.201867 -0.190458 -0.105530
v -0.341961 -0.061351 0.115046
v -0.410335 -0.066429 0.051394
v -0.414506 -0.043771 -0.039295
v -0.351800 -0.007925 -0.098752
v -0.260606 -0.066331 -0.147250
v -0.183060 -0.129964 -0.157455
v -0.263490 -0.135284 -0.146834
v -0.180914 -0.078490 -0.157767
v -0.171148 -0.172571 -0.131043
v -0.295467 -0.275666 0.096476
v -0.290803 -0.298274 0.068762
v -0.288011 -0.288228 0.084171
v -0.279894 -0.300369 0.065739
v -0.277392 -0.283649 0.089781
v -0.336876 -0.297067 0.013536
v -0.322660 -0.302138 -0.004312
v -0.349439 -0.252159 -0.054229
v -0.280217 -0.304482 0.056677
v -0.284673 -0.288096 -0.052883
v -0.311763 -0.255564 -0.075236
v -0.357831 -0.279548 0.030915
v -0.330761 -0.249757 0.101575
v -0.373682 -0.252426 0.047152
v -0.373440 -0.245542 -0.024917
v -0.249521 -0.238927 0.114512
v -0.259383 -0.299844 0.061933
v -0.183311 -0.305005 0.060391
v -0.174511 -0.250668 0.107291
v -0.256633 -0.303789 -0.018998
v -0.180852 -0.308518 -0.011807
v -0.243019 -0.248225 -0.076457
v -0.168710 -0.258958 -0.063062
v -0.261982 -0.280971 -0.058598
v -0.135305 -0.228779 -0.088632
v -0.314210 -0.191538 0.119872
v -0.386615 -0.214721 0.043247
v -0.354677 -0.238854 -0.057003
v -0.249778 -0.240254 -0.082389
v -0.342160 -0.203612 0.106988
v -0.384311 -0.223317 0.046650
v -0.165815 -0.199877 -0.103478
v -0.170329 -0.194549 -0.107452
v -0.280043 -0.311097 -0.000759
v -0.379913 -0.238475 0.047190
v -0.057442 -0.126792 -0.249313
v -0.053869 -0.127334 -0.250023
v -0.060890 -0.142125 -0.244836
v -0.074024 -0.137053 -0.241642
v -0.073491 -0.144118 -0.239667
v -0.062060 -0.166325 -0.233352
v -0.047868 -0.162584 -0.239060
v -0.054826 -0.126518 -0.249948
v -0.054105 -0.124591 -0.250378
v 0.027557 -0.183793 -0.199566
v -0.001364 -0.254597 -0.138650
v -0.035658 -0.210381 -0.188968
v 0.049791 -0.233077 -0.147226
v -0.070238 -0.185820 -0.213812
v 0.098424 -0.195123 -0.154759
v -0.011094 -0.271208 -0.123867
v -0.115843 -0.077407 -0.206509
v -0.017473 -0.021370 -0.206279
v -0.019977 -0.056255 -0.238487
v -0.017303 -0.051126 -0.234968
v 0.046578 0.025483 -0.160741
v 0.010949 -0.035313 -0.211290
v -0.017099 -0.051550 -0.235209
v -0.018595 -0.053792 -0.236848
v 0.098472 -0.102646 -0.230083
v 0.014732 -0.113035 -0.243053
v 0.095653 -0.044786 -0.206444
v 0.108020 -0.155325 -0.197708
v -0.118343 -0.137078 -0.206146
v -0.104529 -0.186477 -0.175518
v -0.097767 -0.194439 -0.169586
v -0.090455 -0.231978 -0.120101
v -0.030926 -0.247254 -0.138677
v 0.011170 -0.331269 0.145345
v 0.011199 -0.328591 0.147016
v -0.012991 -0.345743 0.138005
v -0.037103 -0.374708 0.103050
v -0.044762 -0.372078 0.104581
v -0.041106 -0.340779 0.139090
v -0.002250 -0.322163 0.152915
v -0.046336 -0.380035 0.090217
v -0.043688 -0.376937 0.097141
v -0.027818 -0.301203 -0.107199
v -0.006550 -0.384825 -0.043844
v -0.033326 -0.382230 -0.035859
v -0.001512 -0.310816 -0.108989
v 0.036343 -0.392893 0.044706
v 0.013626 -0.391060 0.061107
v 0.095499 -0.329062 0.091327
v 0.078402 -0.321180 0.112142
v -0.069712 -0.330072 -0.081646
v -0.070306 -0.384019 -0.002457
v 0.141089 -0.312167 0.077814
v -0.099603 -0.282783 -0.084789
v 0.153951 -0.252927 0.101812
v 0.076492 -0.262737 0.135995
v 0.155496 -0.299920 0.082640
v -0.107114 -0.272031 0.135874
v -0.118516 -0.342431 0.075124
v -0.115334 -0.346989 -0.018408
v -0.002155 -0.221398 0.165296
v 0.110500 -0.399287 0.009639
v 0.105717 -0.384959 0.043139
v 0.099701 -0.404058 0.006064
v 0.065067 -0.410697 -0.009374
v 0.104553 -0.404845 -0.027900
v 0.058534 -0.410522 -0.021557
v 0.071965 -0.392262 -0.079423
v 0.082209 -0.346483 -0.117187
v 0.080941 -0.345816 -0.117641
v 0.065764 -0.352152 -0.115189
v 0.108243 -0.308203 -0.120362
v 0.190312 -0.349246 -0.069822
v 0.128979 -0.374476 -0.074038
v 0.170774 -0.286867 -0.113440
v 0.193163 -0.361542 0.007742
v 0.132017 -0.387534 0.008350
v 0.177532 -0.315903 0.069768
v 0.115419 -0.339050 0.074243
v 0.103209 -0.333030 -0.117440
v 0.118399 -0.375146 -0.082737
v 0.190279 -0.240949 -0.133559
v 0.023495 -0.321762 -0.115565
v 0.018716 -0.391888 -0.053839
v 0.059357 -0.399537 0.030071
v 0.033470 -0.348167 -0.110528
v 0.102002 -0.372541 -0.094859
v 0.086699 -0.295185 -0.126157
v 0.158751 -0.224524 -0.141683
v 0.145325 -0.216402 -0.145293
v 0.045804 -0.387893 -0.081246
v 0.322470 -0.088095 0.092020
v 0.359065 -0.124220 0.077256
v 0.356048 -0.085816 0.073839
v 0.327707 -0.126348 0.094229
v 0.335325 -0.080035 0.086203
v 0.366286 -0.098929 0.067739
v 0.297951 0.059042 -0.132800
v 0.272189 0.046081 -0.160586
v 0.295376 0.048668 -0.151536
v 0.411873 -0.090381 -0.127013
v 0.392625 -0.164013 -0.159504
v 0.373565 -0.115609 -0.177036
v 0.424517 -0.143002 -0.117872
v 0.391909 -0.082795 -0.160945
v 0.421749 -0.108949 -0.109052
v 0.370076 -0.142543 -0.176566
v 0.327614 -0.053340 0.086676
v 0.347623 -0.035552 0.076870
v 0.372785 -0.064287 0.065515
v 0.378066 0.001240 -0.149185
v 0.362025 -0.011752 -0.168834
v 0.321381 0.063874 -0.117289
v 0.422163 -0.068326 -0.112178
v 0.356146 -0.006852 -0.170730
v 0.341966 -0.020092 -0.195444
v 0.357800 -0.012438 -0.173070
v 0.355920 -0.111375 -0.198948
v 0.266222 0.031688 -0.184394
v 0.457013 0.009157 -0.003874
v 0.425375 0.044293 0.025177
v 0.434518 0.021099 0.030695
v 0.419992 0.038301 0.035483
v 0.414697 0.016629 0.050535
v 0.418188 -0.003328 0.052396
v 0.453516 0.031222 -0.018272
v 0.428663 0.063109 -0.065490
v 0.457617 0.015098 -0.061996
v 0.345183 0.073148 -0.104638
v 0.396789 0.016119 -0.133669
v 0.436946 -0.047227 -0.099978
v 0.351888 0.068450 -0.110684
v 0.430892 -0.032099 -0.112764
v 0.391977 -0.043544 0.061816
v 0.369077 -0.017382 0.072147
v 0.382234 -0.030025 0.068206
v 0.364471 0.096347 -0.025515
v 0.347852 0.057487 0.047866
v 0.394494 0.077667 -0.084805
v 0.396726 0.060468 0.033850
v 0.380322 0.049126 0.050628
v 0.355247 0.051957 0.052401
v 0.417106 0.052318 -0.099224
v 0.351184 0.042670 0.058378
v 0.439044 -0.061179 0.013625
v 0.373911 -0.103234 0.063936
v 0.419053 -0.120133 0.017720
v 0.415849 -0.008243 0.054382
v 0.425865 -0.151836 0.007692
v 0.430959 -0.121413 -0.098246
v 0.432660 -0.132762 -0.005795
v 0.421907 0.060766 0.009817
v 0.407252 0.036624 0.046295
v 0.323736 -0.331010 0.080180
v 0.364151 -0.260379 0.106399
v 0.337608 -0.293948 0.104838
v 0.314400 -0.304595 0.104328
v 0.314347 -0.301915 0.106018
v 0.367489 -0.160266 0.088413
v 0.336228 -0.162387 0.105330
v 0.349111 -0.162845 0.100476
v 0.421875 -0.180631 0.032711
v 0.404877 -0.282482 0.059743
v 0.421251 -0.286214 0.037830
v 0.436780 -0.193131 0.013125
v 0.349509 -0.358277 0.008910
v 0.370642 -0.355483 -0.008623
v 0.295681 -0.353344 -0.083136
v 0.321449 -0.350976 -0.092745
v 0.282221 -0.271264 -0.150021
v 0.309146 -0.275953 -0.153877
v 0.381556 -0.224963 0.099400
v 0.289843 -0.368954 -0.036901
v 0.260858 -0.294164 -0.136231
v 0.292551 -0.238085 -0.166749
v 0.231800 -0.271303 -0.134612
v 0.268490 -0.217416 -0.179322
v 0.226717 -0.217457 -0.166558
v 0.255770 -0.347873 -0.081073
v 0.259283 -0.362973 0.014131
v 0.240085 -0.306948 0.090272
v 0.238174 -0.248517 0.114124
v 0.295231 -0.212818 0.127124
v 0.439571 -0.348597 -0.048456
v 0.483216 -0.283628 -0.102074
v 0.491933 -0.262484 -0.077145
v 0.470554 -0.229689 -0.127241
v 0.440965 -0.328957 -0.008566
v 0.470574 -0.250775 -0.001353
v 0.478099 -0.223383 -0.023784
v 0.470631 -0.213806 -0.117100
v 0.464348 -0.272233 -0.138774
v 0.420687 -0.330842 -0.138333
v 0.408415 -0.266681 -0.173248
v 0.444885 -0.225104 -0.151892
v 0.462263 -0.221907 -0.134358
v 0.451196 -0.212969 -0.140984
v 0.453483 -0.189625 -0.117768
v 0.422626 -0.209952 -0.158066
v 0.441476 -0.199601 -0.140245
v 0.455575 -0.203576 -0.004175
v 0.470849 -0.222874 -0.010762
v 0.334728 -0.282000 -0.162313
v 0.369637 -0.161054 -0.178213
v 0.298313 -0.219518 -0.181647
v 0.341887 -0.289397 -0.163391
v 0.440870 -0.291726 0.019217
v 0.392950 -0.357302 -0.024778
v 0.346382 -0.353044 -0.104428
v 0.363552 -0.362630 -0.087355
v 0.475284 -0.229494 -0.014440
v 0.397040 -0.341692 -0.134736
v 0.417005 -0.360745 -0.070474
v 0.228759 -0.102762 -0.286266
v 0.280986 -0.111303 -0.279415
v 0.251302 -0.124093 -0.281026
v 0.233863 -0.141865 -0.271157
v 0.235266 -0.142723 -0.270757
v 0.261985 -0.096175 -0.287331
v 0.228289 -0.099590 -0.286752
v 0.230020 -0.095607 -0.287587
v 0.288330 -0.057549 -0.277688
v 0.302150 -0.091486 -0.273222
v 0.189394 -0.167351 -0.220528
v 0.210936 -0.180380 -0.214732
v 0.230608 -0.172105 -0.240965
v 0.260807 0.021964 -0.210577
v 0.329764 -0.025174 -0.220637
v 0.342468 -0.108291 -0.223831
v 0.276538 0.017091 -0.214524
v 0.344460 -0.087606 -0.226687
v 0.172788 -0.018870 -0.232268
v 0.190653 -0.030479 -0.259560
v 0.277338 -0.001277 -0.246616
v 0.319071 -0.045914 -0.252528
v 0.232843 -0.049653 -0.283793
v 0.192757 -0.034561 -0.263426
v 0.176569 -0.096592 -0.264014
v 0.221344 -0.083639 -0.286823
v 0.254571 -0.180339 -0.228078
v 0.268481 -0.217414 -0.179315
# 661 vertices, 0 vertices normals

f 1 2 3
f 1 4 2
f 5 1 3
f 4 1 6
f 7 3 2
f 1 8 9
f 1 9 10
f 8 1 5
f 1 10 6
f 9 8 11
f 8 3 12
f 8 12 13
f 5 3 8
f 8 13 11
f 12 3 7
f 14 15 16
f 17 14 16
f 18 17 16
f 19 18 16
f 20 19 16
f 15 20 16
f 21 22 23
f 21 23 24
f 22 25 26
f 22 26 23
f 15 22 21
f 22 15 14
f 22 14 27
f 27 25 22
f 21 24 28
f 26 25 29
f 30 12 31
f 30 13 12
f 32 30 31
f 11 13 30
f 7 31 12
f 25 31 33
f 25 33 34
f 27 31 25
f 31 27 32
f 25 34 29
f 33 31 7
f 35 36 30
f 35 37 36
f 35 38 39
f 35 17 38
f 35 14 17
f 35 27 14
f 27 35 30
f 30 32 27
f 40 37 35
f 11 30 36
f 35 41 42
f 35 42 43
f 39 41 35
f 35 43 40
f 42 41 44
f 21 45 46
f 21 47 45
f 21 20 15
f 20 21 46
f 28 47 21
f 48 46 45
f 41 49 50
f 41 50 51
f 49 52 53
f 49 53 50
f 41 39 38
f 41 38 18
f 18 49 41
f 49 18 19
f 19 52 49
f 41 51 44
f 53 52 54
f 17 18 55
f 18 38 55
f 38 17 55
f 46 56 52
f 46 57 56
f 20 46 52
f 52 19 20
f 48 57 46
f 54 52 56
f 58 59 2
f 58 2 4
f 60 59 58
f 58 4 6
f 2 59 7
f 61 62 63
f 61 64 62
f 65 61 63
f 66 64 61
f 67 63 62
f 68 69 70
f 68 71 69
f 72 68 70
f 73 71 68
f 74 70 69
f 75 76 77
f 75 78 76
f 77 79 61
f 77 76 79
f 80 75 77
f 77 81 80
f 81 77 61
f 61 65 81
f 82 78 75
f 66 61 79
f 59 83 34
f 59 34 33
f 59 60 84
f 84 83 59
f 59 33 7
f 34 83 29
f 63 85 83
f 63 86 85
f 63 81 65
f 63 84 81
f 84 63 83
f 67 86 63
f 29 83 85
f 87 88 89
f 87 90 88
f 89 91 75
f 89 88 91
f 87 92 93
f 92 87 89
f 89 94 92
f 94 89 75
f 75 80 94
f 95 90 87
f 82 75 91
f 68 96 97
f 68 97 98
f 96 58 99
f 96 99 97
f 68 72 94
f 68 94 80
f 80 96 68
f 96 80 81
f 81 58 96
f 58 81 84
f 58 84 60
f 68 98 73
f 99 58 6
f 100 70 101
f 100 101 102
f 92 70 100
f 70 92 94
f 70 94 72
f 100 102 103
f 101 70 74
f 87 104 105
f 87 105 106
f 93 104 87
f 87 106 95
f 105 104 107
f 100 108 104
f 100 109 108
f 100 93 92
f 93 100 104
f 103 109 100
f 107 104 108
f 110 111 112
f 110 113 111
f 114 110 112
f 66 113 110
f 115 112 111
f 116 117 118
f 116 119 117
f 120 116 118
f 121 119 116
f 122 118 117
f 110 123 62
f 110 62 64
f 114 123 110
f 110 64 66
f 62 123 67
f 124 118 125
f 124 125 126
f 120 118 124
f 124 126 127
f 125 118 122
f 124 128 116
f 124 129 128
f 120 124 116
f 127 129 124
f 121 116 128
f 112 130 123
f 112 131 130
f 114 112 123
f 115 131 112
f 67 123 130
f 132 133 134
f 133 135 134
f 135 136 134
f 136 137 134
f 137 132 134
f 133 132 138
f 139 133 138
f 140 139 138
f 132 140 138
f 141 131 142
f 141 130 131
f 143 141 142
f 67 130 141
f 115 142 131
f 144 129 145
f 144 128 129
f 146 144 145
f 121 128 144
f 127 145 129
f 144 147 148
f 144 148 149
f 147 142 150
f 147 150 148
f 146 147 144
f 147 146 140
f 147 140 132
f 147 132 137
f 137 142 147
f 142 137 151
f 142 151 143
f 144 149 121
f 150 142 115
f 152 153 23
f 152 23 26
f 153 154 24
f 153 24 23
f 155 153 152
f 153 155 136
f 153 136 135
f 135 154 153
f 152 26 29
f 24 154 28
f 141 152 85
f 141 85 86
f 141 143 151
f 141 151 155
f 155 152 141
f 141 86 67
f 85 152 29
f 137 136 156
f 136 155 156
f 155 151 156
f 151 137 156
f 145 157 158
f 145 159 157
f 158 160 161
f 158 157 160
f 146 145 158
f 158 140 146
f 158 139 140
f 139 158 161
f 127 159 145
f 162 161 160
f 161 163 154
f 161 164 163
f 161 133 139
f 161 135 133
f 135 161 154
f 162 164 161
f 28 154 163
f 165 166 167
f 166 168 167
f 168 169 167
f 169 165 167
f 170 166 171
f 166 165 171
f 165 172 171
f 172 173 171
f 173 170 171
f 166 170 174
f 168 166 174
f 175 168 174
f 176 175 174
f 170 176 174
f 177 178 111
f 177 111 113
f 179 178 177
f 177 113 66
f 111 178 115
f 180 181 117
f 180 117 119
f 182 181 180
f 180 119 121
f 117 181 122
f 177 76 183
f 177 79 76
f 183 78 184
f 183 76 78
f 177 185 179
f 185 177 183
f 183 186 185
f 186 183 184
f 66 79 177
f 82 184 78
f 187 188 189
f 187 189 190
f 188 191 192
f 188 192 189
f 191 184 193
f 191 193 192
f 176 188 187
f 188 176 170
f 188 170 173
f 173 191 188
f 191 173 172
f 191 172 186
f 186 184 191
f 187 190 194
f 193 184 82
f 178 195 148
f 178 148 150
f 195 180 149
f 195 149 148
f 178 179 185
f 178 185 169
f 169 195 178
f 195 169 168
f 195 168 175
f 195 175 182
f 182 180 195
f 178 150 115
f 149 180 121
f 181 196 197
f 181 197 198
f 196 187 199
f 196 199 197
f 181 182 175
f 175 196 181
f 196 175 176
f 176 187 196
f 181 198 122
f 199 187 194
f 172 165 200
f 186 172 200
f 185 186 200
f 169 185 200
f 165 169 200
f 201 202 203
f 202 204 203
f 205 201 203
f 206 205 203
f 207 206 203
f 208 209 203
f 209 207 203
f 204 208 203
f 201 205 210
f 211 201 210
f 212 211 210
f 205 212 210
f 213 214 192
f 213 192 193
f 214 215 189
f 214 189 192
f 215 216 190
f 215 190 189
f 217 214 213
f 214 217 204
f 214 204 202
f 202 215 214
f 215 202 201
f 215 201 211
f 211 216 215
f 213 193 82
f 190 216 194
f 213 88 218
f 213 91 88
f 218 90 219
f 218 88 90
f 213 220 217
f 213 221 220
f 221 213 218
f 218 222 221
f 222 218 219
f 219 223 222
f 82 91 213
f 95 219 90
f 224 225 226
f 224 226 227
f 225 219 228
f 225 228 226
f 229 225 224
f 225 229 206
f 225 206 207
f 225 207 230
f 230 219 225
f 219 230 223
f 224 227 231
f 228 219 95
f 230 207 232
f 207 209 232
f 209 208 232
f 208 220 232
f 220 221 232
f 221 222 232
f 222 230 232
f 208 204 233
f 220 208 233
f 217 220 233
f 204 217 233
f 222 223 234
f 230 222 234
f 223 230 234
f 216 224 235
f 216 235 236
f 216 211 212
f 216 212 229
f 229 224 216
f 216 236 194
f 235 224 231
f 205 206 237
f 206 229 237
f 229 212 237
f 212 205 237
f 238 239 240
f 241 238 240
f 242 241 240
f 239 242 240
f 239 238 243
f 238 244 243
f 244 245 243
f 245 246 243
f 246 247 243
f 247 239 243
f 244 238 248
f 238 241 248
f 241 249 248
f 249 244 248
f 250 251 226
f 250 226 228
f 251 252 227
f 251 227 226
f 250 253 254
f 254 251 250
f 251 254 246
f 251 246 245
f 251 245 255
f 255 252 251
f 250 228 95
f 227 252 231
f 256 257 258
f 256 259 257
f 256 254 253
f 254 256 258
f 258 247 254
f 258 239 247
f 258 242 239
f 107 259 256
f 260 258 257
f 250 105 256
f 250 106 105
f 253 250 256
f 95 106 250
f 107 256 105
f 247 246 261
f 246 254 261
f 254 247 261
f 258 262 263
f 258 264 262
f 258 241 242
f 241 258 263
f 263 249 241
f 260 264 258
f 265 263 262
f 252 266 267
f 252 267 268
f 255 266 252
f 252 268 231
f 267 266 269
f 263 270 266
f 263 271 270
f 263 244 249
f 244 263 266
f 266 245 244
f 266 255 245
f 265 271 263
f 269 266 270
f 272 273 274
f 273 275 274
f 275 276 274
f 276 277 274
f 277 278 274
f 278 272 274
f 279 280 126
f 279 126 125
f 281 280 279
f 279 125 122
f 126 280 127
f 282 283 284
f 282 285 283
f 284 286 287
f 284 283 286
f 287 288 289
f 287 286 288
f 290 282 284
f 284 272 290
f 284 273 272
f 273 284 287
f 287 275 273
f 275 287 289
f 269 285 282
f 291 289 288
f 282 292 268
f 282 268 267
f 290 292 282
f 282 267 269
f 268 292 231
f 279 197 293
f 279 198 197
f 293 199 294
f 293 197 199
f 279 277 281
f 277 279 293
f 293 278 277
f 278 293 294
f 122 198 279
f 194 294 199
f 295 296 297
f 295 297 298
f 296 289 299
f 296 299 297
f 276 296 295
f 296 276 275
f 275 289 296
f 295 298 162
f 299 289 291
f 295 157 300
f 295 160 157
f 300 159 280
f 300 157 159
f 276 295 300
f 300 277 276
f 300 281 277
f 281 300 280
f 162 160 295
f 127 280 159
f 292 294 236
f 292 236 235
f 290 294 292
f 294 290 272
f 294 272 278
f 292 235 231
f 236 294 194
f 301 302 303
f 304 301 303
f 302 304 303
f 305 306 307
f 306 308 307
f 308 302 307
f 302 301 307
f 301 309 307
f 309 310 307
f 310 311 307
f 311 305 307
f 312 286 313
f 312 288 286
f 313 283 314
f 313 286 283
f 314 285 315
f 314 283 285
f 305 312 313
f 313 306 305
f 306 313 314
f 314 308 306
f 314 316 308
f 316 314 315
f 291 288 312
f 269 315 285
f 317 315 270
f 317 270 271
f 317 309 301
f 317 301 304
f 304 315 317
f 315 304 316
f 317 271 265
f 270 315 269
f 317 318 319
f 317 320 318
f 319 321 322
f 319 318 321
f 322 323 324
f 322 321 323
f 309 317 319
f 319 310 309
f 310 319 322
f 322 325 310
f 325 322 324
f 265 320 317
f 326 324 323
f 310 325 327
f 311 310 327
f 325 311 327
f 304 302 328
f 316 304 328
f 308 316 328
f 302 308 328
f 312 324 329
f 312 329 330
f 312 305 311
f 312 311 325
f 325 324 312
f 312 330 291
f 329 324 326
f 331 332 333
f 332 334 333
f 334 335 333
f 335 336 333
f 336 331 333
f 332 331 337
f 338 332 337
f 339 338 337
f 340 339 337
f 331 340 337
f 341 297 342
f 341 298 297
f 342 299 343
f 342 297 299
f 340 341 342
f 342 339 340
f 339 342 343
f 162 298 341
f 291 343 299
f 341 344 163
f 341 163 164
f 341 340 331
f 341 331 336
f 336 344 341
f 341 164 162
f 163 344 28
f 345 343 330
f 345 330 329
f 346 343 345
f 343 346 338
f 343 338 339
f 345 329 326
f 330 343 291
f 347 47 344
f 347 45 47
f 347 336 335
f 336 347 344
f 48 45 347
f 28 344 47
f 345 348 349
f 345 350 348
f 346 345 349
f 326 350 345
f 351 349 348
f 349 352 353
f 349 354 352
f 349 338 346
f 349 332 338
f 349 334 332
f 334 349 353
f 351 354 349
f 355 353 352
f 347 353 356
f 347 356 357
f 335 353 347
f 353 335 334
f 347 357 48
f 356 353 355
f 358 359 360
f 361 358 360
f 362 361 360
f 359 362 360
f 359 358 363
f 358 364 363
f 364 365 363
f 365 359 363
f 366 367 368
f 366 368 369
f 367 370 371
f 367 371 368
f 370 372 373
f 370 373 371
f 374 367 366
f 367 374 375
f 367 375 364
f 364 370 367
f 370 364 358
f 370 358 361
f 361 372 370
f 366 369 351
f 373 372 376
f 377 366 348
f 377 348 350
f 374 366 377
f 377 350 326
f 348 366 351
f 377 321 378
f 377 323 321
f 378 318 379
f 378 321 318
f 379 320 380
f 379 318 320
f 374 377 378
f 378 375 374
f 375 378 379
f 379 364 375
f 379 365 364
f 365 379 380
f 326 323 377
f 265 380 320
f 381 382 383
f 381 384 382
f 383 385 372
f 383 382 385
f 362 381 383
f 383 361 362
f 361 383 372
f 260 384 381
f 376 372 385
f 380 264 381
f 380 262 264
f 380 359 365
f 380 362 359
f 362 380 381
f 265 262 380
f 260 381 264
f 386 387 388
f 387 389 388
f 389 390 388
f 390 386 388
f 387 391 392
f 391 393 392
f 389 387 392
f 394 389 392
f 395 394 392
f 396 395 392
f 393 396 392
f 393 391 397
f 391 387 397
f 387 386 397
f 386 398 397
f 398 399 397
f 399 400 397
f 400 393 397
f 401 402 403
f 401 403 404
f 402 405 406
f 402 406 403
f 405 407 408
f 405 408 406
f 390 402 401
f 402 390 389
f 402 389 394
f 394 405 402
f 405 394 409
f 409 407 405
f 401 404 355
f 408 407 410
f 411 368 412
f 411 369 368
f 412 371 413
f 412 368 371
f 413 373 414
f 413 371 373
f 415 411 412
f 412 416 415
f 412 400 416
f 400 412 413
f 413 393 400
f 413 396 393
f 396 413 414
f 351 369 411
f 376 414 373
f 414 417 407
f 414 418 417
f 414 395 396
f 414 409 395
f 409 414 407
f 376 418 414
f 410 407 417
f 394 395 419
f 395 409 419
f 409 394 419
f 401 354 411
f 401 352 354
f 401 386 390
f 401 398 386
f 398 401 411
f 411 415 398
f 355 352 401
f 351 411 354
f 400 399 420
f 399 398 420
f 398 415 420
f 415 416 420
f 416 400 420
f 421 422 423
f 424 421 423
f 425 424 423
f 426 425 423
f 427 426 423
f 422 427 423
f 422 421 428
f 421 429 428
f 429 422 428
f 430 431 432
f 430 433 431
f 427 430 432
f 432 426 427
f 432 434 426
f 435 433 430
f 436 432 431
f 437 259 438
f 437 257 259
f 437 421 424
f 437 429 421
f 437 439 429
f 439 437 438
f 438 440 439
f 260 257 437
f 107 438 259
f 438 441 442
f 438 108 441
f 440 438 442
f 442 443 440
f 107 108 438
f 103 442 441
f 439 440 444
f 440 443 444
f 443 439 444
f 442 445 446
f 442 447 445
f 446 448 430
f 446 445 448
f 442 439 443
f 439 442 446
f 446 429 439
f 446 422 429
f 446 427 422
f 427 446 430
f 103 447 442
f 435 430 448
f 437 449 382
f 437 382 384
f 449 450 385
f 449 385 382
f 424 449 437
f 449 424 425
f 425 450 449
f 437 384 260
f 385 450 376
f 450 451 417
f 450 417 418
f 450 425 426
f 450 426 434
f 434 451 450
f 450 418 376
f 417 451 410
f 432 452 451
f 432 453 452
f 434 432 451
f 436 453 432
f 410 451 452
f 454 455 456
f 457 454 456
f 458 457 456
f 459 458 456
f 460 459 456
f 455 460 456
f 461 457 462
f 457 458 462
f 458 461 462
f 463 464 465
f 463 466 464
f 465 467 468
f 465 464 467
f 468 469 470
f 468 467 469
f 471 463 465
f 465 472 471
f 472 465 468
f 468 461 472
f 468 457 461
f 468 454 457
f 454 468 470
f 436 466 463
f 473 470 469
f 463 474 452
f 463 452 453
f 471 474 463
f 463 453 436
f 452 474 410
f 470 475 476
f 470 477 475
f 470 455 454
f 455 470 476
f 473 477 470
f 54 476 475
f 478 403 479
f 478 404 403
f 479 406 480
f 479 403 406
f 480 408 474
f 480 406 408
f 459 478 479
f 479 458 459
f 479 461 458
f 479 472 461
f 472 479 480
f 480 471 472
f 471 480 474
f 355 404 478
f 410 474 408
f 481 356 478
f 481 357 356
f 460 481 478
f 478 459 460
f 48 357 481
f 355 478 356
f 481 476 56
f 481 56 57
f 460 476 481
f 476 460 455
f 481 57 48
f 56 476 54
f 482 483 484
f 483 485 484
f 485 486 484
f 486 482 484
f 485 487 488
f 486 485 488
f 489 486 488
f 490 489 488
f 491 490 488
f 487 491 488
f 492 493 494
f 492 495 493
f 494 496 497
f 494 493 496
f 497 498 499
f 497 496 498
f 500 492 494
f 494 501 500
f 494 482 501
f 482 494 497
f 497 483 482
f 483 497 499
f 502 495 492
f 473 499 498
f 503 504 464
f 503 464 466
f 504 505 467
f 504 467 464
f 505 499 469
f 505 469 467
f 506 504 503
f 504 506 487
f 487 505 504
f 505 487 485
f 505 485 483
f 483 499 505
f 503 466 436
f 469 499 473
f 486 489 507
f 482 486 507
f 500 501 507
f 501 482 507
f 489 500 507
f 508 509 492
f 508 510 509
f 490 508 492
f 492 489 490
f 492 500 489
f 435 510 508
f 502 492 509
f 503 433 508
f 503 431 433
f 503 491 506
f 491 503 508
f 508 490 491
f 436 431 503
f 435 508 433
f 491 487 511
f 506 491 511
f 487 506 511
f 512 513 514
f 512 515 513
f 516 512 514
f 44 515 512
f 517 514 513
f 518 519 69
f 518 69 71
f 520 519 518
f 518 71 73
f 69 519 74
f 521 522 523
f 521 524 522
f 525 521 523
f 526 524 521
f 527 523 522
f 528 42 512
f 528 43 42
f 516 528 512
f 40 43 528
f 44 512 42
f 514 529 528
f 514 530 529
f 516 514 528
f 517 530 514
f 40 528 529
f 518 531 532
f 518 533 531
f 532 534 521
f 532 531 534
f 520 518 532
f 532 535 520
f 532 525 535
f 525 532 521
f 73 533 518
f 526 521 534
f 523 536 537
f 523 538 536
f 537 539 519
f 537 536 539
f 525 523 537
f 537 535 525
f 537 520 535
f 520 537 519
f 527 538 523
f 74 519 539
f 540 541 542
f 541 543 542
f 543 544 542
f 544 545 542
f 545 540 542
f 541 540 546
f 547 541 546
f 548 547 546
f 540 548 546
f 549 550 531
f 549 531 533
f 550 551 534
f 550 534 531
f 552 550 549
f 550 552 553
f 553 551 550
f 549 533 73
f 534 551 526
f 554 555 529
f 554 529 530
f 556 555 554
f 554 530 517
f 529 555 40
f 549 97 557
f 549 98 97
f 557 99 558
f 557 97 99
f 549 559 552
f 559 549 557
f 557 560 559
f 560 557 558
f 558 561 560
f 558 562 561
f 73 98 549
f 6 558 99
f 552 559 563
f 553 552 563
f 548 553 563
f 547 548 563
f 559 547 563
f 564 558 10
f 564 10 9
f 562 558 564
f 564 9 11
f 10 558 6
f 565 554 566
f 565 566 567
f 568 554 565
f 554 568 556
f 565 567 569
f 566 554 517
f 565 570 551
f 565 571 570
f 565 545 568
f 565 540 545
f 565 548 540
f 548 565 551
f 551 553 548
f 569 571 565
f 526 551 570
f 564 37 555
f 564 36 37
f 564 561 562
f 564 544 561
f 544 564 555
f 555 545 544
f 555 568 545
f 555 556 568
f 11 36 564
f 40 555 37
f 543 541 572
f 541 547 572
f 547 559 572
f 559 560 572
f 560 543 572
f 544 543 573
f 543 560 573
f 560 561 573
f 561 544 573
f 574 575 576
f 577 574 576
f 578 577 576
f 575 578 576
f 579 515 580
f 579 513 515
f 581 579 580
f 517 513 579
f 44 580 515
f 582 583 584
f 582 584 585
f 583 586 587
f 583 587 584
f 586 588 589
f 586 589 587
f 588 590 591
f 588 591 589
f 592 583 582
f 583 592 575
f 583 575 574
f 574 586 583
f 586 574 593
f 593 588 586
f 588 593 594
f 594 590 588
f 582 585 569
f 591 590 595
f 582 566 579
f 582 567 566
f 592 582 579
f 579 581 592
f 569 567 582
f 517 579 566
f 596 597 590
f 596 598 597
f 594 596 590
f 502 598 596
f 595 590 597
f 596 599 493
f 596 493 495
f 599 600 496
f 599 496 493
f 600 601 498
f 600 498 496
f 594 599 596
f 599 594 593
f 593 600 599
f 600 593 574
f 574 601 600
f 601 574 577
f 596 495 502
f 498 601 473
f 602 477 601
f 602 475 477
f 578 602 601
f 601 577 578
f 54 475 602
f 473 601 477
f 580 50 603
f 580 51 50
f 603 53 602
f 603 50 53
f 580 592 581
f 592 580 603
f 603 575 592
f 603 578 575
f 578 603 602
f 44 51 580
f 54 602 53
f 604 605 606
f 605 607 606
f 608 604 606
f 609 608 606
f 610 609 606
f 611 610 606
f 607 611 606
f 607 605 612
f 605 604 612
f 604 613 612
f 613 614 612
f 614 615 612
f 615 607 612
f 607 615 616
f 615 617 616
f 617 611 616
f 611 607 616
f 618 619 522
f 618 522 524
f 620 619 618
f 618 524 526
f 522 619 527
f 621 618 570
f 621 570 571
f 621 622 610
f 610 618 621
f 618 610 611
f 618 611 617
f 618 617 620
f 621 571 569
f 570 618 526
f 623 624 619
f 623 625 624
f 623 614 626
f 614 623 619
f 619 615 614
f 619 617 615
f 619 620 617
f 595 625 623
f 527 619 624
f 621 584 627
f 621 585 584
f 627 587 628
f 627 584 587
f 628 589 629
f 628 587 589
f 629 591 623
f 629 589 591
f 621 609 622
f 609 621 627
f 627 608 609
f 608 627 628
f 628 630 608
f 630 628 629
f 629 626 630
f 626 629 623
f 569 585 621
f 595 623 591
f 609 610 631
f 622 609 631
f 610 622 631
f 614 613 632
f 613 604 632
f 608 633 604
f 633 632 604
f 633 608 630
f 633 630 632
f 630 626 632
f 626 614 632
f 634 635 636
f 637 634 636
f 638 637 636
f 635 638 636
f 635 634 639
f 634 640 639
f 640 641 639
f 641 642 639
f 642 643 639
f 643 635 639
f 644 645 509
f 644 509 510
f 637 645 644
f 645 637 638
f 645 638 646
f 644 510 435
f 509 645 502
f 647 536 648
f 647 539 536
f 648 538 649
f 648 536 538
f 650 647 648
f 648 651 650
f 651 648 649
f 74 539 647
f 527 649 538
f 652 101 647
f 652 102 101
f 653 652 647
f 647 654 653
f 647 650 654
f 103 102 652
f 74 647 101
f 650 651 655
f 654 650 655
f 642 654 655
f 643 642 655
f 651 643 655
f 642 641 656
f 654 642 656
f 653 654 656
f 657 653 656
f 641 657 656
f 644 445 658
f 644 448 445
f 658 447 652
f 658 445 447
f 637 644 658
f 658 634 637
f 658 640 634
f 658 657 640
f 657 658 652
f 652 653 657
f 435 448 644
f 103 652 447
f 641 640 659
f 640 657 659
f 657 641 659
f 649 625 660
f 649 624 625
f 649 643 651
f 649 635 643
f 635 649 660
f 660 638 635
f 660 646 638
f 527 624 649
f 595 660 625
f 645 660 661
f 645 661 598
f 646 660 645
f 645 598 502
f 661 660 595
# 1314 faces, 0 coords texture

# End of File
