# Supplementary material for: Interactively illustrating polymerization using three-level model fusion
Source: BMC Bioinformatics. 2014 Oct 14;15(1):345. doi: 10.1186/1471-2105-15-345 (PMC4287442; doi:10.1186/1471-2105-15-345)
Supplement: Supplementary file 1 — Additional file 1: Prototype unity project. The ZIP file comprises a prototype project with example scenes. Prototype project can be opened by Unity editor. Which can be downloaded from http://unity3d.com/unity/download web page. Detailed description of the examples and prototype usage is available from http://www.ii.uib.no/vis/projects/physioillustration/research/interactive-molecular-illustration.html. (ZIP 6 MB) [file 12859_2014_6668_MOESM1_ESM.zip › UnityProject/Assets/Resources/Meshes/beta-tubulin.obj]

####
#
# OBJ File Generated by Meshlab
#
####
# Object beta-tubulin.obj
#
# Vertices: 7861
# Faces: 14997
#
####
v 0.124388 0.640305 -0.105108
v 0.138516 0.648558 -0.080893
v 0.158491 0.668581 -0.082739
v 0.145375 0.660797 -0.116908
v 0.117922 0.633458 -0.152243
v 0.112760 0.629783 -0.133056
v 0.090617 0.620377 -0.155118
v 0.083854 0.610174 -0.133106
v 0.092910 0.613505 -0.103833
v 0.056431 0.598899 -0.120440
v 0.118423 0.632679 -0.071980
v 0.099510 0.624212 -0.081130
v 0.095676 0.620615 -0.049123
v 0.070448 0.618573 -0.054806
v 0.054472 0.602929 -0.082986
v 0.090642 0.617046 -0.016254
v 0.054020 0.617956 -0.018847
v 0.112364 0.624486 -0.049186
v 0.122343 0.624723 -0.026108
v 0.246492 0.604475 -0.075805
v 0.253799 0.653830 -0.082180
v 0.244058 0.633431 -0.060009
v 0.239056 0.670188 -0.068246
v 0.233136 0.652284 -0.052143
v 0.210787 0.672914 -0.054885
v 0.255513 0.624807 -0.114560
v 0.148227 0.640611 -0.045656
v 0.250609 0.589800 -0.117781
v 0.244622 0.585093 -0.088635
v 0.251035 0.558996 -0.113474
v 0.266042 0.607896 -0.150907
v 0.221547 0.622784 -0.023097
v 0.221181 0.592568 -0.014121
v 0.227503 0.608968 -0.033864
v 0.232769 0.582412 -0.036800
v 0.240757 0.602639 -0.056167
v 0.232734 0.557109 -0.015727
v 0.215209 0.636245 -0.018665
v 0.201580 0.646033 -0.017351
v 0.207832 0.624797 0.036188
v 0.197384 0.637519 0.008414
v 0.213207 0.617398 0.009784
v 0.215401 0.590825 0.030220
v 0.174695 0.663025 -0.054037
v 0.179996 0.646797 -0.028579
v 0.180317 0.634625 0.008779
v 0.187127 0.680209 -0.065453
v 0.154077 0.620856 0.022962
v 0.159965 0.629251 -0.015023
v 0.126613 0.615236 0.006608
v 0.130088 0.615617 0.025305
v 0.244938 0.573386 -0.053067
v 0.245630 0.577229 -0.061721
v 0.258077 0.539064 -0.040562
v 0.247947 0.551765 -0.066000
v 0.258928 0.526258 -0.102189
v 0.254430 0.702527 -0.103925
v 0.243530 0.717638 -0.121834
v 0.223398 0.716691 -0.091915
v 0.220566 0.725373 -0.117367
v 0.264559 0.692067 -0.112226
v 0.206774 0.722814 -0.138641
v 0.268901 0.668983 -0.130858
v 0.264076 0.658584 -0.105498
v 0.265522 0.637676 -0.131320
v 0.174210 0.692949 -0.154830
v 0.189244 0.711473 -0.148901
v 0.211707 0.702271 -0.169746
v 0.237661 0.706192 -0.156186
v 0.260368 0.689292 -0.150296
v 0.175160 0.699501 -0.094673
v 0.190976 0.700860 -0.081025
v 0.258117 0.673604 -0.088736
v 0.240713 0.701314 -0.084448
v 0.166208 0.696224 -0.123174
v 0.156313 0.671569 -0.149547
v 0.137742 0.652737 -0.159064
v 0.121139 0.639546 -0.179352
v 0.178678 0.712875 -0.125165
v 0.166132 0.666342 -0.175973
v 0.162296 0.655138 -0.196906
v 0.138555 0.644504 -0.204614
v 0.107834 0.633347 -0.207498
v 0.206459 0.714424 -0.088676
v 0.191863 0.719233 -0.108404
v 0.272999 0.671046 -0.167065
v 0.265055 0.671996 -0.189314
v 0.247545 0.692400 -0.181595
v 0.239458 0.685423 -0.200158
v 0.203261 0.680191 -0.200150
v 0.275532 0.656949 -0.155512
v 0.216614 0.667314 -0.213519
v 0.251408 0.644758 -0.227025
v 0.226374 0.640036 -0.231837
v 0.272223 0.639690 -0.212422
v 0.277135 0.652581 -0.171049
v 0.282324 0.626415 -0.192575
v 0.278503 0.609594 -0.173716
v 0.189294 0.650558 -0.219334
v 0.198724 0.624679 -0.238784
v 0.278965 0.590424 -0.174024
v 0.173729 0.656250 -0.210886
v 0.155921 0.636588 -0.237900
v 0.144126 0.642265 -0.228749
v 0.226018 0.580929 0.065063
v 0.235557 0.550169 0.053034
v 0.222786 0.572198 0.012025
v 0.234997 0.545727 0.012473
v 0.247754 0.530269 0.036475
v 0.259379 0.519250 -0.004117
v 0.266748 0.511990 0.030051
v 0.214409 0.611966 0.046140
v 0.228180 0.612820 0.089133
v 0.235051 0.553481 0.067681
v 0.136529 0.634112 0.110052
v 0.089660 0.628824 0.126982
v 0.131868 0.626280 0.134490
v 0.167529 0.644045 0.112815
v 0.228900 0.592411 0.105268
v 0.222231 0.584047 0.136300
v 0.223355 0.572362 0.128473
v 0.223607 0.563977 0.159000
v 0.225638 0.549301 0.155762
v 0.226305 0.622243 0.110963
v 0.214207 0.581746 0.155187
v 0.222282 0.544459 0.116471
v 0.228284 0.579338 0.089900
v 0.202241 0.610543 0.149924
v 0.202046 0.581397 0.182609
v 0.163149 0.642643 0.085533
v 0.196595 0.644673 0.078577
v 0.195229 0.635839 0.043934
v 0.174743 0.632963 0.044335
v 0.148437 0.623410 0.052443
v 0.218458 0.629408 0.082073
v 0.130809 0.632462 0.085841
v 0.097495 0.627386 0.074311
v 0.115299 0.633412 0.098763
v 0.068224 0.636928 0.090037
v 0.116025 0.616353 0.046500
v 0.195582 0.637331 0.128029
v 0.185524 0.623142 0.156300
v 0.216403 0.636405 0.106095
v 0.185368 0.609658 0.198514
v 0.169928 0.630272 0.147557
v 0.188140 0.650100 0.105653
v 0.153903 0.627998 0.152234
v 0.143287 0.625566 0.180455
v 0.160256 0.624903 0.219030
v 0.177442 0.618237 0.226809
v 0.127693 0.635920 0.219715
v 0.079752 0.637532 0.105163
v 0.255782 0.517090 0.049022
v 0.232448 0.532132 0.081448
v 0.233087 0.504869 0.114384
v 0.065988 0.631744 0.141060
v 0.092917 0.623930 0.153549
v 0.060829 0.638544 0.123313
v 0.055832 0.633845 0.169875
v 0.117661 0.623077 0.166978
v 0.111637 0.628338 0.198288
v 0.094937 0.625254 0.183451
v -0.157599 -0.385465 0.043108
v -0.111218 -0.387662 0.036014
v -0.149108 -0.387479 0.068149
v -0.183164 -0.384447 0.063440
v -0.150120 -0.377515 0.090697
v -0.185659 -0.371808 0.088519
v -0.170225 -0.355667 0.112824
v -0.131028 -0.385790 -0.021932
v -0.120638 -0.383716 0.017512
v -0.152345 -0.381397 0.013115
v -0.154823 -0.386509 -0.023378
v -0.106547 -0.389898 -0.012593
v -0.086639 -0.405672 -0.035062
v -0.111274 -0.401242 -0.046404
v -0.092364 -0.419987 -0.062545
v -0.146106 -0.398498 -0.051147
v -0.130099 -0.354139 0.162307
v -0.140778 -0.363694 0.117528
v -0.127134 -0.359651 0.132031
v -0.157943 -0.347893 0.139936
v -0.092848 -0.362061 0.137225
v -0.115243 -0.368735 0.105773
v -0.076982 -0.366899 0.168591
v -0.060882 -0.381165 0.194987
v -0.109433 -0.361976 0.191943
v -0.048169 -0.384863 0.175951
v -0.046460 -0.401150 0.213457
v -0.117159 -0.356680 0.165788
v -0.074651 -0.402509 -0.001890
v -0.062540 -0.423775 -0.032149
v -0.051650 -0.424144 0.000806
v -0.074289 -0.403160 0.015189
v -0.103906 -0.380508 0.089151
v -0.032782 -0.407292 0.118393
v -0.036704 -0.404237 0.094378
v -0.006455 -0.439770 0.086668
v -0.006658 -0.446416 0.141929
v 0.004653 -0.463590 0.115018
v -0.104195 -0.385110 0.068283
v -0.077169 -0.386387 0.079173
v -0.082537 -0.373263 0.113723
v -0.056842 -0.380423 0.134196
v -0.042277 -0.390575 0.141399
v -0.069486 -0.385837 0.100093
v -0.018513 -0.422725 0.129200
v -0.023252 -0.410403 0.168330
v -0.046003 -0.403010 0.069507
v -0.069804 -0.391807 0.064230
v -0.038634 -0.413276 0.032802
v -0.078801 -0.391472 0.040118
v -0.012738 -0.441405 0.032301
v -0.001826 -0.454627 0.054460
v -0.015155 -0.429868 0.074484
v 0.002315 -0.471529 0.033196
v -0.033013 -0.411823 0.071447
v -0.089726 -0.393693 0.024163
v -0.039976 -0.436457 -0.005568
v -0.026666 -0.463565 -0.011928
v -0.185300 -0.386843 0.036153
v -0.207708 -0.384955 0.038569
v -0.184180 -0.384019 -0.006161
v -0.170103 -0.397790 -0.047085
v -0.171357 -0.387296 -0.014687
v -0.222464 -0.385460 0.037687
v -0.205906 -0.385229 0.041823
v -0.220401 -0.387876 0.064838
v -0.200790 -0.379616 -0.005348
v -0.219817 -0.373874 0.089894
v -0.209274 -0.349552 0.116607
v -0.248463 -0.378191 0.042919
v -0.259508 -0.357485 0.012222
v -0.246438 -0.361918 0.004919
v -0.271004 -0.348857 -0.015321
v -0.258554 -0.353026 -0.020356
v -0.262645 -0.362016 0.051764
v -0.268639 -0.345705 0.017253
v -0.283018 -0.335956 -0.018005
v -0.227951 -0.360993 -0.016576
v -0.219446 -0.374653 0.011084
v -0.220937 -0.361160 -0.039479
v -0.280714 -0.323228 0.027200
v -0.304195 -0.305893 -0.000562
v -0.260762 -0.349347 0.077384
v -0.236363 -0.362485 0.094379
v -0.236383 -0.335961 0.113725
v -0.254345 -0.324248 0.101850
v -0.254200 -0.307403 0.124754
v -0.239068 -0.316620 0.136414
v -0.261951 -0.297172 0.109622
v -0.267511 -0.309269 0.083994
v -0.277490 -0.277936 0.102135
v -0.279901 -0.320275 0.060566
v -0.256550 -0.370692 0.069504
v -0.303147 -0.293951 0.054219
v -0.304155 -0.301888 0.040019
v -0.281430 -0.325006 0.042995
v -0.289689 -0.290516 0.068395
v -0.319206 -0.291348 0.013937
v -0.238721 -0.384750 0.067688
v -0.181924 -0.389328 -0.041342
v -0.197738 -0.382458 -0.074815
v -0.218194 -0.366942 -0.064753
v -0.182658 -0.343017 0.138441
v -0.163713 -0.340792 0.174941
v -0.222992 -0.311529 0.164865
v -0.197930 -0.328214 0.165389
v -0.209478 -0.313758 0.203929
v -0.186764 -0.332581 0.199849
v -0.164813 -0.341230 0.180261
v -0.165024 -0.345939 0.212467
v -0.182443 -0.340444 0.146514
v -0.284654 -0.230295 0.200739
v -0.281790 -0.238371 0.239214
v -0.279865 -0.219925 0.231162
v -0.284202 -0.221284 0.265497
v -0.282704 -0.207135 0.259051
v -0.286793 -0.265835 0.202102
v -0.273116 -0.199446 0.221588
v -0.277281 -0.201317 0.188014
v -0.291843 -0.230240 0.172394
v -0.289757 -0.251757 0.192612
v -0.285217 -0.201732 0.164274
v -0.304576 -0.215711 0.141362
v -0.326032 -0.224249 0.105305
v -0.352770 -0.189478 0.101746
v -0.363026 -0.207563 0.084406
v -0.276198 -0.279049 0.176685
v -0.290731 -0.248756 0.164454
v -0.298369 -0.249494 0.135306
v -0.268643 -0.279470 0.135510
v -0.300993 -0.261040 0.091613
v -0.312049 -0.244460 0.115674
v -0.275253 -0.256155 0.248139
v -0.278252 -0.248812 0.271914
v -0.269508 -0.268980 0.284859
v -0.293827 -0.209390 0.292289
v -0.274592 -0.284695 0.200964
v -0.262956 -0.290158 0.228474
v -0.263150 -0.283943 0.255468
v -0.256795 -0.298654 0.251428
v -0.248068 -0.299592 0.224349
v -0.240369 -0.313992 0.258504
v -0.251966 -0.297153 0.194944
v -0.261669 -0.291085 0.152123
v -0.244570 -0.303119 0.164868
v -0.223076 -0.311504 0.164755
v -0.234894 -0.301785 0.190093
v -0.234511 -0.305566 0.227005
v -0.222739 -0.328844 0.264127
v -0.293395 -0.126333 0.267720
v -0.309427 -0.133219 0.294477
v -0.317309 -0.103648 0.279619
v -0.315827 -0.089704 0.255674
v -0.295268 -0.107681 0.240180
v -0.329357 -0.118988 0.304911
v -0.304966 -0.091274 0.209574
v -0.320977 -0.077122 0.215493
v -0.336355 -0.078939 0.168412
v -0.330224 -0.072226 0.233151
v -0.322769 -0.076497 0.209722
v -0.340524 -0.082366 0.277511
v -0.353227 -0.084010 0.294103
v -0.343803 -0.117259 0.326457
v -0.365940 -0.088201 0.323045
v -0.334120 -0.136399 0.329572
v -0.316809 -0.148588 0.308956
v -0.339604 -0.114403 0.351708
v -0.351829 -0.096032 0.353653
v -0.330340 -0.131954 0.354795
v -0.346129 -0.051456 0.367464
v -0.358979 -0.072275 0.357586
v -0.318214 -0.055410 0.392389
v -0.320381 -0.033100 0.394917
v -0.305029 -0.037785 0.419498
v -0.317809 -0.007266 0.396157
v -0.297173 -0.080275 0.413470
v -0.283973 -0.069104 0.448703
v -0.363603 -0.065993 0.304767
v -0.365119 -0.047737 0.326196
v -0.358079 -0.021485 0.298051
v -0.357652 -0.035226 0.287207
v -0.360879 -0.007336 0.266866
v -0.364020 0.008824 0.272002
v -0.348030 -0.030446 0.340680
v -0.348007 -0.012978 0.309393
v -0.353570 0.010235 0.284611
v -0.368936 -0.059590 0.326658
v -0.361994 -0.044916 0.341279
v -0.351607 -0.029440 0.259503
v -0.350248 -0.060982 0.273511
v -0.360999 -0.003898 0.230792
v -0.323091 -0.007077 0.337210
v -0.328920 0.009891 0.307839
v -0.311389 0.012718 0.336374
v -0.293403 -0.115776 0.428692
v -0.311680 -0.101520 0.394534
v -0.300541 -0.124606 0.414333
v -0.332865 -0.094807 0.373379
v -0.331143 -0.022622 0.362649
v -0.309972 -0.008319 0.437358
v -0.314144 0.008482 0.418782
v -0.304714 0.011206 0.373587
v -0.317884 -0.127128 0.384849
v -0.323175 -0.157563 0.361268
v -0.312519 -0.166302 0.395570
v -0.311763 -0.164309 0.399315
v -0.335309 -0.063738 0.243444
v -0.341856 -0.061632 0.179517
v -0.330019 -0.069653 0.207669
v -0.360128 -0.034579 0.190536
v -0.362285 -0.056985 0.152483
v -0.389692 -0.034094 0.153267
v -0.383248 -0.065303 0.126943
v -0.347747 -0.044487 0.233590
v -0.359396 -0.031608 0.194550
v -0.370683 -0.004340 0.196618
v -0.348106 -0.086203 0.145778
v -0.296170 0.191885 0.294879
v -0.289479 0.247436 0.284096
v -0.339678 0.204293 0.264965
v -0.273822 0.263414 0.293979
v -0.264695 0.299635 0.308182
v -0.287129 0.278989 0.281322
v -0.319357 0.278514 0.254278
v -0.321497 0.233356 0.264069
v -0.299218 0.299302 0.270682
v -0.326937 0.313386 0.256109
v -0.252142 0.253414 0.310949
v -0.257216 0.176245 0.320883
v -0.257670 0.219405 0.306284
v -0.352734 0.235017 0.244448
v -0.250090 0.283677 0.320449
v -0.339429 0.260531 0.247268
v -0.366542 0.254030 0.237414
v -0.365914 0.293218 0.240794
v -0.343813 0.302313 0.246661
v -0.338700 0.179220 0.271199
v -0.370799 0.191174 0.258235
v -0.322331 0.158695 0.278715
v -0.299771 0.140908 0.297674
v -0.306126 0.169378 0.286627
v -0.281658 0.148563 0.312811
v -0.275969 0.165017 0.317081
v -0.276669 0.125089 0.333136
v -0.262715 0.124488 0.381107
v -0.243107 0.150575 0.362196
v -0.261691 0.130383 0.371265
v -0.395177 0.065095 0.247935
v -0.379906 0.072628 0.256949
v -0.389621 0.105307 0.256255
v -0.412953 0.092288 0.241555
v -0.354276 0.100465 0.267030
v -0.404801 0.048600 0.224822
v -0.421303 0.070361 0.216507
v -0.393555 0.034399 0.222233
v -0.373567 0.016969 0.244178
v -0.383903 0.038649 0.250958
v -0.364238 0.039119 0.266107
v -0.379518 0.019454 0.215316
v -0.330300 0.039655 0.288873
v -0.307987 0.035453 0.322292
v -0.344420 0.066323 0.274106
v -0.300548 0.041813 0.337256
v -0.311837 0.061409 0.307106
v -0.325788 0.095247 0.287414
v -0.302943 0.083728 0.317051
v -0.312906 0.061481 0.305898
v -0.449562 0.076921 0.185041
v -0.410275 0.041823 0.200135
v -0.434338 0.045182 0.172540
v -0.397052 0.016438 0.179436
v -0.419998 0.031124 0.176072
v -0.422284 0.008422 0.153301
v -0.444019 0.023417 0.153467
v -0.443408 -0.011408 0.133320
v -0.225713 0.210830 0.338514
v -0.214542 0.231710 0.353410
v -0.234397 0.235445 0.326280
v -0.227000 0.260541 0.340185
v -0.210401 0.202950 0.370953
v -0.237527 0.174407 0.343991
v -0.239984 0.146552 0.380102
v -0.237217 0.159244 0.361197
v -0.221742 0.180441 0.363119
v -0.240798 0.191619 0.329188
v -0.170351 0.239477 0.382446
v -0.165020 0.275790 0.384454
v -0.180084 0.273209 0.387964
v -0.202462 0.210735 0.387885
v -0.155495 0.214424 0.383414
v -0.201490 0.234035 0.384877
v -0.131689 0.237224 0.372011
v -0.099188 0.249804 0.367908
v -0.135505 0.272015 0.371774
v -0.082448 0.224560 0.374682
v -0.110488 0.193768 0.379278
v -0.074089 0.203316 0.380329
v -0.114578 0.217461 0.373932
v -0.105026 0.169627 0.387009
v -0.084242 0.174640 0.391158
v -0.048607 0.163282 0.414415
v -0.080247 0.157271 0.399889
v -0.061112 0.192756 0.388899
v -0.152917 0.140437 0.402996
v -0.140451 0.167138 0.388382
v -0.178611 0.176538 0.395390
v -0.186306 0.144680 0.417070
v -0.114131 0.136761 0.401490
v -0.125334 0.121131 0.414855
v -0.204861 0.154099 0.418327
v -0.194595 0.125166 0.442165
v -0.216907 0.181648 0.403042
v -0.267647 0.349687 0.334152
v -0.287652 0.337757 0.303272
v -0.294111 0.364753 0.304196
v -0.270319 0.380948 0.332819
v -0.289347 0.393808 0.308317
v -0.308840 0.331454 0.274585
v -0.284370 0.309369 0.289894
v -0.308140 0.348220 0.287244
v -0.325464 0.363960 0.283953
v -0.345450 0.337484 0.257844
v -0.355921 0.363866 0.272871
v -0.250556 0.318135 0.341690
v -0.250086 0.283675 0.320449
v -0.234591 0.288529 0.344663
v -0.250260 0.341311 0.367903
v -0.231720 0.307195 0.378517
v -0.179426 0.406009 0.370761
v -0.179309 0.437055 0.351552
v -0.208507 0.425271 0.375824
v -0.187892 0.405876 0.380135
v -0.218088 0.406567 0.389231
v -0.162406 0.420253 0.345318
v -0.151991 0.462814 0.334260
v -0.191534 0.468658 0.333870
v -0.215976 0.451292 0.351415
v -0.189812 0.495022 0.324018
v -0.147417 0.511123 0.321395
v -0.182216 0.523488 0.319858
v -0.115329 0.447511 0.315862
v -0.133742 0.419234 0.324236
v -0.101286 0.421473 0.312750
v -0.080552 0.433378 0.309458
v -0.089538 0.462366 0.311947
v -0.123975 0.467543 0.322488
v -0.217307 0.495255 0.333150
v -0.235098 0.469788 0.343676
v -0.241030 0.439535 0.365177
v -0.251378 0.493916 0.339792
v -0.246255 0.389416 0.379240
v -0.214504 0.372549 0.396988
v -0.222707 0.394577 0.391165
v -0.236144 0.354946 0.387648
v -0.192141 0.385740 0.390843
v -0.171271 0.380278 0.376578
v -0.154916 0.378504 0.356443
v -0.269501 0.416162 0.343146
v -0.256777 0.386046 0.364090
v -0.270421 0.437857 0.361382
v -0.289278 0.444828 0.332940
v -0.282170 0.414843 0.321866
v -0.289699 0.464249 0.360697
v -0.315986 0.471523 0.332450
v -0.310579 0.432194 0.302525
v -0.333734 0.458826 0.307950
v -0.239295 0.418090 0.377889
v -0.264540 0.445689 0.365597
v -0.274863 0.462118 0.363930
v -0.277083 0.491883 0.353034
v -0.254549 0.519977 0.337493
v -0.130351 0.373792 0.340947
v -0.146054 0.397421 0.337995
v -0.109103 0.399094 0.320323
v -0.320897 0.386221 0.284738
v -0.311487 0.388488 0.290774
v -0.339872 0.428672 0.285899
v -0.333833 0.386265 0.279799
v -0.205444 0.337411 0.414197
v -0.182095 0.359288 0.403158
v -0.160158 0.360432 0.382688
v -0.192536 0.341262 0.413394
v -0.167370 0.347944 0.402369
v -0.216429 0.312744 0.403718
v -0.181941 0.317605 0.410689
v -0.153552 0.306107 0.389525
v -0.205833 0.260596 0.389117
v -0.138266 0.316818 0.380336
v -0.120774 0.297692 0.376417
v -0.185072 0.327421 0.414437
v -0.091568 0.283924 0.372440
v -0.104438 0.323060 0.354537
v -0.074449 0.325881 0.344785
v -0.049618 0.305219 0.352683
v -0.051577 0.285648 0.364989
v -0.027126 0.300162 0.359913
v -0.133294 0.335668 0.369826
v -0.114263 0.343842 0.348364
v -0.091068 0.328596 0.347354
v -0.067498 0.360608 0.326840
v -0.049055 0.327288 0.342925
v -0.029923 0.371199 0.327361
v -0.125943 0.361500 0.347751
v -0.098794 0.369187 0.331785
v -0.214929 0.284485 0.384853
v -0.205948 0.245299 0.373035
v -0.204899 0.200735 0.391991
v -0.225212 0.283717 0.358504
v -0.083120 0.583883 -0.045779
v -0.066067 0.550631 -0.091702
v -0.090881 0.559476 -0.066121
v -0.052890 0.568267 -0.077938
v -0.065802 0.602487 -0.036405
v -0.037172 0.561970 -0.113653
v -0.092447 0.611272 -0.012219
v 0.003126 0.638938 -0.013725
v -0.016157 0.640844 -0.024595
v -0.025371 0.653226 0.008125
v -0.002872 0.649704 0.016478
v -0.050169 0.640458 -0.003933
v -0.029994 0.635024 -0.034065
v -0.071499 0.655592 0.031434
v -0.044713 0.622340 -0.036673
v -0.066003 0.622245 -0.017827
v -0.088615 0.639308 0.011532
v -0.103431 0.626178 0.000374
v -0.004361 0.631326 -0.037470
v -0.000780 0.615162 -0.057538
v -0.022857 0.612425 -0.056905
v 0.001226 0.605893 -0.078110
v 0.024208 0.596927 -0.100193
v 0.010992 0.598061 -0.115920
v 0.033109 0.607179 -0.065543
v -0.016911 0.590760 -0.085027
v -0.013628 0.577758 -0.118561
v -0.007130 0.579954 -0.153216
v 0.024524 0.625166 -0.025044
v 0.024407 0.620241 -0.042639
v -0.117071 0.573686 -0.047988
v -0.154110 0.581585 -0.022822
v -0.169471 0.606468 -0.002289
v -0.132026 0.600398 -0.011713
v -0.121423 0.608044 -0.009339
v -0.158091 0.563621 -0.039719
v -0.189940 0.569359 -0.033430
v -0.190353 0.565149 -0.037180
v -0.157208 0.548990 -0.052009
v -0.201707 0.548342 -0.053401
v -0.201168 0.586257 -0.020131
v -0.123253 0.543127 -0.074160
v -0.119532 0.526497 -0.102863
v -0.127595 0.525264 -0.100930
v -0.137501 0.538622 -0.069371
v -0.159956 0.519063 -0.092548
v -0.088872 0.534123 -0.100044
v -0.185304 0.595032 -0.011611
v -0.186430 0.593242 -0.013033
v -0.187386 0.536518 -0.065161
v -0.182488 0.529326 -0.072455
v -0.068973 0.531901 -0.130597
v -0.089248 0.660908 0.043887
v -0.125330 0.654178 0.023653
v -0.103914 0.673581 0.069212
v -0.136375 0.647088 0.015182
v -0.164284 0.658009 0.031280
v -0.191219 0.665191 0.033760
v -0.186930 0.674110 0.044889
v -0.182986 0.643534 0.017675
v -0.212265 0.660138 0.023420
v -0.173513 0.677961 0.059118
v -0.134310 0.672751 0.060083
v -0.162609 0.629460 0.008687
v -0.199063 0.627783 0.004587
v -0.006872 0.669440 0.045065
v -0.033558 0.674713 0.039182
v -0.027290 0.690209 0.064115
v -0.059893 0.675485 0.053509
v 0.012143 0.663567 0.056035
v -0.070015 0.686158 0.074477
v 0.064675 0.633467 0.064583
v 0.081630 0.620751 0.045252
v 0.051374 0.631699 0.031886
v 0.033144 0.650795 0.056386
v 0.050298 0.625195 0.015084
v 0.078209 0.620849 0.007865
v 0.103997 0.615101 0.016416
v 0.101809 0.619601 -0.010454
v 0.029225 0.658228 0.078301
v -0.035748 0.705778 0.085247
v -0.007352 0.699200 0.085801
v 0.014738 0.679396 0.089732
v -0.083076 0.696962 0.102015
v -0.105372 0.685606 0.083455
v -0.075137 0.706621 0.127328
v -0.107896 0.702987 0.122162
v -0.044545 0.707267 0.139277
v -0.073210 0.715975 0.162399
v -0.010763 0.706638 0.107823
v 0.000624 0.695574 0.120852
v -0.028722 0.695153 0.154093
v -0.058045 0.710380 0.166134
v -0.046130 0.701351 0.178568
v -0.017253 0.675146 0.186163
v -0.040522 0.691961 0.196960
v -0.018229 0.675524 0.216230
v 0.032552 0.650431 0.146172
v 0.004516 0.677983 0.145986
v 0.031699 0.658682 0.121238
v 0.045602 0.653165 0.102010
v 0.019275 0.660286 0.172096
v 0.037229 0.652026 0.195936
v 0.006151 0.666479 0.178594
v 0.017501 0.661493 0.209298
v 0.036608 0.661991 0.236581
v -0.143150 0.704952 0.103756
v -0.165923 0.719758 0.137298
v -0.138203 0.718002 0.139747
v -0.187341 0.711356 0.117071
v -0.140641 0.691494 0.081639
v -0.113727 0.698389 0.104372
v -0.176574 0.703562 0.096116
v -0.171468 0.691120 0.075125
v -0.207063 0.707694 0.083896
v -0.205536 0.698091 0.063361
v -0.210975 0.619165 0.342086
v -0.237191 0.613274 0.349720
v -0.215645 0.587874 0.346748
v -0.242395 0.640869 0.355156
v -0.226123 0.659090 0.353263
v -0.199676 0.637192 0.333641
v -0.171352 0.613376 0.325886
v -0.274412 0.614030 0.356482
v -0.177498 0.592580 0.334738
v -0.150052 0.570784 0.332401
v -0.148378 0.588385 0.332463
v -0.179509 0.572949 0.332133
v -0.164117 0.549669 0.323194
v -0.194061 0.553795 0.327148
v -0.249596 0.574722 0.349711
v -0.280166 0.578065 0.361476
v -0.290162 0.557649 0.365401
v -0.268436 0.544854 0.346828
v -0.241891 0.551679 0.338403
v -0.221914 0.534146 0.331504
v -0.254060 0.735624 0.373372
v -0.268227 0.725545 0.379488
v -0.244687 0.711292 0.383262
v -0.278727 0.691980 0.381868
v -0.312681 0.716627 0.363089
v -0.309925 0.690205 0.369510
v -0.282237 0.741433 0.352393
v -0.312785 0.734527 0.341937
v -0.274203 0.744525 0.325337
v -0.301862 0.737829 0.316918
v -0.260297 0.747079 0.349416
v -0.313772 0.671544 0.367566
v -0.276179 0.737239 0.286716
v -0.231390 0.734776 0.350566
v -0.235078 0.748270 0.311215
v -0.212490 0.732485 0.326843
v -0.256077 0.745753 0.297904
v -0.248791 0.683453 0.378132
v -0.323605 0.643001 0.370338
v -0.293556 0.658180 0.372171
v -0.355787 0.608785 0.387461
v -0.313548 0.624421 0.374599
v -0.279139 0.647615 0.367431
v -0.297304 0.623877 0.370259
v -0.227568 0.691638 0.369008
v -0.194669 0.697602 0.331453
v -0.209968 0.716057 0.343646
v -0.184858 0.713327 0.323349
v -0.189224 0.725762 0.314531
v -0.208900 0.666467 0.341374
v -0.181228 0.674155 0.320625
v -0.170077 0.636486 0.322502
v -0.153136 0.667818 0.308813
v -0.209006 0.761209 0.246407
v -0.187342 0.755836 0.275080
v -0.187904 0.758153 0.227674
v -0.208395 0.763426 0.270640
v -0.242089 0.751887 0.243822
v -0.213567 0.743457 0.208974
v -0.228951 0.761441 0.257053
v -0.235234 0.728257 0.203516
v -0.215339 0.727436 0.177204
v -0.195230 0.744487 0.297178
v -0.163361 0.753399 0.267301
v -0.166608 0.732040 0.300705
v -0.267581 0.738573 0.262799
v -0.289259 0.732073 0.273245
v -0.271964 0.726296 0.250634
v -0.302283 0.719222 0.265179
v -0.253055 0.721043 0.221075
v -0.292132 0.701173 0.241630
v -0.274163 0.697058 0.213488
v -0.247740 0.712206 0.169008
v -0.253144 0.710134 0.145715
v -0.269477 0.692102 0.185253
v -0.163391 0.757538 0.242950
v -0.132435 0.751834 0.250394
v -0.124099 0.737736 0.290918
v -0.126961 0.701137 0.306078
v -0.124943 0.719745 0.303241
v -0.159949 0.714789 0.311368
v -0.159575 0.697587 0.312944
v -0.108348 0.743274 0.268559
v -0.110204 0.722570 0.295534
v -0.079317 0.695664 0.293692
v -0.061123 0.707249 0.274577
v -0.056259 0.678434 0.301131
v -0.019220 0.680157 0.301594
v -0.091671 0.682125 0.300737
v -0.061758 0.667141 0.306846
v -0.070415 0.648836 0.310017
v -0.112848 0.671851 0.304463
v -0.105396 0.642634 0.311009
v -0.099770 0.645182 0.310253
v -0.133200 0.646278 0.309345
v -0.164921 0.759030 0.193881
v -0.117865 0.749174 0.204872
v -0.186587 0.744306 0.170367
v -0.158876 0.745645 0.168642
v -0.114778 0.743424 0.179767
v -0.118418 0.735452 0.166314
v -0.198173 0.731395 0.152970
v -0.210290 0.728530 0.161370
v -0.216074 0.722716 0.129131
v -0.226399 0.720005 0.136607
v -0.186256 0.727007 0.144935
v -0.204580 0.719108 0.123960
v -0.089126 0.750296 0.231376
v -0.084862 0.725509 0.273052
v -0.072312 0.734669 0.249692
v -0.081541 0.731280 0.189168
v -0.058462 0.712595 0.198187
v -0.062461 0.724168 0.224717
v -0.041132 0.695539 0.227227
v -0.046812 0.709943 0.261743
v -0.025056 0.697743 0.271753
v -0.019775 0.689211 0.289972
v -0.040551 0.703260 0.246295
v -0.014090 0.690041 0.262023
v -0.099253 0.720606 0.153589
v -0.364769 0.706061 0.355956
v -0.360734 0.732129 0.332255
v -0.392253 0.717837 0.317595
v -0.393980 0.694589 0.341340
v -0.354118 0.734520 0.296072
v -0.383341 0.721368 0.288946
v -0.344804 0.715935 0.271138
v -0.371622 0.705634 0.265970
v -0.358965 0.721443 0.349348
v -0.349282 0.738687 0.308795
v -0.352074 0.688199 0.250564
v -0.338856 0.684577 0.366047
v -0.347574 0.712644 0.359298
v -0.305243 0.734601 0.297202
v -0.312612 0.729952 0.281700
v -0.373425 0.659353 0.364700
v -0.360849 0.643903 0.371483
v -0.386113 0.628971 0.379495
v -0.402456 0.643460 0.361368
v -0.308742 0.683533 0.224356
v -0.294533 0.677490 0.186893
v -0.335128 0.675272 0.227917
v -0.331583 0.663623 0.202491
v -0.298258 0.677629 0.197101
v -0.437539 0.691338 0.321316
v -0.424106 0.644776 0.347079
v -0.426811 0.710712 0.306554
v -0.407602 0.716278 0.280454
v -0.395649 0.700231 0.257019
v -0.435467 0.711253 0.290830
v -0.419589 0.710031 0.267764
v -0.408242 0.683522 0.242717
v -0.418378 0.660106 0.214352
v -0.448783 0.657797 0.221525
v -0.434627 0.695441 0.262699
v -0.398671 0.646932 0.196329
v -0.377789 0.656630 0.214655
v -0.361749 0.647536 0.188208
v -0.376717 0.677326 0.239147
v -0.449731 0.666300 0.244465
v -0.347722 0.663824 0.210646
v -0.329157 0.661533 0.185490
v -0.448489 0.680028 0.307857
v -0.455738 0.673558 0.273988
v -0.461866 0.648388 0.284591
v -0.467535 0.655974 0.259285
v -0.459335 0.631657 0.298047
v -0.439839 0.650676 0.333165
v -0.450172 0.634745 0.322591
v -0.430339 0.615402 0.372826
v -0.448627 0.590915 0.386515
v -0.426786 0.602353 0.393873
v -0.467071 0.581536 0.352449
v -0.458716 0.567627 0.382182
v -0.462072 0.552173 0.343883
v -0.455409 0.544502 0.372436
v -0.446696 0.620671 0.352580
v -0.461931 0.597300 0.355848
v -0.403235 0.624033 0.377375
v -0.449700 0.523654 0.348167
v -0.468088 0.548482 0.317749
v -0.473005 0.574640 0.316048
v -0.474462 0.583350 0.307978
v -0.485763 0.567575 0.288261
v -0.465076 0.603346 0.317819
v -0.477951 0.605868 0.285715
v -0.456111 0.515002 0.321251
v -0.466391 0.473804 0.301640
v -0.458419 0.481726 0.311582
v -0.461554 0.514936 0.305774
v -0.475122 0.506304 0.285030
v -0.445049 0.485445 0.346764
v -0.344620 0.579448 0.403500
v -0.331157 0.553870 0.408092
v -0.312982 0.593756 0.379556
v -0.327722 0.602672 0.384241
v -0.335854 0.529579 0.406354
v -0.321583 0.541966 0.398370
v -0.302922 0.570236 0.376939
v -0.288509 0.520453 0.356647
v -0.317679 0.510808 0.384229
v -0.360656 0.554884 0.423602
v -0.360382 0.583242 0.407596
v -0.363501 0.529977 0.419722
v -0.375815 0.509873 0.403506
v -0.354914 0.506993 0.390543
v -0.395394 0.502548 0.365048
v -0.323438 0.498698 0.376876
v -0.301421 0.502096 0.371089
v -0.347258 0.491976 0.342896
v -0.322272 0.491746 0.366963
v -0.380237 0.491929 0.337388
v -0.398956 0.473337 0.313206
v -0.398472 0.464727 0.306077
v -0.389551 0.479972 0.320421
v -0.362269 0.470847 0.308982
v -0.370669 0.500160 0.356440
v -0.402971 0.490267 0.338869
v -0.397311 0.550622 0.449649
v -0.424390 0.573641 0.444249
v -0.430877 0.555541 0.447574
v -0.454464 0.561284 0.426894
v -0.437683 0.538163 0.442003
v -0.421274 0.527377 0.444592
v -0.420941 0.594852 0.420985
v -0.446738 0.579983 0.413786
v -0.457555 0.554367 0.413365
v -0.454202 0.534617 0.395778
v -0.401658 0.608991 0.397826
v -0.444671 0.510459 0.373727
v -0.427688 0.499743 0.377029
v -0.393209 0.529021 0.443125
v -0.388099 0.555249 0.445970
v -0.387663 0.584025 0.429013
v -0.381666 0.604666 0.400117
v -0.405810 0.582281 0.439570
v -0.440419 0.577927 0.429793
v -0.440385 0.514564 0.411372
v -0.440171 0.505338 0.383389
v -0.407942 0.506196 0.421270
v -0.432800 0.518292 0.431373
v -0.451094 0.528653 0.420486
v -0.424297 0.483546 0.338518
v -0.459373 0.461408 0.321471
v -0.416161 0.499132 0.367469
v -0.454891 0.432908 0.302120
v -0.431358 0.444072 0.301817
v -0.503884 0.551979 0.265251
v -0.499513 0.584808 0.267106
v -0.517837 0.570777 0.232594
v -0.518087 0.548252 0.217489
v -0.512802 0.522210 0.242318
v -0.487440 0.538897 0.282382
v -0.525387 0.511040 0.217991
v -0.521288 0.497377 0.233223
v -0.498127 0.501292 0.262824
v -0.504306 0.466817 0.262392
v -0.499269 0.466058 0.267882
v -0.525888 0.452887 0.244592
v -0.482891 0.476905 0.278587
v -0.519604 0.594011 0.237455
v -0.497070 0.634416 0.204976
v -0.476805 0.644242 0.212334
v -0.490161 0.623972 0.183911
v -0.521009 0.595822 0.211034
v -0.517200 0.566856 0.198999
v -0.518266 0.546798 0.186761
v -0.516253 0.614837 0.208522
v -0.504694 0.583422 0.167122
v -0.510709 0.553841 0.165469
v -0.492774 0.604269 0.162009
v -0.491245 0.595508 0.136168
v -0.516567 0.608439 0.241307
v -0.478144 0.629703 0.268690
v -0.505278 0.630184 0.228548
v -0.481226 0.643575 0.246729
v -0.456655 0.658585 0.236718
v -0.482106 0.596062 0.117376
v -0.426511 0.647848 0.183209
v -0.457176 0.647916 0.194466
v -0.465795 0.633438 0.172895
v -0.402711 0.638153 0.164927
v -0.441200 0.631730 0.158903
v -0.388270 0.638398 0.158941
v -0.351685 0.645763 0.132117
v -0.384040 0.635577 0.150285
v -0.354227 0.643651 0.159577
v -0.362772 0.626269 0.127816
v -0.387592 0.614970 0.133900
v -0.412652 0.614001 0.142865
v -0.462647 0.617208 0.148519
v -0.449285 0.610655 0.140398
v -0.466523 0.599224 0.122394
v -0.526791 0.520184 0.197651
v -0.522338 0.530072 0.170698
v -0.542797 0.487085 0.192635
v -0.538084 0.479710 0.221972
v -0.549312 0.461033 0.154391
v -0.536033 0.482162 0.134701
v -0.527995 0.435773 0.114184
v -0.537631 0.502689 0.157393
v -0.552153 0.471412 0.168818
v -0.515028 0.535905 0.143024
v -0.521314 0.514264 0.118539
v -0.509690 0.537811 0.110534
v -0.518538 0.465342 0.109041
v -0.504245 0.454450 0.053640
v -0.511740 0.440858 0.075996
v -0.507153 0.471437 0.083711
v -0.502901 0.495426 0.066757
v -0.502550 0.477535 0.031415
v -0.525769 0.408977 0.076272
v -0.516997 0.502850 0.102795
v -0.515132 0.534478 0.077929
v -0.513717 0.533171 0.048258
v -0.508665 0.513915 0.021594
v -0.519186 0.553951 0.051735
v -0.533041 0.560857 0.017712
v -0.519166 0.542937 0.031207
v -0.543740 0.421881 0.129369
v -0.569226 0.408026 0.157130
v -0.547379 0.399059 0.114277
v -0.566582 0.389610 0.138368
v -0.570044 0.368627 0.107450
v -0.567022 0.444540 0.171060
v -0.572520 0.448470 0.199440
v -0.572076 0.413206 0.205207
v -0.575387 0.429458 0.185091
v -0.577766 0.394394 0.164845
v -0.575492 0.388338 0.178751
v -0.588152 0.361966 0.157322
v -0.588064 0.371622 0.141022
v -0.573675 0.358999 0.179032
v -0.563070 0.380988 0.209388
v -0.570745 0.445152 0.211666
v -0.549359 0.449115 0.231385
v -0.558284 0.410776 0.244146
v -0.541428 0.426179 0.253342
v -0.562893 0.392247 0.228604
v -0.419960 0.584565 0.104485
v -0.389387 0.586522 0.091493
v -0.370326 0.591943 0.080977
v -0.404046 0.572346 0.037128
v -0.429971 0.570141 0.030680
v -0.412580 0.573414 0.071648
v -0.393028 0.576995 0.064105
v -0.438277 0.575830 0.085060
v -0.448766 0.571395 0.061319
v -0.379564 0.601829 0.112387
v -0.344003 0.614184 0.086713
v -0.419344 0.596006 0.122091
v -0.476154 0.586713 0.091588
v -0.487336 0.586878 0.075395
v -0.476452 0.577693 0.050178
v -0.511947 0.598786 0.041712
v -0.454226 0.572948 0.024846
v -0.503467 0.593255 0.070101
v -0.503281 0.592510 0.072540
v -0.527114 0.592666 0.037005
v -0.504214 0.579957 0.085457
v -0.499972 0.578319 0.107641
v -0.518692 0.554327 0.054333
v -0.336117 0.632574 0.096671
v -0.503624 0.568508 0.134237
v -0.551688 0.381635 0.081139
v -0.577473 0.359033 0.092489
v -0.555459 0.367274 0.060662
v -0.588151 0.341980 0.061904
v -0.536532 0.406461 0.097998
v -0.535773 0.392481 0.046953
v -0.493499 0.343344 0.301248
v -0.458707 0.358242 0.289501
v -0.489065 0.355728 0.305355
v -0.458410 0.322888 0.260039
v -0.481996 0.405466 0.304716
v -0.455283 0.415204 0.294873
v -0.562344 0.369770 0.252383
v -0.556116 0.379128 0.286354
v -0.540791 0.397861 0.291367
v -0.513124 0.432787 0.275655
v -0.530188 0.317479 0.223946
v -0.541192 0.309064 0.192192
v -0.534345 0.305929 0.192346
v -0.505653 0.305707 0.216148
v -0.507597 0.312971 0.254056
v -0.535030 0.323720 0.264214
v -0.479697 0.284431 0.211808
v -0.513519 0.292516 0.183993
v -0.488116 0.272466 0.183917
v -0.555739 0.318975 0.193983
v -0.565425 0.301759 0.166977
v -0.486091 0.443015 0.290455
v -0.556769 0.344656 0.260630
v -0.559356 0.343181 0.233743
v -0.547361 0.328284 0.227753
v -0.573292 0.331369 0.193121
v -0.541427 0.343326 0.296260
v -0.559672 0.358376 0.274779
v -0.472422 0.438045 0.312393
v -0.499973 0.418913 0.298498
v -0.510123 0.322970 0.283735
v -0.487976 0.309143 0.263592
v -0.473219 0.289856 0.250528
v -0.519016 0.347288 0.306807
v -0.455461 0.260852 0.239888
v -0.448835 0.296967 0.243851
v -0.462143 0.258968 0.209277
v -0.512431 0.384252 0.309834
v -0.493284 0.408779 0.307088
v -0.537125 0.380346 0.303663
v -0.519609 0.365578 0.312317
v -0.430501 0.334769 0.261133
v -0.432339 0.361950 0.281737
v -0.431002 0.380807 0.284993
v -0.412347 0.354794 0.270280
v -0.377689 0.360625 0.268570
v -0.393034 0.376461 0.274166
v -0.371283 0.330456 0.249752
v -0.408567 0.335356 0.255591
v -0.388320 0.315301 0.243993
v -0.424258 0.304083 0.241693
v -0.404300 0.276955 0.232758
v -0.385799 0.272955 0.233164
v -0.420688 0.267876 0.233857
v -0.413655 0.238132 0.234821
v -0.410986 0.435930 0.289777
v -0.421970 0.409823 0.284817
v -0.381093 0.442825 0.287774
v -0.371979 0.408578 0.274873
v -0.401271 0.411908 0.278550
v -0.560502 0.265335 0.145208
v -0.590156 0.248828 0.119851
v -0.564706 0.243764 0.123895
v -0.588745 0.270385 0.140156
v -0.577441 0.285423 0.149584
v -0.561194 0.223895 0.096795
v -0.549220 0.290022 0.165615
v -0.541193 0.309061 0.192191
v -0.521882 0.270968 0.158635
v -0.484377 0.179229 0.135878
v -0.517614 0.206544 0.115003
v -0.508977 0.182882 0.109467
v -0.484074 0.170086 0.134190
v -0.532807 0.192673 0.091583
v -0.521210 0.156390 0.086468
v -0.537149 0.241727 0.135808
v -0.487623 0.201592 0.150627
v -0.508121 0.223454 0.141225
v -0.471709 0.178740 0.167466
v -0.479218 0.218978 0.164334
v -0.501950 0.236617 0.150405
v -0.487513 0.249839 0.166979
v -0.553766 0.183253 0.073861
v -0.555876 0.156600 0.066273
v -0.529456 0.129669 0.079506
v -0.580677 0.205284 0.075456
v -0.555806 0.181881 0.072979
v -0.603041 0.305215 0.004951
v -0.604214 0.323354 0.028314
v -0.585778 0.324630 0.008817
v -0.624384 0.285107 0.011179
v -0.621922 0.306058 0.020680
v -0.565639 0.344138 0.000296
v -0.557454 0.314293 -0.020110
v -0.542255 0.334976 -0.027484
v -0.544528 0.371096 -0.015614
v -0.524617 0.368533 -0.051121
v -0.527360 0.337913 -0.056319
v -0.622997 0.258347 0.017560
v -0.575328 0.281095 -0.025463
v -0.581331 0.267500 -0.017077
v -0.560431 0.268633 -0.044713
v -0.577415 0.294703 -0.017741
v -0.557577 0.290314 -0.046582
v -0.567119 0.245050 -0.017293
v -0.540030 0.309790 -0.052537
v -0.581446 0.336609 0.031178
v -0.560733 0.353777 0.021791
v -0.543748 0.372392 -0.015670
v -0.614500 0.243431 0.040800
v -0.645338 0.274699 0.056953
v -0.631804 0.269298 0.029918
v -0.628703 0.250409 0.067353
v -0.641162 0.305539 0.053366
v -0.627772 0.301451 0.026473
v -0.616132 0.324517 0.052615
v -0.601208 0.228431 0.070369
v -0.587649 0.243005 0.008801
v -0.551400 0.236563 -0.038248
v -0.550719 0.214191 -0.006604
v -0.534073 0.206737 -0.045419
v -0.531800 0.186558 -0.029014
v -0.542927 0.246195 -0.066870
v -0.581041 0.222022 0.031226
v -0.565740 0.215605 0.011535
v -0.546401 0.186711 0.001633
v -0.548528 0.183910 0.017711
v -0.563471 0.192802 0.042691
v -0.550521 0.158785 0.041541
v -0.537964 0.148876 0.008909
v -0.544832 0.128063 0.030798
v -0.581062 0.205456 0.054126
v -0.561195 0.142040 0.061186
v -0.568417 0.169310 0.064309
v -0.587050 0.208177 0.076233
v -0.570235 0.171957 0.069224
v -0.668076 0.297338 0.086839
v -0.662180 0.312112 0.114038
v -0.655093 0.326314 0.097365
v -0.639150 0.250772 0.083508
v -0.635076 0.334819 0.084295
v -0.654448 0.265056 0.078793
v -0.649681 0.320638 0.074734
v -0.567126 0.353080 0.046417
v -0.597128 0.347061 0.090750
v -0.601551 0.352237 0.118779
v -0.637931 0.313882 0.136033
v -0.608716 0.347874 0.132229
v -0.641289 0.330367 0.115631
v -0.610214 0.336133 0.142420
v -0.595702 0.327865 0.160045
v -0.611598 0.272814 0.141375
v -0.618336 0.252167 0.122752
v -0.638016 0.264361 0.134045
v -0.612649 0.230243 0.090237
v -0.591197 0.310261 0.166066
v -0.629016 0.292925 0.145048
v -0.659129 0.296661 0.125796
v -0.637593 0.248632 0.107522
v -0.652284 0.256514 0.101906
v -0.665176 0.277954 0.105115
v -0.655587 0.270816 0.122264
v -0.531617 0.407582 0.008148
v -0.518962 0.452227 -0.009821
v -0.531170 0.418132 -0.015971
v -0.509830 0.472647 0.003276
v -0.511109 0.439701 0.023399
v -0.525508 0.498286 -0.023412
v -0.536380 0.444833 -0.043564
v -0.532479 0.493570 -0.035910
v -0.545499 0.375069 0.022847
v -0.520849 0.413467 0.048513
v -0.514879 0.425281 0.046207
v -0.476122 0.351957 -0.218195
v -0.490621 0.328494 -0.188964
v -0.501208 0.366080 -0.200057
v -0.498206 0.378830 -0.216054
v -0.506134 0.343835 -0.179378
v -0.469993 0.316769 -0.204260
v -0.456113 0.334685 -0.235957
v -0.497015 0.394542 -0.249021
v -0.475170 0.371675 -0.252086
v -0.495942 0.294427 -0.175601
v -0.480044 0.288343 -0.189966
v -0.512668 0.316858 -0.164627
v -0.550821 0.450558 -0.093726
v -0.552222 0.465854 -0.120460
v -0.541314 0.445668 -0.131236
v -0.546655 0.456688 -0.150054
v -0.555405 0.502093 -0.106838
v -0.546839 0.481453 -0.131791
v -0.544482 0.468670 -0.168819
v -0.560248 0.469843 -0.085416
v -0.529575 0.425611 -0.119113
v -0.529377 0.421700 -0.152876
v -0.518899 0.397272 -0.129127
v -0.563739 0.513941 -0.076033
v -0.560400 0.529565 -0.099623
v -0.553005 0.467522 -0.066088
v -0.552083 0.512549 -0.052594
v -0.547104 0.532462 -0.123929
v -0.525204 0.407804 -0.099288
v -0.517682 0.355633 -0.108161
v -0.521850 0.394308 -0.076665
v -0.532183 0.425099 -0.090434
v -0.518934 0.349829 -0.086428
v -0.537168 0.411180 -0.044079
v -0.542550 0.436641 -0.063381
v -0.438945 0.642919 -0.113955
v -0.460258 0.636920 -0.095608
v -0.409548 0.619803 -0.085754
v -0.429496 0.611580 -0.068904
v -0.399165 0.600845 -0.041733
v -0.413323 0.650596 -0.124195
v -0.377585 0.637102 -0.106604
v -0.366688 0.613228 -0.058659
v -0.360657 0.628185 -0.084908
v -0.351525 0.620490 -0.060230
v -0.513165 0.655868 -0.067619
v -0.483097 0.635078 -0.066709
v -0.499573 0.624843 -0.030195
v -0.469443 0.617630 -0.055745
v -0.461928 0.651925 -0.112823
v -0.427239 0.604943 -0.051557
v -0.449301 0.603068 -0.042129
v -0.402249 0.599091 -0.038874
v -0.571530 0.565654 -0.026045
v -0.594395 0.580553 -0.038385
v -0.581670 0.555883 -0.049431
v -0.599802 0.588439 -0.062014
v -0.588724 0.566060 -0.074194
v -0.597059 0.609310 -0.081972
v -0.581213 0.569849 -0.092947
v -0.582800 0.611614 -0.103585
v -0.552859 0.567719 -0.126923
v -0.569576 0.588403 -0.117314
v -0.579142 0.548030 -0.067379
v -0.565825 0.519005 -0.075253
v -0.564070 0.543463 -0.039437
v -0.541190 0.522150 -0.031750
v -0.541682 0.550345 -0.140745
v -0.540299 0.512874 -0.142241
v -0.522786 0.523836 -0.004994
v -0.539787 0.546773 -0.010551
v -0.558386 0.586396 0.006854
v -0.563218 0.642272 -0.155310
v -0.568691 0.645683 -0.136400
v -0.547844 0.671061 -0.129984
v -0.531520 0.677213 -0.122217
v -0.535469 0.673325 -0.137392
v -0.497094 0.659425 -0.091586
v -0.557975 0.590341 -0.141188
v -0.570728 0.613709 -0.137394
v -0.581244 0.641957 -0.101434
v -0.563637 0.664293 -0.091172
v -0.537180 0.669504 -0.077490
v -0.518252 0.676543 -0.110279
v -0.542715 0.652747 -0.161120
v -0.516080 0.653496 -0.163681
v -0.508937 0.628013 -0.177740
v -0.478268 0.626997 -0.187401
v -0.490413 0.614752 -0.191430
v -0.517738 0.604224 -0.184535
v -0.476070 0.650330 -0.165509
v -0.452741 0.636597 -0.187461
v -0.476579 0.665697 -0.128655
v -0.449833 0.665241 -0.139356
v -0.431289 0.657765 -0.130625
v -0.479805 0.663441 -0.149312
v -0.510978 0.670840 -0.142812
v -0.435895 0.667131 -0.164139
v -0.527101 0.666295 -0.152658
v -0.559113 0.617527 -0.156124
v -0.527998 0.591401 -0.176253
v -0.501573 0.585469 -0.206239
v -0.510977 0.573770 -0.197860
v -0.525358 0.572236 -0.175235
v -0.542722 0.573725 -0.153605
v -0.512101 0.547248 -0.196141
v -0.478021 0.600077 -0.210781
v -0.530879 0.535290 -0.172733
v -0.607372 0.628395 -0.068544
v -0.613199 0.609445 -0.047865
v -0.606564 0.644611 -0.059366
v -0.587112 0.664020 -0.031341
v -0.592079 0.662988 -0.053798
v -0.570711 0.672224 -0.046242
v -0.608935 0.643517 -0.038695
v -0.607948 0.634799 -0.026985
v -0.590028 0.589140 -0.018045
v -0.528301 0.651284 -0.019834
v -0.523908 0.656213 -0.038287
v -0.457266 0.597709 -0.026535
v -0.550056 0.671470 -0.050746
v -0.578569 0.665854 -0.065490
v -0.597541 0.641782 -0.076549
v -0.540625 0.665774 -0.025459
v -0.525003 0.603488 0.036194
v -0.561764 0.619965 0.010321
v -0.594213 0.618028 -0.004956
v -0.491947 0.589500 0.014384
v -0.520959 0.618126 0.005795
v -0.495286 0.607239 -0.016995
v -0.531166 0.624367 0.011632
v -0.537066 0.571789 0.026729
v -0.549690 0.636006 0.005816
v -0.567324 0.662213 -0.012972
v -0.589124 0.641457 -0.006252
v -0.466418 0.588554 -0.010001
v -0.419625 0.581059 -0.005510
v -0.420688 0.597812 -0.032283
v -0.441101 0.583763 -0.011285
v -0.465044 0.606404 -0.035409
v -0.608066 0.605139 -0.028472
v -0.484712 0.572975 -0.233192
v -0.452634 0.608353 -0.229382
v -0.437784 0.602143 -0.261111
v -0.424600 0.638305 -0.210592
v -0.413093 0.630115 -0.242882
v -0.456298 0.618491 -0.208305
v -0.426984 0.616260 -0.254178
v -0.480942 0.562569 -0.266344
v -0.494167 0.545011 -0.273516
v -0.500600 0.561101 -0.224491
v -0.504028 0.528844 -0.248602
v -0.507044 0.528497 -0.222636
v -0.461347 0.571710 -0.276913
v -0.454840 0.568054 -0.295202
v -0.436000 0.593177 -0.297573
v -0.457901 0.552295 -0.301588
v -0.487093 0.520484 -0.294556
v -0.434622 0.572856 -0.321325
v -0.439465 0.545364 -0.321476
v -0.456905 0.519101 -0.317435
v -0.502608 0.513566 -0.266819
v -0.495199 0.505344 -0.284089
v -0.488858 0.493354 -0.312483
v -0.495620 0.485858 -0.302974
v -0.476375 0.516326 -0.305257
v -0.479149 0.489453 -0.328150
v -0.505818 0.475752 -0.279856
v -0.515804 0.503431 -0.236968
v -0.518868 0.485355 -0.249210
v -0.328320 0.592201 -0.261759
v -0.340273 0.617776 -0.233989
v -0.327765 0.595882 -0.232488
v -0.310538 0.572924 -0.241346
v -0.301010 0.564902 -0.266350
v -0.312525 0.594848 -0.198400
v -0.330101 0.635407 -0.192368
v -0.347953 0.642428 -0.222926
v -0.321821 0.638921 -0.161019
v -0.280775 0.551986 -0.251535
v -0.286529 0.559318 -0.222880
v -0.235961 0.540230 -0.247802
v -0.308646 0.592675 -0.181679
v -0.293265 0.567035 -0.207978
v -0.408934 0.667617 -0.199150
v -0.384813 0.678885 -0.204744
v -0.382883 0.661724 -0.227887
v -0.401585 0.652003 -0.223834
v -0.382077 0.650384 -0.254427
v -0.399383 0.640927 -0.251422
v -0.357484 0.674660 -0.202980
v -0.362398 0.654400 -0.232727
v -0.336685 0.665959 -0.179751
v -0.347296 0.626916 -0.268625
v -0.397681 0.686456 -0.183194
v -0.374916 0.693498 -0.166180
v -0.372026 0.688862 -0.190626
v -0.346770 0.682442 -0.174017
v -0.383075 0.673568 -0.136657
v -0.397995 0.683713 -0.155032
v -0.423143 0.671360 -0.148315
v -0.432473 0.657457 -0.182175
v -0.338330 0.657768 -0.139294
v -0.322828 0.638791 -0.124551
v -0.339299 0.652002 -0.121980
v -0.330875 0.642929 -0.087066
v -0.354017 0.661402 -0.125106
v -0.355108 0.677304 -0.147492
v -0.342472 0.646332 -0.097851
v -0.316373 0.643200 -0.056290
v -0.330115 0.639914 -0.073087
v -0.307124 0.619298 -0.141321
v -0.313769 0.631605 -0.091556
v -0.302935 0.618308 -0.097649
v -0.292027 0.620881 -0.067302
v -0.302000 0.632601 -0.063690
v -0.293914 0.601975 -0.094350
v -0.275615 0.606442 -0.056013
v -0.288108 0.573787 -0.122385
v -0.276171 0.572173 -0.093233
v -0.300926 0.578614 -0.175555
v -0.293723 0.567491 -0.198817
v -0.238447 0.521896 -0.212587
v -0.277106 0.551574 -0.213641
v -0.260854 0.529118 -0.179251
v -0.280728 0.547407 -0.176696
v -0.235662 0.538274 -0.246394
v -0.253029 0.532887 -0.128360
v -0.257676 0.530060 -0.146545
v -0.285848 0.561453 -0.143791
v -0.253098 0.526803 -0.148590
v -0.310902 0.578207 -0.364482
v -0.327294 0.583474 -0.386852
v -0.338890 0.602147 -0.368789
v -0.322600 0.595706 -0.349641
v -0.360188 0.596148 -0.382477
v -0.376822 0.567303 -0.398855
v -0.386978 0.590231 -0.378178
v -0.400554 0.568812 -0.371449
v -0.352660 0.565951 -0.410209
v -0.302408 0.575720 -0.334698
v -0.307272 0.538562 -0.393027
v -0.306891 0.521517 -0.391622
v -0.329591 0.523202 -0.408167
v -0.320587 0.484490 -0.407480
v -0.301331 0.491543 -0.392560
v -0.356319 0.513328 -0.407344
v -0.345074 0.478949 -0.407185
v -0.332257 0.557264 -0.410136
v -0.356494 0.544581 -0.413772
v -0.279939 0.488376 -0.372847
v -0.286599 0.538311 -0.369310
v -0.260679 0.503041 -0.356283
v -0.379368 0.498212 -0.400140
v -0.368980 0.464368 -0.402660
v -0.390535 0.525767 -0.398299
v -0.393290 0.466962 -0.400745
v -0.409425 0.502949 -0.393871
v -0.434731 0.477928 -0.397291
v -0.425615 0.439423 -0.409796
v -0.382747 0.543898 -0.401857
v -0.405398 0.540819 -0.371630
v -0.425419 0.525993 -0.355720
v -0.287009 0.558138 -0.353230
v -0.312071 0.566551 -0.389685
v -0.267630 0.559287 -0.315964
v -0.239168 0.544918 -0.335132
v -0.247517 0.531083 -0.346396
v -0.213385 0.544823 -0.328590
v -0.229369 0.523090 -0.343114
v -0.190070 0.522376 -0.342275
v -0.389024 0.644873 -0.336595
v -0.364385 0.645194 -0.338790
v -0.379794 0.632599 -0.360982
v -0.407238 0.628597 -0.348108
v -0.413596 0.590087 -0.356356
v -0.349319 0.627971 -0.353139
v -0.341119 0.632161 -0.337019
v -0.411985 0.609284 -0.357009
v -0.417222 0.559036 -0.351608
v -0.313154 0.595112 -0.316569
v -0.410233 0.636038 -0.324228
v -0.421209 0.619460 -0.335964
v -0.415446 0.623745 -0.289162
v -0.401549 0.635206 -0.277163
v -0.434097 0.590670 -0.316519
v -0.313898 0.582516 -0.294586
v -0.335643 0.622110 -0.300535
v -0.382439 0.645495 -0.282879
v -0.383949 0.647335 -0.311653
v -0.399389 0.640889 -0.251684
v -0.360518 0.642171 -0.281762
v -0.345033 0.638714 -0.319934
v -0.430898 0.533484 -0.340503
v -0.439520 0.500213 -0.362728
v -0.290324 0.575094 -0.316536
v -0.279728 0.554815 -0.285277
v -0.247640 0.554340 -0.312329
v -0.327164 0.445864 -0.418522
v -0.304650 0.451850 -0.414838
v -0.297572 0.414360 -0.421261
v -0.314212 0.413304 -0.424071
v -0.287173 0.457233 -0.400335
v -0.285175 0.420262 -0.410019
v -0.277398 0.401278 -0.414390
v -0.265558 0.393842 -0.409368
v -0.326273 0.389859 -0.432676
v -0.359053 0.389405 -0.426653
v -0.333368 0.414461 -0.420690
v -0.306123 0.382270 -0.439683
v -0.363153 0.425599 -0.414471
v -0.387247 0.437757 -0.408982
v -0.237574 0.411801 -0.377220
v -0.259802 0.407561 -0.393582
v -0.262705 0.444949 -0.379361
v -0.232911 0.444490 -0.363082
v -0.212046 0.427609 -0.361978
v -0.240683 0.466751 -0.363762
v -0.268711 0.460431 -0.381663
v -0.229497 0.494334 -0.348611
v -0.194206 0.479505 -0.352863
v -0.216356 0.472480 -0.355330
v -0.500956 0.395706 -0.306083
v -0.510039 0.380358 -0.356353
v -0.467974 0.363497 -0.322846
v -0.486094 0.468967 -0.361487
v -0.515708 0.449102 -0.370013
v -0.507527 0.457796 -0.347612
v -0.495962 0.459303 -0.382777
v -0.526332 0.426536 -0.357455
v -0.513568 0.447430 -0.341658
v -0.464014 0.472384 -0.380226
v -0.456017 0.488944 -0.354755
v -0.517780 0.410009 -0.328430
v -0.501946 0.463122 -0.348980
v -0.496897 0.475662 -0.321287
v -0.495616 0.485857 -0.302973
v -0.509040 0.456484 -0.305015
v -0.518628 0.434135 -0.312322
v -0.521543 0.441180 -0.287803
v -0.512236 0.407110 -0.261946
v -0.522104 0.420888 -0.280093
v -0.484289 0.385570 -0.290889
v -0.456588 0.347428 -0.253412
v -0.463406 0.364397 -0.283270
v -0.427991 0.415377 -0.428079
v -0.440018 0.388572 -0.441375
v -0.465740 0.400137 -0.442597
v -0.458037 0.428142 -0.429343
v -0.449596 0.360479 -0.435473
v -0.472094 0.369620 -0.435808
v -0.425153 0.403113 -0.435444
v -0.397034 0.408834 -0.423631
v -0.392535 0.383067 -0.433165
v -0.407376 0.373431 -0.441009
v -0.397814 0.350422 -0.443844
v -0.381771 0.356575 -0.447538
v -0.373422 0.366101 -0.442234
v -0.413605 0.336325 -0.440715
v -0.370322 0.330029 -0.458422
v -0.416191 0.311979 -0.442300
v -0.438308 0.329318 -0.429702
v -0.406891 0.437706 -0.410595
v -0.427979 0.303083 -0.323145
v -0.427566 0.308383 -0.297497
v -0.442568 0.337591 -0.315497
v -0.421511 0.274155 -0.306197
v -0.464656 0.349936 -0.346594
v -0.424294 0.283068 -0.273875
v -0.435170 0.323244 -0.281667
v -0.444808 0.329130 -0.254318
v -0.425442 0.242187 -0.287681
v -0.452149 0.350559 -0.288894
v -0.447843 0.344168 -0.271344
v -0.471608 0.336932 -0.371811
v -0.446204 0.311805 -0.359805
v -0.429524 0.284029 -0.339566
v -0.439032 0.275496 -0.360298
v -0.454280 0.292058 -0.378866
v -0.452470 0.239435 -0.375469
v -0.427802 0.242039 -0.327150
v -0.443490 0.241567 -0.362664
v -0.491558 0.339962 -0.403182
v -0.470854 0.302853 -0.400689
v -0.489311 0.202634 -0.400905
v -0.490604 0.187951 -0.383426
v -0.472426 0.239149 -0.404320
v -0.510737 0.417317 -0.449612
v -0.524042 0.405576 -0.443985
v -0.539982 0.415433 -0.429545
v -0.546074 0.424068 -0.411992
v -0.521389 0.429821 -0.439847
v -0.526612 0.379165 -0.381394
v -0.495720 0.383002 -0.442580
v -0.485065 0.423365 -0.445668
v -0.499387 0.396632 -0.449719
v -0.465310 0.453618 -0.414085
v -0.510300 0.453574 -0.403797
v -0.527503 0.444226 -0.391951
v -0.537977 0.422821 -0.381319
v -0.535326 0.436535 -0.393193
v -0.525144 0.401163 -0.357242
v -0.516070 0.447914 -0.423931
v -0.502392 0.440718 -0.439225
v -0.476344 0.461010 -0.400071
v -0.502261 0.363678 -0.419224
v -0.462355 0.347757 -0.423196
v -0.517323 0.382303 -0.438309
v -0.454809 0.329605 -0.402665
v -0.484134 0.348602 -0.401267
v -0.467157 0.320924 -0.381996
v -0.452724 0.290307 -0.375187
v -0.438201 0.298501 -0.395059
v -0.428422 0.267574 -0.395231
v -0.449001 0.252704 -0.370306
v -0.429281 0.301856 -0.412076
v -0.518712 0.421220 -0.304836
v -0.544006 0.398106 -0.393435
v -0.515026 0.359586 -0.401709
v -0.538390 0.384195 -0.419787
v -0.226628 0.374629 -0.402117
v -0.242938 0.364700 -0.421506
v -0.214634 0.334220 -0.420669
v -0.187761 0.353602 -0.394801
v -0.170413 0.323932 -0.412248
v -0.195158 0.401124 -0.372594
v -0.181652 0.417927 -0.364393
v -0.164753 0.433410 -0.361098
v -0.157781 0.406699 -0.362778
v -0.163853 0.387911 -0.368715
v -0.208703 0.386078 -0.384575
v -0.178758 0.366745 -0.381316
v -0.134212 0.421646 -0.362135
v -0.115887 0.398329 -0.370194
v -0.192478 0.445404 -0.354639
v -0.153177 0.342994 -0.395845
v -0.125876 0.366222 -0.382096
v -0.094732 0.376707 -0.389507
v -0.100313 0.342229 -0.415403
v -0.086277 0.416766 -0.379934
v -0.143729 0.342737 -0.397521
v -0.278757 0.361861 -0.457480
v -0.292716 0.338580 -0.474768
v -0.306985 0.360712 -0.458327
v -0.265045 0.346354 -0.461662
v -0.270163 0.322421 -0.468444
v -0.272683 0.382700 -0.427872
v -0.263206 0.360883 -0.449017
v -0.287945 0.384539 -0.437318
v -0.232224 0.322863 -0.440642
v -0.238266 0.297688 -0.456511
v -0.213183 0.290297 -0.449421
v -0.187993 0.303320 -0.427555
v -0.162140 0.284485 -0.438209
v -0.200448 0.263594 -0.467047
v -0.214503 0.251471 -0.475817
v -0.244917 0.271342 -0.470076
v -0.268312 0.289893 -0.473038
v -0.214009 0.329310 -0.424522
v -0.143663 0.299816 -0.428442
v -0.113327 0.286389 -0.450316
v -0.180860 0.323837 -0.416526
v -0.118202 0.325469 -0.421532
v -0.120654 0.313994 -0.426512
v -0.321869 0.337503 -0.482172
v -0.294384 0.299001 -0.487709
v -0.349457 0.321495 -0.477651
v -0.345278 0.284950 -0.487995
v -0.365738 0.297762 -0.475220
v -0.326028 0.266615 -0.484793
v -0.318435 0.325903 -0.490860
v -0.280688 0.279729 -0.480297
v -0.358150 0.342081 -0.462168
v -0.355783 0.358125 -0.448301
v -0.320725 0.366827 -0.450053
v -0.252143 0.260568 -0.479052
v -0.250964 0.237321 -0.479622
v -0.231013 0.238514 -0.487982
v -0.283306 0.231304 -0.474582
v -0.209241 0.224486 -0.501210
v -0.341699 0.246785 -0.487494
v -0.362653 0.264063 -0.490588
v -0.383730 0.267149 -0.483133
v -0.373636 0.235886 -0.491791
v -0.315272 0.236447 -0.477119
v -0.391050 0.297091 -0.459818
v -0.395630 0.268696 -0.472834
v -0.403035 0.288046 -0.456450
v -0.409033 0.262229 -0.447558
v -0.418794 0.297917 -0.436451
v -0.396023 0.242667 -0.477019
v -0.415820 0.273480 -0.423755
v -0.414906 0.255633 -0.420600
v -0.377168 0.218677 -0.476087
v -0.415128 0.215075 -0.435123
v -0.422791 0.232241 -0.407489
v -0.427347 0.201043 -0.420267
v -0.441791 0.223488 -0.382936
v -0.458048 0.174868 -0.400284
v -0.381878 0.195855 -0.432082
v -0.402624 0.194796 -0.423704
v -0.422808 0.177915 -0.406433
v -0.393517 0.174386 -0.406450
v -0.417761 0.143957 -0.386984
v -0.458242 0.172042 -0.398852
v -0.364713 0.166561 -0.412496
v -0.352780 0.203621 -0.462648
v -0.356321 0.190771 -0.443485
v -0.331874 0.175460 -0.443342
v -0.348174 0.220874 -0.478384
v -0.332437 0.200808 -0.458250
v -0.325672 0.223210 -0.473990
v -0.302667 0.222627 -0.472784
v -0.258388 0.213213 -0.480208
v -0.296332 0.208407 -0.461077
v -0.256893 0.185216 -0.462532
v -0.138946 0.514670 -0.167619
v -0.162414 0.511875 -0.205919
v -0.170648 0.506644 -0.175627
v -0.170856 0.507110 -0.137724
v -0.196672 0.510097 -0.133044
v -0.183576 0.513910 -0.104680
v -0.125428 0.517091 -0.131165
v -0.106894 0.517320 -0.138542
v -0.087870 0.536739 -0.217808
v -0.124616 0.532977 -0.224938
v -0.114100 0.521717 -0.198730
v -0.129310 0.520431 -0.196423
v -0.077943 0.527271 -0.179037
v -0.088281 0.520968 -0.168528
v -0.107750 0.594712 -0.310829
v -0.090446 0.587401 -0.346936
v -0.131887 0.587517 -0.323771
v -0.081262 0.592919 -0.331010
v -0.096333 0.572897 -0.358985
v -0.132687 0.573135 -0.338784
v -0.076949 0.578924 -0.375897
v -0.127495 0.592460 -0.292244
v -0.075504 0.593938 -0.317559
v -0.056483 0.600361 -0.349147
v -0.170074 0.565895 -0.306908
v -0.234037 0.542024 -0.276867
v -0.211137 0.551163 -0.306802
v -0.266196 0.546780 -0.271666
v -0.167208 0.558731 -0.325765
v -0.088169 0.591343 -0.293384
v -0.060894 0.591703 -0.300689
v -0.153466 0.535286 -0.345561
v -0.125166 0.584688 -0.276892
v -0.166426 0.557835 -0.274678
v -0.195549 0.544577 -0.267970
v -0.148074 0.537795 -0.250075
v -0.191229 0.543776 -0.265794
v -0.186474 0.526934 -0.246151
v -0.198357 0.514881 -0.222906
v -0.075336 0.580912 -0.267315
v -0.044502 0.583460 -0.253476
v -0.040851 0.588610 -0.262702
v -0.028280 0.595649 -0.282565
v -0.089762 0.558296 -0.247428
v -0.060864 0.567823 -0.238669
v -0.065753 0.561820 -0.233733
v -0.027268 0.578365 -0.220520
v -0.121204 0.553740 -0.357967
v -0.163125 0.518035 -0.223225
v -0.121538 0.550332 -0.247245
v -0.109954 0.523614 -0.390231
v -0.102560 0.505944 -0.394168
v -0.140125 0.495343 -0.367322
v -0.174482 0.484079 -0.353349
v -0.145786 0.521986 -0.359185
v -0.180245 0.518934 -0.345835
v -0.210204 0.523090 -0.342314
v -0.114488 0.539181 -0.377026
v -0.059719 0.468518 -0.411557
v -0.042044 0.447420 -0.432276
v -0.062354 0.438094 -0.398958
v -0.080477 0.483279 -0.398085
v -0.095810 0.460393 -0.377424
v -0.048733 0.511328 -0.410522
v -0.043326 0.505011 -0.412852
v -0.024581 0.468982 -0.434143
v -0.116806 0.478745 -0.375937
v -0.132260 0.464955 -0.367168
v -0.149540 0.450139 -0.361634
v -0.148093 0.448731 -0.361914
v -0.117652 0.435645 -0.365278
v -0.074197 0.549588 -0.402050
v -0.079382 0.564867 -0.387289
v -0.063123 0.531483 -0.407912
v -0.204398 0.507753 -0.158557
v -0.232060 0.518797 -0.136339
v -0.218994 0.509186 -0.185484
v -0.182324 0.506923 -0.191836
v -0.258715 0.545758 -0.107188
v -0.256304 0.561313 -0.077354
v -0.235076 0.551500 -0.066325
v -0.217429 0.520134 -0.108578
v -0.217473 0.532619 -0.082833
v -0.232029 0.599452 -0.024031
v -0.253159 0.587470 -0.051358
v -0.273864 0.594461 -0.067134
v -0.221235 0.576424 -0.037524
v -0.273814 0.627182 -0.040462
v -0.246256 0.637626 -0.017205
v -0.220536 0.613726 -0.010562
v -0.257811 0.659504 -0.008934
v -0.283841 0.665183 -0.005355
v -0.256517 0.681714 0.011421
v -0.221670 0.636576 -0.001327
v -0.327577 0.625340 0.048356
v -0.311080 0.667819 0.041573
v -0.319411 0.645384 0.028851
v -0.305226 0.658712 0.003457
v -0.321364 0.643006 0.026186
v -0.296423 0.683025 0.021605
v -0.285000 0.642809 -0.035165
v -0.291611 0.621152 -0.066940
v -0.296995 0.644628 -0.036191
v -0.335688 0.624531 -0.031854
v -0.352994 0.613047 -0.016050
v -0.320262 0.638284 -0.010027
v -0.339650 0.620919 0.005479
v -0.313362 0.642346 -0.035482
v -0.320638 0.643344 -0.054275
v -0.338961 0.612596 0.056765
v -0.353280 0.600762 0.069237
v -0.364653 0.588373 0.045247
v -0.345151 0.607736 0.019395
v -0.363944 0.603424 -0.003971
v -0.398142 0.592523 -0.013550
v -0.375712 0.587977 0.012033
v -0.378181 0.601933 -0.018658
v -0.396349 0.583782 -0.000416
v -0.249185 0.707222 0.028479
v -0.269107 0.721084 0.037584
v -0.218726 0.681580 0.034718
v -0.318107 0.657060 0.076156
v -0.309338 0.691920 0.059730
v -0.293656 0.718976 0.053541
v -0.239983 0.724623 0.063766
v -0.242819 0.718863 0.041710
v -0.220388 0.716716 0.099773
v -0.206564 0.687388 0.048034
v -0.280223 0.727263 0.081155
v -0.234290 0.721824 0.104004
v -0.261110 0.732266 0.062405
v -0.248673 0.719181 0.113732
v -0.286521 0.711896 0.099449
v -0.273834 0.730814 0.064295
v -0.270956 0.693492 0.152749
v -0.284857 0.695560 0.122067
v -0.298653 0.715952 0.071471
v -0.305446 0.692091 0.094727
v -0.328949 0.660814 0.112840
v -0.312572 0.664674 0.151708
v -0.300396 0.683321 0.119404
v -0.287173 0.685536 0.144082
v -0.315683 0.663441 0.168235
v -0.330070 0.660452 0.186409
v -0.533762 0.443656 -0.258608
v -0.549798 0.457110 -0.231982
v -0.521487 0.463611 -0.262507
v -0.541691 0.417358 -0.234463
v -0.530277 0.421542 -0.256638
v -0.536055 0.483742 -0.220664
v -0.528370 0.503663 -0.196716
v -0.553366 0.428998 -0.200855
v -0.541419 0.433979 -0.167444
v -0.550031 0.450134 -0.178240
v -0.557510 0.439953 -0.220570
v -0.544223 0.477682 -0.198167
v -0.536401 0.500403 -0.167896
v -0.531747 0.394829 -0.194957
v -0.545279 0.412603 -0.208548
v -0.530882 0.399513 -0.178986
v -0.522707 0.362669 -0.172124
v -0.517322 0.381472 -0.144760
v -0.246177 -0.384714 -0.125356
v -0.280359 -0.369757 -0.114640
v -0.266772 -0.390802 -0.145099
v -0.300782 -0.374424 -0.148505
v -0.224052 -0.392986 -0.118402
v -0.238549 -0.405027 -0.144109
v -0.218247 -0.425903 -0.146135
v -0.250533 -0.411077 -0.167855
v -0.284699 -0.400483 -0.172427
v -0.148213 -0.477743 -0.107846
v -0.161530 -0.452735 -0.101158
v -0.169522 -0.489376 -0.117663
v -0.161810 -0.423159 -0.079863
v -0.170695 -0.417035 -0.079368
v -0.148353 -0.445417 -0.095687
v -0.143140 -0.418148 -0.075592
v -0.085290 -0.448759 -0.081650
v -0.120451 -0.428322 -0.081959
v -0.117632 -0.455956 -0.098385
v -0.180488 -0.438459 -0.110321
v -0.182026 -0.486197 -0.125809
v -0.199671 -0.404730 -0.109650
v -0.110655 -0.488114 -0.104880
v -0.063041 -0.506852 -0.081833
v -0.086362 -0.479737 -0.093744
v -0.103262 -0.510956 -0.105414
v -0.129215 -0.500069 -0.113049
v -0.144322 -0.507808 -0.131444
v -0.111428 -0.512426 -0.115343
v -0.078275 -0.531093 -0.090239
v -0.080888 -0.531101 -0.118377
v -0.100217 -0.524361 -0.137762
v -0.128541 -0.518719 -0.152195
v -0.064779 -0.545265 -0.076442
v -0.200610 -0.428627 -0.127000
v -0.202905 -0.449317 -0.144325
v -0.228189 -0.370131 -0.087308
v -0.208558 -0.452872 -0.160866
v -0.230719 -0.436666 -0.176804
v -0.186685 -0.492638 -0.163820
v -0.169768 -0.518221 -0.170694
v -0.174936 -0.502032 -0.142329
v -0.181626 -0.514493 -0.192436
v -0.150844 -0.518834 -0.158125
v -0.150793 -0.539267 -0.184196
v -0.204372 -0.463602 -0.170627
v -0.206828 -0.471726 -0.204785
v -0.190185 -0.494027 -0.197362
v -0.232425 -0.442107 -0.187651
v -0.220413 -0.455406 -0.202768
v -0.388806 -0.343139 -0.162302
v -0.348108 -0.339156 -0.117051
v -0.398561 -0.330552 -0.143504
v -0.387837 -0.317804 -0.118285
v -0.421015 -0.322395 -0.134523
v -0.362171 -0.354291 -0.159572
v -0.330083 -0.357986 -0.137730
v -0.359084 -0.324221 -0.102996
v -0.373123 -0.286635 -0.262732
v -0.373367 -0.258754 -0.268769
v -0.356241 -0.276047 -0.297031
v -0.362849 -0.308556 -0.281436
v -0.388242 -0.316663 -0.247778
v -0.394423 -0.293179 -0.239147
v -0.416202 -0.271175 -0.225397
v -0.391715 -0.260865 -0.245972
v -0.382795 -0.287738 -0.250623
v -0.423287 -0.307461 -0.221369
v -0.415040 -0.335207 -0.233997
v -0.393107 -0.355672 -0.265662
v -0.377718 -0.342973 -0.278964
v -0.383922 -0.366776 -0.302048
v -0.364406 -0.338047 -0.303924
v -0.358932 -0.394401 -0.191887
v -0.385038 -0.367632 -0.187702
v -0.331220 -0.382366 -0.171122
v -0.367385 -0.407392 -0.212069
v -0.358197 -0.423218 -0.246103
v -0.340240 -0.422218 -0.222080
v -0.356965 -0.439093 -0.270538
v -0.340642 -0.442728 -0.263349
v -0.372039 -0.417864 -0.258717
v -0.372780 -0.440145 -0.289609
v -0.329861 -0.435928 -0.249655
v -0.334846 -0.401484 -0.189545
v -0.314592 -0.362422 -0.131177
v -0.306779 -0.390361 -0.174434
v -0.382793 -0.394597 -0.229194
v -0.383906 -0.402863 -0.257216
v -0.380590 -0.425010 -0.280297
v -0.391989 -0.414276 -0.285722
v -0.395338 -0.378329 -0.247471
v -0.399889 -0.386253 -0.272999
v -0.392718 -0.373999 -0.200503
v -0.398753 -0.371475 -0.215064
v -0.415721 -0.355788 -0.189182
v -0.420555 -0.353602 -0.201588
v -0.409018 -0.351324 -0.178377
v -0.410123 -0.359611 -0.226532
v -0.304656 -0.416037 -0.194831
v -0.306784 -0.429140 -0.215464
v -0.263950 -0.423302 -0.189515
v -0.277981 -0.448440 -0.253612
v -0.309246 -0.443077 -0.253145
v -0.303603 -0.462252 -0.280749
v -0.274714 -0.474177 -0.284209
v -0.273324 -0.443080 -0.237021
v -0.248157 -0.466972 -0.256742
v -0.252073 -0.449885 -0.231005
v -0.226504 -0.470511 -0.233035
v -0.217001 -0.498249 -0.254724
v -0.261471 -0.431912 -0.200791
v -0.254719 -0.433453 -0.199444
v -0.315782 -0.353076 -0.075911
v -0.292805 -0.360459 -0.086065
v -0.328619 -0.312889 -0.042346
v -0.331455 -0.298994 -0.026410
v -0.353886 -0.286023 -0.025102
v -0.308720 -0.317916 -0.030774
v -0.324435 -0.338793 -0.065644
v -0.365431 -0.295160 -0.063924
v -0.354384 -0.320064 -0.084499
v -0.394293 -0.280339 -0.059029
v -0.286698 -0.346887 -0.042066
v -0.295911 -0.335320 -0.035083
v -0.270064 -0.350735 -0.045929
v -0.251558 -0.357662 -0.072219
v -0.385375 -0.300590 -0.082360
v -0.386317 -0.305567 -0.091425
v -0.426497 -0.306858 -0.112980
v -0.270199 -0.362330 -0.089653
v -0.254241 -0.369828 -0.100867
v -0.428586 -0.173547 -0.263634
v -0.444691 -0.174518 -0.243316
v -0.436176 -0.148856 -0.258571
v -0.430550 -0.190073 -0.257605
v -0.423824 -0.210810 -0.251664
v -0.458869 -0.212720 -0.229412
v -0.470846 -0.189019 -0.218642
v -0.433333 -0.230053 -0.232286
v -0.450166 -0.256421 -0.215296
v -0.400852 -0.217344 -0.264127
v -0.368925 -0.219240 -0.298504
v -0.372170 -0.236036 -0.287021
v -0.394764 -0.233600 -0.256705
v -0.388008 -0.183383 -0.287585
v -0.417714 -0.240535 -0.234585
v -0.405187 -0.235422 -0.246142
v -0.421161 -0.153187 -0.279704
v -0.402481 -0.150600 -0.291966
v -0.424312 -0.121828 -0.294134
v -0.438126 -0.114269 -0.279352
v -0.383903 -0.141361 -0.302882
v -0.377030 -0.165690 -0.300676
v -0.356976 -0.176178 -0.312905
v -0.361833 -0.193072 -0.308673
v -0.372708 -0.199899 -0.298246
v -0.516308 -0.207186 -0.039120
v -0.508693 -0.199668 -0.007689
v -0.532510 -0.166730 -0.021378
v -0.536119 -0.177389 -0.046700
v -0.508523 -0.208445 -0.011502
v -0.525202 -0.196018 -0.078560
v -0.506891 -0.170698 0.006131
v -0.534484 -0.143591 -0.003511
v -0.515691 -0.147403 0.016921
v -0.495373 -0.152807 0.031427
v -0.499270 -0.242829 -0.052883
v -0.509118 -0.230062 -0.064500
v -0.475658 -0.252069 -0.040778
v -0.488545 -0.226584 -0.016059
v -0.459348 -0.249720 -0.027219
v -0.463089 -0.232162 -0.000612
v -0.465817 -0.214876 0.017281
v -0.478942 -0.182197 0.028193
v -0.509588 -0.272364 -0.094144
v -0.514904 -0.255783 -0.110741
v -0.510298 -0.288324 -0.123521
v -0.517123 -0.222418 -0.092795
v -0.518479 -0.227409 -0.121460
v -0.451539 -0.301705 -0.090618
v -0.485007 -0.297009 -0.088685
v -0.486364 -0.308504 -0.111268
v -0.455947 -0.312774 -0.113024
v -0.464126 -0.298119 -0.080076
v -0.485815 -0.291005 -0.077688
v -0.446609 -0.273653 -0.050008
v -0.439415 -0.264111 -0.032920
v -0.422305 -0.262006 -0.017472
v -0.435352 -0.279677 -0.059623
v -0.408865 -0.267205 -0.027844
v -0.418529 -0.295119 -0.083604
v -0.522700 -0.265289 -0.144195
v -0.518249 -0.267548 -0.175709
v -0.519300 -0.284171 -0.153137
v -0.526867 -0.194680 -0.102609
v -0.524333 -0.203865 -0.124875
v -0.524659 -0.207758 -0.151764
v -0.540538 -0.169445 -0.112110
v -0.486955 -0.229753 -0.216772
v -0.510667 -0.219991 -0.203316
v -0.505805 -0.240393 -0.205760
v -0.501529 -0.268903 -0.200025
v -0.477405 -0.267861 -0.209357
v -0.520686 -0.225033 -0.187723
v -0.470425 -0.161464 -0.210523
v -0.453517 -0.152492 -0.230776
v -0.460145 -0.132530 -0.224714
v -0.490811 -0.187705 -0.197865
v -0.478966 -0.151107 -0.188521
v -0.472550 -0.122906 -0.193773
v -0.525725 -0.182535 -0.152438
v -0.537674 -0.170869 -0.128823
v -0.514796 -0.179902 -0.166140
v -0.529261 -0.155552 -0.146468
v -0.508699 -0.156024 -0.160613
v -0.517097 -0.131639 -0.150190
v -0.499766 -0.128290 -0.161308
v -0.512111 -0.319169 -0.154643
v -0.511339 -0.318078 -0.178852
v -0.499741 -0.303444 -0.199154
v -0.474082 -0.292537 -0.209014
v -0.459447 -0.325952 -0.213318
v -0.489890 -0.317919 -0.199051
v -0.463797 -0.337203 -0.194459
v -0.448439 -0.336872 -0.221215
v -0.491460 -0.338972 -0.157207
v -0.410792 -0.371509 -0.263942
v -0.422431 -0.351903 -0.201479
v -0.418811 -0.354253 -0.245959
v -0.458848 -0.328891 -0.133626
v -0.489922 -0.323932 -0.131103
v -0.473428 -0.335563 -0.140080
v -0.443877 -0.344202 -0.174227
v -0.429329 -0.340693 -0.165485
v -0.445729 -0.342595 -0.190166
v -0.445681 -0.300479 -0.213043
v -0.443376 -0.282127 -0.213291
v -0.413841 -0.259317 0.013755
v -0.405562 -0.254466 0.041855
v -0.430754 -0.245357 0.033899
v -0.422628 -0.212771 0.065202
v -0.405973 -0.205800 0.074875
v -0.447306 -0.224345 0.034646
v -0.450831 -0.202994 0.048739
v -0.434332 -0.255276 -0.008107
v -0.439073 -0.263896 -0.032388
v -0.434270 -0.131844 0.097162
v -0.472436 -0.101174 0.092682
v -0.462753 -0.135487 0.087206
v -0.445412 -0.104642 0.098942
v -0.446458 -0.169730 0.093297
v -0.397714 -0.091677 0.108714
v -0.424029 -0.093309 0.101440
v -0.478257 -0.131900 0.076504
v -0.458069 -0.174795 0.077524
v -0.422816 -0.181084 0.090412
v -0.397437 -0.175576 0.093646
v -0.477822 -0.154516 0.058301
v -0.502098 -0.110841 0.073107
v -0.506692 -0.127824 0.051489
v -0.339391 -0.075878 0.171823
v -0.373815 -0.109295 0.116539
v -0.398595 -0.132019 0.103091
v -0.359714 -0.118190 0.113807
v -0.304552 -0.102030 0.174993
v -0.285469 -0.119046 0.211658
v -0.328479 -0.103252 0.142903
v -0.354764 -0.092077 0.137132
v -0.417944 -0.159204 0.098670
v -0.383945 -0.165328 0.095124
v -0.341111 -0.192573 0.106740
v -0.300140 -0.193254 0.138055
v -0.368037 -0.103358 0.120628
v -0.367176 -0.150960 0.100576
v -0.335451 -0.147150 0.113742
v -0.312893 -0.147017 0.128929
v -0.288340 -0.168607 0.155401
v -0.278790 -0.173562 0.175130
v -0.287371 -0.146908 0.164444
v -0.301349 -0.162379 0.138160
v -0.368805 -0.151097 0.100182
v -0.303392 -0.126795 0.151382
v -0.308072 -0.144974 0.134985
v -0.277119 -0.147116 0.181256
v -0.331445 -0.145905 0.115913
v -0.283905 -0.135509 0.182391
v -0.383200 -0.272768 0.027405
v -0.386021 -0.267179 0.045133
v -0.390983 -0.247664 0.060749
v -0.398560 -0.267021 -0.015506
v -0.366979 -0.234989 0.075076
v -0.362085 -0.280208 -0.005447
v -0.338281 -0.282588 0.030475
v -0.365465 -0.262942 0.057957
v -0.332994 -0.278362 0.049327
v -0.317883 -0.269171 0.065604
v -0.351382 -0.253581 0.069500
v -0.332465 -0.242349 0.093306
v -0.502385 -0.082542 -0.169755
v -0.483302 -0.072632 -0.199483
v -0.480875 -0.100007 -0.186161
v -0.526217 -0.098021 -0.148424
v -0.548157 -0.127392 -0.134321
v -0.478475 -0.053771 -0.278556
v -0.484373 -0.043044 -0.231215
v -0.493687 -0.010453 -0.260133
v -0.537363 0.029326 -0.290488
v -0.501308 -0.005893 -0.289660
v -0.496577 -0.008386 -0.233651
v -0.519200 0.023252 -0.242043
v -0.512561 0.003038 -0.207921
v -0.484679 -0.055924 -0.212246
v -0.497544 -0.057208 -0.188002
v -0.497569 -0.022122 -0.207753
v -0.514645 -0.022052 -0.178091
v -0.510432 -0.059870 -0.171278
v -0.487378 -0.029655 -0.296376
v -0.463131 -0.059687 -0.309167
v -0.457343 -0.103742 -0.243153
v -0.461203 -0.080633 -0.273378
v -0.463456 -0.098068 -0.220784
v -0.474365 -0.063133 -0.235023
v -0.486844 -0.071492 -0.193234
v -0.528946 0.017555 -0.310302
v -0.507348 0.000361 -0.306250
v -0.441280 -0.088424 -0.311748
v -0.418669 -0.097217 -0.318677
v -0.390420 -0.115397 -0.314049
v -0.397281 -0.065751 -0.330558
v -0.422760 -0.078512 -0.329342
v -0.438214 -0.051312 -0.332569
v -0.412319 -0.036387 -0.334034
v -0.376239 -0.043475 -0.325243
v -0.378905 -0.104851 -0.321080
v -0.353237 -0.127549 -0.322114
v -0.363400 -0.138106 -0.318810
v -0.328169 -0.104003 -0.322669
v -0.363535 -0.091762 -0.319363
v -0.364215 -0.058458 -0.326900
v -0.333033 -0.053535 -0.331141
v -0.324126 -0.071641 -0.327550
v -0.475486 -0.031150 -0.325776
v -0.424563 -0.014359 -0.342461
v -0.452954 -0.028728 -0.341626
v -0.441217 -0.015847 -0.347363
v -0.386107 -0.018537 -0.328213
v -0.462794 0.032284 -0.351681
v -0.430973 0.033588 -0.346402
v -0.451530 0.044704 -0.354295
v -0.422543 0.061646 -0.351527
v -0.411442 0.023075 -0.341830
v -0.396024 0.070121 -0.353634
v -0.489262 0.012083 -0.343316
v -0.472261 -0.019121 -0.337652
v -0.501086 0.003101 -0.327180
v -0.520285 0.033449 -0.348161
v -0.536559 0.027912 -0.331601
v -0.391109 0.008552 -0.333755
v -0.364236 0.039170 -0.342495
v -0.386395 0.045494 -0.346566
v -0.346340 0.011379 -0.331535
v -0.474254 0.019867 -0.349898
v -0.496435 0.042767 -0.360726
v -0.508081 0.035315 -0.355577
v -0.491716 0.062927 -0.370521
v -0.342641 -0.022814 -0.329589
v -0.612905 -0.047600 -0.076871
v -0.599060 -0.036958 -0.094282
v -0.591948 -0.050701 -0.109319
v -0.583646 -0.006644 -0.088588
v -0.599791 -0.011709 -0.062278
v -0.560769 0.018882 -0.072647
v -0.545673 0.040253 -0.070255
v -0.541711 0.024041 -0.093597
v -0.524359 0.074471 -0.079910
v -0.514641 0.062397 -0.106437
v -0.539102 0.003751 -0.125834
v -0.522627 0.026016 -0.124511
v -0.508666 0.043652 -0.144631
v -0.520596 0.017492 -0.160685
v -0.507736 0.044918 -0.174334
v -0.510370 0.056755 -0.121491
v -0.579815 -0.018682 -0.110768
v -0.555601 -0.013560 -0.141298
v -0.520500 0.027652 -0.197338
v -0.540377 -0.003359 -0.175975
v -0.538694 0.017722 -0.220302
v -0.560667 -0.041732 -0.137750
v -0.590088 0.010529 -0.030954
v -0.563405 0.036239 -0.037567
v -0.590097 -0.066808 -0.120718
v -0.606576 -0.077682 -0.103643
v -0.599740 -0.124267 -0.080193
v -0.584967 -0.134229 -0.096599
v -0.598569 -0.118082 -0.062284
v -0.540656 -0.083214 -0.144069
v -0.570691 -0.098138 -0.133394
v -0.620080 -0.080891 -0.059652
v -0.612548 -0.097738 -0.084671
v -0.607719 -0.099601 -0.040190
v -0.605093 -0.114036 -0.100607
v -0.583676 -0.117413 -0.120645
v -0.554008 -0.141386 -0.127787
v -0.559710 -0.146816 -0.112916
v -0.591360 -0.105292 -0.122713
v -0.558659 -0.151706 -0.091657
v -0.573819 -0.082272 -0.133445
v -0.525831 -0.071605 -0.154901
v -0.534361 -0.040139 -0.153336
v -0.599478 -0.086381 -0.120654
v -0.544232 -0.005953 -0.162064
v -0.538197 0.020929 -0.193822
v -0.577719 -0.116590 -0.011217
v -0.561232 -0.142319 -0.025956
v -0.554553 -0.122149 0.003556
v -0.574014 -0.105930 0.012461
v -0.565732 -0.153970 -0.055792
v -0.576531 -0.141234 -0.046757
v -0.597668 -0.105049 -0.018479
v -0.541171 -0.173767 -0.065333
v -0.542365 -0.171401 -0.085125
v -0.617603 -0.011576 -0.041063
v -0.616629 -0.004228 -0.025708
v -0.637773 -0.028998 -0.033345
v -0.595735 0.016680 -0.006643
v -0.629189 -0.039178 -0.050614
v -0.621763 -0.086534 -0.016170
v -0.649494 -0.058009 -0.005106
v -0.639178 -0.062462 -0.030632
v -0.626018 -0.086741 0.003343
v -0.647355 -0.023477 -0.009473
v -0.662377 -0.039211 0.023075
v -0.659025 -0.029137 0.005019
v -0.658830 -0.059827 0.021201
v -0.649982 -0.065758 0.044095
v -0.646188 -0.077037 0.029538
v -0.653249 -0.045017 0.052758
v -0.630961 -0.071169 0.061094
v -0.618780 -0.037806 0.082344
v -0.610165 -0.072707 0.063221
v -0.592526 -0.061654 0.075970
v -0.579060 -0.080400 0.061565
v -0.627153 0.005358 0.002087
v -0.645570 -0.003108 0.007903
v -0.620750 -0.087399 0.035877
v -0.582981 -0.095611 0.034766
v -0.600116 -0.095769 0.016141
v -0.649190 -0.004560 0.029218
v -0.636850 0.011094 0.046161
v -0.616264 0.021530 0.024598
v -0.650570 -0.027860 0.055146
v -0.638097 -0.010003 0.069637
v -0.658611 -0.021169 0.032806
v -0.588252 0.035568 0.017375
v -0.569686 0.040392 -0.014716
v -0.591083 -0.046426 0.091115
v -0.555149 -0.068809 0.080335
v -0.554488 -0.041392 0.102141
v -0.560349 -0.020540 0.111110
v -0.605707 -0.000727 0.111675
v -0.607850 0.042120 0.042236
v -0.627628 0.034189 0.064930
v -0.630528 0.008213 0.086824
v -0.623476 0.033541 0.092270
v -0.612350 0.022992 0.110362
v -0.594652 0.072073 0.077048
v -0.594389 0.040225 0.106522
v -0.593976 0.065038 0.060309
v -0.577635 0.095719 0.071786
v -0.562506 0.054819 0.100422
v -0.532476 0.053070 0.115850
v -0.535854 0.067688 0.105034
v -0.552067 0.081980 0.083432
v -0.526849 0.096371 0.091880
v -0.542404 0.027236 0.116100
v -0.587545 0.019419 0.116892
v -0.552133 0.006590 0.117538
v -0.567127 0.083616 0.046352
v -0.570572 0.115444 0.068792
v -0.554945 0.108400 0.045340
v -0.572086 0.093629 0.068792
v -0.578183 0.150625 0.057484
v -0.559092 0.143291 0.063691
v -0.561371 0.117432 0.064859
v -0.582451 0.050566 0.025809
v -0.561134 0.067174 0.009110
v -0.549434 0.096427 0.022656
v -0.514551 0.030381 0.127037
v -0.506460 0.067718 0.127658
v -0.521423 -0.073611 0.088598
v -0.524320 -0.048480 0.112335
v -0.487923 -0.057227 0.116890
v -0.519151 -0.031998 0.125973
v -0.476377 -0.007670 0.130966
v -0.533502 -0.033406 0.118317
v -0.523895 -0.001605 0.125831
v -0.485140 0.009982 0.134862
v -0.459373 -0.056050 0.120450
v -0.452067 -0.087675 0.103337
v -0.421903 -0.059180 0.117503
v -0.417850 -0.086060 0.105451
v -0.392958 -0.005654 0.163613
v -0.411230 -0.018958 0.144000
v -0.426957 -0.042434 0.129089
v -0.387766 -0.033973 0.155480
v -0.547549 -0.092954 0.068884
v -0.554557 -0.109369 0.037226
v -0.548870 -0.107054 0.051334
v -0.525739 -0.129565 0.028782
v -0.482348 0.031082 0.140914
v -0.487813 0.057359 0.142023
v -0.463409 0.058019 0.159686
v -0.476447 0.087314 0.160755
v -0.452834 0.043848 0.158151
v -0.493030 0.114871 0.125241
v -0.490745 0.090001 0.137921
v -0.473868 0.111756 0.163013
v -0.474073 0.140075 0.148444
v -0.513643 0.084177 0.113521
v -0.535856 0.067689 0.105033
v -0.506569 0.118830 0.102385
v -0.496435 0.151189 0.114281
v -0.462056 0.142984 0.201983
v -0.453865 0.121803 0.222811
v -0.447465 0.163278 0.230385
v -0.433349 0.106394 0.234284
v -0.421623 0.125557 0.252110
v -0.446695 0.097956 0.220030
v -0.453391 0.188222 0.197452
v -0.464256 0.112326 0.198662
v -0.466214 0.098697 0.181213
v -0.443172 0.087643 0.209556
v -0.407245 0.212166 0.242392
v -0.402732 0.183744 0.259731
v -0.442478 0.145625 0.243004
v -0.426660 0.162565 0.261007
v -0.409900 0.137911 0.262618
v -0.374011 0.134288 0.268288
v -0.356194 0.101390 0.266796
v -0.372190 0.168206 0.265708
v -0.332249 0.146061 0.275892
v -0.299770 0.140908 0.297670
v -0.464940 0.220030 0.180455
v -0.451683 0.228914 0.207750
v -0.442730 0.199960 0.227352
v -0.444242 0.235887 0.237963
v -0.429401 0.275467 0.234605
v -0.433405 0.200120 0.242957
v -0.431628 0.173410 0.252953
v -0.441470 0.218950 0.237084
v -0.397689 0.152806 0.268099
v -0.359781 0.134261 0.272332
v -0.300521 0.115602 0.311050
v -0.322211 0.112583 0.295126
v -0.293054 0.096636 0.339645
v -0.339032 0.122274 0.282862
v -0.310947 0.107373 0.308650
v -0.385923 0.232320 0.236915
v -0.539359 0.110692 -0.000750
v -0.547859 0.085752 -0.009908
v -0.539962 0.109839 -0.041204
v -0.550601 0.066413 -0.032331
v -0.535298 0.096469 -0.061596
v -0.538092 0.064638 -0.065990
v -0.535957 0.147181 -0.014531
v -0.528840 0.160845 -0.030424
v -0.536672 0.125963 -0.023382
v -0.530162 0.131055 -0.057249
v -0.521400 0.136124 -0.086728
v -0.526459 0.150040 -0.070901
v -0.525270 0.175508 -0.065297
v -0.515317 0.094621 -0.095261
v -0.521935 0.153330 -0.102194
v -0.507400 0.112063 -0.126381
v -0.507311 0.146326 -0.154405
v -0.501702 0.063077 -0.156167
v -0.500500 0.085552 -0.142998
v -0.507041 0.047346 -0.177820
v -0.499823 0.085402 -0.174613
v -0.502513 0.113942 -0.157980
v -0.505461 0.109456 -0.195530
v -0.505606 0.066937 -0.196781
v -0.514175 0.068883 -0.218848
v -0.525872 0.102419 -0.237014
v -0.506542 0.136986 -0.185115
v -0.512269 0.111769 -0.215235
v -0.533595 0.195404 -0.121806
v -0.532418 0.228538 -0.135520
v -0.509324 0.209231 -0.178008
v -0.519207 0.171530 -0.147775
v -0.535602 0.206196 -0.104076
v -0.536818 0.230395 -0.109402
v -0.537324 0.239705 -0.090261
v -0.528721 0.175887 -0.086479
v -0.540218 0.224633 -0.060050
v -0.514538 0.164282 -0.176502
v -0.514806 0.147730 -0.209411
v -0.507636 0.177980 -0.198025
v -0.516927 0.146395 -0.221916
v -0.509331 0.248829 -0.170692
v -0.524132 0.247101 -0.157225
v -0.473527 0.214160 -0.216128
v -0.471485 0.198525 -0.231852
v -0.473427 0.184127 -0.249139
v -0.474486 0.194740 -0.231400
v -0.482356 0.219381 -0.203296
v -0.481991 0.170803 -0.258931
v -0.439239 0.238154 -0.243680
v -0.448467 0.202730 -0.263247
v -0.453749 0.213185 -0.239748
v -0.429913 0.257300 -0.255380
v -0.458318 0.239911 -0.215812
v -0.493457 0.172495 -0.234710
v -0.519092 0.145843 -0.277534
v -0.509846 0.148516 -0.296718
v -0.502016 0.187276 -0.201927
v -0.491868 0.176739 -0.230404
v -0.456363 0.293008 -0.216067
v -0.447475 0.271785 -0.223134
v -0.438971 0.289837 -0.239284
v -0.446765 0.315724 -0.237716
v -0.545471 0.270793 -0.133833
v -0.531508 0.272964 -0.154121
v -0.544295 0.256751 -0.111736
v -0.539783 0.300019 -0.120475
v -0.547670 0.279012 -0.114656
v -0.550462 0.278937 -0.075865
v -0.545099 0.292125 -0.077737
v -0.548079 0.264989 -0.077219
v -0.530341 0.313814 -0.086243
v -0.529785 0.306556 -0.147385
v -0.520189 0.332206 -0.162370
v -0.529364 0.319494 -0.124930
v -0.521578 0.340247 -0.142124
v -0.409410 0.094698 -0.370434
v -0.439478 0.115444 -0.383108
v -0.413177 0.120194 -0.381835
v -0.435003 0.091679 -0.372063
v -0.376436 0.099472 -0.377181
v -0.378452 0.130685 -0.389521
v -0.389278 0.144431 -0.391409
v -0.344529 0.099760 -0.389789
v -0.348832 0.139005 -0.407872
v -0.401690 0.149545 -0.391047
v -0.509951 0.165073 -0.363664
v -0.531544 0.150346 -0.334011
v -0.467526 0.083061 -0.380239
v -0.464722 0.110069 -0.390109
v -0.502980 0.098316 -0.401173
v -0.459019 0.067149 -0.365982
v -0.446824 0.144237 -0.390819
v -0.507049 0.079970 -0.391354
v -0.500642 0.151719 -0.402563
v -0.466553 0.124478 -0.390893
v -0.492138 0.160780 -0.309094
v -0.483733 0.165057 -0.288604
v -0.477276 0.173015 -0.268441
v -0.469672 0.174518 -0.313973
v -0.452587 0.190651 -0.282781
v -0.447466 0.197210 -0.314984
v -0.432877 0.219757 -0.301983
v -0.476351 0.185642 -0.354182
v -0.486126 0.188565 -0.377582
v -0.473342 0.210100 -0.385611
v -0.457702 0.255535 -0.388429
v -0.453000 0.203879 -0.346059
v -0.575848 0.144156 -0.333189
v -0.558427 0.150449 -0.356263
v -0.549070 0.139740 -0.307154
v -0.592856 0.136973 -0.350763
v -0.575372 0.134081 -0.314808
v -0.574896 0.055172 -0.375787
v -0.554012 0.034694 -0.336291
v -0.529107 0.052395 -0.372403
v -0.566779 0.121586 -0.286057
v -0.530797 0.137903 -0.269419
v -0.510910 0.152034 -0.252172
v -0.510413 0.173980 -0.383920
v -0.527035 0.157306 -0.361999
v -0.586144 0.101496 -0.423570
v -0.595034 0.121030 -0.410878
v -0.567047 0.114326 -0.429453
v -0.553924 0.088522 -0.428012
v -0.583539 0.079989 -0.413672
v -0.568823 0.152727 -0.392876
v -0.547053 0.160371 -0.386922
v -0.561398 0.138652 -0.418472
v -0.582051 0.147522 -0.373286
v -0.594478 0.137356 -0.392689
v -0.579380 0.142518 -0.409150
v -0.523063 0.144074 -0.407267
v -0.501037 0.173466 -0.373365
v -0.464519 0.201426 -0.373887
v -0.543348 0.131361 -0.421004
v -0.524933 0.116441 -0.416598
v -0.546858 0.114637 -0.428475
v -0.542559 0.090719 -0.425521
v -0.514646 0.179252 -0.397987
v -0.472617 0.277061 -0.411458
v -0.532723 0.076361 -0.407360
v -0.517530 0.062708 -0.381551
v -0.563269 0.064765 -0.403305
v -0.599549 0.069780 -0.381514
v -0.611231 0.093934 -0.380807
v -0.610188 0.117368 -0.369548
v -0.612085 0.039969 -0.336263
v -0.626598 0.054463 -0.320750
v -0.634587 0.065019 -0.333453
v -0.597938 0.037004 -0.320114
v -0.607190 0.111799 -0.295645
v -0.613388 0.123973 -0.321452
v -0.630621 0.108716 -0.316190
v -0.620493 0.083344 -0.291631
v -0.638296 0.091621 -0.320747
v -0.570412 0.111182 -0.276773
v -0.540364 0.125986 -0.256995
v -0.601326 0.090031 -0.283448
v -0.527979 0.122402 -0.241119
v -0.588992 0.042051 -0.352987
v -0.534965 0.074518 -0.248595
v -0.541197 0.098402 -0.254549
v -0.566869 0.070011 -0.270737
v -0.612067 0.059584 -0.363221
v -0.625381 0.083783 -0.359955
v -0.624370 0.108956 -0.348165
v -0.574805 0.051829 -0.269710
v -0.608789 0.055691 -0.295049
v -0.624112 0.067180 -0.299876
v -0.532429 0.044164 -0.233720
v -0.556030 0.036927 -0.253143
v -0.546279 0.040612 -0.264976
v -0.552265 0.043359 -0.233236
v -0.559618 0.031772 -0.315019
v -0.327712 0.080063 -0.386348
v -0.361577 0.065669 -0.360587
v -0.332858 0.048233 -0.353884
v -0.309923 0.029285 -0.352269
v -0.306593 0.053737 -0.370695
v -0.290895 0.025368 -0.363965
v -0.306669 0.115291 -0.424715
v -0.294459 0.091839 -0.417801
v -0.310520 0.090577 -0.408945
v -0.263005 0.121307 -0.431418
v -0.257722 0.106773 -0.422288
v -0.276855 0.057927 -0.393269
v -0.261863 0.062855 -0.394220
v -0.266855 0.030130 -0.382814
v -0.255398 0.040884 -0.384642
v -0.288761 0.053319 -0.383664
v -0.276617 0.024066 -0.374609
v -0.219207 0.008873 -0.377220
v -0.215987 0.049739 -0.382739
v -0.228967 0.130034 -0.447178
v -0.264054 0.147159 -0.446347
v -0.206736 0.138589 -0.470504
v -0.205910 0.112718 -0.422590
v -0.230301 0.095274 -0.406434
v -0.200731 0.091813 -0.404412
v -0.169215 0.092088 -0.417596
v -0.229392 0.067614 -0.390033
v -0.209895 0.054273 -0.385468
v -0.187787 0.036503 -0.385629
v -0.248353 0.078751 -0.398705
v -0.185806 0.068716 -0.395238
v -0.319130 0.144666 -0.436273
v -0.340096 0.163338 -0.430199
v -0.314005 0.174366 -0.445853
v -0.290195 0.173905 -0.447481
v -0.266356 0.160099 -0.451516
v -0.234945 0.153620 -0.464629
v -0.230445 0.165306 -0.474768
v -0.237017 -0.055332 -0.385876
v -0.251376 -0.042265 -0.386600
v -0.207084 -0.054022 -0.389886
v -0.189940 -0.082340 -0.388917
v -0.215062 -0.083417 -0.381693
v -0.169017 -0.070697 -0.402007
v -0.198935 -0.123013 -0.387588
v -0.196420 -0.028999 -0.390012
v -0.156173 -0.057740 -0.411209
v -0.233432 -0.024717 -0.385676
v -0.183362 -0.002513 -0.385733
v -0.179534 -0.028334 -0.395657
v -0.267730 -0.058098 -0.371631
v -0.237603 -0.092391 -0.378932
v -0.256517 -0.090410 -0.370523
v -0.252682 -0.125723 -0.375671
v -0.238383 -0.125970 -0.383003
v -0.269963 -0.038968 -0.374294
v -0.274863 -0.114068 -0.351153
v -0.276158 -0.157993 -0.363822
v -0.223150 -0.114252 -0.381032
v -0.262168 -0.001328 -0.378353
v -0.244907 0.005968 -0.380396
v -0.279780 -0.011692 -0.362243
v -0.310631 -0.002392 -0.341042
v -0.270146 -0.087762 -0.357607
v -0.289362 -0.113346 -0.339998
v -0.289182 -0.078108 -0.342585
v -0.298361 -0.048575 -0.347905
v -0.310962 -0.030864 -0.339903
v -0.125999 -0.062892 -0.440591
v -0.109890 -0.099261 -0.465069
v -0.138680 -0.094496 -0.427544
v -0.107423 -0.080604 -0.467798
v -0.123052 -0.123616 -0.440562
v -0.158345 -0.094925 -0.407454
v -0.173380 -0.113157 -0.398411
v -0.156336 -0.121692 -0.413076
v -0.185508 -0.157281 -0.407820
v -0.146912 -0.162922 -0.429740
v -0.134459 -0.032271 -0.429810
v -0.083545 -0.041105 -0.488383
v -0.099868 -0.063309 -0.471915
v -0.099490 -0.033745 -0.462402
v -0.155091 -0.027405 -0.409261
v -0.180221 -0.041917 -0.397619
v -0.105792 -0.014449 -0.451843
v -0.094660 0.018158 -0.462810
v -0.083556 -0.001700 -0.491644
v -0.081790 0.031656 -0.501384
v -0.093477 0.040476 -0.473125
v -0.090534 0.059547 -0.498397
v -0.157727 0.007635 -0.398202
v -0.173358 0.023684 -0.389646
v -0.143515 -0.002009 -0.409548
v -0.159503 0.053137 -0.400474
v -0.134846 0.034776 -0.415428
v -0.128074 0.055588 -0.430656
v -0.117807 0.040438 -0.439290
v -0.140878 0.069765 -0.423991
v -0.121136 0.008673 -0.432014
v -0.144051 0.085081 -0.432487
v -0.123288 0.080710 -0.456791
v -0.102060 0.051762 -0.463984
v -0.122147 0.075513 -0.454075
v -0.105336 0.067428 -0.471152
v -0.226048 -0.215043 -0.432509
v -0.256475 -0.249548 -0.438473
v -0.244706 -0.208557 -0.433913
v -0.241064 -0.269082 -0.440713
v -0.272536 -0.242502 -0.429407
v -0.264982 -0.201675 -0.424713
v -0.284906 -0.244677 -0.414227
v -0.282442 -0.217418 -0.407591
v -0.211806 -0.261244 -0.430617
v -0.302591 -0.246844 -0.384153
v -0.269989 -0.189521 -0.405478
v -0.238646 -0.157316 -0.395817
v -0.238235 -0.190540 -0.424160
v -0.257697 -0.163027 -0.388860
v -0.221005 -0.147853 -0.391681
v -0.215216 -0.180179 -0.413943
v -0.298515 -0.211163 -0.380377
v -0.286683 -0.184959 -0.378566
v -0.201481 -0.190672 -0.422774
v -0.169599 -0.176959 -0.424742
v -0.158207 -0.193643 -0.425032
v -0.136056 -0.162425 -0.435805
v -0.193790 -0.204651 -0.424103
v -0.187414 -0.223721 -0.421632
v -0.160998 -0.254414 -0.425900
v -0.150006 -0.210622 -0.424137
v -0.133188 -0.239899 -0.429815
v -0.198562 -0.244767 -0.426453
v -0.177425 -0.273152 -0.432064
v -0.321224 -0.205290 -0.358724
v -0.350186 -0.213737 -0.326701
v -0.325218 -0.188197 -0.352136
v -0.330429 -0.230524 -0.354989
v -0.311320 -0.172023 -0.352017
v -0.341934 -0.165381 -0.330952
v -0.320222 -0.254999 -0.370715
v -0.290719 -0.148088 -0.349874
v -0.319362 -0.135080 -0.329682
v -0.331405 -0.151683 -0.332572
v -0.348660 -0.248894 -0.339322
v -0.352939 -0.295274 -0.310537
v -0.353082 -0.268697 -0.320130
v -0.332064 -0.272314 -0.359930
v -0.320274 -0.295461 -0.389766
v -0.309424 -0.280451 -0.404758
v -0.335732 -0.309043 -0.356186
v -0.344959 -0.285577 -0.337930
v -0.336965 -0.331398 -0.371857
v -0.351727 -0.310919 -0.332814
v -0.359970 -0.337847 -0.340702
v -0.203686 -0.291154 -0.439780
v -0.217596 -0.311266 -0.454116
v -0.190002 -0.313775 -0.451732
v -0.164040 -0.301253 -0.446066
v -0.157439 -0.311802 -0.455795
v -0.122893 -0.304311 -0.468674
v -0.127163 -0.331171 -0.475986
v -0.093128 -0.319312 -0.492408
v -0.105477 -0.343005 -0.494480
v -0.073598 -0.333087 -0.521739
v -0.095510 -0.348523 -0.506337
v -0.135642 -0.348457 -0.472731
v -0.058050 -0.293224 -0.506182
v -0.108434 -0.273243 -0.454360
v -0.100395 -0.240109 -0.446584
v -0.080937 -0.263080 -0.468384
v -0.095394 -0.289488 -0.473211
v -0.067042 -0.237712 -0.474292
v -0.123261 -0.273662 -0.444764
v -0.158590 -0.331171 -0.462054
v -0.190844 -0.330674 -0.457785
v -0.147947 -0.288289 -0.444707
v -0.059412 -0.264760 -0.496767
v -0.258336 -0.303283 -0.467602
v -0.248856 -0.328385 -0.472105
v -0.273380 -0.355329 -0.481502
v -0.272681 -0.321004 -0.477556
v -0.251788 -0.357302 -0.476147
v -0.296891 -0.353516 -0.474777
v -0.293139 -0.310750 -0.471831
v -0.311349 -0.323081 -0.460131
v -0.222854 -0.361366 -0.464755
v -0.332369 -0.354397 -0.429301
v -0.339245 -0.377337 -0.430237
v -0.322480 -0.328406 -0.442450
v -0.355858 -0.377234 -0.405980
v -0.268630 -0.287319 -0.458691
v -0.286455 -0.278322 -0.445015
v -0.313312 -0.303353 -0.446405
v -0.293182 -0.269798 -0.422572
v -0.322954 -0.315887 -0.423274
v -0.331697 -0.336668 -0.394115
v -0.219154 -0.330199 -0.461263
v -0.334018 -0.342936 -0.409932
v -0.352442 -0.365837 -0.396971
v -0.162512 -0.372552 -0.467976
v -0.192240 -0.371270 -0.463960
v -0.181644 -0.347361 -0.459053
v -0.132105 -0.356894 -0.476325
v -0.164238 -0.349623 -0.461931
v -0.244856 -0.397465 -0.486247
v -0.274828 -0.384005 -0.490765
v -0.294678 -0.400026 -0.490478
v -0.312607 -0.385580 -0.469800
v -0.277437 -0.418632 -0.490867
v -0.325262 -0.423555 -0.463929
v -0.310098 -0.443783 -0.461948
v -0.334909 -0.399443 -0.450410
v -0.275192 -0.452522 -0.462658
v -0.258484 -0.424915 -0.483261
v -0.226146 -0.425717 -0.460602
v -0.235187 -0.458047 -0.437614
v -0.226557 -0.401963 -0.474226
v -0.200034 -0.389716 -0.471198
v -0.200292 -0.404686 -0.459800
v -0.178583 -0.387209 -0.466799
v -0.144184 -0.380146 -0.476646
v -0.144089 -0.407655 -0.454890
v -0.203564 -0.432507 -0.447690
v -0.199849 -0.449248 -0.437222
v -0.167571 -0.426730 -0.442946
v -0.212502 -0.506532 -0.400014
v -0.179891 -0.533158 -0.379165
v -0.220461 -0.525847 -0.379274
v -0.178099 -0.514636 -0.398769
v -0.205121 -0.496242 -0.405585
v -0.240665 -0.524087 -0.358824
v -0.254205 -0.508791 -0.398751
v -0.267509 -0.509921 -0.377015
v -0.236948 -0.491919 -0.415789
v -0.257898 -0.513703 -0.352512
v -0.290543 -0.502913 -0.350910
v -0.203871 -0.539512 -0.358024
v -0.228069 -0.535772 -0.339206
v -0.299424 -0.504387 -0.412215
v -0.323242 -0.487349 -0.431693
v -0.307185 -0.492689 -0.432530
v -0.304762 -0.467645 -0.451260
v -0.289094 -0.487826 -0.442530
v -0.333453 -0.494940 -0.397463
v -0.320404 -0.500344 -0.372421
v -0.263567 -0.485686 -0.435336
v -0.295936 -0.504806 -0.391983
v -0.285245 -0.502468 -0.420928
v -0.223238 -0.473679 -0.424081
v -0.176723 -0.497051 -0.407129
v -0.342382 -0.468135 -0.446464
v -0.356279 -0.483895 -0.421694
v -0.357041 -0.471327 -0.439114
v -0.358801 -0.445548 -0.449172
v -0.357484 -0.488698 -0.396677
v -0.384475 -0.479235 -0.394519
v -0.325887 -0.495873 -0.406160
v -0.380020 -0.407357 -0.411469
v -0.368455 -0.430785 -0.440898
v -0.394206 -0.430216 -0.414590
v -0.373591 -0.458912 -0.431675
v -0.394777 -0.455244 -0.410795
v -0.366875 -0.494640 -0.375738
v -0.408199 -0.479296 -0.368327
v -0.381132 -0.489201 -0.347272
v -0.334255 -0.504929 -0.343034
v -0.299928 -0.503068 -0.315417
v -0.331235 -0.501525 -0.316631
v -0.285856 -0.507312 -0.330953
v -0.270142 -0.511824 -0.310932
v -0.295396 -0.491131 -0.301520
v -0.330179 -0.485370 -0.297991
v -0.268253 -0.500872 -0.298424
v -0.348557 -0.502181 -0.317799
v -0.319036 -0.459572 -0.277324
v -0.338040 -0.458051 -0.278007
v -0.360595 -0.455038 -0.288498
v -0.386341 -0.476346 -0.324115
v -0.422072 -0.471781 -0.352007
v -0.428436 -0.459734 -0.379357
v -0.424764 -0.428147 -0.396944
v -0.437499 -0.440810 -0.374185
v -0.433629 -0.459285 -0.359169
v -0.405406 -0.404971 -0.393640
v -0.376719 -0.383445 -0.387352
v -0.425692 -0.455868 -0.331520
v -0.401667 -0.428728 -0.303746
v -0.418343 -0.406018 -0.313157
v -0.420951 -0.401246 -0.376251
v -0.358277 -0.359295 -0.365196
v -0.392681 -0.381226 -0.355251
v -0.401350 -0.382864 -0.299200
v -0.414629 -0.397217 -0.324504
v -0.396750 -0.384479 -0.326743
v -0.416047 -0.395630 -0.353730
v -0.371820 -0.358905 -0.327368
v -0.377572 -0.364905 -0.345865
v -0.432926 -0.419625 -0.341907
v -0.416388 -0.393658 -0.300946
v -0.439965 -0.434199 -0.352837
v -0.433565 -0.413180 -0.367678
v -0.151914 -0.474159 -0.430724
v -0.144754 -0.497613 -0.417545
v -0.098267 -0.465225 -0.432544
v -0.116443 -0.515155 -0.415822
v -0.190191 -0.467934 -0.426829
v -0.179799 -0.442261 -0.440038
v -0.132666 -0.450994 -0.440424
v -0.113058 -0.431465 -0.454297
v -0.093593 -0.412138 -0.479320
v -0.091637 -0.421668 -0.467616
v -0.085538 -0.444268 -0.448585
v -0.119594 -0.401707 -0.468079
v -0.106418 -0.537668 -0.406394
v -0.091403 -0.547946 -0.389509
v -0.110403 -0.554061 -0.385230
v -0.087453 -0.548793 -0.366188
v -0.114484 -0.558142 -0.367311
v -0.138149 -0.531291 -0.407340
v -0.124995 -0.553877 -0.390391
v -0.137251 -0.552167 -0.387730
v -0.142171 -0.559695 -0.337981
v -0.156782 -0.558489 -0.349851
v -0.169370 -0.549242 -0.360879
v -0.126116 -0.557643 -0.319415
v -0.064322 -0.541268 -0.331258
v -0.101663 -0.550681 -0.334175
v -0.048579 -0.544243 -0.313210
v -0.060735 -0.551139 -0.289550
v -0.101074 -0.554516 -0.305977
v -0.008868 -0.564605 -0.284078
v -0.045464 -0.563164 -0.270559
v -0.127807 -0.565154 -0.292837
v -0.166569 -0.568823 -0.316639
v -0.175531 -0.576815 -0.276622
v -0.189437 -0.571978 -0.302506
v -0.151230 -0.572317 -0.291770
v -0.197130 -0.562529 -0.264732
v -0.214486 -0.556410 -0.289556
v -0.203525 -0.537747 -0.252082
v -0.218549 -0.530407 -0.271700
v -0.200197 -0.568588 -0.319751
v -0.191748 -0.556248 -0.341535
v -0.218868 -0.551949 -0.320692
v -0.243843 -0.527213 -0.303474
v -0.241979 -0.529069 -0.323059
v -0.242330 -0.513119 -0.289459
v -0.248627 -0.482484 -0.275054
v -0.230411 -0.496232 -0.268006
v -0.149620 -0.585750 -0.223101
v -0.149084 -0.590947 -0.249596
v -0.101474 -0.585703 -0.237838
v -0.123469 -0.582150 -0.217181
v -0.139083 -0.582530 -0.267501
v -0.110835 -0.577087 -0.261190
v -0.167232 -0.586840 -0.229543
v -0.127687 -0.547257 -0.186109
v -0.093894 -0.556633 -0.175833
v -0.191462 -0.548004 -0.226231
v -0.171357 -0.544276 -0.197019
v -0.151528 -0.566090 -0.203014
v -0.178960 -0.577913 -0.225115
v -0.191380 -0.513902 -0.217836
v -0.197056 -0.482124 -0.202450
v -0.100356 -0.539888 -0.163979
v -0.067564 -0.558935 -0.146854
v -0.202581 -0.506212 -0.234292
v -0.073199 -0.577349 -0.252200
v -0.107398 -0.575538 -0.202366
v -0.129323 -0.567105 -0.200726
v -0.095204 -0.585555 -0.218723
v -0.097878 -0.564110 -0.279358
v -0.065295 -0.588840 -0.233139
v -0.042293 -0.591407 -0.239721
v 0.006196 -0.600071 -0.255324
v -0.014752 -0.611085 -0.232161
v -0.043077 -0.593631 -0.224450
v -0.021742 -0.578588 -0.257802
v -0.021896 -0.593570 -0.193569
v -0.043821 -0.585245 -0.194425
v -0.002048 -0.606799 -0.190566
v -0.063228 -0.580738 -0.189131
v -0.074456 -0.574245 -0.180451
v -0.045280 -0.581750 -0.152159
v -0.040883 -0.586464 -0.164259
v -0.068859 -0.565781 -0.159016
v -0.036154 -0.586591 -0.117476
v -0.045930 -0.574517 -0.113262
v 0.017998 -0.643694 -0.090293
v -0.012930 -0.632460 -0.070159
v -0.000665 -0.636113 -0.104201
v 0.008713 -0.639773 -0.059491
v -0.026133 -0.611161 -0.084600
v -0.020419 -0.614434 -0.100894
v 0.045472 -0.645675 -0.059097
v 0.037725 -0.652632 -0.157040
v 0.070800 -0.668817 -0.162600
v 0.052198 -0.649734 -0.124742
v 0.025921 -0.643456 -0.130990
v 0.061395 -0.650642 -0.097634
v 0.083872 -0.660953 -0.115606
v 0.015538 -0.632322 -0.143600
v 0.028172 -0.643547 -0.168713
v -0.006583 -0.606319 -0.151956
v 0.016519 -0.625491 -0.168874
v 0.078408 -0.661046 -0.069250
v 0.082191 -0.666681 -0.055990
v 0.054190 -0.651102 -0.071573
v -0.020885 -0.601282 -0.140317
v -0.030225 -0.594816 -0.128595
v -0.055650 -0.564280 -0.057351
v -0.041730 -0.573424 -0.011660
v -0.030594 -0.549982 -0.014513
v -0.038931 -0.522465 -0.049501
v -0.022459 -0.596825 0.019475
v -0.018071 -0.568021 0.016493
v -0.005847 -0.562049 0.038889
v -0.000977 -0.579567 0.057620
v -0.049504 -0.603958 -0.010436
v -0.011133 -0.610834 0.028477
v -0.010605 -0.545291 0.007065
v -0.005596 -0.503868 0.004535
v 0.003657 -0.534869 0.034996
v 0.005740 -0.501870 0.030334
v -0.052333 -0.584608 -0.041603
v -0.043400 -0.584222 -0.077874
v -0.031691 -0.619271 0.000432
v 0.004706 -0.610616 0.063085
v 0.007714 -0.592342 0.082426
v -0.023357 -0.512339 -0.019340
v 0.006532 -0.626279 0.048113
v 0.015226 -0.632981 0.075653
v 0.025230 -0.666925 0.047096
v 0.024654 -0.660170 0.066392
v -0.000177 -0.637308 0.016492
v -0.014458 -0.640404 -0.030878
v -0.024531 -0.633852 -0.048007
v -0.040978 -0.613253 -0.053890
v -0.039815 -0.627787 -0.031927
v 0.023841 -0.643099 -0.029008
v -0.021521 -0.636669 -0.016153
v -0.001089 -0.641718 0.001929
v 0.016690 -0.648622 0.012061
v 0.043543 -0.654804 0.013200
v -0.051881 -0.566552 -0.118366
v 0.056520 -0.653216 -0.026337
v 0.089860 -0.682253 0.000349
v 0.070499 -0.677783 0.028320
v -0.024551 -0.517489 -0.019198
v -0.059174 -0.483347 -0.074418
v -0.056374 -0.445984 -0.052608
v -0.038728 -0.473172 -0.044123
v -0.039913 -0.498233 -0.052775
v -0.028138 -0.483201 -0.021618
v -0.037137 -0.446959 -0.011817
v 0.180994 -0.650362 -0.174893
v 0.184934 -0.656486 -0.144131
v 0.167480 -0.674591 -0.153997
v 0.204953 -0.642075 -0.118501
v 0.204235 -0.667560 -0.101654
v 0.196550 -0.615308 -0.164328
v 0.204812 -0.617007 -0.135611
v 0.190856 -0.621716 -0.208920
v 0.197955 -0.611684 -0.200624
v 0.215902 -0.595850 -0.222925
v 0.210387 -0.602061 -0.230349
v 0.172429 -0.640399 -0.219295
v 0.084065 -0.687906 -0.176887
v 0.098658 -0.704919 -0.204153
v 0.114481 -0.704703 -0.186856
v 0.126541 -0.693128 -0.231819
v 0.138650 -0.694788 -0.210853
v 0.112468 -0.701766 -0.171668
v 0.134532 -0.702946 -0.186824
v 0.149889 -0.693904 -0.195140
v 0.080110 -0.669554 -0.148905
v 0.096653 -0.673964 -0.132951
v 0.161410 -0.680264 -0.196175
v 0.141776 -0.697810 -0.135547
v 0.154893 -0.689025 -0.146655
v 0.159789 -0.694688 -0.116312
v 0.127404 -0.697384 -0.131579
v 0.112622 -0.688854 -0.133361
v 0.120894 -0.691356 -0.113494
v 0.177924 -0.672364 -0.125873
v 0.187478 -0.691612 -0.084485
v 0.153280 -0.665277 -0.232236
v 0.164695 -0.635679 -0.260730
v 0.196651 -0.612393 -0.238597
v 0.289130 -0.511473 -0.365533
v 0.310495 -0.504449 -0.364183
v 0.282453 -0.537039 -0.344413
v 0.270076 -0.512126 -0.375763
v 0.235347 -0.551041 -0.350790
v 0.234420 -0.521075 -0.383060
v 0.277527 -0.569472 -0.326546
v 0.308956 -0.536301 -0.322358
v 0.321678 -0.533908 -0.288915
v 0.303834 -0.561422 -0.294774
v 0.326157 -0.521400 -0.317790
v 0.280199 -0.583811 -0.311329
v 0.323923 -0.512768 -0.336969
v 0.347216 -0.505327 -0.323512
v 0.342777 -0.495676 -0.352996
v 0.255894 -0.588423 -0.308283
v 0.220348 -0.565700 -0.337125
v 0.216420 -0.547115 -0.367894
v 0.199241 -0.559074 -0.358878
v 0.207794 -0.575685 -0.318249
v 0.166615 -0.583642 -0.319483
v 0.194575 -0.565021 -0.340349
v 0.303643 -0.560353 -0.278682
v 0.282725 -0.587525 -0.285514
v 0.342058 -0.513322 -0.288191
v 0.325134 -0.522991 -0.262055
v 0.299453 -0.557419 -0.254100
v 0.331417 -0.518425 -0.238569
v 0.349547 -0.503306 -0.265480
v 0.349770 -0.505537 -0.230703
v 0.221129 -0.595790 -0.289898
v 0.225649 -0.596478 -0.276456
v 0.191479 -0.609513 -0.281485
v 0.195265 -0.609420 -0.269894
v 0.212145 -0.590067 -0.299663
v 0.182839 -0.605893 -0.289934
v 0.227272 -0.594321 -0.252155
v 0.185286 -0.590841 -0.302589
v 0.274219 -0.579019 -0.259110
v 0.239713 -0.584865 -0.241275
v 0.288327 -0.557964 -0.243093
v 0.312092 -0.541019 -0.226843
v 0.277956 -0.541698 -0.206089
v 0.293943 -0.533542 -0.195120
v 0.332369 -0.531859 -0.202765
v 0.269864 -0.554685 -0.225630
v 0.297576 -0.530473 -0.164185
v 0.266954 -0.540953 -0.171848
v 0.283329 -0.541398 -0.129848
v 0.321742 -0.527358 -0.172092
v 0.244479 -0.570641 -0.219928
v 0.229815 -0.573551 -0.193420
v 0.220742 -0.583527 -0.162715
v 0.240306 -0.560377 -0.185383
v 0.253014 -0.552873 -0.145799
v 0.220558 -0.583496 -0.160686
v 0.229440 -0.574210 -0.191023
v 0.132509 -0.675122 -0.275541
v 0.127878 -0.684108 -0.254286
v 0.105549 -0.682889 -0.277587
v 0.112998 -0.668216 -0.294435
v 0.087747 -0.662967 -0.293922
v 0.151256 -0.659360 -0.256806
v 0.165708 -0.630798 -0.276920
v 0.136332 -0.648916 -0.292348
v 0.162671 -0.616508 -0.289834
v 0.131669 -0.629070 -0.304190
v 0.076884 -0.643303 -0.294900
v 0.094193 -0.616428 -0.311061
v 0.109896 -0.636694 -0.308268
v 0.122384 -0.593837 -0.343345
v 0.107758 -0.592427 -0.335705
v 0.133907 -0.599337 -0.329998
v 0.092145 -0.559202 -0.350819
v 0.080434 -0.580768 -0.316890
v 0.063327 -0.564960 -0.319706
v 0.065591 -0.544606 -0.346387
v 0.068726 -0.613790 -0.296294
v 0.039164 -0.581955 -0.298605
v 0.035309 -0.539561 -0.337336
v 0.008902 -0.554109 -0.318377
v 0.041600 -0.630079 -0.271301
v 0.030746 -0.598250 -0.280767
v 0.020182 -0.570069 -0.300384
v 0.047530 -0.703993 -0.234566
v 0.066198 -0.700571 -0.263851
v 0.085741 -0.709818 -0.245491
v 0.106979 -0.699672 -0.244781
v 0.088825 -0.697792 -0.265786
v 0.062058 -0.681543 -0.276112
v 0.077736 -0.711427 -0.225946
v 0.053344 -0.696303 -0.209381
v 0.053245 -0.671775 -0.181686
v 0.037187 -0.662588 -0.190027
v 0.040255 -0.690618 -0.218739
v 0.044851 -0.654502 -0.155464
v 0.017461 -0.628125 -0.199918
v 0.021791 -0.652333 -0.236051
v 0.044836 -0.683997 -0.264454
v 0.033260 -0.679334 -0.243597
v 0.026401 -0.638507 -0.252636
v 0.004611 -0.628019 -0.237019
v 0.020768 -0.601020 -0.267889
v 0.016666 -0.578223 -0.287794
v 0.021368 -0.600259 -0.268973
v -0.016044 -0.557099 -0.294263
v 0.337949 -0.345102 -0.363893
v 0.324425 -0.319559 -0.367220
v 0.364864 -0.332568 -0.339083
v 0.359128 -0.280599 -0.327158
v 0.338782 -0.257145 -0.344001
v 0.354408 -0.343917 -0.352885
v 0.377858 -0.376016 -0.356349
v 0.363229 -0.372975 -0.366321
v 0.371382 -0.321817 -0.324339
v 0.377711 -0.358079 -0.329672
v 0.384038 -0.359689 -0.308138
v 0.389278 -0.333120 -0.286657
v 0.400379 -0.307753 -0.270834
v 0.393842 -0.299931 -0.281724
v 0.416700 -0.280118 -0.263308
v 0.381252 -0.316328 -0.301471
v 0.410098 -0.243706 -0.270126
v 0.387083 -0.265116 -0.283547
v 0.387591 -0.231109 -0.292541
v 0.413373 -0.206578 -0.285357
v 0.366885 -0.273393 -0.309792
v 0.370968 -0.208717 -0.338700
v 0.363678 -0.229957 -0.331262
v 0.386415 -0.206735 -0.313648
v 0.384934 -0.186186 -0.347782
v 0.235014 -0.383400 -0.474730
v 0.222446 -0.399989 -0.497212
v 0.206067 -0.362598 -0.508179
v 0.219440 -0.349959 -0.486849
v 0.191948 -0.407152 -0.505644
v 0.180734 -0.373737 -0.514371
v 0.215236 -0.418964 -0.498965
v 0.158690 -0.377680 -0.514498
v 0.252809 -0.406506 -0.463288
v 0.261522 -0.398093 -0.448547
v 0.275934 -0.413687 -0.446975
v 0.251449 -0.430329 -0.461150
v 0.230263 -0.417175 -0.486074
v 0.283210 -0.430622 -0.442200
v 0.202308 -0.430087 -0.495672
v 0.230264 -0.453656 -0.458382
v 0.199027 -0.452707 -0.470931
v 0.208407 -0.474482 -0.449118
v 0.160558 -0.415114 -0.503541
v 0.171175 -0.450610 -0.482404
v 0.127953 -0.436908 -0.497008
v 0.182521 -0.484964 -0.456479
v 0.138304 -0.410675 -0.512409
v 0.113702 -0.409967 -0.526085
v 0.132993 -0.379793 -0.523289
v 0.302340 -0.486858 -0.406319
v 0.271910 -0.495420 -0.413794
v 0.274207 -0.453023 -0.443126
v 0.304357 -0.471856 -0.425724
v 0.269655 -0.479406 -0.435599
v 0.299939 -0.448398 -0.435673
v 0.252156 -0.476016 -0.440663
v 0.235205 -0.482708 -0.437029
v 0.241753 -0.496566 -0.426584
v 0.205589 -0.515680 -0.428724
v 0.199712 -0.503711 -0.438583
v 0.238323 -0.506694 -0.410445
v 0.209756 -0.522129 -0.413409
v 0.334735 -0.485585 -0.401980
v 0.370070 -0.419319 -0.410837
v 0.387939 -0.447141 -0.401159
v 0.356929 -0.447626 -0.426714
v 0.362399 -0.472787 -0.402858
v 0.364189 -0.488191 -0.365529
v 0.347706 -0.423762 -0.429474
v 0.349239 -0.400960 -0.410786
v 0.345199 -0.471908 -0.421307
v 0.326586 -0.444040 -0.434255
v 0.320179 -0.386458 -0.406801
v 0.323557 -0.376982 -0.397658
v 0.311783 -0.351906 -0.386434
v 0.323891 -0.348460 -0.378115
v 0.289444 -0.342369 -0.390383
v 0.296595 -0.371513 -0.401525
v 0.273734 -0.367697 -0.412695
v 0.260595 -0.347709 -0.411268
v 0.350663 -0.376777 -0.377246
v 0.302573 -0.419528 -0.436550
v 0.300081 -0.405302 -0.429612
v 0.245158 -0.367511 -0.444686
v 0.280906 -0.390183 -0.427207
v 0.409108 -0.445610 -0.380241
v 0.393036 -0.472261 -0.382248
v 0.387960 -0.479359 -0.370784
v 0.394409 -0.484627 -0.331516
v 0.380769 -0.397657 -0.386112
v 0.397467 -0.421286 -0.393128
v 0.399489 -0.402290 -0.367867
v 0.420858 -0.432545 -0.336680
v 0.411069 -0.427187 -0.374330
v 0.410533 -0.409472 -0.329068
v 0.414205 -0.458588 -0.345256
v 0.389535 -0.386638 -0.345427
v 0.397691 -0.389376 -0.313210
v 0.394317 -0.370076 -0.296213
v 0.412286 -0.371374 -0.272904
v 0.415605 -0.356355 -0.261439
v 0.410474 -0.333029 -0.260000
v 0.394429 -0.368578 -0.294195
v 0.408297 -0.336021 -0.262326
v 0.369190 -0.498245 -0.292832
v 0.423171 -0.399892 -0.285651
v 0.432446 -0.420025 -0.291129
v 0.424297 -0.367490 -0.258594
v 0.434246 -0.392190 -0.245153
v 0.458126 -0.390757 -0.213823
v 0.435648 -0.335256 -0.242324
v 0.464204 -0.351129 -0.205621
v 0.454028 -0.331345 -0.220535
v 0.491233 -0.331641 -0.193278
v 0.416867 -0.483412 -0.299373
v 0.432999 -0.465223 -0.304337
v 0.436155 -0.444479 -0.307878
v 0.436103 -0.444486 -0.275141
v 0.441140 -0.412264 -0.248841
v 0.453991 -0.395449 -0.217273
v 0.483577 -0.375646 -0.192677
v 0.452827 -0.409344 -0.198354
v 0.431857 -0.458429 -0.274304
v 0.438589 -0.421741 -0.226532
v 0.496288 -0.402567 -0.156084
v 0.502455 -0.382697 -0.168912
v 0.419475 -0.465674 -0.243597
v 0.425799 -0.444809 -0.218458
v 0.429683 -0.447384 -0.186957
v 0.459385 -0.408564 -0.182694
v 0.444578 -0.442634 -0.163837
v 0.409829 -0.480146 -0.235975
v 0.420159 -0.478834 -0.280642
v 0.416865 -0.477086 -0.208748
v 0.397907 -0.486043 -0.246836
v 0.398133 -0.488978 -0.282936
v 0.399252 -0.493818 -0.210977
v 0.376845 -0.490181 -0.252179
v 0.375634 -0.495689 -0.222422
v 0.135484 -0.472364 -0.480537
v 0.157476 -0.494614 -0.464506
v 0.131762 -0.501319 -0.466996
v 0.107229 -0.455781 -0.497758
v 0.084223 -0.448987 -0.515225
v 0.092207 -0.437822 -0.519610
v 0.087544 -0.522282 -0.446896
v 0.098829 -0.513683 -0.458739
v 0.100008 -0.526003 -0.450789
v 0.085672 -0.531672 -0.427468
v 0.110867 -0.496411 -0.468892
v 0.089399 -0.473726 -0.487440
v 0.052390 -0.510990 -0.428299
v 0.023359 -0.491729 -0.436139
v 0.059833 -0.479622 -0.466303
v 0.021456 -0.477523 -0.450418
v 0.023558 -0.460906 -0.477303
v 0.014042 -0.510875 -0.411644
v 0.062962 -0.526393 -0.405057
v 0.033066 -0.520384 -0.397790
v 0.086646 -0.491668 -0.472105
v 0.074640 -0.488822 -0.468362
v 0.063377 -0.464044 -0.506161
v 0.066982 -0.453915 -0.521096
v 0.035416 -0.453853 -0.505337
v 0.135725 -0.527985 -0.460554
v 0.120456 -0.551400 -0.444541
v 0.094469 -0.543294 -0.422337
v 0.163418 -0.538109 -0.453796
v 0.173680 -0.551890 -0.437502
v 0.199703 -0.544721 -0.388911
v 0.164243 -0.566293 -0.399242
v 0.181381 -0.559563 -0.379066
v 0.164188 -0.559146 -0.438685
v 0.166783 -0.567709 -0.353216
v 0.107051 -0.557850 -0.399994
v 0.130797 -0.571991 -0.395037
v 0.112438 -0.571441 -0.368581
v 0.144171 -0.577213 -0.364296
v 0.116093 -0.561910 -0.424416
v 0.146375 -0.568496 -0.432372
v 0.092397 -0.546836 -0.382605
v 0.059020 -0.529478 -0.375021
v 0.137895 -0.543340 -0.457263
v -0.040019 -0.478261 -0.448151
v -0.015762 -0.493835 -0.435203
v -0.033849 -0.508907 -0.422191
v -0.054412 -0.491558 -0.436376
v -0.013296 -0.521020 -0.401629
v -0.007012 -0.465140 -0.469983
v -0.021800 -0.457728 -0.475823
v 0.000616 -0.452728 -0.499882
v -0.014292 -0.448117 -0.501094
v -0.038436 -0.463582 -0.458854
v -0.073955 -0.512886 -0.426086
v -0.061798 -0.536670 -0.409948
v -0.077856 -0.531183 -0.415778
v -0.065971 -0.472776 -0.439341
v -0.065679 -0.543621 -0.397608
v -0.053783 -0.544290 -0.379816
v -0.063680 -0.436054 -0.464918
v -0.051996 -0.438775 -0.472693
v -0.032995 -0.441712 -0.483512
v -0.019626 -0.529887 -0.373693
v 0.015014 -0.525565 -0.363762
v -0.009914 -0.544440 -0.333824
v -0.034213 -0.542284 -0.348866
v -0.033117 -0.545959 -0.315388
v 0.169697 -0.344605 -0.533014
v 0.198250 -0.325977 -0.529177
v 0.215281 -0.311023 -0.501839
v 0.180872 -0.326412 -0.539756
v 0.137535 -0.348887 -0.539731
v 0.129293 -0.324197 -0.551360
v 0.110992 -0.352237 -0.553484
v 0.129674 -0.309209 -0.552541
v 0.195096 -0.267059 -0.520350
v 0.188136 -0.243414 -0.528209
v 0.203063 -0.240787 -0.501110
v 0.208952 -0.267176 -0.496436
v 0.207123 -0.306669 -0.521980
v 0.202237 -0.216563 -0.507544
v 0.174725 -0.282078 -0.547187
v 0.182892 -0.270712 -0.538534
v 0.164656 -0.254343 -0.562923
v 0.172043 -0.245598 -0.555077
v 0.158509 -0.284790 -0.552319
v 0.152225 -0.259121 -0.566581
v 0.185136 -0.214316 -0.542407
v 0.126855 -0.280107 -0.562327
v 0.244345 -0.272206 -0.416576
v 0.251493 -0.293806 -0.410309
v 0.223130 -0.297228 -0.451839
v 0.222822 -0.254361 -0.453020
v 0.242864 -0.247178 -0.423703
v 0.216510 -0.278600 -0.467637
v 0.229335 -0.325137 -0.444115
v 0.219351 -0.329999 -0.476612
v 0.246028 -0.320759 -0.417598
v 0.241504 -0.346350 -0.432419
v 0.111302 -0.372739 -0.539542
v 0.223530 -0.227658 -0.478515
v 0.229523 -0.235755 -0.451627
v 0.225445 -0.345272 -0.467899
v -0.037110 -0.211195 -0.549529
v -0.047543 -0.176326 -0.526478
v -0.034822 -0.176228 -0.551919
v -0.045118 -0.154436 -0.539659
v -0.018502 -0.157959 -0.555523
v -0.012199 -0.194689 -0.578974
v -0.029902 -0.131369 -0.542737
v 0.030313 -0.120703 -0.561997
v 0.004615 -0.147459 -0.558258
v -0.009767 -0.115334 -0.545151
v 0.019200 -0.098735 -0.555003
v -0.015900 -0.075175 -0.545568
v -0.029313 -0.089277 -0.541206
v -0.018102 -0.067375 -0.547881
v -0.022929 -0.246652 -0.563136
v -0.007698 -0.216033 -0.579675
v -0.005060 -0.245951 -0.576397
v 0.011887 -0.239117 -0.579563
v 0.035610 -0.230053 -0.580956
v 0.012714 -0.165540 -0.571970
v 0.035660 -0.146620 -0.575061
v 0.052821 -0.159543 -0.586749
v 0.044445 -0.185675 -0.586860
v -0.030283 -0.250304 -0.549541
v -0.023213 -0.276384 -0.566362
v -0.032926 -0.282933 -0.552850
v -0.040689 -0.265439 -0.522580
v -0.040055 -0.222412 -0.529035
v -0.046467 -0.310199 -0.540325
v 0.033891 -0.205718 -0.584799
v 0.064760 -0.202276 -0.594235
v -0.068486 -0.194929 -0.475509
v -0.053542 -0.194947 -0.499488
v -0.050843 -0.228479 -0.497555
v -0.065819 -0.164143 -0.496564
v -0.047898 -0.247346 -0.509116
v 0.017454 -0.276884 -0.587611
v 0.034648 -0.323063 -0.604928
v -0.000974 -0.288638 -0.587155
v 0.059241 -0.286821 -0.592324
v -0.016085 -0.325117 -0.591932
v -0.036330 -0.313822 -0.573208
v 0.041467 -0.263662 -0.585876
v 0.065855 -0.240737 -0.590778
v 0.032083 -0.360954 -0.613188
v 0.075452 -0.348239 -0.592293
v 0.069839 -0.384722 -0.587947
v 0.057418 -0.372178 -0.604462
v 0.056134 -0.335640 -0.605847
v 0.079185 -0.386479 -0.569956
v 0.093961 -0.364324 -0.561464
v 0.097401 -0.333528 -0.571041
v 0.092970 -0.301320 -0.577029
v 0.073836 -0.293642 -0.593379
v 0.078393 -0.259256 -0.594154
v 0.102233 -0.244103 -0.600039
v 0.085017 -0.300755 -0.585732
v 0.098213 -0.269567 -0.588614
v -0.000887 -0.363735 -0.614993
v -0.012808 -0.348359 -0.604279
v -0.020752 -0.387872 -0.610748
v -0.049619 -0.356978 -0.597718
v -0.064531 -0.369883 -0.591322
v -0.031636 -0.415111 -0.592026
v -0.051670 -0.402237 -0.585954
v -0.028545 -0.426045 -0.563203
v -0.048403 -0.413800 -0.555470
v -0.061529 -0.402490 -0.574904
v -0.023457 -0.428117 -0.536828
v -0.052707 -0.338931 -0.582502
v -0.062328 -0.339254 -0.564681
v -0.043772 -0.312915 -0.557950
v -0.070043 -0.356544 -0.574522
v -0.079905 -0.354494 -0.536688
v -0.070242 -0.337721 -0.536986
v -0.085506 -0.378866 -0.537099
v -0.073822 -0.381598 -0.568627
v -0.105828 -0.379545 -0.499817
v -0.129220 -0.377165 -0.484469
v -0.102026 -0.362137 -0.502578
v -0.075670 -0.405965 -0.505920
v -0.058848 -0.416938 -0.497972
v -0.062613 -0.405495 -0.532146
v -0.046354 -0.417299 -0.518718
v -0.029121 -0.431486 -0.508221
v 0.025942 -0.453267 -0.600439
v 0.017429 -0.429393 -0.622346
v 0.042872 -0.443232 -0.607411
v -0.002895 -0.406044 -0.618688
v -0.014776 -0.430737 -0.600719
v -0.011508 -0.442299 -0.570238
v 0.023891 -0.407222 -0.626814
v 0.005052 -0.441308 -0.611417
v -0.005046 -0.448030 -0.589170
v 0.056316 -0.421542 -0.608752
v 0.050944 -0.400410 -0.613592
v 0.004352 -0.452598 -0.584644
v 0.020972 -0.457572 -0.579991
v 0.008980 -0.448931 -0.531782
v -0.007430 -0.443552 -0.534293
v 0.039973 -0.453388 -0.556288
v 0.048909 -0.448436 -0.579400
v 0.052427 -0.451224 -0.543807
v 0.061748 -0.433007 -0.585021
v 0.065979 -0.440879 -0.550391
v 0.089416 -0.412302 -0.546684
v 0.074246 -0.413108 -0.570204
v 0.039474 -0.424570 -0.619908
v -0.094662 -0.170741 -0.460634
v -0.104361 -0.132323 -0.473027
v -0.085294 -0.148270 -0.485067
v -0.123076 -0.147409 -0.448575
v -0.082678 -0.207400 -0.459473
v -0.102433 -0.212819 -0.445168
v -0.114774 -0.215902 -0.436567
v -0.132087 -0.189186 -0.433780
v 0.120457 -0.123922 -0.605262
v 0.096944 -0.143592 -0.613090
v 0.082620 -0.117862 -0.600435
v 0.063151 -0.129853 -0.592536
v 0.073594 -0.072346 -0.577167
v 0.043462 -0.071228 -0.572886
v 0.056239 -0.039797 -0.572527
v 0.096389 -0.042982 -0.574815
v 0.107570 -0.086536 -0.587623
v 0.085635 -0.011151 -0.574662
v 0.023914 -0.047781 -0.571101
v 0.055456 -0.094594 -0.578738
v 0.011540 -0.072468 -0.554504
v 0.113597 -0.061816 -0.582501
v 0.137749 -0.088696 -0.586766
v 0.126240 -0.105777 -0.592785
v 0.122661 -0.027897 -0.584297
v 0.189445 -0.133687 -0.551195
v 0.214152 -0.112632 -0.521592
v 0.211185 -0.149687 -0.531471
v 0.232602 -0.141665 -0.513038
v 0.218464 -0.162611 -0.522250
v 0.215439 -0.175312 -0.517894
v 0.182003 -0.195744 -0.569248
v 0.184873 -0.174604 -0.576992
v 0.201849 -0.197318 -0.519846
v 0.221473 -0.191767 -0.495757
v 0.170870 -0.121148 -0.575475
v 0.189912 -0.092923 -0.549643
v 0.116111 -0.160492 -0.631721
v 0.104079 -0.173516 -0.628416
v 0.147143 -0.124609 -0.601533
v 0.080272 -0.193829 -0.606465
v 0.144658 -0.161170 -0.633989
v 0.167156 -0.168271 -0.622026
v 0.140302 -0.184500 -0.639959
v 0.156829 -0.098781 -0.583316
v 0.160709 -0.073901 -0.576254
v 0.140708 -0.055354 -0.580514
v 0.118111 -0.184853 -0.639140
v 0.166887 -0.130036 -0.588719
v 0.167309 -0.102232 -0.579184
v 0.091298 -0.227069 -0.604411
v 0.174177 -0.189911 -0.609710
v 0.169178 -0.221120 -0.575836
v 0.125060 -0.212754 -0.625410
v 0.147646 -0.208418 -0.625985
v 0.117272 -0.242642 -0.596991
v 0.118695 -0.258119 -0.580447
v 0.145717 -0.236294 -0.587502
v 0.166095 -0.186778 -0.624997
v 0.161815 -0.212358 -0.608176
v 0.160625 -0.231235 -0.583424
v -0.098446 -0.105734 -0.496427
v -0.085357 -0.102608 -0.524171
v -0.086496 -0.128551 -0.506990
v -0.091385 -0.077743 -0.502199
v -0.060276 -0.131262 -0.532011
v -0.065079 -0.150404 -0.514126
v -0.048436 -0.101929 -0.538545
v -0.078562 -0.094038 -0.527798
v -0.067753 -0.062450 -0.536084
v -0.046811 -0.068452 -0.543483
v -0.045426 -0.041065 -0.555567
v -0.063720 -0.019909 -0.559628
v -0.077617 -0.052603 -0.517138
v -0.071795 -0.013401 -0.540632
v -0.074958 -0.024503 -0.510362
v 0.208733 -0.048519 -0.552699
v 0.215030 -0.084075 -0.526668
v 0.197829 -0.035596 -0.567385
v 0.182709 -0.001279 -0.582316
v 0.193128 0.006900 -0.575710
v 0.175629 -0.038512 -0.574858
v 0.169151 -0.004832 -0.585845
v 0.211795 0.018148 -0.558350
v 0.142984 -0.015606 -0.588124
v 0.235870 -0.066801 -0.510452
v 0.232422 -0.098540 -0.510494
v 0.231660 -0.026132 -0.530810
v 0.250439 -0.029724 -0.508375
v 0.181462 -0.075244 -0.567119
v 0.224848 -0.007437 -0.545290
v 0.252325 -0.004983 -0.525999
v 0.246276 0.008032 -0.535990
v 0.233145 0.025279 -0.545815
v 0.157435 -0.097910 -0.583138
v 0.045289 0.000448 -0.579472
v 0.009143 -0.029346 -0.574605
v 0.006619 0.004052 -0.586865
v 0.006157 0.028506 -0.601734
v 0.048918 0.067485 -0.617510
v 0.018238 0.058818 -0.611002
v 0.060653 0.043105 -0.600483
v 0.096158 0.047430 -0.607773
v 0.073431 0.026654 -0.588438
v -0.030021 0.022227 -0.614605
v -0.035870 0.054826 -0.616858
v 0.001577 0.071521 -0.612216
v -0.043455 0.077639 -0.600164
v -0.011248 0.083587 -0.601321
v 0.016656 0.095337 -0.607228
v -0.060636 0.028301 -0.616272
v -0.063781 0.046794 -0.616188
v -0.025919 0.096300 -0.581499
v 0.004598 0.115960 -0.577662
v -0.034826 0.117169 -0.563933
v -0.064228 0.068696 -0.601855
v -0.083586 0.042267 -0.592152
v -0.096254 0.082323 -0.564297
v -0.079393 0.091769 -0.576880
v -0.098624 0.109613 -0.562251
v -0.083578 0.022700 -0.562681
v -0.094410 0.067418 -0.550843
v -0.112612 0.096443 -0.539961
v -0.086046 0.024113 -0.573950
v -0.083447 0.118286 -0.564253
v -0.097682 0.145022 -0.557121
v -0.097978 0.079896 -0.517344
v -0.083618 0.047041 -0.533910
v -0.058442 0.098950 -0.577485
v -0.072166 0.125287 -0.562884
v -0.071858 0.007505 -0.587455
v -0.044764 0.007630 -0.605785
v -0.044589 -0.020210 -0.571765
v -0.070667 0.020974 -0.604319
v -0.077937 0.016726 -0.524114
v -0.014887 -0.008381 -0.586113
v 0.166891 0.160491 -0.525156
v 0.133387 0.194337 -0.551933
v 0.146370 0.199756 -0.515615
v 0.107990 0.222596 -0.544203
v 0.155130 0.209208 -0.486809
v 0.163480 0.194688 -0.491348
v 0.173290 0.214915 -0.465414
v 0.187651 0.205232 -0.461680
v 0.186513 0.172083 -0.484256
v 0.220176 0.167198 -0.466800
v 0.146895 0.230289 -0.467575
v 0.128310 0.235038 -0.482734
v 0.115702 0.230479 -0.520765
v 0.099662 0.259080 -0.524786
v 0.101235 0.260799 -0.518754
v 0.115161 0.248842 -0.491261
v 0.174806 0.168508 -0.502443
v 0.203841 0.152534 -0.491710
v 0.185027 0.150206 -0.513471
v 0.129011 0.188402 -0.568758
v 0.153544 0.160158 -0.573699
v 0.133204 0.163083 -0.598999
v 0.098372 0.178502 -0.603551
v 0.113518 0.192024 -0.575493
v 0.098196 0.188522 -0.586357
v 0.096857 0.220257 -0.559676
v 0.084820 0.249909 -0.553439
v 0.094196 0.253401 -0.541267
v 0.184365 0.129798 -0.551549
v 0.164020 0.144582 -0.585313
v 0.185256 0.140565 -0.534510
v 0.211189 0.133359 -0.515634
v 0.144796 0.152574 -0.606920
v 0.163335 0.139503 -0.610507
v 0.156503 0.124545 -0.630939
v 0.174811 0.128125 -0.594448
v 0.196764 0.104297 -0.574998
v 0.201127 0.118882 -0.542915
v 0.113853 0.126827 -0.662413
v 0.088219 0.115386 -0.661722
v 0.090604 0.131034 -0.661554
v 0.127264 0.156638 -0.625387
v 0.128985 0.140353 -0.646764
v 0.112820 0.162806 -0.627653
v 0.142794 0.100851 -0.648468
v 0.126575 0.080640 -0.647937
v 0.100686 0.099230 -0.659262
v 0.111175 0.066321 -0.633310
v 0.078057 0.085017 -0.641932
v 0.043961 0.094927 -0.627072
v 0.067203 0.111740 -0.648166
v 0.041589 0.113065 -0.617562
v 0.069113 0.136514 -0.644000
v 0.027452 0.121444 -0.592550
v 0.068187 0.151120 -0.625170
v 0.081640 0.177955 -0.603311
v 0.089204 0.160101 -0.634996
v 0.079146 0.210515 -0.576667
v 0.106490 0.153102 -0.649105
v 0.060022 0.181489 -0.569529
v 0.050051 0.210759 -0.549586
v 0.020920 0.210343 -0.535364
v 0.023694 0.183563 -0.545170
v 0.065959 0.165005 -0.592571
v 0.072656 0.239868 -0.565077
v 0.047668 0.142144 -0.602560
v 0.025273 0.145041 -0.578482
v -0.003284 0.152049 -0.559354
v 0.036344 0.155797 -0.572128
v -0.005925 0.154198 -0.557267
v 0.189275 0.107991 -0.601039
v 0.183223 0.100320 -0.628645
v 0.177876 0.076801 -0.642404
v 0.149547 0.061238 -0.643714
v 0.141917 0.042825 -0.630011
v 0.169537 0.052216 -0.637098
v 0.178334 0.030768 -0.607427
v 0.160753 0.022842 -0.609140
v 0.185088 0.052878 -0.624707
v 0.189508 0.034242 -0.595480
v 0.212253 0.054400 -0.578650
v 0.107513 0.015272 -0.588891
v 0.130946 0.031533 -0.612262
v 0.197793 0.076258 -0.616136
v 0.216244 0.070703 -0.582845
v 0.233889 0.054696 -0.561603
v 0.259113 0.063429 -0.548349
v 0.212301 0.086513 -0.578930
v 0.239601 0.077963 -0.555342
v 0.223481 0.104427 -0.538905
v 0.248829 0.092766 -0.534426
v 0.129670 0.004358 -0.595226
v 0.139365 -0.048468 -0.581824
v -0.056718 0.291610 -0.514076
v -0.075829 0.269159 -0.516463
v -0.061466 0.304027 -0.494504
v -0.094731 0.270462 -0.492096
v -0.100795 0.252759 -0.517607
v -0.079166 0.299755 -0.467124
v -0.137754 0.263703 -0.468580
v -0.164513 0.264885 -0.463971
v -0.159272 0.238335 -0.500753
v -0.176929 0.250246 -0.479470
v -0.125511 0.241034 -0.526100
v -0.129203 0.232395 -0.539583
v -0.134446 0.208243 -0.555025
v -0.169984 0.212586 -0.534410
v -0.116095 0.178866 -0.559896
v -0.143089 0.164634 -0.558364
v -0.121776 0.205163 -0.561303
v -0.166947 0.232569 -0.503703
v -0.123445 0.139247 -0.554334
v -0.093591 0.188552 -0.558065
v -0.084675 0.157057 -0.555793
v -0.056779 0.150856 -0.551826
v -0.029769 0.137691 -0.556387
v -0.103785 0.229130 -0.546659
v -0.066810 0.226018 -0.537446
v -0.084328 0.205900 -0.551586
v -0.082661 0.244023 -0.533307
v -0.052222 0.249764 -0.531343
v -0.024616 0.303023 -0.525283
v -0.026078 0.270865 -0.531473
v -0.046917 0.202648 -0.534083
v -0.027004 0.228566 -0.527214
v 0.004165 0.247527 -0.528606
v -0.007770 0.197657 -0.532847
v -0.184672 0.243130 -0.485354
v -0.062312 0.181087 -0.549000
v -0.033615 0.184594 -0.539222
v -0.031731 0.164981 -0.550331
v -0.158648 0.196741 -0.554926
v -0.165797 0.184443 -0.558679
v -0.197618 0.165905 -0.527107
v -0.205744 0.151906 -0.494847
v -0.212847 0.165940 -0.495754
v -0.183866 0.144993 -0.535696
v -0.169426 0.131415 -0.514958
v -0.165847 0.144159 -0.546307
v -0.132414 0.123257 -0.547356
v -0.136305 0.116791 -0.528689
v -0.177987 0.164553 -0.551997
v -0.120026 0.103981 -0.508131
v -0.146616 0.119725 -0.499867
v -0.186483 0.125492 -0.449776
v -0.159262 0.106112 -0.439880
v -0.160199 0.119497 -0.463292
v -0.168804 0.129421 -0.484545
v -0.185149 0.207922 -0.530806
v -0.191049 0.192186 -0.536348
v -0.229982 0.206107 -0.492892
v -0.207191 0.188847 -0.513966
v -0.221662 0.193052 -0.498996
v -0.238740 0.204091 -0.488155
v -0.110446 0.082881 -0.481111
v -0.133766 0.100815 -0.472282
v 0.160907 0.393862 -0.368923
v 0.140854 0.405779 -0.389113
v 0.155636 0.418002 -0.361275
v 0.143503 0.369006 -0.394546
v 0.125921 0.446020 -0.378751
v 0.175980 0.394185 -0.355875
v 0.190228 0.412448 -0.338682
v 0.215219 0.392368 -0.338760
v 0.191397 0.367446 -0.352867
v 0.160188 0.354020 -0.381188
v 0.196819 0.333476 -0.364780
v 0.173638 0.324326 -0.392230
v 0.226680 0.321430 -0.357501
v 0.207411 0.302447 -0.381158
v 0.142560 0.344991 -0.413818
v 0.215659 0.352540 -0.348732
v 0.185489 0.291731 -0.410655
v 0.159312 0.320715 -0.416489
v 0.153442 0.296795 -0.434818
v 0.209027 0.287994 -0.395754
v 0.215130 0.273009 -0.405018
v 0.133690 0.314706 -0.448666
v 0.136958 0.338324 -0.434026
v 0.131193 0.368311 -0.418069
v 0.164119 0.282175 -0.430950
v 0.200082 0.269666 -0.417128
v 0.188896 0.258874 -0.429063
v 0.125149 0.278354 -0.459592
v 0.106988 0.313728 -0.483469
v 0.110539 0.325766 -0.479779
v 0.115004 0.399792 -0.450474
v 0.091789 0.422441 -0.459384
v 0.104328 0.430968 -0.434152
v 0.123220 0.423532 -0.414170
v 0.127537 0.400495 -0.419736
v 0.094641 0.449770 -0.429753
v 0.116780 0.448504 -0.400322
v 0.114234 0.481964 -0.388569
v 0.092402 0.527502 -0.379753
v 0.102343 0.523175 -0.364835
v 0.100020 0.489435 -0.405238
v 0.122672 0.488506 -0.347821
v 0.114616 0.522168 -0.336937
v 0.064536 0.523166 -0.401149
v 0.061841 0.543660 -0.392765
v 0.068281 0.498860 -0.413149
v 0.044152 0.522501 -0.413097
v 0.047171 0.489689 -0.422784
v 0.072782 0.458701 -0.434795
v 0.152210 0.440562 -0.342618
v 0.124442 0.468747 -0.367082
v 0.135356 0.506629 -0.319491
v 0.150430 0.464222 -0.321056
v 0.165482 0.483939 -0.297149
v 0.158261 0.521943 -0.295758
v 0.129599 0.534707 -0.314452
v 0.150537 0.517270 -0.302430
v 0.188459 0.445107 -0.307523
v 0.190905 0.475096 -0.288406
v 0.093016 0.414391 -0.469822
v 0.048166 0.418289 -0.497283
v 0.060892 0.435298 -0.467597
v 0.030857 0.448634 -0.457823
v 0.045273 0.460307 -0.443974
v 0.028808 0.489907 -0.430760
v 0.107304 0.390155 -0.489485
v 0.077242 0.403521 -0.499749
v 0.085460 0.376731 -0.524550
v 0.118743 0.373903 -0.467617
v 0.123013 0.358366 -0.455623
v 0.113142 0.353833 -0.486865
v 0.101116 0.338144 -0.509408
v 0.099648 0.353368 -0.517181
v 0.118364 0.335498 -0.470440
v 0.060318 0.400688 -0.524006
v 0.039865 0.385959 -0.548882
v 0.036450 0.414291 -0.516610
v 0.066564 0.372923 -0.549938
v -0.026715 0.405880 -0.523250
v -0.012575 0.432273 -0.483740
v -0.003341 0.426739 -0.508549
v 0.000635 0.450076 -0.473499
v -0.002410 0.476643 -0.452702
v -0.016001 0.445848 -0.459741
v 0.016313 0.435204 -0.485469
v -0.011781 0.407006 -0.537846
v 0.009211 0.412373 -0.537812
v -0.024495 0.420445 -0.482440
v 0.015045 0.365645 -0.557237
v -0.016525 0.395523 -0.543951
v -0.000754 0.345122 -0.547280
v -0.018134 0.360895 -0.540123
v -0.011140 0.326102 -0.533662
v -0.038745 0.389449 -0.508862
v -0.032987 0.405799 -0.481246
v -0.030006 0.430647 -0.457476
v -0.032393 0.419000 -0.463664
v -0.044498 0.417257 -0.426187
v -0.070165 0.389465 -0.401743
v -0.052609 0.387986 -0.426064
v -0.036049 0.399876 -0.459676
v -0.035819 0.386080 -0.523768
v -0.056850 0.352269 -0.464226
v -0.044203 0.370391 -0.490536
v -0.043058 0.346744 -0.500726
v -0.062891 0.325053 -0.468088
v -0.086308 0.333973 -0.436534
v -0.096707 0.305055 -0.445180
v -0.031653 0.343023 -0.522148
v -0.044607 0.315738 -0.514879
v -0.096056 0.337470 -0.423173
v -0.049080 0.365548 -0.467892
v -0.052946 0.373250 -0.440315
v -0.079414 0.358959 -0.416733
v -0.061885 0.355655 -0.448600
v 0.085812 0.343012 -0.562239
v 0.052415 0.367368 -0.561327
v 0.030041 0.349760 -0.568411
v 0.031035 0.329861 -0.571858
v 0.059110 0.337812 -0.575451
v 0.093036 0.322912 -0.542270
v 0.060674 0.288007 -0.564281
v 0.054277 0.278151 -0.559487
v 0.031298 0.306610 -0.562432
v 0.075303 0.318131 -0.564881
v 0.077607 0.282778 -0.554631
v 0.031011 0.274477 -0.542763
v 0.051044 0.254459 -0.549404
v 0.034182 0.239735 -0.537290
v 0.089081 0.284818 -0.539762
v 0.092692 0.295957 -0.524627
v 0.100778 0.281768 -0.501294
v 0.001694 0.305635 -0.542797
v 0.009132 0.292203 -0.543755
v 0.108037 0.292589 -0.482556
v 0.115803 0.266743 -0.478407
v 0.129337 0.273101 -0.458571
v 0.112117 0.565012 -0.331066
v 0.094969 0.572896 -0.359669
v 0.100477 0.592840 -0.331119
v 0.046209 0.600539 -0.377677
v 0.064121 0.618338 -0.335772
v 0.074666 0.592536 -0.361316
v 0.078084 0.563304 -0.376981
v 0.053416 0.567479 -0.392964
v 0.084158 0.574667 -0.369541
v 0.080335 0.610656 -0.334522
v 0.127992 0.567259 -0.312955
v 0.138782 0.580882 -0.298155
v 0.158150 0.567535 -0.291486
v 0.149054 0.543716 -0.296467
v 0.137644 0.602458 -0.288085
v 0.170001 0.581800 -0.281956
v 0.096479 0.635693 -0.304863
v 0.045460 0.632487 -0.320555
v 0.078861 0.648016 -0.291328
v 0.026840 0.628675 -0.298649
v 0.047852 0.638681 -0.278095
v 0.088634 0.644915 -0.293536
v 0.006807 0.614498 -0.273367
v 0.108065 0.612989 -0.312215
v 0.083069 0.646055 -0.267566
v 0.117726 0.639068 -0.252105
v 0.130262 0.630811 -0.261685
v 0.120474 0.638256 -0.226788
v 0.157345 0.620238 -0.254220
v 0.133117 0.618187 -0.278723
v 0.165428 0.609679 -0.266358
v 0.172273 0.596338 -0.274879
v 0.086920 0.632152 -0.226280
v 0.064911 0.636024 -0.233892
v 0.036939 0.631989 -0.256704
v -0.004500 0.624973 -0.323972
v 0.004035 0.629281 -0.342865
v -0.007814 0.623846 -0.366185
v -0.035068 0.612667 -0.355019
v 0.026359 0.629860 -0.341721
v 0.015304 0.620400 -0.376067
v 0.044905 0.613156 -0.360593
v 0.007450 0.620653 -0.296727
v -0.033797 0.607833 -0.324286
v -0.011853 0.597485 -0.430436
v -0.032089 0.606467 -0.417022
v 0.007476 0.609054 -0.414575
v -0.019841 0.623974 -0.390549
v 0.024817 0.604041 -0.402655
v 0.000269 0.619311 -0.400470
v 0.032258 0.573708 -0.415417
v 0.030379 0.545928 -0.419010
v -0.038594 0.544646 -0.425200
v -0.040354 0.581447 -0.428731
v -0.055644 0.590717 -0.405100
v 0.019544 0.584144 -0.426799
v -0.064662 0.596527 -0.369511
v -0.042230 0.612815 -0.390620
v 0.011124 0.557828 -0.431804
v 0.017926 0.523045 -0.427136
v -0.008053 0.499602 -0.442123
v -0.009153 0.530282 -0.435148
v 0.047172 0.489691 -0.422784
v -0.016287 0.558372 -0.436572
v -0.007893 0.574739 -0.438348
v 0.020255 0.630207 -0.217250
v 0.009066 0.616992 -0.252561
v 0.040601 0.628670 -0.197340
v 0.011092 0.619542 -0.206864
v 0.014470 0.603229 -0.173160
v 0.033520 0.613944 -0.178651
v 0.018657 0.600073 -0.146508
v 0.059214 0.606766 -0.155236
v 0.070143 0.628637 -0.196495
v 0.093503 0.630991 -0.184925
v 0.121428 0.640899 -0.175789
v 0.065566 0.619071 -0.175877
v -0.018435 0.595854 -0.239668
v -0.004343 0.596720 -0.197326
v -0.044324 0.583908 -0.253396
v -0.041803 0.569241 -0.216745
v -0.024948 0.576253 -0.185886
v -0.054643 0.549060 -0.200440
v -0.027441 0.565461 -0.145609
v -0.037085 0.555334 -0.143417
v -0.046223 0.546127 -0.160791
v -0.049877 0.546966 -0.180841
v 0.286785 0.549461 -0.167234
v 0.296475 0.540133 -0.182140
v 0.299287 0.553132 -0.201663
v 0.292051 0.582557 -0.191275
v 0.296986 0.525917 -0.188831
v 0.268157 0.566687 -0.150180
v 0.289291 0.512580 -0.235277
v 0.259599 0.539402 -0.121370
v 0.278370 0.533990 -0.149773
v 0.286741 0.470899 -0.177257
v 0.290388 0.487833 -0.202567
v 0.282993 0.486639 -0.147064
v 0.286594 0.454247 -0.147965
v 0.292956 0.457375 -0.213045
v 0.299360 0.428604 -0.201216
v 0.284120 0.485776 -0.130063
v 0.293368 0.455418 -0.108239
v 0.284353 0.505184 -0.149580
v 0.296204 0.428662 -0.134410
v 0.277987 0.503606 -0.117104
v 0.291660 0.476789 -0.098181
v 0.308093 0.460497 -0.072626
v 0.314311 0.427356 -0.247678
v 0.293824 0.461763 -0.222653
v 0.331082 0.399174 -0.233962
v 0.389645 0.380721 -0.264466
v 0.349273 0.401767 -0.269212
v 0.374832 0.373435 -0.235753
v 0.316225 0.402687 -0.203568
v 0.333047 0.396114 -0.232493
v 0.292252 0.502779 -0.213000
v 0.293523 0.468938 -0.236007
v 0.304397 0.573351 -0.214662
v 0.300976 0.553525 -0.229956
v 0.297969 0.601001 -0.214559
v 0.278568 0.609070 -0.173676
v 0.285282 0.618110 -0.235631
v 0.270114 0.611943 -0.266510
v 0.233677 0.618499 -0.257484
v 0.295611 0.606655 -0.236567
v 0.257780 0.606205 -0.272575
v 0.243048 0.574135 -0.281540
v 0.202875 0.590833 -0.274000
v 0.186780 0.568816 -0.279680
v 0.199552 0.609882 -0.259169
v 0.274170 0.558415 -0.273770
v 0.266432 0.518696 -0.269856
v 0.249162 0.522988 -0.273408
v 0.251014 0.494953 -0.275908
v 0.265723 0.477669 -0.278921
v 0.293593 0.552051 -0.252185
v 0.278589 0.517015 -0.256964
v 0.274470 0.481133 -0.266813
v 0.266066 0.587036 -0.279973
v 0.290479 0.581307 -0.266613
v 0.210265 0.522452 -0.273614
v 0.221707 0.547238 -0.275295
v 0.215277 0.492404 -0.275704
v 0.289490 0.483062 -0.236810
v 0.287622 0.452460 -0.253961
v 0.182756 0.535522 -0.283223
v 0.185360 0.504804 -0.282241
v 0.304577 0.581310 -0.241289
v 0.310582 0.414491 -0.264115
v 0.306327 0.441455 -0.236768
v 0.337575 0.405383 -0.244353
v 0.337384 0.378355 -0.182073
v 0.374274 0.362280 -0.200418
v 0.341607 0.378395 -0.203338
v 0.355157 0.368344 -0.191164
v 0.350186 0.363890 -0.155247
v 0.327583 0.383316 -0.137745
v 0.317064 0.396669 -0.169225
v 0.372134 0.352716 -0.164078
v 0.314296 0.401957 -0.136290
v 0.324089 0.404829 -0.101357
v 0.304674 0.425994 -0.108506
v 0.295943 0.433136 -0.173740
v 0.328071 0.429779 -0.069149
v 0.353502 0.420126 -0.054730
v 0.346203 0.375243 -0.111871
v 0.359844 0.386614 -0.079611
v 0.384031 0.374674 -0.057200
v 0.391764 0.354388 -0.084489
v 0.370715 0.395126 -0.052034
v 0.376633 0.359654 -0.107754
v 0.389811 0.349476 -0.127241
v 0.423334 0.335597 -0.129378
v 0.309116 0.437751 -0.089163
v 0.375014 0.352792 -0.139657
v 0.368356 0.444151 -0.027003
v 0.317169 0.484255 -0.024298
v 0.355407 0.464593 -0.011289
v 0.329927 0.451693 -0.051512
v 0.296524 0.481982 -0.061153
v 0.394171 0.400505 -0.024067
v 0.405059 0.368335 -0.043261
v 0.418497 0.344450 -0.072803
v 0.403143 0.350040 -0.078067
v 0.327949 0.486759 0.011986
v 0.298484 0.497835 -0.014791
v 0.279972 0.511699 -0.025069
v 0.259504 0.523208 -0.061776
v 0.277494 0.498028 -0.061800
v 0.352580 0.471350 0.020473
v 0.312660 0.477827 0.037253
v 0.340031 0.461868 0.044087
v 0.305763 0.454844 0.062892
v 0.291643 0.497488 0.022569
v 0.280602 0.496893 0.039855
v 0.263858 0.485006 0.067592
v 0.289370 0.475872 0.051969
v 0.244390 0.500624 0.082744
v 0.247356 0.489896 0.092328
v 0.256398 0.473324 0.108319
v 0.397740 0.442487 -0.000274
v 0.360422 0.453537 0.052597
v 0.378174 0.462212 0.028151
v 0.383748 0.456018 0.042107
v 0.333205 0.440808 0.069491
v 0.395503 0.398360 0.051300
v 0.410524 0.390212 0.025280
v 0.409572 0.414110 0.032277
v 0.400522 0.384712 0.038802
v 0.417294 0.367411 0.016562
v 0.409792 0.383870 0.008212
v 0.407918 0.413876 0.005227
v 0.402744 0.429742 0.047586
v 0.401613 0.449374 0.022245
v 0.429699 0.293844 0.028455
v 0.437106 0.330933 0.012453
v 0.412494 0.317802 0.027439
v 0.390962 0.347598 0.039079
v 0.423831 0.351672 0.015852
v 0.422081 0.333355 -0.025388
v 0.411589 0.355985 -0.016258
v 0.448108 0.308708 -0.014992
v 0.440931 0.313216 -0.055321
v 0.401886 0.390153 -0.018992
v 0.426711 0.329166 -0.054432
v 0.415199 0.350243 -0.064107
v 0.378121 0.440134 0.060864
v 0.280434 0.449131 0.101077
v 0.286698 0.399679 0.140887
v 0.312534 0.416638 0.093370
v 0.280529 0.417556 0.131913
v 0.266977 0.422039 0.169569
v 0.300631 0.441172 0.087850
v 0.285103 0.417356 0.124151
v 0.266473 0.456374 0.122565
v 0.260883 0.447671 0.143258
v 0.344905 0.413863 0.079769
v 0.373898 0.395884 0.062676
v 0.386169 0.358904 0.046143
v 0.386993 0.412397 0.063409
v 0.340230 0.278006 0.046525
v 0.374577 0.283029 0.044025
v 0.361574 0.316686 0.037175
v 0.380888 0.258020 0.056297
v 0.345375 0.241371 0.066967
v 0.333408 0.350068 0.043553
v 0.359047 0.367759 0.047887
v 0.399879 0.297778 0.045194
v 0.405669 0.232786 0.085250
v 0.420094 0.254497 0.074869
v 0.343072 0.224296 0.085592
v 0.342439 0.212142 0.105649
v 0.365724 0.228834 0.078008
v 0.404861 0.285638 0.050733
v 0.436151 0.264566 0.048515
v 0.415034 0.260610 0.067286
v 0.329071 0.393541 0.065049
v 0.304880 0.400569 0.080378
v 0.255329 0.391373 0.137123
v 0.263727 0.384907 0.109407
v 0.282322 0.418231 0.128281
v 0.284145 0.397862 0.095147
v 0.270888 0.415875 0.171958
v 0.244810 0.379209 0.166075
v 0.257426 0.390313 0.200854
v 0.243184 0.357668 0.198642
v 0.316181 0.310691 0.046221
v 0.289130 0.329939 0.061189
v 0.292057 0.286837 0.062772
v 0.264905 0.326112 0.082837
v 0.305540 0.363476 0.058851
v 0.317199 0.252338 0.066416
v 0.312781 0.229429 0.093509
v 0.281980 0.251859 0.095260
v 0.268491 0.285889 0.087564
v 0.245649 0.357036 0.122544
v 0.257610 0.352765 0.098295
v 0.260559 0.321503 0.088585
v 0.245363 0.326126 0.114866
v 0.237408 0.345645 0.143287
v 0.235942 0.345694 0.174142
v 0.301972 0.361563 0.060184
v 0.276071 0.371469 0.084593
v 0.276860 0.340971 0.072606
v 0.328422 -0.366477 0.192077
v 0.330628 -0.328926 0.172980
v 0.324815 -0.340278 0.211952
v 0.327329 -0.361350 0.235054
v 0.322256 -0.310742 0.242239
v 0.323955 -0.329242 0.231925
v 0.318534 -0.293840 0.214243
v 0.326105 -0.271797 0.249833
v 0.334840 -0.343032 0.159789
v 0.330446 -0.380427 0.203279
v 0.332303 -0.375358 0.165633
v 0.328499 -0.272832 0.143884
v 0.320197 -0.273162 0.174053
v 0.329274 -0.305824 0.149974
v 0.339942 -0.285623 0.122699
v 0.331971 -0.234905 0.155323
v 0.360060 -0.299421 0.096799
v 0.349398 -0.317339 0.114397
v 0.321035 -0.300483 0.197515
v 0.324473 -0.262644 0.219338
v 0.326104 -0.239279 0.196808
v 0.340472 -0.371995 0.141969
v 0.351100 -0.341137 0.125392
v 0.374832 -0.339659 0.100126
v 0.315822 -0.278267 -0.371912
v 0.294003 -0.281542 -0.384758
v 0.303535 -0.321380 -0.380727
v 0.271615 -0.314050 -0.394287
v 0.284235 -0.247306 -0.392198
v 0.296901 -0.246344 -0.382667
v 0.285612 -0.216886 -0.399976
v 0.276924 -0.218194 -0.408862
v 0.316412 -0.218871 -0.370256
v 0.320848 -0.180931 -0.384761
v 0.297136 -0.190522 -0.400594
v 0.261861 -0.231193 -0.411704
v 0.270598 -0.261782 -0.396383
v 0.327560 -0.245212 -0.360782
v 0.344060 -0.214414 -0.358132
v 0.332576 -0.191760 -0.371793
v 0.350232 -0.168004 -0.379559
v 0.362337 -0.190598 -0.362187
v 0.271847 -0.126259 -0.495237
v 0.277059 -0.155219 -0.487514
v 0.240804 -0.163677 -0.502216
v 0.247107 -0.188395 -0.476716
v 0.256867 -0.087076 -0.494631
v 0.277240 -0.060913 -0.483543
v 0.284423 -0.182120 -0.432782
v 0.273838 -0.193631 -0.432683
v 0.284146 -0.162312 -0.474576
v 0.308196 -0.164179 -0.414455
v 0.260587 -0.200278 -0.437122
v 0.240236 -0.219664 -0.444285
v 0.315572 -0.116915 -0.468767
v 0.287282 -0.136733 -0.485704
v 0.304089 -0.105976 -0.473927
v 0.336266 -0.093588 -0.465554
v 0.365541 -0.094035 -0.462428
v 0.317881 -0.128336 -0.460059
v 0.346581 -0.111563 -0.454851
v 0.337329 -0.062739 -0.464979
v 0.306454 -0.086938 -0.470106
v 0.306657 -0.056845 -0.471451
v 0.338532 -0.134466 -0.435377
v 0.307692 -0.147112 -0.452360
v 0.229521 -0.235754 -0.451628
v 0.328440 -0.149215 -0.414255
v 0.507214 0.060302 -0.317213
v 0.506521 0.072818 -0.346271
v 0.513668 0.100075 -0.338612
v 0.522409 0.102452 -0.300202
v 0.532359 0.081648 -0.267145
v 0.519889 0.066645 -0.284052
v 0.532058 0.052546 -0.261912
v 0.514081 0.048610 -0.293144
v 0.568145 -0.011972 -0.227532
v 0.584291 0.012864 -0.226344
v 0.608848 0.000624 -0.211510
v 0.579407 0.041223 -0.222411
v 0.608391 0.027430 -0.205465
v 0.547553 0.032257 -0.247330
v 0.551091 0.017622 -0.245971
v 0.562942 0.068209 -0.233524
v 0.514574 0.026573 -0.291276
v 0.529937 -0.003678 -0.260360
v 0.557287 0.090406 -0.243864
v 0.582709 0.071945 -0.209641
v 0.513923 -0.008422 -0.282969
v 0.501985 -0.010723 -0.311675
v 0.610795 -0.029246 -0.203547
v 0.581064 -0.058356 -0.208739
v 0.595357 -0.060741 -0.201007
v 0.562311 -0.037407 -0.220161
v 0.544010 -0.067606 -0.226096
v 0.537630 -0.019196 -0.243846
v 0.515666 -0.021649 -0.272339
v 0.527266 -0.045039 -0.242926
v 0.656898 0.028841 -0.160135
v 0.659382 0.008140 -0.134432
v 0.664564 0.003240 -0.173334
v 0.644440 -0.005164 -0.197758
v 0.609876 -0.064789 -0.189653
v 0.636761 0.016967 -0.196201
v 0.609468 0.050056 -0.192300
v 0.629566 -0.058571 -0.179597
v 0.639800 0.015093 -0.118910
v 0.612829 -0.010799 -0.099206
v 0.626156 -0.016883 -0.103351
v 0.612512 -0.039197 -0.081228
v 0.602754 -0.031418 -0.079538
v 0.629591 -0.031853 -0.107377
v 0.649682 -0.013756 -0.125399
v 0.617550 -0.049735 -0.086047
v 0.575282 -0.027599 -0.063502
v 0.593144 -0.006823 -0.093988
v 0.636825 -0.049799 -0.120547
v 0.623497 -0.080975 -0.091774
v 0.657874 -0.025081 -0.157200
v 0.643549 -0.057233 -0.157259
v 0.645777 -0.043662 -0.172984
v 0.629984 -0.095206 -0.174944
v 0.638548 -0.091938 -0.156907
v 0.644007 -0.052791 -0.134294
v 0.608026 -0.113060 -0.190824
v 0.657738 -0.018789 -0.140503
v 0.643517 -0.090022 -0.118797
v 0.647187 -0.133930 -0.137992
v 0.632528 0.039059 -0.134309
v 0.631907 0.044366 -0.167106
v 0.599774 0.058483 -0.163555
v 0.576972 0.078070 -0.172802
v 0.555599 0.074359 -0.145225
v 0.560837 0.096808 -0.177451
v 0.535052 0.112014 -0.157768
v 0.549656 0.129524 -0.183834
v 0.557160 0.107207 -0.201129
v 0.556563 0.107126 -0.182982
v 0.636974 0.035217 -0.182996
v 0.650748 0.020654 -0.185010
v 0.566798 0.096028 -0.224852
v 0.555670 0.014029 -0.076369
v 0.553278 -0.018976 -0.044194
v 0.536510 0.017483 -0.049569
v 0.537452 0.020955 -0.051732
v 0.562370 0.017990 -0.085136
v 0.531228 0.061135 -0.053603
v 0.599308 0.030055 -0.112110
v 0.524500 0.029137 -0.018971
v 0.520976 0.063222 -0.011706
v 0.644263 0.033662 -0.134736
v 0.532176 0.063453 -0.053791
v 0.538857 0.061052 -0.083248
v 0.516367 0.098575 -0.059445
v 0.519065 0.093294 -0.038217
v 0.514778 0.120750 -0.030908
v 0.561421 0.056074 -0.117220
v 0.528849 0.101524 -0.133064
v 0.518072 0.141784 -0.138806
v 0.588471 0.047826 -0.128448
v 0.520190 0.111367 -0.113869
v 0.554152 0.065941 -0.119990
v 0.522534 0.098503 -0.091842
v 0.505705 0.033247 -0.357015
v 0.496316 0.003328 -0.398659
v 0.502126 0.031305 -0.383791
v 0.500298 -0.000644 -0.363569
v 0.498237 -0.000551 -0.340084
v 0.508936 0.070654 -0.375950
v 0.503944 0.057542 -0.406890
v 0.496405 0.043154 -0.407934
v 0.507452 0.027776 -0.316136
v 0.486243 0.123421 -0.437046
v 0.472344 0.112349 -0.444554
v 0.447003 0.129713 -0.442052
v 0.466925 0.149133 -0.422988
v 0.442891 0.175149 -0.420712
v 0.517959 0.109523 -0.405684
v 0.506447 0.123648 -0.421597
v 0.508689 0.141876 -0.404087
v 0.521591 0.135113 -0.382960
v 0.514651 0.161995 -0.389808
v 0.493887 0.159167 -0.401761
v 0.506860 0.097993 -0.434418
v 0.476548 0.156502 -0.410996
v 0.469679 0.182180 -0.399286
v 0.480204 0.091379 -0.443582
v 0.452390 0.086732 -0.446259
v 0.432606 0.106451 -0.451724
v 0.414374 0.081834 -0.460617
v 0.433475 0.061239 -0.446538
v 0.515599 0.088162 -0.386184
v 0.518828 0.108517 -0.367762
v 0.529425 0.142224 -0.363058
v 0.532349 0.133556 -0.339793
v 0.518401 0.090695 -0.403739
v 0.532449 0.167642 -0.366457
v 0.483958 0.045834 -0.428219
v 0.461769 0.050590 -0.438206
v 0.478086 0.010680 -0.430527
v 0.497537 -0.006577 -0.395110
v 0.469473 -0.027478 -0.438962
v 0.455142 -0.014563 -0.451197
v 0.452486 0.017831 -0.442982
v 0.418391 0.018261 -0.455234
v 0.432933 0.032672 -0.446400
v 0.414648 0.047562 -0.454754
v 0.492524 -0.071472 -0.400731
v 0.479550 -0.055682 -0.433631
v 0.496553 -0.034523 -0.401902
v 0.503176 -0.040675 -0.371884
v 0.490143 -0.082027 -0.374837
v 0.483967 -0.088559 -0.347755
v 0.497372 -0.030527 -0.320567
v 0.492911 -0.055228 -0.333279
v 0.499283 -0.044234 -0.292471
v 0.505845 -0.058669 -0.270512
v 0.493241 -0.072297 -0.307534
v 0.522339 -0.086830 -0.247509
v 0.512459 -0.094559 -0.263747
v 0.486000 -0.093012 -0.318891
v 0.499884 -0.086349 -0.283611
v 0.483036 -0.098256 -0.422658
v 0.463404 -0.090320 -0.448560
v 0.453339 -0.053968 -0.469682
v 0.433374 -0.041850 -0.478525
v 0.410600 -0.012325 -0.470257
v 0.432147 -0.083420 -0.476423
v 0.390792 -0.025723 -0.480037
v 0.398344 0.013505 -0.468552
v 0.417065 -0.061931 -0.484628
v 0.378892 -0.037801 -0.477403
v 0.364584 -0.007698 -0.486179
v 0.356048 -0.013633 -0.484241
v 0.372599 -0.001319 -0.482645
v 0.348712 -0.029799 -0.474615
v 0.369986 -0.057499 -0.469042
v 0.362027 0.037113 -0.487942
v 0.412579 -0.099437 -0.461645
v 0.443391 -0.108296 -0.450089
v 0.414149 -0.112718 -0.444404
v 0.378898 -0.101762 -0.454677
v 0.407090 -0.084491 -0.475421
v 0.368446 -0.079519 -0.467139
v 0.480278 -0.124475 -0.420065
v 0.455597 -0.135074 -0.429661
v 0.426566 -0.131800 -0.430785
v 0.382792 -0.128989 -0.425962
v 0.445065 -0.147588 -0.417412
v 0.367768 -0.145569 -0.398199
v 0.409343 -0.153361 -0.392207
v 0.386180 -0.169030 -0.373904
v 0.362740 -0.190048 -0.361560
v 0.404422 -0.169157 -0.363671
v 0.431621 -0.155637 -0.384728
v 0.462565 -0.148147 -0.403158
v 0.433492 -0.155444 -0.359216
v 0.435670 -0.163864 -0.322495
v 0.409500 -0.185250 -0.309965
v 0.488384 -0.119474 -0.391532
v 0.473607 -0.139415 -0.363534
v 0.456081 -0.149584 -0.366441
v 0.465852 -0.152406 -0.336493
v 0.476356 -0.150014 -0.313615
v 0.481862 -0.182798 -0.280795
v 0.470968 -0.168687 -0.303402
v 0.445555 -0.181417 -0.291682
v 0.480146 -0.125712 -0.349294
v 0.479814 -0.136145 -0.320634
v 0.484354 -0.117058 -0.321008
v 0.487244 -0.154314 -0.291427
v 0.501138 -0.124279 -0.275420
v 0.493247 -0.093083 -0.292887
v 0.496642 -0.121442 -0.283977
v 0.407615 0.143147 -0.455168
v 0.403571 0.108678 -0.468365
v 0.382164 0.138866 -0.467268
v 0.410642 0.173893 -0.442212
v 0.382657 0.175305 -0.450439
v 0.392110 0.228528 -0.441364
v 0.353112 0.244059 -0.407045
v 0.374977 0.242156 -0.419305
v 0.330259 0.236736 -0.407527
v 0.330605 0.250208 -0.397682
v 0.349415 0.251046 -0.389148
v 0.395156 0.246782 -0.413197
v 0.400478 0.254060 -0.386897
v 0.415770 0.253944 -0.387472
v 0.416170 0.237303 -0.414363
v 0.382370 0.282694 -0.326674
v 0.413558 0.295272 -0.323363
v 0.399746 0.269639 -0.346532
v 0.441624 0.289194 -0.350230
v 0.382886 0.309104 -0.306979
v 0.425842 0.268819 -0.366472
v 0.385407 0.255372 -0.373437
v 0.449044 0.249813 -0.369945
v 0.474451 0.280001 -0.344723
v 0.319234 0.288502 -0.338070
v 0.362555 0.262052 -0.356599
v 0.316347 0.265733 -0.377664
v 0.361170 0.299474 -0.313163
v 0.331555 0.276393 -0.345850
v 0.315189 0.298811 -0.331592
v 0.370270 0.217069 -0.437908
v 0.335308 0.222015 -0.419771
v 0.302956 0.219962 -0.416845
v 0.293597 0.235809 -0.407703
v 0.310282 0.183388 -0.434476
v 0.285153 0.185093 -0.435600
v 0.338542 0.202733 -0.428607
v 0.418345 0.208734 -0.433341
v 0.445217 0.232446 -0.390792
v 0.453061 0.210854 -0.399812
v 0.445162 0.194975 -0.410196
v 0.397604 0.203296 -0.443589
v 0.356163 0.186582 -0.445337
v 0.334315 0.178216 -0.443931
v 0.371370 0.148670 -0.465635
v 0.375509 0.133674 -0.474583
v 0.337411 0.129137 -0.488263
v 0.340465 0.161951 -0.459584
v 0.310609 0.153784 -0.465775
v 0.294595 0.125824 -0.499758
v 0.358919 0.102047 -0.500972
v 0.329014 0.090280 -0.516358
v 0.376302 0.103931 -0.492652
v 0.349990 0.070484 -0.509151
v 0.379882 0.079987 -0.491012
v 0.398796 0.062640 -0.467714
v 0.390377 0.043386 -0.472614
v 0.298402 0.094298 -0.522095
v 0.257568 0.115159 -0.510246
v 0.276012 0.076921 -0.537134
v 0.281650 0.141616 -0.489031
v 0.240882 0.124061 -0.508610
v 0.233403 0.142569 -0.489265
v 0.259534 0.158964 -0.467833
v 0.242708 0.184942 -0.449397
v 0.257775 0.180907 -0.449091
v 0.289040 0.164348 -0.453999
v 0.327464 0.084125 -0.520323
v 0.322059 0.055844 -0.534558
v 0.315587 0.036312 -0.532668
v 0.264117 0.047260 -0.543375
v 0.306689 0.018964 -0.522000
v 0.270713 0.022983 -0.532589
v 0.273750 0.007250 -0.521347
v 0.252327 -0.004981 -0.525998
v 0.301486 0.006460 -0.508542
v 0.338260 0.008243 -0.500161
v 0.351213 0.021492 -0.496704
v 0.319397 -0.018771 -0.482168
v 0.288379 -0.018867 -0.494376
v 0.265588 0.280487 -0.389614
v 0.293352 0.252034 -0.400107
v 0.249425 0.259426 -0.407398
v 0.241240 0.265087 -0.404101
v 0.235333 0.286489 -0.385480
v 0.262975 0.307851 -0.360584
v 0.296294 0.281536 -0.372014
v 0.306855 0.261673 -0.390960
v 0.323872 0.239342 -0.406134
v 0.286033 0.306826 -0.350771
v 0.262123 0.330838 -0.347783
v 0.283237 0.328676 -0.339441
v 0.201356 0.217922 -0.450245
v 0.216280 0.198513 -0.450537
v 0.229826 0.237096 -0.435012
v 0.168153 0.236039 -0.449357
v 0.226825 0.253796 -0.421720
v 0.269222 0.222842 -0.421729
v 0.157212 0.257983 -0.443001
v 0.247304 0.202027 -0.440326
v 0.272626 0.208667 -0.425065
v 0.550350 0.222073 -0.187459
v 0.551789 0.195122 -0.197764
v 0.557147 0.189120 -0.232529
v 0.558212 0.212782 -0.239299
v 0.546867 0.242834 -0.211616
v 0.555090 0.240344 -0.248546
v 0.553397 0.160846 -0.234345
v 0.545744 0.159348 -0.204411
v 0.551415 0.132904 -0.217506
v 0.549964 0.261852 -0.232362
v 0.537650 0.258223 -0.193270
v 0.529021 0.249723 -0.169475
v 0.521195 0.288404 -0.166982
v 0.526446 0.230647 -0.147161
v 0.514855 0.257762 -0.132103
v 0.515931 0.242550 -0.107595
v 0.544246 0.204578 -0.172262
v 0.532994 0.211235 -0.152053
v 0.521924 0.225291 -0.110991
v 0.523528 0.214695 -0.118175
v 0.521637 0.210107 -0.090708
v 0.528222 0.201806 -0.145737
v 0.520873 0.205413 -0.116340
v 0.516841 0.179647 -0.133633
v 0.525880 0.168864 -0.157737
v 0.545055 0.162828 -0.185483
v 0.533303 0.141678 -0.168547
v 0.565354 0.239135 -0.313261
v 0.576652 0.190420 -0.319896
v 0.567036 0.204885 -0.332448
v 0.562584 0.173301 -0.332200
v 0.564014 0.196694 -0.338316
v 0.543802 0.157976 -0.344845
v 0.578426 0.201039 -0.279096
v 0.571981 0.180486 -0.263815
v 0.537761 0.132596 -0.315553
v 0.551024 0.126435 -0.276685
v 0.561257 0.150920 -0.309985
v 0.572645 0.228817 -0.289344
v 0.564860 0.239718 -0.270717
v 0.568441 0.266818 -0.286367
v 0.565228 0.269824 -0.303135
v 0.582592 0.196294 -0.296880
v 0.576411 0.167855 -0.307274
v 0.564461 0.117782 -0.242320
v 0.564861 0.139559 -0.258162
v 0.579774 0.175121 -0.286955
v 0.556965 0.212808 -0.355218
v 0.560718 0.248632 -0.320110
v 0.546120 0.262652 -0.338859
v 0.559741 0.270133 -0.315444
v 0.531459 0.227313 -0.373885
v 0.523534 0.270243 -0.347979
v 0.525102 0.184130 -0.378936
v 0.502929 0.188710 -0.385809
v 0.488959 0.239898 -0.371354
v 0.487025 0.213533 -0.384542
v 0.501905 0.261718 -0.354083
v 0.512557 0.304372 -0.336034
v 0.500436 0.298692 -0.339236
v 0.540588 0.323949 -0.226969
v 0.505351 0.330734 -0.180058
v 0.526782 0.313788 -0.196301
v 0.532754 0.289081 -0.191804
v 0.512057 0.317655 -0.170901
v 0.538088 0.287504 -0.204545
v 0.548914 0.296700 -0.230161
v 0.484725 0.320469 -0.118826
v 0.468555 0.333254 -0.138845
v 0.447334 0.331772 -0.112173
v 0.461605 0.322254 -0.106343
v 0.496540 0.324759 -0.135442
v 0.453822 0.314244 -0.086237
v 0.415267 0.350292 -0.064144
v 0.420297 0.337846 -0.096925
v 0.488543 0.330834 -0.142010
v 0.489054 0.342206 -0.175380
v 0.468266 0.345321 -0.175144
v 0.507272 0.313755 -0.136511
v 0.440899 0.337601 -0.158768
v 0.516259 0.288863 -0.143294
v 0.505255 0.292668 -0.103057
v 0.512292 0.270636 -0.099775
v 0.509344 0.281003 -0.075987
v 0.488496 0.297642 -0.089062
v 0.494301 0.288716 -0.067276
v 0.473161 0.292762 -0.053685
v 0.439855 0.332433 -0.122467
v 0.507013 0.356303 -0.211645
v 0.536737 0.354530 -0.239776
v 0.507959 0.377990 -0.238331
v 0.474251 0.371373 -0.212023
v 0.481505 0.388237 -0.244329
v 0.449197 0.367660 -0.214816
v 0.434668 0.378880 -0.260091
v 0.493441 0.361884 -0.204305
v 0.452130 0.354845 -0.193467
v 0.417312 0.359067 -0.210494
v 0.394408 0.359365 -0.207072
v 0.394901 0.358597 -0.205147
v 0.404488 0.349340 -0.183727
v 0.441543 0.352597 -0.189850
v 0.377625 0.370052 -0.231311
v 0.418374 0.344612 -0.164091
v 0.395020 0.347967 -0.134906
v 0.419542 0.367134 -0.232537
v 0.556070 0.330400 -0.246678
v 0.545693 0.371012 -0.276217
v 0.530331 0.381719 -0.261784
v 0.573283 0.327184 -0.298402
v 0.570675 0.335659 -0.271592
v 0.579508 0.316735 -0.279249
v 0.548990 0.361277 -0.302304
v 0.561451 0.321470 -0.317415
v 0.539917 0.351434 -0.321030
v 0.534426 0.303094 -0.331495
v 0.523365 0.338798 -0.330389
v 0.571223 0.299867 -0.303126
v 0.572187 0.309215 -0.260441
v 0.563633 0.267418 -0.268169
v 0.552145 0.291608 -0.325699
v 0.558360 0.279039 -0.249167
v 0.519745 0.409997 -0.281598
v 0.531462 0.392588 -0.309816
v 0.508879 0.409917 -0.313615
v 0.511327 0.393424 -0.332788
v 0.488868 0.400055 -0.329587
v 0.483951 0.414312 -0.306746
v 0.456808 0.400433 -0.291208
v 0.491264 0.412649 -0.275900
v 0.335831 0.395664 -0.266166
v 0.464358 0.393079 -0.319739
v 0.442537 0.381955 -0.308497
v 0.429084 0.384308 -0.293964
v 0.403282 0.378282 -0.293286
v 0.472525 0.381993 -0.332872
v 0.387097 0.382523 -0.267702
v 0.356612 0.381282 -0.291496
v 0.380309 0.341220 -0.292742
v 0.412414 0.348736 -0.297751
v 0.405811 0.321564 -0.304761
v 0.382883 0.309106 -0.306979
v 0.437822 0.342664 -0.310560
v 0.376632 0.376222 -0.288926
v 0.419541 0.388329 -0.281814
v 0.528292 0.372403 -0.327251
v 0.510653 0.358881 -0.337235
v 0.485416 0.378388 -0.339639
v 0.465517 0.339841 -0.334548
v 0.493228 0.357540 -0.339512
v 0.455568 0.315142 -0.338230
v 0.429677 0.310934 -0.320521
v 0.462553 0.320213 -0.336477
v 0.506889 0.331010 -0.335047
v 0.258391 0.391662 -0.336968
v 0.227132 0.416507 -0.327552
v 0.250995 0.418879 -0.326351
v 0.230712 0.366456 -0.340496
v 0.289408 0.384638 -0.325482
v 0.260805 0.356888 -0.339030
v 0.284005 0.356148 -0.330044
v 0.262127 0.330837 -0.347783
v 0.270154 0.406824 -0.335081
v 0.310777 0.331721 -0.314950
v 0.242764 0.350754 -0.341324
v 0.295381 0.420664 -0.294588
v 0.282626 0.416334 -0.322196
v 0.269151 0.453604 -0.291236
v 0.281872 0.444161 -0.281098
v 0.251884 0.458333 -0.290622
v 0.214168 0.452595 -0.293228
v 0.236154 0.435353 -0.306948
v 0.201170 0.423826 -0.324879
v 0.313679 0.399122 -0.302069
v 0.320137 0.384101 -0.302822
v 0.337502 0.351949 -0.296379
v 0.308829 0.363384 -0.309485
v 0.351129 0.319014 -0.303476
v 0.521680 0.183946 -0.048929
v 0.537414 0.219965 -0.042776
v 0.513193 0.187901 -0.096724
v 0.510570 0.150319 -0.114516
v 0.511659 0.140328 -0.067391
v 0.511972 0.158022 -0.073527
v 0.514658 0.122826 -0.089784
v 0.525766 0.098532 -0.102038
v 0.548288 0.215236 -0.020886
v 0.528933 0.189544 -0.033515
v 0.550000 0.243825 0.020503
v 0.543051 0.192468 0.024158
v 0.554769 0.224745 0.006825
v 0.532240 0.204154 0.045953
v 0.537551 0.188298 -0.003672
v 0.534649 0.160717 0.012781
v 0.514788 0.191650 0.077426
v 0.515730 0.221010 0.064079
v 0.517641 0.153603 -0.021402
v 0.509478 0.285321 -0.012565
v 0.539503 0.273498 -0.009618
v 0.518962 0.274035 -0.048702
v 0.501050 0.283818 -0.041062
v 0.552401 0.245443 -0.018852
v 0.524462 0.255792 -0.059492
v 0.467097 0.294730 -0.030341
v 0.494635 0.288259 -0.007484
v 0.526482 0.237665 -0.063925
v 0.493454 0.272212 0.033095
v 0.505946 0.237269 0.066481
v 0.523608 0.258083 0.040388
v 0.489546 0.246482 0.061208
v 0.482140 0.232399 0.089728
v 0.491152 0.220008 0.115637
v 0.504241 0.212097 0.092898
v 0.551418 0.259961 0.010514
v 0.525560 0.277741 0.021082
v 0.471516 0.258265 0.044715
v 0.452434 0.243803 0.068677
v 0.489991 0.289616 0.012809
v 0.459469 0.305790 0.012809
v 0.459847 0.306185 0.003758
v 0.453888 0.277414 0.030231
v 0.512609 0.149385 -0.057388
v 0.331352 -0.341771 0.299599
v 0.336200 -0.380895 0.268975
v 0.336024 -0.343290 0.281698
v 0.328473 -0.384400 0.288953
v 0.333760 -0.374654 0.250314
v 0.332607 -0.334021 0.261585
v 0.323800 -0.325598 0.317472
v 0.309412 -0.358185 0.342683
v 0.316571 -0.390147 0.314781
v 0.317692 -0.312448 0.348120
v 0.312461 -0.338236 0.357237
v 0.320446 -0.298584 0.319165
v 0.332965 -0.295491 0.280628
v 0.330188 -0.294167 0.266907
v 0.339839 -0.262577 0.281450
v 0.336851 -0.262805 0.269573
v 0.329772 -0.293772 0.294234
v 0.337283 -0.261188 0.293299
v 0.326070 -0.264131 0.319381
v 0.311671 -0.414057 0.343077
v 0.299473 -0.381671 0.370204
v 0.296938 -0.424676 0.374271
v 0.304210 -0.377088 0.356384
v 0.286209 -0.409645 0.393018
v 0.288376 -0.383821 0.394117
v 0.301615 -0.445816 0.341145
v 0.297700 -0.441067 0.369926
v 0.291876 -0.455225 0.364145
v 0.292153 -0.454317 0.394007
v 0.285902 -0.470772 0.393726
v 0.288418 -0.446704 0.412876
v 0.284890 -0.467601 0.350291
v 0.311349 -0.450077 0.307738
v 0.320963 -0.431583 0.308636
v 0.292382 -0.466944 0.320779
v 0.313325 -0.478366 0.279423
v 0.315515 -0.506811 0.264764
v 0.328479 -0.536842 0.251006
v 0.332316 -0.494107 0.254608
v 0.288224 -0.513610 0.289232
v 0.298358 -0.539227 0.272969
v 0.285023 -0.483089 0.318037
v 0.271041 -0.498980 0.348779
v 0.274335 -0.515524 0.313664
v 0.276705 -0.483882 0.373823
v 0.329183 -0.459908 0.278393
v 0.337863 -0.417212 0.279250
v 0.348948 -0.419438 0.255735
v 0.350793 -0.426107 0.234979
v 0.350017 -0.429851 0.264223
v 0.335514 -0.396701 0.219356
v 0.347302 -0.442197 0.264819
v 0.330087 -0.379019 0.179007
v 0.343212 -0.485223 0.243957
v 0.357421 -0.535582 0.229209
v 0.340655 -0.521584 0.243949
v 0.344793 -0.474533 0.228663
v 0.350486 -0.509626 0.221376
v 0.342550 -0.482393 0.199174
v 0.353159 -0.503746 0.164440
v 0.352004 -0.517292 0.194236
v 0.356755 -0.442251 0.132599
v 0.348391 -0.453577 0.167611
v 0.365847 -0.460037 0.127405
v 0.344792 -0.442180 0.201425
v 0.343326 -0.435673 0.168614
v 0.385053 -0.445490 0.099081
v 0.338371 -0.412189 0.197787
v 0.349552 -0.482149 0.164183
v 0.360440 -0.463118 0.137347
v 0.367420 -0.494719 0.132883
v 0.339481 -0.402857 0.160631
v 0.353885 -0.390834 0.122259
v 0.343690 -0.398583 0.144118
v 0.366971 -0.419749 0.106804
v 0.384866 -0.409792 0.089222
v 0.364323 -0.386341 0.108429
v 0.265256 -0.530649 0.380534
v 0.269164 -0.510278 0.386089
v 0.278250 -0.534072 0.423537
v 0.266957 -0.554859 0.393851
v 0.264268 -0.563017 0.358693
v 0.264947 -0.546389 0.339096
v 0.277367 -0.557684 0.303231
v 0.269007 -0.552986 0.324237
v 0.287041 -0.587793 0.302826
v 0.270970 -0.579240 0.334470
v 0.287600 -0.575137 0.294706
v 0.293616 -0.505884 0.435809
v 0.250844 -0.600501 0.439450
v 0.245146 -0.607186 0.468440
v 0.220651 -0.607400 0.467136
v 0.270476 -0.586351 0.424738
v 0.256926 -0.591435 0.395961
v 0.220341 -0.611109 0.414457
v 0.275180 -0.569609 0.418935
v 0.199468 -0.625245 0.394090
v 0.208465 -0.622784 0.382864
v 0.190073 -0.620162 0.422988
v 0.237627 -0.601517 0.379168
v 0.248436 -0.601421 0.353809
v 0.213771 -0.622918 0.359422
v 0.232544 -0.629591 0.321788
v 0.274248 -0.597150 0.345895
v 0.267797 -0.583168 0.378747
v 0.273600 -0.601494 0.353426
v 0.190456 -0.611264 0.470283
v 0.141169 -0.616478 0.459426
v 0.151051 -0.633996 0.409879
v 0.205328 -0.604182 0.496004
v 0.183539 -0.608700 0.510360
v 0.178690 -0.640570 0.386624
v 0.169469 -0.611080 0.484545
v 0.156755 -0.611214 0.514813
v 0.143669 -0.609305 0.488636
v 0.294152 -0.550630 0.450683
v 0.275207 -0.595766 0.456108
v 0.260164 -0.607199 0.484670
v 0.298086 -0.552661 0.507297
v 0.275163 -0.542208 0.532117
v 0.292710 -0.575052 0.507388
v 0.302968 -0.560201 0.475951
v 0.250160 -0.567796 0.536761
v 0.232762 -0.604506 0.493371
v 0.253037 -0.594137 0.516944
v 0.229181 -0.595230 0.535737
v 0.203125 -0.605557 0.523596
v 0.225926 -0.572981 0.557747
v 0.280145 -0.592705 0.501091
v 0.278146 -0.578822 0.427428
v 0.287744 -0.594128 0.476567
v 0.302274 -0.523801 0.453993
v 0.308489 -0.496357 0.465051
v 0.297809 -0.470142 0.477990
v 0.275209 -0.455946 0.490794
v 0.286222 -0.471374 0.509112
v 0.315015 -0.501783 0.477127
v 0.311449 -0.492399 0.496260
v 0.249749 -0.450943 0.507911
v 0.267813 -0.433960 0.468870
v 0.242095 -0.416301 0.480635
v 0.314767 -0.526595 0.481420
v 0.307889 -0.531582 0.515824
v 0.287719 -0.509378 0.535285
v 0.256241 -0.537111 0.542533
v 0.225408 -0.547325 0.561009
v 0.227355 -0.561713 0.558519
v 0.236556 -0.522591 0.547730
v 0.219896 -0.491952 0.545058
v 0.250929 -0.467071 0.530032
v 0.210884 -0.462694 0.543358
v 0.205862 -0.514837 0.558557
v 0.297612 -0.487357 0.518126
v 0.313889 -0.507526 0.505993
v 0.219954 -0.433753 0.525217
v 0.222938 -0.398846 0.494596
v 0.201917 -0.398699 0.528561
v 0.205072 -0.360044 0.514817
v 0.194170 -0.366232 0.544528
v 0.277745 -0.483461 0.528341
v 0.225914 -0.449710 0.537565
v 0.204841 -0.425143 0.550379
v 0.180469 -0.450538 0.565643
v 0.192644 -0.399365 0.572243
v 0.300924 -0.478689 0.446698
v 0.292768 -0.467461 0.416575
v 0.283159 -0.436802 0.452010
v 0.278093 -0.406973 0.439898
v 0.279904 -0.384043 0.430432
v 0.244128 -0.392894 0.462600
v 0.257314 -0.362631 0.443579
v 0.239512 -0.356506 0.460240
v 0.225429 -0.376396 0.484687
v 0.223388 -0.392717 0.492445
v 0.119247 -0.634421 0.425870
v 0.089185 -0.598871 0.469830
v 0.091333 -0.617329 0.436659
v 0.118910 -0.610766 0.470932
v 0.104026 -0.642264 0.406320
v 0.077574 -0.627021 0.416558
v 0.129447 -0.652816 0.386132
v 0.152179 -0.651593 0.386083
v 0.095090 -0.657632 0.387107
v 0.039692 -0.650075 0.371622
v 0.064008 -0.650891 0.391988
v 0.043858 -0.626342 0.391264
v 0.032695 -0.618303 0.366663
v 0.053083 -0.601031 0.415064
v 0.046388 -0.583981 0.400516
v 0.062817 -0.639905 0.400514
v 0.070510 -0.614179 0.423167
v 0.039389 -0.579705 0.370793
v 0.026761 -0.590874 0.346726
v 0.018234 -0.613517 0.329580
v 0.074045 -0.594907 0.452429
v 0.065665 -0.550128 0.483013
v 0.050554 -0.574100 0.445846
v 0.070114 -0.573662 0.482224
v 0.045740 -0.559134 0.426890
v 0.053216 -0.600775 0.415287
v 0.052305 -0.513502 0.461335
v 0.062599 -0.513756 0.482582
v 0.046924 -0.482703 0.472533
v 0.068230 -0.522841 0.494992
v 0.045378 -0.561147 0.396548
v 0.037842 -0.563805 0.367856
v 0.038982 -0.521242 0.395590
v 0.022929 -0.506101 0.363267
v 0.038278 -0.535557 0.375772
v 0.044726 -0.540245 0.425675
v 0.042705 -0.526826 0.440046
v 0.033224 -0.496464 0.443093
v 0.008725 -0.472981 0.426159
v 0.016003 -0.470897 0.446199
v 0.037606 -0.460287 0.485944
v 0.035676 -0.512917 0.426785
v 0.028496 -0.495484 0.409775
v 0.093217 -0.592645 0.512298
v 0.081268 -0.575323 0.524931
v 0.072618 -0.544779 0.510804
v 0.065744 -0.549736 0.483572
v 0.086288 -0.552608 0.538918
v 0.113266 -0.583675 0.556234
v 0.118786 -0.599945 0.537173
v 0.119664 -0.604314 0.505127
v 0.136540 -0.607680 0.526042
v 0.118018 -0.537069 0.573698
v 0.097498 -0.528388 0.554037
v 0.080823 -0.508520 0.539185
v 0.064990 -0.495415 0.516845
v 0.165131 -0.619134 0.577622
v 0.188317 -0.616211 0.570308
v 0.167766 -0.611410 0.591429
v 0.199601 -0.599037 0.585700
v 0.138461 -0.603857 0.584477
v 0.141466 -0.612632 0.567645
v 0.156305 -0.619379 0.551876
v 0.132794 -0.580813 0.589535
v 0.176788 -0.620432 0.552302
v 0.206002 -0.541164 0.572190
v 0.176911 -0.517716 0.583521
v 0.196774 -0.565129 0.597239
v 0.158794 -0.524085 0.595180
v 0.144589 -0.489407 0.598635
v 0.164582 -0.556061 0.603336
v 0.134223 -0.532403 0.590135
v 0.146731 -0.578111 0.602304
v 0.206372 -0.580933 0.586659
v 0.209223 -0.602075 0.557824
v 0.173973 -0.589489 0.606327
v 0.186634 -0.577780 0.603476
v -0.000629 -0.561601 0.316241
v -0.017084 -0.544726 0.293216
v -0.010936 -0.572000 0.300010
v -0.023262 -0.522269 0.302812
v -0.010131 -0.574188 0.269935
v -0.030824 -0.508235 0.288470
v -0.046978 -0.489642 0.305807
v -0.009940 -0.585929 0.289293
v -0.003001 -0.503271 0.331522
v -0.028491 -0.482268 0.325906
v 0.021729 -0.541102 0.340460
v -0.018814 -0.513126 0.258928
v -0.009081 -0.534595 0.247225
v -0.003160 -0.577235 0.241096
v -0.005369 -0.561400 0.235190
v -0.010757 -0.482506 0.343128
v -0.042797 -0.462794 0.340310
v 0.006300 -0.477515 0.373344
v -0.017949 -0.471116 0.352297
v 0.024745 -0.567616 0.343256
v 0.003446 -0.603261 0.274041
v 0.009758 -0.604501 0.245227
v 0.027704 -0.625619 0.255783
v 0.024386 -0.589595 0.343059
v 0.013220 -0.622832 0.309779
v 0.019808 -0.629985 0.290455
v 0.135813 -0.700200 0.315764
v 0.145247 -0.695617 0.343707
v 0.111452 -0.692335 0.344564
v 0.111310 -0.698071 0.304351
v 0.154864 -0.685125 0.357841
v 0.112308 -0.677967 0.362086
v 0.179160 -0.677343 0.351253
v 0.196165 -0.642774 0.362517
v 0.210599 -0.640214 0.336220
v 0.181530 -0.686027 0.303228
v 0.204564 -0.670604 0.314182
v 0.185078 -0.684620 0.327429
v 0.216566 -0.668284 0.294921
v 0.236855 -0.654667 0.299245
v 0.249668 -0.663862 0.282523
v 0.168510 -0.696513 0.330950
v 0.179061 -0.682492 0.278366
v 0.204126 -0.670233 0.262843
v 0.154575 -0.700828 0.295632
v 0.142673 -0.710378 0.268620
v 0.121117 -0.718573 0.247980
v 0.140121 -0.725459 0.239618
v 0.112679 -0.705856 0.270857
v 0.164971 -0.694955 0.245367
v 0.194389 -0.681590 0.232247
v 0.068072 -0.700010 0.334437
v 0.075891 -0.695502 0.349929
v 0.081568 -0.681864 0.365791
v 0.110611 -0.697690 0.299077
v 0.056049 -0.681532 0.364998
v 0.025140 -0.648111 0.347394
v 0.030880 -0.674312 0.351110
v 0.030013 -0.667580 0.303642
v 0.023930 -0.669199 0.329781
v 0.037752 -0.652642 0.276501
v 0.039967 -0.643700 0.232685
v 0.060563 -0.679885 0.250439
v 0.047552 -0.685696 0.297418
v 0.050256 -0.659697 0.223528
v 0.070423 -0.698749 0.289899
v 0.078768 -0.708693 0.214213
v 0.061360 -0.685120 0.222006
v 0.044192 -0.663622 0.189808
v 0.059566 -0.698331 0.317114
v 0.085492 -0.699800 0.302809
v 0.085318 -0.710249 0.263180
v 0.045569 -0.688394 0.350543
v 0.041373 -0.691371 0.327743
v 0.090523 -0.722884 0.241913
v 0.093471 -0.736260 0.223984
v 0.011095 -0.610866 0.215543
v 0.006385 -0.614042 0.183311
v 0.031334 -0.640191 0.202927
v -0.003413 -0.580062 0.208440
v 0.001958 -0.583661 0.162214
v -0.013855 -0.544126 0.185993
v 0.001850 -0.556105 0.140625
v 0.007130 -0.578819 0.133987
v -0.010984 -0.521099 0.175328
v 0.003049 -0.534177 0.132204
v 0.009496 -0.488795 0.125497
v 0.004059 -0.507504 0.146096
v -0.012559 -0.536944 0.208933
v -0.014689 -0.502918 0.205788
v -0.024592 -0.496958 0.230497
v -0.035220 -0.486621 0.257356
v -0.035635 -0.475020 0.241272
v -0.014215 -0.463579 0.209062
v -0.004462 -0.478640 0.181860
v -0.029986 -0.438326 0.224817
v -0.013079 -0.433146 0.182652
v -0.002660 -0.485437 0.159358
v 0.003522 -0.626377 0.142878
v 0.010145 -0.613526 0.100755
v 0.012234 -0.625877 0.103466
v 0.007185 -0.591053 0.119543
v 0.021420 -0.673326 0.124264
v 0.018891 -0.648015 0.170057
v 0.006553 -0.636814 0.156137
v 0.023312 -0.678579 0.145452
v 0.028029 -0.675289 0.085000
v 0.047149 -0.747752 0.100427
v 0.044707 -0.727855 0.084007
v 0.080446 -0.749877 0.070727
v 0.076316 -0.765808 0.089691
v 0.027753 -0.731807 0.109310
v 0.038107 -0.721007 0.151738
v 0.025566 -0.730622 0.124489
v 0.057092 -0.766403 0.138896
v 0.063434 -0.751475 0.162883
v 0.066782 -0.770642 0.111943
v 0.073384 -0.735106 0.179826
v 0.033731 -0.702323 0.080497
v 0.048397 -0.710852 0.073964
v 0.037845 -0.681676 0.057694
v 0.023517 -0.709387 0.111295
v 0.071786 -0.700975 0.052233
v 0.091886 -0.699930 0.026966
v 0.096440 -0.718663 0.036590
v 0.075903 -0.720239 0.060414
v 0.101803 -0.738372 0.043695
v 0.057079 -0.704995 0.181038
v 0.002995 -0.569134 0.094968
v 0.003617 -0.542511 0.090010
v 0.011799 -0.506908 0.111731
v 0.008990 -0.501347 0.125661
v 0.005595 -0.468508 0.117533
v 0.008115 -0.535644 0.062432
v 0.008989 -0.510760 0.086910
v 0.010622 -0.507809 0.054327
v 0.007596 -0.478466 0.082025
v 0.004870 -0.467418 0.081436
v 0.001512 -0.553544 0.062554
v 0.245605 -0.744220 0.119196
v 0.276043 -0.718938 0.137468
v 0.262621 -0.718462 0.149020
v 0.255787 -0.737380 0.105524
v 0.275404 -0.720023 0.118505
v 0.304583 -0.706075 0.135726
v 0.251901 -0.715109 0.156884
v 0.278546 -0.714982 0.088764
v 0.310274 -0.697842 0.100496
v 0.242391 -0.736713 0.079631
v 0.264953 -0.717940 0.068737
v 0.297452 -0.706035 0.073801
v 0.287110 -0.706851 0.055270
v 0.262104 -0.704679 0.039869
v 0.231196 -0.722828 0.050649
v 0.212733 -0.750242 0.146025
v 0.216067 -0.764088 0.121846
v 0.214368 -0.763004 0.098581
v 0.222041 -0.735182 0.060338
v 0.193592 -0.753433 0.049013
v 0.210597 -0.730551 0.024309
v 0.211163 -0.754477 0.077611
v 0.197043 -0.781408 0.101020
v 0.151807 -0.817688 0.118930
v 0.181295 -0.798502 0.140711
v 0.162294 -0.808170 0.156814
v 0.166624 -0.775127 0.176911
v 0.186467 -0.798904 0.128544
v 0.173916 -0.804488 0.096370
v 0.175499 -0.794738 0.065841
v 0.189710 -0.777366 0.151540
v 0.211481 -0.728036 0.163474
v 0.179867 -0.758084 0.167719
v 0.282096 -0.692458 0.189780
v 0.235075 -0.705550 0.176200
v 0.158292 -0.813172 0.067448
v 0.135026 -0.817166 0.076040
v 0.118601 -0.809735 0.063680
v 0.099908 -0.792025 0.070795
v 0.102858 -0.773096 0.052662
v 0.131691 -0.775963 0.026328
v 0.122274 -0.799092 0.047903
v 0.114976 -0.755780 0.031050
v 0.156249 -0.787115 0.036487
v 0.165829 -0.762070 -0.002159
v 0.178265 -0.771859 0.043629
v 0.184687 -0.754249 0.016939
v 0.125882 -0.820244 0.106472
v 0.103694 -0.810828 0.100812
v 0.189048 -0.774305 0.069503
v 0.118563 -0.821494 0.178961
v 0.101689 -0.824090 0.170389
v 0.128402 -0.827520 0.165220
v 0.118189 -0.831069 0.135934
v 0.147890 -0.823296 0.152444
v 0.147088 -0.808384 0.181741
v 0.084002 -0.819425 0.140602
v 0.076511 -0.808313 0.155625
v 0.081039 -0.798667 0.119253
v 0.077025 -0.775500 0.177297
v 0.139553 -0.763800 0.204715
v 0.135431 -0.800891 0.192358
v 0.116424 -0.791150 0.198316
v 0.140406 -0.745159 0.216419
v 0.122721 -0.741323 0.223395
v 0.162692 -0.718743 0.206910
v 0.184602 -0.698970 0.208037
v 0.158441 -0.751668 0.189692
v 0.098352 -0.764353 0.204311
v 0.092973 -0.789779 0.191105
v 0.079397 -0.800029 0.174123
v 0.106518 -0.809504 0.188847
v 0.190432 -0.729214 0.175970
v 0.215353 -0.706384 0.182761
v 0.208447 -0.689227 0.206531
v 0.221281 -0.704870 0.181744
v 0.235463 -0.679092 -0.073010
v 0.239971 -0.692906 -0.047253
v 0.222064 -0.709778 -0.041088
v 0.205218 -0.702874 -0.066271
v 0.272320 -0.666713 -0.048771
v 0.263221 -0.684943 -0.032413
v 0.307910 -0.667427 -0.029151
v 0.298288 -0.682933 -0.015146
v 0.258219 -0.697287 -0.011218
v 0.218599 -0.650621 -0.098430
v 0.244414 -0.655823 -0.076237
v 0.271142 -0.645261 -0.058470
v 0.312348 -0.653259 -0.037446
v 0.298016 -0.639626 -0.048492
v 0.311639 -0.607645 -0.053322
v 0.283134 -0.621243 -0.057638
v 0.276092 -0.604836 -0.066995
v 0.315357 -0.570056 -0.077846
v 0.336265 -0.604667 -0.053491
v 0.294862 -0.556924 -0.094377
v 0.260142 -0.584455 -0.088070
v 0.255624 -0.562707 -0.117484
v 0.243049 -0.614557 -0.085827
v 0.224168 -0.620448 -0.105928
v 0.217809 -0.597005 -0.136422
v 0.228981 -0.585451 -0.125182
v 0.218775 -0.600190 -0.131441
v 0.190983 -0.729717 -0.056556
v 0.207655 -0.730542 -0.036057
v 0.231956 -0.710257 -0.020538
v 0.200211 -0.741892 -0.015745
v 0.173247 -0.755364 -0.026729
v 0.140007 -0.752150 -0.017762
v 0.120473 -0.740231 0.007988
v 0.118379 -0.725193 -0.025527
v 0.185496 -0.747625 -0.041586
v 0.152258 -0.749819 -0.042232
v 0.125417 -0.732182 -0.036474
v 0.231199 -0.712260 0.006025
v 0.111060 -0.721004 0.008656
v 0.111142 -0.708125 -0.021029
v 0.168134 -0.737456 -0.060830
v 0.156321 -0.714373 -0.087431
v 0.171418 -0.705820 -0.087597
v 0.143000 -0.737376 -0.054077
v 0.140073 -0.714340 -0.083063
v 0.127254 -0.707777 -0.071637
v 0.151901 -0.746678 -0.047755
v 0.107701 -0.681472 -0.073115
v 0.105219 -0.691465 -0.048398
v 0.093526 -0.681239 -0.029228
v 0.232279 -0.713199 -0.005148
v 0.266396 -0.698986 0.003457
v 0.380247 -0.668908 0.139779
v 0.389855 -0.656548 0.134785
v 0.390746 -0.635107 0.173472
v 0.393236 -0.638652 0.123323
v 0.392934 -0.602635 0.156793
v 0.393063 -0.611269 0.111832
v 0.395211 -0.579843 0.125015
v 0.381603 -0.664171 0.095797
v 0.387680 -0.647182 0.083895
v 0.365553 -0.680215 0.115350
v 0.369204 -0.683703 0.074638
v 0.393782 -0.634607 0.063463
v 0.391659 -0.622041 0.091195
v 0.398307 -0.611347 0.065813
v 0.402215 -0.580584 0.094086
v 0.355376 -0.701669 0.170123
v 0.367853 -0.690493 0.176341
v 0.379632 -0.665162 0.180925
v 0.366501 -0.679548 0.215351
v 0.313841 -0.694064 0.210200
v 0.340361 -0.704789 0.183675
v 0.339844 -0.694795 0.214354
v 0.337222 -0.695600 0.127937
v 0.344216 -0.690231 0.085388
v 0.322483 -0.697243 0.125220
v 0.293927 -0.705314 0.169658
v 0.308195 -0.708574 0.156922
v 0.385610 -0.654532 0.213477
v 0.395104 -0.628566 0.191192
v 0.382875 -0.638566 0.239071
v 0.364799 -0.671098 0.258489
v 0.399820 -0.600742 0.185463
v 0.394320 -0.567789 0.173818
v 0.399652 -0.581732 0.198763
v 0.401019 -0.552933 0.137671
v 0.384598 -0.562194 0.205623
v 0.400671 -0.600300 0.223171
v 0.393961 -0.583306 0.228391
v 0.405838 -0.554445 0.115389
v 0.377326 -0.536442 0.148650
v 0.365422 -0.535602 0.174321
v 0.369717 -0.582691 0.244984
v 0.346578 -0.555631 0.244773
v 0.363805 -0.538282 0.213253
v 0.329742 -0.585330 0.258709
v 0.371639 -0.616781 0.253985
v 0.383398 -0.598540 0.242315
v 0.354474 -0.602634 0.258055
v 0.301073 -0.589852 0.285270
v 0.289562 -0.568869 0.288071
v 0.300352 -0.570858 0.276974
v 0.357863 -0.649378 0.277008
v 0.332958 -0.671096 0.279295
v 0.339283 -0.690477 0.253373
v 0.312273 -0.689735 0.244466
v 0.324852 -0.685344 0.265820
v 0.289919 -0.669268 0.271516
v 0.281436 -0.671704 0.259469
v 0.288273 -0.655879 0.281788
v 0.244530 -0.667630 0.242762
v 0.279351 -0.674846 0.241432
v 0.223085 -0.674947 0.225196
v 0.267966 -0.634897 0.297867
v 0.262972 -0.616697 0.317687
v 0.346363 -0.623145 0.275092
v 0.312409 -0.617168 0.293367
v 0.316384 -0.630653 0.295793
v 0.295394 -0.615494 0.311795
v 0.277655 -0.588731 0.322881
v 0.282391 -0.684196 0.217232
v 0.247655 -0.687519 0.199252
v 0.256657 -0.691285 0.195010
v 0.421118 -0.582059 0.038945
v 0.440553 -0.556152 0.038777
v 0.412492 -0.573912 0.065769
v 0.418648 -0.599524 0.026285
v 0.358150 -0.653534 -0.038425
v 0.388748 -0.660634 -0.025334
v 0.377699 -0.679914 -0.010064
v 0.345667 -0.674478 -0.022362
v 0.411590 -0.649277 0.001166
v 0.397813 -0.671297 0.015328
v 0.410184 -0.632496 0.028490
v 0.399222 -0.649662 0.043805
v 0.379281 -0.653056 -0.039736
v 0.403851 -0.654673 -0.019373
v 0.416461 -0.629900 -0.012853
v 0.425168 -0.578895 -0.002681
v 0.422964 -0.601732 0.008087
v 0.433535 -0.573023 0.015310
v 0.425365 -0.552735 -0.027734
v 0.411203 -0.592122 -0.035997
v 0.327156 -0.634726 -0.045121
v 0.356418 -0.631031 -0.048893
v 0.404290 -0.631003 -0.034938
v 0.402305 -0.604636 -0.050024
v 0.405769 -0.581393 -0.069378
v 0.413989 -0.571773 -0.057336
v 0.385738 -0.604977 -0.060789
v 0.395382 -0.570013 -0.094101
v 0.366452 -0.603570 -0.061067
v 0.373628 -0.581413 -0.078747
v 0.353615 -0.575273 -0.075767
v 0.378764 -0.689794 -0.000147
v 0.396314 -0.679331 0.032204
v 0.380729 -0.697039 0.029743
v 0.365026 -0.700967 0.008501
v 0.355751 -0.686664 -0.015694
v 0.385216 -0.670003 0.066745
v 0.357430 -0.702511 0.038893
v 0.319370 -0.699637 0.061719
v 0.336947 -0.695218 -0.003664
v 0.308475 -0.701362 0.040057
v 0.336131 -0.703172 0.017285
v 0.315849 -0.700463 0.033886
v 0.286889 -0.695017 0.013641
v 0.298443 -0.690826 -0.003510
v 0.407910 -0.441880 0.081188
v 0.453001 -0.445287 0.066349
v 0.411815 -0.396155 0.072179
v 0.453099 -0.421804 0.061665
v 0.457042 -0.394205 0.061088
v 0.459055 -0.481715 0.078684
v 0.420891 -0.553596 0.079557
v 0.452725 -0.528299 0.070314
v 0.486934 -0.487074 0.043944
v 0.474282 -0.441517 0.051549
v 0.473660 -0.472156 0.064064
v 0.487944 -0.453069 0.028981
v 0.474282 -0.495378 0.070914
v 0.495383 -0.460156 0.004188
v 0.506854 -0.426509 -0.005361
v 0.451825 -0.548352 0.021900
v 0.444702 -0.547169 0.004357
v 0.474806 -0.521122 0.012770
v 0.482364 -0.518490 0.044536
v 0.442411 -0.536906 -0.011866
v 0.472540 -0.416305 0.050665
v 0.481700 -0.402133 0.045213
v 0.459016 -0.511890 -0.021632
v 0.443783 -0.522494 -0.044616
v 0.450424 -0.511681 -0.047135
v 0.465030 -0.493862 -0.029165
v 0.480604 -0.488868 -0.007994
v 0.482879 -0.469187 -0.038192
v 0.452712 -0.499606 -0.067914
v 0.475573 -0.469744 -0.073300
v 0.490087 -0.481915 0.005740
v 0.486996 -0.502516 0.022389
v 0.509711 -0.450451 -0.021747
v 0.433214 -0.516130 0.091813
v 0.418455 -0.530387 0.106480
v 0.389054 -0.511198 0.115939
v 0.411121 -0.484116 0.094339
v 0.389701 -0.471620 0.107032
v 0.440584 -0.526059 -0.071300
v 0.428479 -0.540821 -0.065554
v 0.444414 -0.532069 -0.107204
v 0.414462 -0.562725 -0.091798
v 0.434919 -0.542496 -0.130138
v 0.423215 -0.552466 -0.077568
v 0.409497 -0.549419 -0.141123
v 0.378185 -0.563173 -0.101354
v 0.377990 -0.546633 -0.133968
v 0.424666 -0.545147 -0.138221
v 0.441775 -0.502355 -0.147289
v 0.466022 -0.486314 -0.117539
v 0.446561 -0.523756 -0.131973
v 0.460491 -0.476842 -0.130369
v 0.483079 -0.466628 -0.111961
v 0.485635 -0.452931 -0.121495
v 0.465721 -0.487742 -0.100686
v 0.489619 -0.462544 -0.097630
v 0.456052 -0.453708 -0.142072
v 0.437270 -0.469512 -0.157214
v 0.415279 -0.501080 -0.182990
v 0.429104 -0.524455 -0.154154
v 0.401712 -0.510303 -0.181546
v 0.424348 -0.489267 -0.176181
v 0.381646 -0.506841 -0.192587
v 0.357887 -0.510279 -0.204843
v 0.379425 -0.537406 -0.157252
v 0.353936 -0.530835 -0.177188
v 0.310929 -0.532084 -0.140047
v 0.342295 -0.534883 -0.132151
v 0.345290 -0.554168 -0.097792
v 0.320443 -0.543793 -0.109911
v 0.428866 -0.361982 0.072139
v 0.469341 -0.350138 0.071295
v 0.481574 -0.383658 0.051545
v 0.480697 -0.356138 0.065412
v 0.471605 -0.342545 0.070504
v 0.513431 -0.332237 0.053693
v 0.511779 -0.308912 0.061098
v 0.534314 -0.316114 0.055161
v 0.491129 -0.306211 0.064988
v 0.465838 -0.284805 0.061309
v 0.454185 -0.253414 0.063746
v 0.432799 -0.280419 0.062173
v 0.434691 -0.305223 0.064748
v 0.455782 -0.324498 0.069432
v 0.413678 -0.286431 0.066978
v 0.394175 -0.309534 0.075431
v 0.427298 -0.340655 0.074406
v 0.477315 -0.297154 0.065168
v 0.506211 -0.280186 0.069298
v 0.495958 -0.270113 0.070267
v 0.544211 -0.284055 0.069668
v 0.404415 -0.341118 0.082252
v 0.387470 -0.359408 0.089141
v 0.361179 -0.366561 0.110435
v 0.391792 -0.373527 0.086453
v 0.389257 -0.374962 0.087101
v 0.491713 -0.402677 0.037006
v 0.517971 -0.357461 0.032339
v 0.525979 -0.399050 -0.011380
v 0.504092 -0.410520 0.016783
v 0.545281 -0.390908 -0.026058
v 0.527798 -0.363063 0.014190
v 0.545928 -0.358162 -0.008122
v 0.542771 -0.333459 0.031513
v 0.598238 -0.369767 -0.156037
v 0.611880 -0.333642 -0.165914
v 0.620334 -0.348633 -0.141943
v 0.615890 -0.334505 -0.109222
v 0.605991 -0.375826 -0.114227
v 0.615514 -0.357795 -0.129614
v 0.603682 -0.355299 -0.089748
v 0.588501 -0.388406 -0.137933
v 0.558982 -0.387445 -0.150326
v 0.565887 -0.370056 -0.167726
v 0.593956 -0.336111 -0.068606
v 0.537171 -0.364021 -0.174602
v 0.524267 -0.401847 -0.143625
v 0.590201 -0.329845 -0.181739
v 0.613742 -0.298138 -0.164213
v 0.597259 -0.280296 -0.176832
v 0.619871 -0.271622 -0.166518
v 0.623179 -0.314276 -0.136596
v 0.626768 -0.271295 -0.144918
v 0.565834 -0.295812 -0.188305
v 0.573628 -0.257993 -0.191059
v 0.561832 -0.340321 -0.184339
v 0.547760 -0.316453 -0.189478
v 0.552425 -0.282246 -0.198287
v 0.534400 -0.296606 -0.199660
v 0.510262 -0.307691 -0.196607
v 0.521110 -0.327095 -0.186264
v 0.544155 -0.351247 -0.180052
v 0.623572 -0.293661 -0.125948
v 0.617556 -0.301236 -0.103191
v 0.628454 -0.265468 -0.093876
v 0.640154 -0.250246 -0.111629
v 0.604688 -0.299689 -0.077743
v 0.613370 -0.265947 -0.040236
v 0.640569 -0.244081 -0.126136
v 0.601775 -0.317025 -0.076099
v 0.599107 -0.300956 -0.044822
v 0.504230 -0.368541 -0.184356
v 0.587206 -0.355071 -0.178031
v 0.587339 -0.422643 -0.103154
v 0.601305 -0.396506 -0.098574
v 0.594580 -0.412152 -0.076722
v 0.550111 -0.415511 -0.132346
v 0.582759 -0.409374 -0.124167
v 0.599353 -0.378907 -0.073914
v 0.571535 -0.361185 -0.030547
v 0.574627 -0.405221 -0.049500
v 0.529180 -0.435504 -0.039232
v 0.544035 -0.430716 -0.051392
v 0.583009 -0.350174 -0.034196
v 0.590657 -0.388044 -0.056934
v 0.590418 -0.349096 -0.050878
v 0.591457 -0.323490 -0.026765
v 0.576958 -0.335965 -0.011116
v 0.555557 -0.432810 -0.110480
v 0.516995 -0.443453 -0.108585
v 0.515462 -0.432806 -0.121557
v 0.568864 -0.433197 -0.087571
v 0.518477 -0.445121 -0.092174
v 0.566258 -0.423285 -0.122877
v 0.476406 -0.427176 -0.141049
v 0.500495 -0.450870 -0.072561
v 0.540258 -0.436604 -0.071114
v 0.567085 -0.427045 -0.064610
v 0.518305 -0.444661 -0.047171
v 0.474739 -0.403033 -0.172372
v 0.359213 -0.218782 0.123267
v 0.350992 -0.201421 0.165911
v 0.353226 -0.209086 0.143837
v 0.353420 -0.208862 0.143779
v 0.375629 -0.195330 0.125378
v 0.387478 -0.213531 0.098251
v 0.402151 -0.196647 0.102611
v 0.402265 -0.177557 0.124221
v 0.367760 -0.233970 0.103201
v 0.387859 -0.243524 0.084612
v 0.370103 -0.186559 0.147538
v 0.343003 -0.250682 0.123257
v 0.342401 -0.207316 0.179180
v 0.356703 -0.266266 0.103098
v 0.375800 -0.277775 0.084489
v 0.414563 -0.231786 0.077237
v 0.451612 -0.221736 0.076128
v 0.427805 -0.206644 0.085641
v 0.425080 -0.246836 0.068002
v 0.428787 -0.178382 0.110176
v 0.395381 -0.267074 0.075150
v 0.583886 -0.080579 0.005430
v 0.606146 -0.075969 -0.013167
v 0.570955 -0.054266 0.000232
v 0.555576 -0.039489 0.011951
v 0.582936 -0.055423 -0.016964
v 0.556569 -0.033582 -0.017274
v 0.541822 -0.016438 0.025882
v 0.539841 -0.066930 0.028191
v 0.562492 -0.086523 0.018152
v 0.574465 -0.043279 -0.038047
v 0.542058 -0.019286 -0.007223
v 0.614719 -0.084434 -0.037355
v 0.612570 -0.067268 -0.062794
v 0.606794 -0.057224 -0.055160
v 0.595065 -0.046995 -0.055003
v 0.620636 -0.094473 -0.068444
v 0.608353 -0.097918 -0.008944
v 0.578682 -0.104624 0.019457
v 0.591496 -0.130927 0.020176
v 0.574553 -0.123767 0.037525
v 0.547978 -0.109522 0.044395
v 0.621008 -0.125063 -0.029381
v 0.604958 -0.135086 0.000359
v 0.616382 -0.150560 -0.013751
v 0.626745 -0.112235 -0.052274
v 0.610933 -0.171503 0.017536
v 0.593074 -0.156176 0.048143
v 0.609747 -0.194610 0.043264
v 0.629972 -0.212071 0.006047
v 0.630807 -0.179998 -0.015126
v 0.628681 -0.240965 0.061993
v 0.619991 -0.253420 0.075936
v 0.628322 -0.277382 0.054240
v 0.606691 -0.266960 0.083531
v 0.626420 -0.224360 0.046422
v 0.604879 -0.220572 0.085012
v 0.618197 -0.240678 0.075573
v 0.610835 -0.202963 0.059004
v 0.582548 -0.239753 0.097468
v 0.594581 -0.260959 0.088744
v 0.553762 -0.251981 0.090840
v 0.575612 -0.277656 0.082467
v 0.635479 -0.252412 0.032296
v 0.635543 -0.237537 0.005426
v 0.648425 -0.218190 -0.030880
v 0.626140 -0.278234 0.024043
v 0.625722 -0.259539 -0.003602
v 0.636883 -0.237867 -0.039394
v 0.563019 -0.307812 0.053943
v 0.553520 -0.297854 0.065387
v 0.597618 -0.287338 0.075133
v 0.602323 -0.298372 0.053270
v 0.568032 -0.315195 0.036085
v 0.583100 -0.315759 0.014318
v 0.558951 -0.334604 0.005651
v 0.613537 -0.295409 0.033788
v 0.594841 -0.311937 0.004147
v 0.600536 -0.301902 -0.006651
v 0.606479 -0.288631 -0.013519
v 0.541744 -0.233269 0.104107
v 0.570697 -0.217112 0.113487
v 0.592887 -0.194510 0.102981
v 0.599030 -0.174652 0.077581
v 0.549075 -0.227691 0.110758
v 0.524926 -0.252812 0.083371
v 0.573311 -0.140221 0.060129
v 0.577110 -0.157466 0.094161
v 0.521868 -0.218589 0.105135
v 0.511519 -0.243223 0.083861
v 0.480064 -0.239187 0.071702
v 0.536669 -0.192118 0.120683
v 0.541471 -0.162316 0.115731
v 0.510991 -0.149052 0.123869
v 0.537634 -0.146649 0.104393
v 0.505527 -0.126923 0.117795
v 0.492075 -0.128726 0.134485
v 0.560418 -0.198427 0.123281
v 0.583775 -0.175948 0.107528
v 0.481068 -0.163175 0.125677
v 0.507746 -0.190554 0.118357
v 0.464028 -0.137058 0.141585
v 0.450930 -0.155773 0.140664
v 0.432541 -0.138709 0.165220
v 0.502896 -0.086174 0.082728
v 0.486734 -0.071356 0.101206
v 0.494316 -0.103995 0.107415
v 0.516997 -0.119399 0.091564
v 0.548035 -0.133032 0.079661
v 0.458774 -0.182623 0.103566
v 0.466091 -0.199551 0.090055
v 0.481456 -0.217436 0.082908
v 0.495746 -0.199763 0.100791
v 0.531042 -0.109977 0.071780
v 0.516129 -0.078393 0.067210
v 0.532666 -0.096013 0.052923
v 0.515725 -0.076414 0.066146
v 0.429357 -0.154229 0.159890
v 0.483952 -0.174736 0.120224
v 0.440086 -0.156750 0.143074
v 0.566643 -0.160449 -0.223944
v 0.539633 -0.157794 -0.238151
v 0.581464 -0.136253 -0.223006
v 0.542013 -0.116831 -0.239066
v 0.516729 -0.127901 -0.257124
v 0.585143 -0.119431 -0.216304
v 0.607850 -0.157019 -0.209303
v 0.593775 -0.173814 -0.212398
v 0.568960 -0.188414 -0.216020
v 0.551598 -0.097889 -0.225439
v 0.539689 -0.192095 -0.229358
v 0.575954 -0.089979 -0.211963
v 0.597554 -0.096944 -0.198754
v 0.669157 -0.192359 -0.167754
v 0.665581 -0.207075 -0.166866
v 0.660208 -0.197016 -0.190088
v 0.660544 -0.159706 -0.156982
v 0.672499 -0.192064 -0.132441
v 0.663948 -0.160220 -0.131821
v 0.659056 -0.221874 -0.128229
v 0.655381 -0.224751 -0.153189
v 0.621216 -0.192736 -0.208194
v 0.644250 -0.176431 -0.200175
v 0.630822 -0.130321 -0.181604
v 0.631685 -0.211349 -0.201074
v 0.633869 -0.242517 -0.174171
v 0.608645 -0.243246 -0.185140
v 0.637397 -0.248258 -0.148779
v 0.627622 -0.270719 -0.145289
v 0.594951 -0.222754 -0.201422
v 0.590108 -0.200153 -0.210039
v 0.571187 -0.228073 -0.208389
v 0.554265 -0.211828 -0.221737
v 0.639539 -0.124176 -0.170299
v 0.654522 -0.159738 -0.179159
v 0.644480 -0.126997 -0.157043
v 0.644865 -0.193506 -0.201323
v 0.678471 -0.212281 -0.077294
v 0.683195 -0.190396 -0.102758
v 0.685803 -0.181713 -0.080567
v 0.677434 -0.170874 -0.061304
v 0.671524 -0.158142 -0.107985
v 0.666394 -0.222751 -0.103932
v 0.644806 -0.193350 -0.025812
v 0.643047 -0.152704 -0.041981
v 0.654377 -0.139113 -0.070865
v 0.639769 -0.119944 -0.081681
v 0.658692 -0.229504 -0.073142
v 0.670252 -0.205588 -0.055884
v 0.636892 -0.251580 -0.088261
v 0.648574 -0.113182 -0.110986
v 0.670608 -0.150253 -0.090667
v 0.506837 -0.171074 -0.264309
v 0.503533 -0.204394 -0.260167
v 0.518000 -0.227937 -0.250248
v 0.549743 -0.236245 -0.219110
v 0.531545 -0.246913 -0.233127
v 0.513278 -0.243733 -0.250719
v 0.542423 -0.264325 -0.210301
v 0.507895 -0.265752 -0.234926
v 0.521233 -0.279768 -0.214337
v 0.534398 -0.296606 -0.199657
v 0.494129 -0.287481 -0.216814
v 0.478967 -0.311256 -0.208714
v 0.487260 -0.229015 -0.257099
v 0.480495 -0.199703 -0.271762
v 0.475399 -0.182745 -0.286064
v 0.432857 -0.211440 -0.271469
v 0.458335 -0.192023 -0.278635
v 0.457300 -0.224649 -0.258144
v 0.484763 -0.264882 -0.244302
v 0.456122 -0.302549 -0.233856
v 0.454026 -0.331345 -0.220533
v 0.436882 -0.326906 -0.240901
v 0.452826 -0.283933 -0.239158
v 0.430456 -0.282680 -0.252471
v 0.431883 -0.304062 -0.244728
v 0.409948 -0.332446 -0.261395
v 0.452894 -0.264350 -0.250135
v 0.429524 -0.247584 -0.259044
v 0.532568 0.042644 0.094527
v 0.527881 0.003073 0.052945
v 0.536644 0.049887 0.080892
v 0.534154 0.004088 0.037852
v 0.525069 0.032869 0.028094
v 0.532586 0.053070 0.054056
v 0.521382 -0.051738 0.048077
v 0.519687 -0.024610 0.053284
v 0.513416 -0.000490 0.081078
v 0.527511 0.010785 0.006422
v 0.495617 -0.048288 0.084936
v 0.509614 -0.032904 0.071193
v 0.494015 -0.020979 0.093638
v 0.479015 -0.043370 0.113146
v 0.496905 0.007018 0.109735
v 0.536778 0.089515 0.070778
v 0.533213 0.083985 0.047747
v 0.526607 0.096343 0.091361
v 0.525315 0.067156 0.101749
v 0.521547 0.072679 0.018440
v 0.514313 0.076173 0.111657
v 0.516311 0.106237 0.103089
v 0.523777 0.027774 -0.015312
v 0.539886 -0.007392 -0.028986
v 0.553413 -0.019759 -0.042727
v 0.520281 0.051375 0.002563
v 0.508729 0.042331 0.115818
v 0.488827 0.018397 0.123074
v 0.480262 -0.015939 0.125555
v 0.473521 -0.005763 0.137181
v 0.482840 0.041924 0.130557
v 0.463180 0.022141 0.145357
v 0.493798 0.062488 0.130793
v 0.502414 0.096406 0.128898
v 0.534822 0.159983 0.073571
v 0.542900 0.164265 0.039864
v 0.532047 0.171588 0.064426
v 0.537494 0.121248 0.022966
v 0.549772 0.134301 0.059624
v 0.523889 0.132866 0.000639
v 0.540904 0.112566 0.038502
v 0.525146 0.093289 -0.009833
v 0.534430 0.128965 0.085942
v 0.504714 0.124110 0.124063
v 0.516123 0.144658 0.110591
v 0.521219 0.165944 0.092961
v 0.511579 0.174399 0.113747
v 0.456747 0.101545 0.186808
v 0.482487 0.104898 0.173746
v 0.483951 0.137031 0.185178
v 0.496317 0.114691 0.149739
v 0.497850 0.143571 0.159472
v 0.478970 0.083334 0.160224
v 0.461581 0.058364 0.159956
v 0.441517 0.066443 0.180737
v 0.422689 0.037424 0.190904
v 0.435458 0.036518 0.176473
v 0.454869 0.062028 0.168302
v 0.423373 -0.004704 0.192705
v 0.416238 0.074112 0.197718
v 0.446491 0.023600 0.167052
v 0.451794 0.021979 0.161450
v 0.461682 0.137981 0.206622
v 0.448973 0.162535 0.217080
v 0.441061 0.127831 0.209394
v 0.433702 0.106350 0.199261
v 0.397882 0.078501 0.209551
v 0.416951 0.157505 0.230657
v 0.442250 0.190738 0.214585
v 0.417177 0.181337 0.222909
v 0.400979 0.220081 0.191535
v 0.395248 0.169745 0.229438
v 0.358718 0.186287 0.220554
v 0.346036 0.172023 0.233555
v 0.329029 0.143735 0.245525
v 0.367207 0.142956 0.234540
v 0.320201 0.176650 0.243913
v 0.310968 0.147032 0.255808
v 0.309685 0.201664 0.232855
v 0.330813 0.214597 0.215490
v 0.299999 0.228487 0.230641
v 0.412776 0.133122 0.224538
v 0.382729 0.125857 0.231208
v 0.355488 0.120269 0.243582
v 0.347851 0.102466 0.245577
v 0.347445 0.129504 0.244377
v 0.390460 0.106681 0.218416
v 0.361979 0.078176 0.227765
v 0.380319 0.204633 0.209875
v 0.354917 0.226981 0.203953
v 0.310787 0.255617 0.220038
v 0.323470 0.275458 0.216167
v 0.284292 0.246494 0.244339
v 0.357740 0.227460 0.203483
v 0.483529 0.193642 0.208641
v 0.501599 0.182888 0.192094
v 0.494305 0.213349 0.186733
v 0.444625 0.228630 0.166598
v 0.466191 0.230453 0.155938
v 0.439904 0.231417 0.130550
v 0.473061 0.230669 0.175377
v 0.406294 0.205967 0.160045
v 0.420134 0.217387 0.129760
v 0.396199 0.208693 0.122951
v 0.381040 0.212071 0.103428
v 0.443473 0.232324 0.103590
v 0.505550 0.197377 0.156145
v 0.491475 0.220607 0.159402
v 0.500591 0.203468 0.116380
v 0.474138 0.226478 0.121679
v 0.472407 0.214770 0.201928
v 0.449283 0.212676 0.202352
v 0.427230 0.221146 0.191822
v 0.415262 0.211401 0.178335
v 0.484032 0.180356 0.208837
v 0.394240 0.204523 0.181874
v 0.355632 0.198960 0.183309
v 0.349339 0.203132 0.193954
v 0.372030 0.201640 0.188261
v 0.380455 0.208976 0.216504
v 0.336194 0.227576 0.245068
v 0.337427 0.213167 0.221012
v 0.374366 0.198202 0.149150
v 0.344802 0.199334 0.149038
v 0.343320 0.203721 0.126766
v 0.504449 0.171119 0.174602
v 0.506284 0.185019 0.135094
v 0.505267 0.159855 0.145699
v 0.405105 -0.049982 0.242192
v 0.427600 -0.033924 0.208489
v 0.404003 -0.014195 0.236715
v 0.422648 -0.061214 0.220509
v 0.394806 -0.026015 0.253140
v 0.403909 -0.078815 0.235411
v 0.365244 -0.058810 0.266886
v 0.344090 -0.017633 0.262180
v 0.331832 0.026253 0.265595
v 0.322453 0.003026 0.272233
v 0.354611 0.003086 0.256289
v 0.365629 0.009401 0.246602
v 0.340142 0.039291 0.254118
v 0.368597 0.036253 0.229650
v 0.383161 -0.064739 0.262020
v 0.377626 -0.088464 0.273319
v 0.359116 -0.097073 0.286096
v 0.393414 -0.074518 0.251459
v 0.386452 -0.105773 0.267516
v 0.412153 0.008651 0.207321
v 0.397105 0.033867 0.214020
v 0.341862 -0.083518 0.283521
v 0.325665 -0.062412 0.277414
v 0.313930 -0.036240 0.275616
v 0.444771 -0.073784 0.204491
v 0.450167 -0.044044 0.191390
v 0.461046 -0.063200 0.191361
v 0.422904 -0.092142 0.217674
v 0.444868 -0.017505 0.176994
v 0.451660 -0.012815 0.166627
v 0.470775 -0.068307 0.161612
v 0.471483 -0.040106 0.143286
v 0.464411 -0.027079 0.156034
v 0.475660 -0.074967 0.128946
v 0.453349 -0.105334 0.176291
v 0.472198 -0.099104 0.158914
v 0.462887 -0.078403 0.188318
v 0.467401 -0.116917 0.154396
v 0.482452 -0.101278 0.137357
v 0.439956 -0.120588 0.171405
v 0.432540 -0.138709 0.165223
v 0.427065 -0.103786 0.212179
v 0.425488 -0.114347 0.203853
v 0.409850 -0.120793 0.233091
v 0.406962 -0.132314 0.227134
v 0.404568 -0.112022 0.240442
v 0.409666 -0.149772 0.187762
v 0.294633 0.034187 0.298432
v 0.311981 0.044454 0.284373
v 0.281833 0.060837 0.304961
v 0.254996 0.031332 0.313643
v 0.230141 0.059452 0.336080
v 0.237323 0.035972 0.327536
v 0.232527 0.010350 0.325889
v 0.255137 0.056296 0.315696
v 0.299675 -0.006366 0.283517
v 0.269025 -0.000352 0.304400
v 0.257507 -0.020027 0.310567
v 0.267044 -0.040258 0.308188
v 0.287527 -0.035813 0.293167
v 0.268585 -0.070141 0.319992
v 0.317473 0.068297 0.283931
v 0.306051 0.084647 0.297685
v 0.308088 0.109759 0.281918
v 0.286953 0.134206 0.285722
v 0.279221 0.100314 0.302344
v 0.255785 0.142127 0.309696
v 0.293312 0.155349 0.267371
v 0.323189 0.116357 0.263416
v 0.259535 0.100021 0.308144
v 0.235926 0.109543 0.319513
v 0.262953 0.069704 0.312454
v 0.238057 0.077873 0.326249
v 0.327814 0.046859 0.268446
v 0.341211 0.076646 0.247978
v 0.334299 0.106300 0.259999
v 0.230059 -0.108330 0.373760
v 0.274427 -0.114146 0.354902
v 0.238850 -0.088601 0.367466
v 0.265089 -0.130127 0.361586
v 0.281219 -0.097477 0.334449
v 0.248722 -0.078735 0.352547
v 0.250670 -0.152711 0.367326
v 0.220358 -0.054898 0.358081
v 0.208211 -0.023864 0.357441
v 0.201190 -0.062746 0.370872
v 0.235404 -0.048980 0.338222
v 0.224528 -0.015107 0.333978
v 0.249240 -0.053139 0.330662
v 0.179661 -0.036857 0.380472
v 0.171995 -0.069024 0.386743
v 0.206000 -0.101698 0.381118
v 0.154614 -0.049979 0.399924
v 0.151865 -0.078218 0.408573
v 0.136788 -0.062596 0.425770
v 0.182644 0.002045 0.377989
v 0.166459 -0.109510 0.411523
v 0.187181 -0.106935 0.394592
v 0.141925 -0.090379 0.431560
v 0.146170 -0.112035 0.446779
v 0.204028 -0.125463 0.384820
v 0.178814 -0.126300 0.402097
v 0.186242 -0.149317 0.402176
v 0.161757 -0.149537 0.430399
v 0.155958 -0.112147 0.427162
v 0.149702 -0.139451 0.449688
v 0.158793 -0.173455 0.464305
v 0.177389 -0.173381 0.428078
v 0.204243 -0.179013 0.406229
v 0.213669 -0.150181 0.385600
v 0.179966 -0.193890 0.450948
v 0.235149 -0.176745 0.382658
v 0.328155 -0.168194 0.350625
v 0.350681 -0.143824 0.335479
v 0.318576 -0.137333 0.353414
v 0.342986 -0.119117 0.318196
v 0.318414 -0.118623 0.336181
v 0.301868 -0.154894 0.361941
v 0.299382 -0.191002 0.364770
v 0.314071 -0.194069 0.356520
v 0.304185 -0.221512 0.371198
v 0.265903 -0.188039 0.376563
v 0.272210 -0.229808 0.390609
v 0.330213 -0.103012 0.304946
v 0.310950 -0.093370 0.306351
v 0.298086 -0.077499 0.304462
v 0.242702 -0.212871 0.404745
v 0.262529 -0.242432 0.407720
v 0.363226 -0.169531 0.334163
v 0.367560 -0.137199 0.325832
v 0.340142 -0.200318 0.341048
v 0.388550 -0.155323 0.317930
v 0.376244 -0.112992 0.291207
v 0.399590 -0.133857 0.258858
v 0.387491 -0.195557 0.298353
v 0.355441 -0.232793 0.282333
v 0.378584 -0.208404 0.283213
v 0.350285 -0.231481 0.298543
v 0.349164 -0.235202 0.268176
v 0.379869 -0.199970 0.261034
v 0.396289 -0.184216 0.286264
v 0.397968 -0.166220 0.295197
v 0.398866 -0.150233 0.247762
v 0.345029 -0.215477 0.334777
v 0.387109 -0.180312 0.315076
v 0.322579 -0.228938 0.356830
v 0.326707 -0.244194 0.354880
v 0.347670 -0.224209 0.321257
v 0.330680 -0.245754 0.340101
v 0.348151 -0.221426 0.242927
v 0.336920 -0.223244 0.218233
v 0.362160 -0.195469 0.230441
v 0.357097 -0.194210 0.211556
v 0.357873 -0.189176 0.199473
v 0.373032 -0.175310 0.177428
v 0.376822 -0.178588 0.221586
v 0.396454 -0.167182 0.150095
v 0.390051 -0.189614 0.264826
v 0.393491 -0.172509 0.233198
v 0.401982 -0.157895 0.188883
v 0.422022 -0.153219 0.166974
v 0.308592 -0.272170 0.407813
v 0.320504 -0.267531 0.376519
v 0.309299 -0.250709 0.382488
v 0.322375 -0.311920 0.401200
v 0.320615 -0.271647 0.358021
v 0.313059 -0.293167 0.420773
v 0.291605 -0.244785 0.392923
v 0.291175 -0.265234 0.415975
v 0.290790 -0.221601 0.377959
v 0.301808 -0.354632 0.385457
v 0.295322 -0.352223 0.408747
v 0.303378 -0.320109 0.424535
v 0.277483 -0.285087 0.445138
v 0.271570 -0.307586 0.447084
v 0.259378 -0.279388 0.465015
v 0.244178 -0.297567 0.480732
v 0.268721 -0.265498 0.435645
v 0.249505 -0.259920 0.458402
v 0.257694 -0.320552 0.450043
v 0.253283 -0.248813 0.426391
v 0.290759 -0.345684 0.423236
v 0.056957 -0.436363 0.562838
v 0.037328 -0.427739 0.553854
v 0.062923 -0.471592 0.549277
v 0.037241 -0.411249 0.569781
v 0.064646 -0.422298 0.573889
v 0.056419 -0.394256 0.592790
v 0.026142 -0.429496 0.540263
v 0.010102 -0.409356 0.551732
v 0.005885 -0.422540 0.530284
v 0.008109 -0.406583 0.555451
v 0.029306 -0.444324 0.521976
v 0.080502 -0.432710 0.578365
v 0.094508 -0.440483 0.583534
v 0.086577 -0.411661 0.598921
v 0.006672 -0.434641 0.495263
v 0.052045 -0.471618 0.524212
v 0.085854 -0.477866 0.565475
v -0.036188 -0.411263 0.516459
v -0.002590 -0.425574 0.509793
v -0.012362 -0.428524 0.487758
v -0.035143 -0.417086 0.502091
v 0.192329 -0.485589 0.560168
v 0.168547 -0.485808 0.583260
v 0.159734 -0.447834 0.591320
v 0.164483 -0.408761 0.606145
v 0.155328 -0.422988 0.605832
v 0.149004 -0.397851 0.637918
v 0.176577 -0.419421 0.579473
v 0.104953 -0.498605 0.579002
v 0.119704 -0.498089 0.590145
v 0.142234 -0.492866 0.594755
v 0.153209 -0.467273 0.600329
v 0.161077 -0.495945 0.593561
v 0.126800 -0.459664 0.600205
v 0.110085 -0.458606 0.591367
v 0.107942 -0.426982 0.607784
v 0.122216 -0.430276 0.613965
v 0.132875 -0.426345 0.636909
v 0.142598 -0.443237 0.611035
v 0.160395 -0.377138 0.660424
v 0.132797 -0.410131 0.663595
v 0.153494 -0.412790 0.636022
v 0.225320 -0.233345 0.514099
v 0.239083 -0.264884 0.513597
v 0.246360 -0.272537 0.488226
v 0.239009 -0.252140 0.476784
v 0.231624 -0.288285 0.523462
v 0.232167 -0.246658 0.527646
v 0.229709 -0.266550 0.536752
v 0.228934 -0.332921 0.478978
v 0.224685 -0.310971 0.507101
v 0.225132 -0.298466 0.526116
v 0.215008 -0.278903 0.563011
v 0.212194 -0.302629 0.553890
v 0.207479 -0.293588 0.604063
v 0.206444 -0.309783 0.579882
v 0.203317 -0.252680 0.558856
v 0.193747 -0.275209 0.608662
v 0.198112 -0.329591 0.557170
v 0.203455 -0.330159 0.533036
v 0.178178 -0.232946 0.563269
v 0.159166 -0.228808 0.588041
v 0.182978 -0.256135 0.583866
v 0.183796 -0.212471 0.543610
v 0.164384 -0.182112 0.548472
v 0.148723 -0.158323 0.572746
v 0.160409 -0.197220 0.566727
v 0.160454 -0.195679 0.565455
v 0.209030 -0.221532 0.496779
v 0.183745 -0.203224 0.529171
v 0.177774 -0.197948 0.517055
v 0.164864 -0.177620 0.528142
v 0.156596 -0.157651 0.546331
v 0.182841 -0.205302 0.488419
v 0.153676 -0.170437 0.491443
v 0.221180 -0.329073 0.500668
v 0.219560 -0.356499 0.494122
v 0.227774 -0.228704 0.445164
v 0.222668 -0.231890 0.469760
v 0.215766 -0.214375 0.433715
v 0.223064 -0.198224 0.405313
v 0.200830 -0.208930 0.446480
v 0.009484 -0.398389 0.571538
v -0.019954 -0.385615 0.582463
v -0.030340 -0.388510 0.568928
v -0.050827 -0.373367 0.590622
v 0.022563 -0.373722 0.607586
v 0.043849 -0.371864 0.619807
v 0.018269 -0.362771 0.626544
v -0.005376 -0.376029 0.603508
v 0.029119 -0.384988 0.592440
v -0.028996 -0.370076 0.614112
v -0.023366 -0.366692 0.628940
v -0.055207 -0.363545 0.649120
v -0.049708 -0.366551 0.662978
v -0.026494 -0.359661 0.661653
v -0.004601 -0.356010 0.653462
v -0.054474 -0.365197 0.619265
v -0.071401 -0.402086 0.544799
v -0.081000 -0.407660 0.523522
v -0.121687 -0.389343 0.535883
v -0.026755 -0.407322 0.537208
v -0.092742 -0.379109 0.572218
v -0.126442 -0.380850 0.559021
v -0.134062 -0.376865 0.574073
v -0.123929 -0.365722 0.604274
v -0.107196 -0.371079 0.586606
v -0.077229 -0.366332 0.612026
v -0.070742 -0.378454 0.580136
v -0.078649 -0.364338 0.643354
v -0.098361 -0.366385 0.639515
v -0.094047 -0.371595 0.675489
v -0.087078 -0.372473 0.593648
v -0.128478 -0.364908 0.633598
v -0.091844 -0.418370 0.500607
v -0.079345 -0.426891 0.464833
v -0.113069 -0.409357 0.496250
v -0.106795 -0.414681 0.456143
v -0.125994 -0.399240 0.451515
v -0.134564 -0.401797 0.424693
v -0.144019 -0.378376 0.463809
v -0.169030 -0.361986 0.462204
v -0.145698 -0.383992 0.435878
v -0.130615 -0.392199 0.521103
v -0.133871 -0.388711 0.504675
v -0.159232 -0.380056 0.535686
v -0.148064 -0.383947 0.547998
v -0.157623 -0.369474 0.498094
v -0.175310 -0.367394 0.526342
v -0.201304 -0.359404 0.522654
v -0.186986 -0.358257 0.500198
v 0.005272 -0.445748 0.465839
v -0.033964 -0.434271 0.461929
v -0.011057 -0.446727 0.452743
v -0.046300 -0.440247 0.430404
v -0.060145 -0.440536 0.385362
v -0.082067 -0.436963 0.419824
v -0.087961 -0.438046 0.373255
v -0.058554 -0.448464 0.356678
v -0.110335 -0.422102 0.421443
v -0.104885 -0.432593 0.390303
v -0.135947 -0.422527 0.391706
v -0.030793 -0.454574 0.368515
v -0.041164 -0.443324 0.408961
v -0.015655 -0.455494 0.394936
v -0.021492 -0.451089 0.425709
v 0.001406 -0.464812 0.415195
v 0.173781 -0.264250 0.661756
v 0.152546 -0.240103 0.663860
v 0.162993 -0.259277 0.698934
v 0.140206 -0.214062 0.644444
v 0.149053 -0.228979 0.631566
v 0.135819 -0.229439 0.687357
v 0.148479 -0.244794 0.705532
v 0.169825 -0.259389 0.725284
v 0.034112 -0.357308 0.655823
v 0.071216 -0.368655 0.674037
v 0.064570 -0.374517 0.635125
v 0.086452 -0.383883 0.652197
v 0.071914 -0.384960 0.619804
v 0.097084 -0.399937 0.628148
v 0.116876 -0.405852 0.634899
v 0.103783 -0.383885 0.667661
v 0.138959 -0.393518 0.658328
v 0.119692 -0.378761 0.689998
v 0.144043 -0.384034 0.684206
v 0.126940 -0.375736 0.717246
v 0.096596 -0.357476 0.717678
v 0.076739 -0.354269 0.704830
v 0.057350 -0.345246 0.741048
v 0.051710 -0.361572 0.681821
v 0.010508 -0.358253 0.703354
v 0.030225 -0.357649 0.690719
v 0.044045 -0.351448 0.702044
v -0.008465 -0.355174 0.682068
v 0.194792 -0.279603 0.661110
v 0.166803 -0.255412 0.640516
v 0.210729 -0.293188 0.653834
v 0.192120 -0.283146 0.686199
v 0.206554 -0.298866 0.685391
v 0.205406 -0.294567 0.719096
v 0.194344 -0.277827 0.730535
v 0.204717 -0.316849 0.704474
v 0.216307 -0.326283 0.656804
v 0.217249 -0.306449 0.648029
v 0.195955 -0.278743 0.645218
v 0.178294 -0.266436 0.624838
v 0.163455 -0.247025 0.611528
v 0.210667 -0.332229 0.628251
v 0.205926 -0.319323 0.603792
v 0.194613 -0.340063 0.585423
v 0.190270 -0.365707 0.571217
v 0.201331 -0.347047 0.618428
v 0.198452 -0.348306 0.687942
v 0.203118 -0.349759 0.663908
v 0.200997 -0.335775 0.704374
v 0.195384 -0.353624 0.713583
v 0.185089 -0.359182 0.686353
v 0.183057 -0.366985 0.722700
v 0.204340 -0.326945 0.739226
v 0.159842 -0.375445 0.697535
v 0.197367 -0.363032 0.614110
v 0.209432 -0.344332 0.642174
v 0.190696 -0.385383 0.587380
v 0.176553 -0.378445 0.626252
v 0.142028 -0.130122 0.617612
v 0.153026 -0.147682 0.564540
v 0.145312 -0.106542 0.594276
v 0.129751 -0.108273 0.623347
v 0.113421 -0.100867 0.650452
v 0.129325 -0.168745 0.639234
v 0.136877 -0.167218 0.621418
v 0.127536 -0.188507 0.649598
v 0.115408 -0.126407 0.659935
v 0.131232 -0.139623 0.635824
v 0.108103 -0.118202 0.678644
v 0.105383 -0.092284 0.681380
v 0.111090 -0.151820 0.664814
v 0.104315 -0.169322 0.690079
v 0.099915 -0.135934 0.703295
v 0.101832 -0.171368 0.716784
v 0.145818 -0.204152 0.599126
v 0.147242 -0.173097 0.586748
v 0.140245 -0.202056 0.621507
v 0.122027 -0.204745 0.678516
v 0.136232 -0.233872 0.709873
v 0.112126 -0.199302 0.707315
v 0.128936 -0.223034 0.698814
v 0.120925 -0.202137 0.676098
v 0.063002 -0.055739 0.621162
v 0.083327 -0.061172 0.597747
v 0.050964 -0.045520 0.584484
v 0.040538 -0.045701 0.618277
v 0.078903 -0.068589 0.635720
v 0.081884 -0.052954 0.562005
v 0.023001 -0.045381 0.615671
v 0.019432 -0.036723 0.577120
v 0.002219 -0.046674 0.610034
v -0.009785 -0.040205 0.582857
v -0.027900 -0.044650 0.618188
v -0.013258 -0.046812 0.670595
v 0.019377 -0.050469 0.652548
v -0.003223 -0.048258 0.635114
v 0.043947 -0.051876 0.655203
v 0.033694 -0.046099 0.690600
v 0.016795 -0.044712 0.691966
v 0.063899 -0.059529 0.648066
v 0.066674 -0.058108 0.672183
v -0.034290 -0.041384 0.643997
v -0.032181 -0.041851 0.648593
v 0.152881 -0.092057 0.571560
v 0.136613 -0.090094 0.598329
v 0.100201 -0.075384 0.622660
v 0.118965 -0.063964 0.578416
v 0.110509 -0.056065 0.535463
v 0.071720 -0.039950 0.542262
v 0.082817 -0.035869 0.513626
v 0.154171 -0.108832 0.557993
v 0.151360 -0.141445 0.537746
v 0.151912 -0.160692 0.516824
v 0.143398 -0.142796 0.504261
v 0.113778 -0.090600 0.631777
v 0.090790 -0.073580 0.659634
v 0.102315 -0.085030 0.668943
v 0.142222 -0.077582 0.570858
v 0.125086 -0.063824 0.531969
v 0.115866 -0.047894 0.510244
v 0.144447 -0.091735 0.541138
v 0.128544 -0.076939 0.516915
v 0.120227 -0.051253 0.489773
v 0.120463 -0.027721 0.479559
v 0.088714 -0.020052 0.488177
v 0.127770 -0.077007 0.453589
v 0.125372 -0.039187 0.448206
v 0.125754 -0.081751 0.483283
v 0.136790 -0.062597 0.425771
v 0.141035 -0.105967 0.518958
v 0.138401 -0.110988 0.483429
v 0.143034 -0.140375 0.477386
v 0.142044 -0.112260 0.459634
v -0.075750 -0.258217 0.832260
v -0.043683 -0.238600 0.834544
v -0.071620 -0.232103 0.835564
v -0.044862 -0.214051 0.844168
v -0.056482 -0.200857 0.849724
v -0.086728 -0.221447 0.833619
v -0.038095 -0.266232 0.824796
v -0.122816 -0.253109 0.825816
v -0.093070 -0.281309 0.821311
v -0.113936 -0.239921 0.831018
v -0.143173 -0.228102 0.838489
v -0.152695 -0.238897 0.835267
v -0.094214 -0.199703 0.838993
v -0.129971 -0.209582 0.838823
v -0.148311 -0.257741 0.820176
v -0.125936 -0.276680 0.811841
v -0.063362 -0.291074 0.817717
v -0.081672 -0.303738 0.815961
v -0.071035 -0.330227 0.809314
v -0.100161 -0.324476 0.810068
v -0.041813 -0.304654 0.806971
v -0.120212 -0.300591 0.805784
v -0.003215 -0.273810 0.821537
v -0.015424 -0.289265 0.811705
v -0.196723 -0.391354 0.714310
v -0.217405 -0.382760 0.686498
v -0.186072 -0.384595 0.672046
v -0.165742 -0.395943 0.703734
v -0.058642 -0.407331 0.759434
v -0.071291 -0.415766 0.773929
v -0.079130 -0.419419 0.757988
v -0.091888 -0.415380 0.789900
v -0.064918 -0.404611 0.740077
v -0.082782 -0.410323 0.736437
v -0.093662 -0.420615 0.755953
v -0.124674 -0.412842 0.723288
v -0.124295 -0.419218 0.785587
v -0.103395 -0.389770 0.811551
v -0.128436 -0.393606 0.806972
v -0.109442 -0.359975 0.812324
v -0.093094 -0.404528 0.803217
v -0.087299 -0.378828 0.816894
v -0.119420 -0.390853 0.701380
v -0.088102 -0.340333 0.813285
v -0.043473 -0.335220 0.801262
v -0.068247 -0.387291 0.806895
v -0.038372 -0.350497 0.797280
v -0.008341 -0.323338 0.798242
v -0.017506 -0.316314 0.803055
v -0.017196 -0.354720 0.785049
v -0.056095 -0.374235 0.693459
v -0.063938 -0.369868 0.678227
v -0.064043 -0.389668 0.720655
v -0.033857 -0.365480 0.701295
v -0.041691 -0.382079 0.733513
v -0.082800 -0.374935 0.688887
v -0.053931 -0.389979 0.792325
v -0.031978 -0.372764 0.781367
v 0.054332 -0.345691 0.777750
v 0.025808 -0.335725 0.787533
v 0.004751 -0.356233 0.771261
v -0.129659 -0.333368 0.803138
v -0.147137 -0.306426 0.802467
v -0.162308 -0.281805 0.810406
v -0.023430 -0.370056 0.723754
v 0.005325 -0.355245 0.718468
v -0.001401 -0.356343 0.744790
v -0.027249 -0.374528 0.766668
v 0.030422 -0.346468 0.744696
v -0.052121 -0.399333 0.776505
v -0.069192 -0.403403 0.797635
v 0.040939 -0.349525 0.773002
v -0.153825 -0.410884 0.794001
v -0.125548 -0.428656 0.754954
v -0.180401 -0.403709 0.731135
v -0.155032 -0.416538 0.731966
v -0.139029 -0.370388 0.808340
v -0.154150 -0.391574 0.803139
v -0.153378 -0.424961 0.764084
v -0.188595 -0.405415 0.753652
v -0.219703 -0.394083 0.723332
v -0.190667 -0.393973 0.774358
v -0.229398 -0.386071 0.764283
v -0.187194 -0.373144 0.785927
v -0.218739 -0.367030 0.775274
v -0.168153 -0.348787 0.801380
v -0.205443 -0.335363 0.786649
v -0.148107 -0.391756 0.694965
v -0.163533 -0.382579 0.668473
v -0.137104 -0.424184 0.734707
v -0.134031 -0.377972 0.677501
v -0.146124 -0.370756 0.650516
v -0.161095 -0.324098 0.801563
v -0.165361 -0.295909 0.806143
v -0.191362 -0.269318 0.822289
v -0.187683 -0.315402 0.806478
v -0.207594 -0.286651 0.820855
v -0.108410 -0.373509 0.671905
v -0.208516 -0.291075 0.818229
v -0.236970 -0.314493 0.792192
v 0.011387 -0.251794 0.835079
v 0.007508 -0.216748 0.848139
v -0.006446 -0.200459 0.856426
v -0.011694 -0.120047 0.865511
v -0.045856 -0.096157 0.857652
v -0.032253 -0.125955 0.873901
v -0.027838 -0.090984 0.850302
v -0.063875 -0.104792 0.855146
v -0.042641 -0.142842 0.878438
v -0.012343 -0.146476 0.881458
v 0.002926 -0.106538 0.844632
v -0.018247 -0.066852 0.833834
v -0.079046 -0.146530 0.860212
v -0.091543 -0.111829 0.844525
v 0.005616 -0.140743 0.866748
v -0.054732 -0.154154 0.874529
v -0.117990 -0.147577 0.853708
v -0.097685 -0.165960 0.858169
v -0.136572 -0.176654 0.856510
v -0.072891 -0.168967 0.861534
v -0.031237 -0.169948 0.880852
v 0.027772 -0.159427 0.842277
v 0.046103 -0.141378 0.817506
v 0.024077 -0.129674 0.836569
v 0.047000 -0.110120 0.813100
v 0.010263 -0.177978 0.860565
v 0.033054 -0.198734 0.846365
v 0.053435 -0.210920 0.839478
v 0.087741 -0.216634 0.833026
v 0.052924 -0.180947 0.830413
v 0.075682 -0.173586 0.810233
v 0.075996 -0.141232 0.799309
v 0.027708 -0.236605 0.842695
v 0.076974 -0.260721 0.845227
v 0.047651 -0.272253 0.843537
v 0.083610 -0.292419 0.837234
v 0.045739 -0.296909 0.824823
v 0.068760 -0.310659 0.820487
v 0.050328 -0.313986 0.807441
v 0.015466 -0.308585 0.807122
v 0.008318 -0.297855 0.813095
v 0.109233 -0.268392 0.847062
v 0.108955 -0.251965 0.846825
v 0.115511 -0.297278 0.839766
v 0.143955 -0.280959 0.841401
v 0.120935 -0.230611 0.833191
v 0.106754 -0.194055 0.802054
v 0.154741 -0.252665 0.832906
v 0.126743 -0.239482 0.836656
v 0.161345 -0.237084 0.808726
v 0.134033 -0.222234 0.809681
v 0.102033 -0.160283 0.783149
v 0.094310 -0.163216 0.792917
v 0.142202 -0.215187 0.780979
v 0.117251 -0.182626 0.774815
v 0.106612 -0.316838 0.833855
v 0.126277 -0.344253 0.827152
v 0.091879 -0.330881 0.819484
v 0.114668 -0.357921 0.806143
v 0.093030 -0.359940 0.779363
v 0.064152 -0.336003 0.795249
v 0.146033 -0.322317 0.842059
v 0.160449 -0.362801 0.831657
v 0.181799 -0.331028 0.836796
v 0.226693 -0.265450 0.807243
v 0.207370 -0.267992 0.834414
v 0.228545 -0.284206 0.817053
v 0.196935 -0.300865 0.842934
v 0.220707 -0.297954 0.830869
v 0.232135 -0.302491 0.800118
v 0.186031 -0.289175 0.844800
v 0.223784 -0.307098 0.775768
v 0.217811 -0.336021 0.796969
v 0.214717 -0.329690 0.772340
v 0.207261 -0.336612 0.819990
v 0.190957 -0.244984 0.810272
v 0.185608 -0.261784 0.835728
v 0.166651 -0.231939 0.787664
v 0.181521 -0.257520 0.750717
v 0.206338 -0.255983 0.773434
v 0.225799 -0.278361 0.776614
v 0.211183 -0.288242 0.746202
v 0.210898 -0.309418 0.747668
v 0.216708 -0.257042 0.782578
v 0.197594 -0.244895 0.793271
v 0.206768 -0.249285 0.814026
v 0.125050 -0.195924 0.776334
v 0.133964 -0.223896 0.752022
v 0.110101 -0.190448 0.745507
v 0.115772 -0.207299 0.729362
v 0.162714 -0.241597 0.765480
v 0.146760 -0.242876 0.729342
v 0.129235 -0.223549 0.699467
v 0.178580 -0.367214 0.830213
v 0.164731 -0.389163 0.819285
v 0.196936 -0.379654 0.816598
v 0.147345 -0.386065 0.815987
v 0.211621 -0.365521 0.776445
v 0.214978 -0.329922 0.772533
v 0.210665 -0.369200 0.798304
v 0.202677 -0.346667 0.744531
v 0.122961 -0.379111 0.788533
v 0.189108 -0.388496 0.761393
v 0.197019 -0.362070 0.738502
v 0.203286 -0.373249 0.761543
v 0.106101 -0.359366 0.747271
v 0.081465 -0.349715 0.748722
v 0.117172 -0.371924 0.776855
v 0.132588 -0.378758 0.746740
v 0.143864 -0.394513 0.778011
v 0.152149 -0.397659 0.799390
v 0.043297 -0.346115 0.771419
v 0.160280 -0.385956 0.728916
v 0.132798 -0.410130 0.663592
v 0.139246 -0.395609 0.691671
v 0.163859 -0.397678 0.766278
v 0.163569 -0.390661 0.684756
v 0.195378 -0.392586 0.778494
v 0.181015 -0.399909 0.790538
v 0.012900 -0.076699 0.827509
v 0.035235 -0.051974 0.799566
v -0.006942 -0.044894 0.811372
v 0.044264 -0.067133 0.808372
v 0.050098 -0.087811 0.811099
v -0.065714 -0.022892 0.824247
v -0.084340 -0.028476 0.827807
v -0.053639 -0.032859 0.838964
v -0.078615 -0.069519 0.849252
v -0.087536 -0.042975 0.839373
v -0.124326 -0.081428 0.831878
v -0.107948 -0.091145 0.840980
v -0.135302 -0.108276 0.842300
v -0.104149 -0.042246 0.812077
v -0.125303 -0.070614 0.815215
v -0.153167 -0.090631 0.814395
v -0.056160 -0.021587 0.793065
v -0.090563 -0.024106 0.781153
v -0.083086 -0.022860 0.804481
v -0.065058 -0.023878 0.776908
v -0.099700 -0.020780 0.758633
v -0.082720 -0.017045 0.737354
v -0.109155 -0.041070 0.783318
v -0.123424 -0.033798 0.750147
v -0.050179 -0.026855 0.749672
v -0.133297 -0.061272 0.769004
v -0.136029 -0.076842 0.798656
v -0.065986 -0.048798 0.849163
v -0.015676 -0.029478 0.790041
v -0.044512 -0.023904 0.810746
v -0.026444 -0.027336 0.773702
v -0.038895 -0.056833 0.843350
v 0.021103 -0.028398 0.722622
v 0.006302 -0.022206 0.754050
v 0.026285 -0.020945 0.745762
v 0.024060 -0.023794 0.767408
v 0.028558 -0.037763 0.787312
v 0.057563 -0.030256 0.770750
v 0.054084 -0.026365 0.744441
v -0.013690 -0.031364 0.713096
v -0.026206 -0.036695 0.693750
v -0.021177 -0.026449 0.739133
v -0.046070 -0.023207 0.726790
v -0.036390 -0.028022 0.703550
v 0.072209 -0.039860 0.785228
v 0.108969 -0.052735 0.765441
v 0.092204 -0.037456 0.766806
v 0.071653 -0.026189 0.756020
v 0.103086 -0.044257 0.743490
v 0.081534 -0.057014 0.795973
v 0.071733 -0.050690 0.699467
v 0.077220 -0.032108 0.733410
v 0.092319 -0.072159 0.796019
v 0.081592 -0.115308 0.794958
v 0.093164 -0.128084 0.785932
v 0.085385 -0.043274 0.720161
v 0.086389 -0.063344 0.689928
v 0.110244 -0.097784 0.739584
v 0.103525 -0.080078 0.696961
v 0.109457 -0.067041 0.729332
v 0.105766 -0.105715 0.713176
v 0.117324 -0.073129 0.758346
v 0.099044 -0.141351 0.726403
v 0.106053 -0.093154 0.778585
v 0.107714 -0.125450 0.765244
v 0.106613 -0.129755 0.757763
v 0.111712 -0.161414 0.769976
v 0.103113 -0.157486 0.748002
v -0.051191 -0.029425 0.677880
v -0.081093 -0.004158 0.672979
v -0.056869 -0.020779 0.691827
v -0.149254 -0.020400 0.721191
v -0.110126 -0.013018 0.737836
v -0.121424 -0.001134 0.719593
v -0.100994 0.007148 0.698706
v -0.145019 0.003671 0.695175
v -0.117092 0.009724 0.701381
v -0.066145 -0.016821 0.717676
v -0.046069 -0.023207 0.726787
v -0.168361 -0.072064 0.732326
v -0.189134 -0.099510 0.736773
v -0.169211 -0.073093 0.737122
v -0.160180 -0.015596 0.701853
v -0.173416 -0.066527 0.709629
v -0.156080 -0.045877 0.728996
v -0.163519 -0.067650 0.743334
v -0.177578 -0.087944 0.756698
v -0.192247 -0.102105 0.774851
v -0.155044 -0.065837 0.751527
v -0.060442 -0.026935 0.656968
v -0.067629 -0.027601 0.634004
v -0.175146 -0.065481 0.667659
v -0.190334 -0.092073 0.652852
v -0.175316 -0.069094 0.692837
v -0.164071 -0.016161 0.678260
v -0.190414 -0.097870 0.678743
v -0.210602 -0.121083 0.676670
v -0.172897 -0.057550 0.648763
v -0.192368 -0.094215 0.646607
v -0.192788 -0.096795 0.705875
v -0.190475 -0.094606 0.717148
v -0.176990 -0.055547 0.616209
v -0.194534 -0.081970 0.619441
v -0.187737 -0.051925 0.589709
v -0.207187 -0.076311 0.586594
v -0.210321 -0.046507 0.559336
v -0.163662 -0.027780 0.642976
v -0.218925 -0.108394 0.616475
v -0.044616 -0.035476 0.599280
v -0.073487 -0.020046 0.596822
v -0.044014 -0.026973 0.572624
v -0.167956 -0.017806 0.608547
v -0.182949 -0.038291 0.587860
v -0.189539 -0.011788 0.567523
v -0.138116 0.002739 0.657945
v -0.112259 0.003271 0.655924
v -0.132508 -0.003122 0.637292
v -0.153730 -0.003734 0.611522
v -0.121966 0.012551 0.682848
v -0.153705 -0.006530 0.638043
v -0.110814 -0.017336 0.570106
v -0.128919 -0.011287 0.556755
v -0.134738 -0.013772 0.593920
v -0.120974 -0.010103 0.628711
v -0.139890 0.002413 0.530892
v -0.174191 0.004072 0.572267
v -0.090003 -0.008334 0.634561
v -0.099028 0.006402 0.669025
v -0.057288 -0.004192 0.548619
v -0.033302 -0.005463 0.538499
v -0.082217 -0.016889 0.603931
v -0.091872 -0.008377 0.538703
v -0.115245 0.012083 0.508498
v -0.070640 -0.014469 0.573827
v -0.083625 0.000230 0.523111
v -0.051056 0.004332 0.536659
v -0.192478 -0.101503 0.792542
v -0.193002 -0.102903 0.810365
v -0.179073 -0.089912 0.754747
v -0.160871 -0.081347 0.769548
v -0.208899 -0.117391 0.746581
v -0.223368 -0.124394 0.769942
v -0.182999 -0.155678 0.873154
v -0.197210 -0.128780 0.870364
v -0.220102 -0.138860 0.890478
v -0.199296 -0.166955 0.887882
v -0.217933 -0.113372 0.856037
v -0.239845 -0.124500 0.877034
v -0.238890 -0.113920 0.835236
v -0.259797 -0.125198 0.857315
v -0.252950 -0.130245 0.815037
v -0.268784 -0.138990 0.834606
v -0.186563 -0.138417 0.870373
v -0.205615 -0.115735 0.859272
v -0.222957 -0.107026 0.832376
v -0.243499 -0.117863 0.820151
v -0.269431 -0.153876 0.807959
v -0.177004 -0.101048 0.823651
v -0.230054 -0.114562 0.806850
v -0.235301 -0.127854 0.774513
v -0.255030 -0.141329 0.781632
v -0.168372 -0.106751 0.841625
v -0.162609 -0.124798 0.852672
v -0.131816 -0.127091 0.845988
v -0.151322 -0.144511 0.856815
v -0.167340 -0.170042 0.866325
v -0.195711 -0.206695 0.882946
v -0.224818 -0.200384 0.913176
v -0.223989 -0.226956 0.898693
v -0.202228 -0.241847 0.851808
v -0.208758 -0.230906 0.873872
v -0.227755 -0.250915 0.862746
v -0.228221 -0.269693 0.844046
v -0.168229 -0.217457 0.852823
v -0.180200 -0.231577 0.850613
v -0.183325 -0.253409 0.830032
v -0.174958 -0.195013 0.867451
v -0.230311 -0.170645 0.921185
v -0.259702 -0.189481 0.946115
v -0.296129 -0.146149 0.859005
v -0.234699 -0.153919 0.917562
v -0.254811 -0.132032 0.905139
v -0.273345 -0.126966 0.888434
v -0.292472 -0.135971 0.867056
v -0.267833 -0.156453 0.933816
v -0.306882 -0.147053 0.899518
v -0.321335 -0.166448 0.885361
v -0.287876 -0.143871 0.919389
v -0.323830 -0.184745 0.865611
v -0.307576 -0.175334 0.839983
v -0.325305 -0.199608 0.818758
v -0.332854 -0.201381 0.832319
v -0.286478 -0.171526 0.816858
v -0.308424 -0.197797 0.778714
v -0.280200 -0.171192 0.789142
v -0.280706 -0.171608 0.760134
v -0.245263 -0.218635 0.935505
v -0.248549 -0.244168 0.924867
v -0.248292 -0.259283 0.876624
v -0.265461 -0.229732 0.946514
v -0.271966 -0.256524 0.927409
v -0.295004 -0.245455 0.942447
v -0.315217 -0.252896 0.912822
v -0.292342 -0.263166 0.905203
v -0.322498 -0.260233 0.881496
v -0.310915 -0.268219 0.870495
v -0.272159 -0.262981 0.899146
v -0.290720 -0.268469 0.871716
v -0.348048 -0.278222 0.849776
v -0.300904 -0.279523 0.846758
v -0.269677 -0.274987 0.839260
v -0.296374 -0.293322 0.820750
v -0.270420 -0.289914 0.818518
v -0.239650 -0.293347 0.808930
v -0.326032 -0.155944 0.946413
v -0.331969 -0.156385 0.923751
v -0.346046 -0.165836 0.924757
v -0.290134 -0.205626 0.973543
v -0.318281 -0.197648 0.979651
v -0.305764 -0.232537 0.964935
v -0.331846 -0.203102 0.973673
v -0.300321 -0.178791 0.972527
v -0.308600 -0.160900 0.961831
v -0.332805 -0.175248 0.966613
v -0.348301 -0.180804 0.955583
v -0.358175 -0.185992 0.932156
v -0.355642 -0.206654 0.946969
v -0.340959 -0.227806 0.954646
v -0.320058 -0.241114 0.953216
v -0.328144 -0.221318 0.969086
v -0.285506 -0.218880 0.964504
v -0.329348 -0.242265 0.933226
v -0.333747 -0.246255 0.901775
v -0.289479 -0.165350 0.956432
v -0.312836 -0.153737 0.946033
v -0.340058 -0.173273 0.902573
v -0.285781 -0.174519 0.962466
v -0.341388 -0.191657 0.883369
v -0.354224 -0.213709 0.884382
v -0.346657 -0.207048 0.857698
v -0.351159 -0.233350 0.893121
v -0.352698 -0.222233 0.930094
v -0.341110 -0.258128 0.872835
v -0.261713 -0.145196 0.760117
v -0.266929 -0.144956 0.728060
v -0.243788 -0.131623 0.740552
v -0.243743 -0.141679 0.676581
v -0.216489 -0.124013 0.700322
v -0.258386 -0.141173 0.719455
v -0.213886 -0.116873 0.727573
v -0.217530 -0.119834 0.714428
v -0.275359 -0.150357 0.698852
v -0.299010 -0.167835 0.699219
v -0.291742 -0.166697 0.724182
v -0.301483 -0.188745 0.676980
v -0.315590 -0.211082 0.688031
v -0.316192 -0.195023 0.717181
v -0.265851 -0.148019 0.659043
v -0.308192 -0.190830 0.740688
v -0.327837 -0.207488 0.737655
v -0.289437 -0.181420 0.761540
v -0.282807 -0.160961 0.657659
v -0.277911 -0.151895 0.628779
v -0.263708 -0.141387 0.632215
v -0.286866 -0.176887 0.647940
v -0.281831 -0.169382 0.627172
v -0.290712 -0.198429 0.645270
v -0.289242 -0.205810 0.611974
v -0.300816 -0.213349 0.658668
v -0.304426 -0.232810 0.638919
v -0.312844 -0.234123 0.659306
v -0.265482 -0.126359 0.604272
v -0.243217 -0.137452 0.652759
v -0.213657 -0.117188 0.645455
v -0.328127 -0.244754 0.671178
v -0.326541 -0.257098 0.642891
v -0.340576 -0.254515 0.676266
v -0.331322 -0.220218 0.702700
v -0.338343 -0.269604 0.629939
v -0.352132 -0.270222 0.661938
v -0.363704 -0.273025 0.681319
v -0.362050 -0.251663 0.712097
v -0.361484 -0.241000 0.732338
v -0.349376 -0.220217 0.749635
v -0.249251 -0.396277 0.714687
v -0.267569 -0.399778 0.736235
v -0.293293 -0.403178 0.715786
v -0.277358 -0.399806 0.696240
v -0.286342 -0.384835 0.753647
v -0.306836 -0.389734 0.732464
v -0.261849 -0.396380 0.750910
v -0.271112 -0.393467 0.678930
v -0.311303 -0.364473 0.762014
v -0.325584 -0.374713 0.739971
v -0.240704 -0.383245 0.666727
v -0.287416 -0.346506 0.781483
v -0.262119 -0.385658 0.763778
v -0.254542 -0.399091 0.739673
v -0.227602 -0.396900 0.744365
v -0.238599 -0.340265 0.779348
v -0.301214 -0.355240 0.777476
v -0.284012 -0.317981 0.794487
v -0.384991 -0.318138 0.786703
v -0.354239 -0.338260 0.795756
v -0.359954 -0.311016 0.818421
v -0.326288 -0.324694 0.807538
v -0.340388 -0.334868 0.802098
v -0.368675 -0.350678 0.757669
v -0.344046 -0.357889 0.758516
v -0.352475 -0.373218 0.735794
v -0.378269 -0.356765 0.739094
v -0.311613 -0.300876 0.821778
v -0.410062 -0.307092 0.752238
v -0.410428 -0.287417 0.729055
v -0.407394 -0.321942 0.711604
v -0.407316 -0.325842 0.749238
v -0.393792 -0.328746 0.764418
v -0.403350 -0.292280 0.773617
v -0.401181 -0.268487 0.756824
v -0.382130 -0.252999 0.741015
v -0.388714 -0.268232 0.716878
v -0.402398 -0.293848 0.702582
v -0.382780 -0.281891 0.688533
v -0.397669 -0.306827 0.660820
v -0.381345 -0.291232 0.657420
v -0.402743 -0.321656 0.694490
v -0.401453 -0.329532 0.661278
v -0.401483 -0.349341 0.663053
v -0.395665 -0.354363 0.718379
v -0.372349 -0.386021 0.717170
v -0.399870 -0.358201 0.683411
v -0.392726 -0.233720 0.784108
v -0.399631 -0.252025 0.777662
v -0.402294 -0.255901 0.798954
v -0.377984 -0.302079 0.819050
v -0.378734 -0.235811 0.759253
v -0.403012 -0.292207 0.774213
v -0.399514 -0.275380 0.809467
v -0.341499 -0.211778 0.773846
v -0.379207 -0.222784 0.787106
v -0.330344 -0.208118 0.788330
v -0.346003 -0.210006 0.815737
v -0.356181 -0.216856 0.830608
v -0.365217 -0.254352 0.853344
v -0.383504 -0.271895 0.831688
v -0.368575 -0.232829 0.843782
v -0.388143 -0.242015 0.818413
v -0.298387 -0.410042 0.643097
v -0.276027 -0.398117 0.634269
v -0.246688 -0.391354 0.625143
v -0.365700 -0.287660 0.572501
v -0.359059 -0.281309 0.607619
v -0.338482 -0.265157 0.589909
v -0.344531 -0.263733 0.545383
v -0.328033 -0.241275 0.534124
v -0.317029 -0.242765 0.575833
v -0.307797 -0.217650 0.546358
v -0.300567 -0.211072 0.568761
v -0.286686 -0.191027 0.590597
v -0.306073 -0.236415 0.595108
v -0.318257 -0.251634 0.614425
v -0.312845 -0.234123 0.659310
v -0.330917 -0.412750 0.605210
v -0.366357 -0.417768 0.616757
v -0.360457 -0.398074 0.593130
v -0.342925 -0.406020 0.594007
v -0.388301 -0.382865 0.610720
v -0.355373 -0.359322 0.567798
v -0.382868 -0.357847 0.584742
v -0.313150 -0.414190 0.625493
v -0.304312 -0.386865 0.579624
v -0.290727 -0.399354 0.614033
v -0.260623 -0.383111 0.585738
v -0.251167 -0.391266 0.607297
v -0.275037 -0.375850 0.569728
v -0.326968 -0.385387 0.572030
v -0.336613 -0.367951 0.560135
v -0.310550 -0.370175 0.543881
v -0.299716 -0.377209 0.561161
v -0.345661 -0.337107 0.532370
v -0.364966 -0.334410 0.552680
v -0.401309 -0.341806 0.589495
v -0.409313 -0.332166 0.624507
v -0.407639 -0.313558 0.611462
v -0.387720 -0.293664 0.616250
v -0.365177 -0.282354 0.647810
v -0.384591 -0.325726 0.569271
v -0.372743 -0.313146 0.541315
v -0.378996 -0.302443 0.567546
v -0.403572 -0.371275 0.630756
v -0.407107 -0.351897 0.614577
v -0.365223 -0.438898 0.677932
v -0.392999 -0.424611 0.672618
v -0.389269 -0.429136 0.652510
v -0.405787 -0.399562 0.661864
v -0.372137 -0.439618 0.653767
v -0.350853 -0.443118 0.657543
v -0.363034 -0.434942 0.631348
v -0.391434 -0.420002 0.635079
v -0.388024 -0.420344 0.688490
v -0.341776 -0.436643 0.636921
v -0.303206 -0.413075 0.675380
v -0.326971 -0.434987 0.655579
v -0.403620 -0.393813 0.642856
v -0.396716 -0.391610 0.691518
v -0.318363 -0.416590 0.697760
v -0.342212 -0.436819 0.682464
v -0.333715 -0.398883 0.717411
v -0.362885 -0.424300 0.698704
v -0.328227 -0.338105 0.495836
v -0.289917 -0.363757 0.498009
v -0.322063 -0.357006 0.530928
v -0.276250 -0.366979 0.509174
v -0.289652 -0.370338 0.543142
v -0.275038 -0.375850 0.569730
v -0.310068 -0.336089 0.473045
v -0.265899 -0.349761 0.464394
v -0.212996 -0.366190 0.544236
v -0.248129 -0.365309 0.533253
v -0.234200 -0.354651 0.506501
v -0.252547 -0.371060 0.550851
v -0.254849 -0.355574 0.481571
v -0.252624 -0.350697 0.447274
v -0.238302 -0.357122 0.426292
v -0.238711 -0.352751 0.457534
v -0.218008 -0.360286 0.426988
v -0.204804 -0.353172 0.451785
v -0.210037 -0.350954 0.482796
v -0.182813 -0.367041 0.424463
v -0.221788 -0.382836 0.647613
v -0.209190 -0.391351 0.618670
v -0.240639 -0.376457 0.562651
v -0.212608 -0.391366 0.582771
v -0.195903 -0.384964 0.646443
v -0.202397 -0.393750 0.605018
v -0.183677 -0.385736 0.608173
v -0.166912 -0.381952 0.573940
v -0.159951 -0.377787 0.589842
v -0.157352 -0.371006 0.619241
v -0.178155 -0.382515 0.562968
v -0.184215 -0.376576 0.551682
v -0.175413 -0.380505 0.639470
v -0.294469 -0.319656 0.433603
v -0.252791 -0.338222 0.402063
v -0.330233 -0.290931 0.428555
v -0.286693 -0.298560 0.389703
v -0.306575 -0.305167 0.421140
v -0.308033 -0.269423 0.392086
v -0.286670 -0.279291 0.365146
v -0.316757 -0.263034 0.397193
v -0.308919 -0.254000 0.372282
v -0.306702 -0.159501 0.420482
v -0.302655 -0.166492 0.458399
v -0.319246 -0.194800 0.458288
v -0.317419 -0.200643 0.423358
v -0.331189 -0.215387 0.483731
v -0.339477 -0.225809 0.460257
v -0.300609 -0.172053 0.505678
v -0.311610 -0.198147 0.513493
v -0.356976 -0.298902 0.446449
v -0.335947 -0.319562 0.453026
v -0.358216 -0.313594 0.462481
v -0.354304 -0.323646 0.512526
v -0.365972 -0.248897 0.490700
v -0.356723 -0.269369 0.534863
v -0.355840 -0.249658 0.510072
v -0.341785 -0.254743 0.428653
v -0.325569 -0.247932 0.405823
v -0.366909 -0.266925 0.452101
v -0.369072 -0.303904 0.514683
v -0.372949 -0.291932 0.471252
v -0.369259 -0.282997 0.521676
v -0.374531 -0.269344 0.476484
v -0.356623 -0.243840 0.460589
v -0.335491 -0.231205 0.436021
v -0.325465 -0.231998 0.405808
v -0.318201 -0.202440 0.395383
v -0.317390 -0.235726 0.380737
v -0.329023 -0.219749 0.506882
v -0.309291 -0.199234 0.527274
v -0.268571 -0.322923 0.400865
v -0.243481 -0.346637 0.369162
v -0.270713 -0.309913 0.364224
v -0.244003 -0.352322 0.336626
v -0.259252 -0.330718 0.330959
v -0.257721 -0.331294 0.303893
v -0.237685 -0.362646 0.313595
v -0.228370 -0.352917 0.292463
v -0.265322 -0.319630 0.313429
v -0.279718 -0.278603 0.336144
v -0.268710 -0.289227 0.305008
v -0.281532 -0.263931 0.316553
v -0.254677 -0.310377 0.273678
v -0.262746 -0.285343 0.261817
v -0.223079 -0.406495 0.335715
v -0.199124 -0.418363 0.314579
v -0.207860 -0.415020 0.347499
v -0.217176 -0.388172 0.376710
v -0.183547 -0.412393 0.374248
v -0.183425 -0.398014 0.385431
v -0.203031 -0.373142 0.405372
v -0.215018 -0.394419 0.303107
v -0.228078 -0.367434 0.399966
v -0.230073 -0.371910 0.374193
v -0.197764 -0.365037 0.274246
v -0.186942 -0.346338 0.244563
v -0.214026 -0.316150 0.226141
v -0.186058 -0.399226 0.288298
v -0.179554 -0.377977 0.273021
v -0.170596 -0.360007 0.247373
v -0.179255 -0.342416 0.222768
v -0.170315 -0.440786 0.307074
v -0.172615 -0.413976 0.288402
v -0.155833 -0.433775 0.294627
v -0.161047 -0.386805 0.267994
v -0.187532 -0.433370 0.345368
v -0.184632 -0.438693 0.332068
v -0.169506 -0.437925 0.362253
v -0.179591 -0.380383 0.275298
v -0.127432 -0.451995 0.315791
v -0.151224 -0.450161 0.323504
v -0.125397 -0.436976 0.283745
v -0.116363 -0.447721 0.343414
v -0.139625 -0.445381 0.354040
v -0.163698 -0.448962 0.342567
v -0.127683 -0.437482 0.368149
v -0.152380 -0.410340 0.394462
v -0.161572 -0.388983 0.407356
v -0.192332 -0.384121 0.395293
v -0.204554 -0.370225 0.410034
v -0.128672 -0.392614 0.251675
v -0.156707 -0.372773 0.254297
v -0.145062 -0.364212 0.232218
v -0.131242 -0.356150 0.193809
v -0.124796 -0.374812 0.228422
v -0.099886 -0.401959 0.251001
v -0.106548 -0.369169 0.211130
v -0.101679 -0.455434 0.290527
v -0.097173 -0.433646 0.268146
v -0.070746 -0.447111 0.263173
v -0.067878 -0.461045 0.271956
v -0.035636 -0.475020 0.241276
v -0.052513 -0.473695 0.272634
v -0.065874 -0.472143 0.291450
v -0.053156 -0.418103 0.236609
v -0.045459 -0.443828 0.243946
v -0.072120 -0.419782 0.252070
v -0.074322 -0.461706 0.326913
v -0.102144 -0.459764 0.308311
v -0.073377 -0.471310 0.308226
v -0.085542 -0.381907 0.221765
v -0.104775 -0.375198 0.219668
v -0.093000 -0.454771 0.335432
v -0.090272 -0.445954 0.351217
v -0.313440 -0.228264 0.347436
v -0.309615 -0.203296 0.314871
v -0.306299 -0.240612 0.334769
v -0.322230 -0.198321 0.351122
v -0.318980 -0.212840 0.377967
v -0.286638 -0.245035 0.302111
v -0.324307 -0.190619 0.336039
v -0.310446 -0.178383 0.306915
v -0.305441 -0.162593 0.301684
v -0.327942 -0.157024 0.332086
v -0.331220 -0.131690 0.353896
v -0.292821 -0.192547 0.284281
v -0.275102 -0.188208 0.244780
v -0.282441 -0.164045 0.265951
v -0.273857 -0.175511 0.192409
v -0.275795 -0.150611 0.197754
v -0.271565 -0.178615 0.210063
v -0.274135 -0.156467 0.232467
v -0.282482 -0.164072 0.266112
v -0.275131 -0.157088 0.242784
v -0.281848 -0.131290 0.236761
v -0.286848 -0.147035 0.165668
v -0.274022 -0.150571 0.206970
v -0.284196 -0.124464 0.201357
v -0.288020 -0.115086 0.220828
v -0.281529 -0.103655 0.504575
v -0.290579 -0.131505 0.468540
v -0.292522 -0.135345 0.512147
v -0.282735 -0.104122 0.480245
v -0.282922 -0.057475 0.480506
v -0.282199 -0.098488 0.462198
v -0.293570 -0.121433 0.533934
v -0.296863 -0.123128 0.551446
v -0.299647 -0.166193 0.534060
v -0.260648 -0.099042 0.576422
v -0.278209 -0.075554 0.537134
v -0.287171 -0.107934 0.561763
v -0.260557 -0.074561 0.551562
v -0.262538 -0.046862 0.535930
v -0.284016 -0.091362 0.522225
v -0.283216 -0.062921 0.509708
v -0.272260 -0.104896 0.577032
v -0.232093 -0.079779 0.568201
v -0.239038 -0.058751 0.548487
v -0.296236 -0.141468 0.561758
v -0.295672 -0.178959 0.551320
v -0.289931 -0.117291 0.568641
v -0.294060 -0.178456 0.563310
v -0.284810 -0.153208 0.590478
v -0.229367 -0.099932 0.595043
v -0.279457 -0.138783 0.601104
v -0.277909 -0.151896 0.628780
v -0.243516 -0.102281 0.588009
v -0.194949 0.060861 0.521024
v -0.189935 0.095508 0.499051
v -0.236146 0.118972 0.512862
v -0.232429 0.092006 0.525094
v -0.214159 0.118323 0.485096
v -0.227248 0.060850 0.532348
v -0.189214 0.034923 0.538806
v -0.223489 0.134460 0.454189
v -0.167622 0.119865 0.427312
v -0.139211 0.102725 0.437118
v -0.170291 0.104744 0.451904
v -0.144070 0.086817 0.474243
v -0.116898 0.075701 0.469104
v -0.108117 0.089710 0.466467
v -0.167213 0.089386 0.483685
v -0.143918 0.051782 0.484688
v -0.112325 0.046034 0.480816
v -0.136918 0.020696 0.505631
v -0.115252 0.013361 0.506343
v -0.170715 0.045848 0.504584
v -0.116771 0.102722 0.437526
v -0.166330 0.020995 0.525021
v -0.312767 0.016141 0.498619
v -0.290970 0.012329 0.520319
v -0.302521 0.038892 0.521807
v -0.256742 0.027710 0.529208
v -0.307353 -0.007568 0.480946
v -0.313948 0.008565 0.468144
v -0.299125 0.004770 0.511622
v -0.244677 0.004861 0.532157
v -0.216751 0.014338 0.541488
v -0.288939 -0.038546 0.497360
v -0.303656 -0.018792 0.449446
v -0.290627 -0.044551 0.449710
v -0.269742 0.012985 0.527744
v -0.284201 -0.028922 0.517845
v -0.265473 -0.018710 0.528312
v -0.238278 -0.026489 0.536467
v -0.208968 -0.027902 0.554325
v -0.203668 -0.003178 0.553551
v -0.296770 0.121203 0.487916
v -0.303162 0.110191 0.480368
v -0.291973 0.109947 0.511096
v -0.258609 0.072778 0.530767
v -0.257592 0.104931 0.529146
v -0.284963 0.086308 0.525510
v -0.233858 0.130752 0.485220
v -0.224933 0.157231 0.425731
v -0.247761 0.134097 0.404173
v -0.236308 0.145431 0.391006
v -0.215039 0.175711 0.392804
v -0.241892 0.146717 0.451923
v -0.270370 0.120918 0.428107
v -0.290707 0.123307 0.469737
v -0.277716 0.112840 0.427225
v -0.268820 0.117048 0.519987
v -0.221481 0.021319 0.537909
v -0.196002 0.023292 0.550660
v -0.262581 0.136672 0.485378
v -0.287107 0.121363 0.505057
v -0.256518 0.133612 0.501153
v -0.286581 0.098592 0.426197
v -0.299951 0.100690 0.453759
v -0.276673 0.109214 0.356950
v -0.282201 0.094435 0.388809
v -0.289352 0.081606 0.392591
v -0.289691 0.092172 0.349008
v -0.324900 0.033725 0.473033
v -0.327462 0.062183 0.464844
v -0.314573 0.033458 0.441047
v -0.331581 0.047421 0.487536
v -0.299783 0.030621 0.397428
v -0.297695 0.028091 0.366053
v -0.300048 0.054584 0.418016
v -0.324879 0.070621 0.504320
v -0.324015 0.079976 0.484684
v -0.313247 0.079344 0.452001
v -0.290043 0.086599 0.352807
v -0.292557 0.058037 0.358384
v -0.291808 0.073624 0.399608
v -0.293143 0.057791 0.392085
v -0.292836 0.057731 0.358918
v -0.300608 0.061542 0.526560
v -0.319792 0.048254 0.513362
v -0.182750 0.000409 0.570882
v 0.014029 -0.013453 0.543002
v 0.041524 -0.023728 0.546779
v 0.054684 -0.018121 0.526748
v 0.029391 0.009658 0.520241
v 0.042889 0.007806 0.509447
v 0.025786 0.036657 0.506741
v 0.038041 0.034276 0.497604
v 0.012008 0.010739 0.521834
v 0.010511 0.036383 0.509173
v 0.061184 -0.007260 0.499758
v 0.060410 0.028340 0.475790
v -0.020994 0.016450 0.518299
v -0.013579 -0.012803 0.540270
v 0.081965 0.004941 0.474048
v -0.010255 -0.029278 0.562866
v -0.040832 0.139107 0.444619
v -0.011725 0.161872 0.452175
v -0.037729 0.185645 0.405780
v -0.022094 0.187057 0.418770
v 0.008981 0.191447 0.429892
v -0.008442 0.210060 0.417577
v 0.078910 0.115191 0.440439
v 0.102599 0.122449 0.421918
v 0.063309 0.142144 0.449553
v 0.107602 0.143608 0.413797
v 0.043466 0.249016 0.404937
v 0.013086 0.208950 0.420835
v 0.070397 0.223466 0.414320
v 0.045423 0.184344 0.434964
v 0.085867 0.180793 0.427303
v 0.074538 0.210438 0.419932
v 0.098075 0.211812 0.412096
v 0.096853 0.241278 0.408571
v 0.104231 0.194908 0.408320
v 0.119910 0.221725 0.399247
v 0.111727 0.179617 0.400445
v 0.055933 0.166731 0.444778
v 0.076976 0.261226 0.407107
v 0.028336 0.162321 0.454618
v -0.014022 0.139233 0.485753
v 0.039012 0.118400 0.493134
v 0.012390 0.138577 0.491866
v 0.037492 0.143841 0.472625
v 0.012102 0.167685 0.450758
v 0.072446 0.091376 0.456305
v 0.096465 0.091262 0.435652
v 0.045821 0.093286 0.485933
v 0.070740 0.073424 0.460933
v 0.070371 0.051191 0.462809
v 0.039966 0.060466 0.486789
v 0.026087 0.102303 0.500470
v 0.025107 0.066236 0.499735
v 0.025787 0.036661 0.506742
v 0.004812 0.096272 0.503291
v 0.007850 0.065273 0.502218
v -0.021958 0.042625 0.507190
v -0.080262 0.130967 0.416529
v -0.062294 0.120800 0.440397
v -0.056586 0.144409 0.421175
v -0.094229 0.109605 0.431722
v -0.024454 0.104205 0.492598
v -0.038664 0.116125 0.478793
v -0.043037 0.099654 0.480349
v -0.072788 0.099529 0.466665
v -0.063627 0.095248 0.471821
v -0.085512 0.091138 0.467310
v -0.065631 0.060005 0.478904
v -0.085116 0.058895 0.474801
v -0.041488 0.073992 0.485254
v -0.089127 0.025133 0.494816
v -0.019031 0.073250 0.502542
v -0.004178 0.121768 0.499593
v -0.029449 0.043502 0.507605
v -0.060957 0.021992 0.505020
v 0.139616 0.113873 0.404166
v 0.153084 0.080389 0.406786
v 0.164725 0.111907 0.375902
v 0.146152 0.155329 0.372966
v 0.127275 0.086564 0.422585
v 0.128824 0.152572 0.392912
v 0.131264 0.187248 0.386127
v 0.182665 0.159028 0.348273
v 0.176346 0.195351 0.350834
v 0.154633 0.186587 0.363343
v 0.198787 0.125427 0.347066
v 0.210877 0.159644 0.338697
v 0.195146 0.104912 0.357679
v 0.144618 0.047519 0.438121
v 0.106712 0.068050 0.442436
v 0.158228 0.016115 0.420306
v 0.175279 0.044796 0.403702
v 0.151153 0.037136 0.435627
v 0.163947 0.066302 0.405400
v 0.162733 -0.009134 0.399734
v 0.130926 0.009058 0.451023
v 0.140307 0.001139 0.436919
v 0.125800 -0.016719 0.458523
v 0.126229 0.041158 0.446333
v 0.113929 -0.003611 0.464383
v 0.142780 -0.011948 0.422464
v 0.148961 -0.036886 0.405073
v 0.093750 0.025768 0.457203
v 0.184249 0.077358 0.386080
v 0.193091 0.034604 0.382986
v 0.197766 0.064092 0.381713
v 0.220673 0.035656 0.343206
v 0.205389 0.050692 0.373839
v 0.219451 0.086362 0.339192
v 0.214144 0.120556 0.338032
v 0.203962 0.007943 0.361177
v -0.025671 0.240965 0.400856
v -0.020919 0.269955 0.388134
v -0.040675 0.252734 0.387774
v -0.062746 0.270595 0.376823
v -0.009408 0.249039 0.408518
v -0.067879 0.248452 0.375135
v -0.014551 0.282806 0.377197
v 0.019321 0.277646 0.401494
v 0.009134 0.286933 0.390150
v 0.036862 0.298279 0.401999
v 0.028316 0.308673 0.390817
v 0.011754 0.243341 0.411531
v 0.034058 0.267756 0.404357
v 0.057385 0.296194 0.405825
v 0.001680 0.309709 0.366862
v -0.052649 0.232570 0.383599
v -0.040129 0.215112 0.393338
v 0.173656 0.232822 0.363967
v 0.189785 0.236051 0.353704
v 0.185263 0.268171 0.366543
v 0.160925 0.272451 0.397608
v 0.178294 0.311057 0.372446
v 0.119322 0.250447 0.407783
v 0.140124 0.271379 0.409293
v 0.126978 0.309491 0.414418
v 0.105272 0.298799 0.414113
v 0.146973 0.315744 0.401816
v 0.154357 0.267324 0.403369
v 0.081194 0.292900 0.410359
v 0.176359 0.334174 0.374904
v 0.163070 0.324050 0.387425
v 0.146407 0.341983 0.405085
v 0.141066 0.218858 0.384737
v 0.185349 0.221055 0.353334
v 0.153424 0.224210 0.375437
v 0.213478 0.303875 0.343905
v 0.217049 0.338380 0.349613
v 0.200388 0.248109 0.347410
v 0.229916 0.262558 0.319532
v 0.233179 0.300805 0.324133
v 0.211777 0.280104 0.337336
v 0.238438 0.330337 0.337272
v 0.267557 0.271577 0.228229
v 0.256826 0.297565 0.229337
v 0.276997 0.328949 0.258865
v 0.284588 0.288640 0.258967
v 0.285009 0.254487 0.236812
v 0.307112 0.258651 0.260478
v 0.278098 0.241137 0.204638
v 0.240194 0.312950 0.202532
v 0.249221 0.339185 0.222583
v 0.259854 0.337856 0.239933
v 0.247904 0.277491 0.193291
v 0.306313 0.219126 0.202827
v 0.327124 0.208987 0.198647
v 0.327216 0.209055 0.198978
v 0.301688 0.231605 0.225500
v 0.300580 0.215122 0.178226
v 0.320818 0.204024 0.165209
v 0.294374 0.217489 0.148146
v 0.272230 0.234822 0.172605
v 0.317442 0.210795 0.125270
v 0.342440 0.212144 0.105649
v 0.258123 0.257840 0.183646
v 0.234345 0.315670 0.155775
v 0.238905 0.295267 0.162609
v 0.246245 0.291041 0.122988
v 0.249535 0.269066 0.159449
v 0.246442 0.275559 0.145416
v 0.270155 0.241880 0.133699
v 0.262378 0.267770 0.109699
v 0.249645 0.298742 0.110849
v 0.291717 0.229407 0.114720
v 0.198766 0.197701 0.342835
v 0.217799 0.218011 0.337737
v 0.256745 0.218236 0.311461
v 0.250777 0.188087 0.328569
v 0.267257 0.186505 0.305096
v 0.244659 0.168231 0.325791
v 0.272787 0.163576 0.295085
v 0.279998 0.183075 0.279891
v 0.228275 0.144708 0.327521
v 0.266334 0.207494 0.295986
v 0.256621 0.260993 0.303097
v 0.266339 0.237333 0.272726
v 0.269334 0.268145 0.269368
v 0.262803 0.292444 0.305819
v 0.295416 0.184837 0.260961
v 0.278636 0.214788 0.260438
v 0.002397 0.392093 0.338363
v 0.023302 0.380809 0.354705
v 0.027125 0.392238 0.354085
v -0.004822 0.356784 0.341277
v -0.031339 0.397597 0.324399
v 0.027059 0.416887 0.343770
v 0.005810 0.444358 0.329623
v -0.017610 0.439936 0.324062
v -0.027813 0.471230 0.325006
v -0.046757 0.444476 0.313079
v -0.049780 0.407083 0.317168
v -0.070367 0.383405 0.321452
v -0.107126 0.383928 0.325782
v -0.067047 0.404110 0.315062
v 0.143954 0.374178 0.406947
v 0.172356 0.364268 0.388617
v 0.140988 0.413914 0.383113
v 0.122417 0.413680 0.379813
v 0.129628 0.394719 0.402437
v 0.157577 0.391187 0.395602
v 0.194858 0.370228 0.371328
v 0.149826 0.440303 0.357556
v 0.175734 0.427172 0.371079
v 0.181346 0.448234 0.357236
v 0.235085 0.375163 0.355592
v 0.200642 0.392030 0.374114
v 0.242119 0.392279 0.359652
v 0.180631 0.405696 0.383466
v 0.203540 0.420810 0.378200
v 0.122085 0.469800 0.332419
v 0.104932 0.442276 0.345040
v 0.127293 0.440511 0.351605
v 0.095183 0.401687 0.399478
v 0.095986 0.389461 0.417737
v 0.123049 0.365111 0.424155
v 0.125046 0.347193 0.425052
v 0.097837 0.342870 0.431204
v 0.042436 0.383900 0.373844
v 0.054597 0.417351 0.366030
v 0.068004 0.399799 0.391071
v 0.062094 0.369383 0.416026
v 0.084422 0.332267 0.425997
v 0.070452 0.351238 0.424722
v 0.051989 0.319954 0.407910
v 0.040348 0.329508 0.394987
v 0.098792 0.369769 0.431117
v 0.079880 0.410818 0.377086
v 0.082155 0.437710 0.345814
v 0.069902 0.456912 0.333359
v 0.094214 0.479005 0.324242
v 0.049307 0.485930 0.324142
v 0.036773 0.465725 0.335162
v 0.033979 0.450771 0.345586
v 0.047900 0.431382 0.354702
v 0.006718 0.337288 0.358111
v -0.018522 0.330811 0.348730
v 0.165253 0.472799 0.342157
v 0.207635 0.471863 0.356179
v 0.183500 0.495965 0.337296
v 0.145819 0.501070 0.330143
v 0.174689 0.520873 0.331349
v 0.148989 0.537241 0.330234
v 0.241698 0.538271 0.223068
v 0.248610 0.519805 0.253228
v 0.260084 0.500272 0.235529
v 0.267382 0.493595 0.265358
v 0.261987 0.506688 0.285021
v 0.252290 0.525353 0.206404
v 0.229021 0.539366 0.263275
v 0.234912 0.531834 0.286316
v 0.226130 0.551389 0.243059
v 0.206947 0.580445 0.248901
v 0.212321 0.572121 0.264558
v 0.212157 0.564010 0.218816
v 0.227969 0.552628 0.185415
v 0.234444 0.533234 0.174329
v 0.233791 0.508762 0.148169
v 0.252175 0.497448 0.190150
v 0.262164 0.482969 0.230788
v 0.253883 0.458890 0.194360
v 0.255722 0.452195 0.168573
v 0.254872 0.472578 0.144039
v 0.245363 0.495761 0.164290
v 0.255056 0.473617 0.110824
v 0.276362 0.461403 0.250968
v 0.280806 0.485288 0.284314
v 0.306019 0.449356 0.293669
v 0.293195 0.438251 0.264230
v 0.266540 0.441198 0.223325
v 0.265533 0.425355 0.175342
v 0.278057 0.408045 0.212827
v 0.316419 0.424044 0.279967
v 0.320710 0.441536 0.318974
v 0.331751 0.413104 0.304528
v 0.317607 0.428036 0.344798
v 0.328640 0.398231 0.331671
v 0.297338 0.418267 0.364520
v 0.308875 0.380951 0.350055
v 0.270013 0.407762 0.366136
v 0.278298 0.379220 0.355846
v 0.301008 0.399295 0.246569
v 0.258549 0.350874 0.342333
v 0.284032 0.335868 0.319422
v 0.306609 0.364552 0.341121
v 0.277354 0.371553 0.247887
v 0.305243 0.374348 0.265754
v 0.257383 0.376217 0.219183
v 0.300122 0.327908 0.277264
v 0.308165 0.350004 0.310799
v 0.272388 0.312313 0.308100
v 0.276785 0.303247 0.276560
v 0.296474 0.330858 0.277188
v 0.269332 0.268146 0.269368
v 0.285825 0.283471 0.248002
v 0.322694 0.362416 0.303709
v 0.308648 0.338451 0.270418
v 0.320657 0.366876 0.329827
v 0.318234 0.356500 0.280416
v 0.309423 0.310112 0.238188
v 0.328353 0.395739 0.280838
v 0.279864 0.406989 0.217337
v 0.334286 0.383467 0.308533
v 0.315868 0.473084 0.350296
v 0.291997 0.486314 0.376032
v 0.306006 0.465155 0.372212
v 0.285949 0.447036 0.386618
v 0.313773 0.453321 0.359547
v 0.306431 0.491621 0.350992
v 0.280476 0.476676 0.386920
v 0.266650 0.432152 0.381511
v 0.316624 0.472642 0.332866
v 0.301789 0.479315 0.305908
v 0.211836 0.453137 0.368905
v 0.238406 0.477934 0.377303
v 0.219899 0.501589 0.352753
v 0.230186 0.439342 0.380159
v 0.237208 0.415322 0.372479
v 0.267067 0.469143 0.391846
v 0.285302 0.504452 0.319614
v 0.303296 0.495603 0.325905
v 0.257987 0.517608 0.314686
v 0.253518 0.523591 0.329349
v 0.292810 0.503566 0.350576
v 0.230094 0.545474 0.318897
v 0.232802 0.541707 0.307642
v 0.244575 0.522584 0.341182
v 0.269897 0.507213 0.359921
v 0.226198 0.540545 0.330103
v 0.249042 0.497110 0.370921
v 0.223377 0.521971 0.347466
v 0.204776 0.545314 0.339257
v 0.202189 0.520576 0.340721
v 0.271825 0.493870 0.377674
v 0.205677 0.570762 0.323411
v 0.093815 0.573935 0.331595
v 0.108816 0.531923 0.322554
v 0.120259 0.508601 0.323994
v 0.079506 0.564697 0.327243
v 0.064959 0.542219 0.320855
v 0.070992 0.513343 0.317497
v 0.048818 0.573909 0.334899
v 0.108040 0.499831 0.323256
v -0.038734 0.530291 0.353499
v -0.018540 0.544366 0.355064
v -0.042163 0.569918 0.355979
v -0.063328 0.544245 0.355711
v -0.022412 0.588096 0.351716
v 0.004457 0.525721 0.341897
v 0.005290 0.575491 0.352460
v 0.019743 0.564091 0.343015
v -0.066596 0.485013 0.318959
v -0.036986 0.496784 0.332347
v -0.006833 0.514605 0.346135
v 0.034385 0.515731 0.325356
v 0.026796 0.539809 0.331529
v 0.015570 0.482939 0.339096
v -0.074136 0.504640 0.328902
v -0.112535 0.481011 0.320839
v -0.075591 0.564269 0.359647
v -0.085961 0.592763 0.346383
v -0.046129 0.597079 0.349803
v -0.037823 0.619144 0.338487
v -0.061751 0.623675 0.325187
v -0.093388 0.619075 0.323576
v -0.114269 0.612421 0.323019
v -0.125889 0.567577 0.336907
v -0.117680 0.587410 0.336263
v -0.096864 0.550554 0.347778
v -0.130217 0.611467 0.324239
v -0.133643 0.541520 0.326494
v -0.105087 0.524559 0.335841
v -0.120050 0.499381 0.330997
v 0.090687 0.668502 0.257200
v 0.093915 0.688350 0.301916
v 0.106895 0.674393 0.272930
v 0.120676 0.676328 0.295423
v 0.122214 0.659175 0.257379
v 0.144672 0.656730 0.270109
v 0.138446 0.643910 0.249329
v 0.105697 0.641906 0.226707
v 0.069761 0.638284 0.208249
v 0.077066 0.659135 0.244044
v 0.060790 0.655001 0.229843
v 0.051551 0.669557 0.257832
v 0.156149 0.668465 0.302694
v 0.149695 0.667385 0.325287
v 0.172777 0.656640 0.319585
v 0.158329 0.650661 0.345465
v 0.116305 0.675528 0.326905
v 0.115530 0.659156 0.347899
v 0.104879 0.636954 0.357713
v 0.140439 0.626742 0.359085
v 0.096275 0.610653 0.352190
v 0.134763 0.599379 0.354760
v 0.163557 0.652569 0.276579
v 0.186206 0.639025 0.289873
v 0.177835 0.629685 0.257100
v 0.180323 0.641907 0.325528
v 0.178695 0.619965 0.337949
v 0.191106 0.605955 0.324006
v 0.147053 0.560033 0.334815
v 0.067790 0.617918 0.356894
v 0.072110 0.598646 0.345250
v 0.161864 0.573791 0.340075
v 0.162786 0.603180 0.349571
v 0.185589 0.569888 0.337876
v 0.163069 0.628322 0.351474
v 0.201548 0.617012 0.302247
v 0.203165 0.617988 0.284431
v 0.191241 0.607912 0.244630
v 0.195100 0.589088 0.224222
v 0.213327 0.573519 0.310570
v 0.217390 0.563837 0.298630
v 0.062655 0.680718 0.354744
v 0.084579 0.673562 0.353405
v 0.077894 0.695007 0.332135
v 0.066949 0.653676 0.366492
v 0.062740 0.687408 0.280886
v 0.081752 0.697199 0.303248
v 0.044351 0.636652 0.363432
v 0.037387 0.666321 0.355300
v 0.028652 0.686843 0.329480
v 0.048057 0.697117 0.306070
v 0.011854 0.690133 0.289513
v 0.006959 0.684774 0.307602
v 0.020741 0.684487 0.275297
v 0.052524 0.696299 0.334388
v 0.009045 0.669827 0.242815
v 0.030889 0.601265 0.358248
v 0.019200 0.620970 0.363535
v 0.004294 0.642965 0.354764
v 0.003029 0.663585 0.335240
v -0.006651 0.623489 0.354717
v -0.032761 0.652713 0.322382
v -0.027222 0.667453 0.314078
# 7861 vertices, 0 vertices normals

f 1 2 3
f 1 3 4
f 5 1 4
f 6 1 5
f 5 7 6
f 8 9 6
f 6 7 8
f 9 1 6
f 8 10 9
f 1 11 2
f 1 12 11
f 12 13 11
f 12 14 13
f 12 1 9
f 9 15 14
f 14 12 9
f 9 10 15
f 16 13 14
f 16 14 17
f 18 13 16
f 11 13 18
f 16 19 18
f 18 19 11
f 20 21 22
f 22 23 24
f 22 21 23
f 24 23 25
f 26 21 20
f 27 3 2
f 11 19 27
f 27 2 11
f 28 29 30
f 28 20 29
f 26 20 28
f 28 31 26
f 32 33 34
f 34 22 32
f 34 33 35
f 36 22 34
f 34 35 36
f 35 33 37
f 25 38 24
f 25 39 38
f 39 40 38
f 39 41 40
f 24 32 22
f 24 38 32
f 38 42 32
f 38 40 42
f 32 42 33
f 42 43 33
f 44 39 25
f 44 45 39
f 45 41 39
f 45 46 41
f 47 44 25
f 48 46 49
f 50 51 48
f 48 49 50
f 49 46 45
f 20 22 36
f 20 36 52
f 53 52 54
f 53 54 55
f 20 53 29
f 30 29 55
f 55 56 30
f 29 53 55
f 36 35 52
f 37 54 52
f 52 35 37
f 3 27 44
f 47 3 44
f 27 19 49
f 45 44 27
f 27 49 45
f 49 19 50
f 57 58 59
f 58 60 59
f 58 57 61
f 58 62 60
f 63 64 65
f 66 67 68
f 67 62 68
f 62 69 68
f 69 62 58
f 58 70 69
f 70 58 61
f 61 63 70
f 63 61 64
f 65 64 26
f 71 47 72
f 71 3 47
f 72 47 25
f 73 74 23
f 74 25 23
f 73 23 21
f 21 64 73
f 26 64 21
f 75 3 71
f 75 4 3
f 75 66 76
f 77 78 5
f 79 66 75
f 76 77 4
f 4 75 76
f 77 5 4
f 66 80 76
f 62 67 79
f 67 66 79
f 81 82 80
f 80 82 77
f 80 77 76
f 78 77 82
f 82 83 78
f 25 84 72
f 25 59 84
f 59 25 74
f 74 57 59
f 74 73 57
f 71 79 75
f 73 64 61
f 57 73 61
f 79 71 85
f 71 72 85
f 72 84 85
f 84 59 85
f 59 60 85
f 60 62 85
f 62 79 85
f 86 87 88
f 87 89 88
f 90 66 68
f 68 69 88
f 88 69 70
f 70 63 91
f 91 63 65
f 89 90 68
f 89 68 88
f 70 86 88
f 86 70 91
f 80 66 90
f 65 26 31
f 92 89 93
f 92 93 94
f 89 87 95
f 89 95 93
f 87 96 97
f 87 97 95
f 96 98 97
f 86 96 87
f 96 86 91
f 91 98 96
f 99 92 94
f 99 94 100
f 65 31 98
f 31 101 98
f 91 65 98
f 90 92 99
f 90 99 102
f 102 99 103
f 102 103 104
f 89 92 90
f 102 104 81
f 80 90 102
f 102 81 80
f 100 103 99
f 43 105 106
f 37 107 108
f 107 106 108
f 37 33 107
f 107 33 43
f 43 106 107
f 108 109 110
f 110 37 108
f 109 111 110
f 108 106 109
f 112 113 105
f 112 105 43
f 106 105 114
f 115 116 117
f 117 118 115
f 119 120 121
f 121 120 122
f 121 122 123
f 120 124 125
f 120 125 122
f 120 119 124
f 121 123 126
f 127 119 121
f 121 126 127
f 128 129 125
f 125 124 128
f 130 131 132
f 130 132 133
f 133 132 46
f 46 132 41
f 133 46 48
f 134 130 133
f 48 51 134
f 134 133 48
f 131 135 40
f 131 40 132
f 132 40 41
f 135 113 112
f 135 112 40
f 40 112 42
f 43 42 112
f 136 137 138
f 139 138 137
f 140 136 134
f 134 51 140
f 136 130 134
f 140 137 136
f 141 128 124
f 141 142 128
f 143 141 124
f 142 144 129
f 129 128 142
f 118 145 146
f 118 147 145
f 117 148 147
f 147 118 117
f 141 146 145
f 141 145 142
f 141 143 146
f 144 142 149
f 149 150 144
f 148 151 149
f 149 147 148
f 145 147 142
f 147 149 142
f 130 115 118
f 130 136 115
f 136 138 115
f 138 139 152
f 146 130 118
f 138 152 116
f 138 116 115
f 135 131 143
f 135 143 124
f 135 124 113
f 131 146 143
f 131 130 146
f 113 119 127
f 114 153 106
f 105 113 127
f 127 114 105
f 154 114 126
f 126 155 154
f 126 114 127
f 154 153 114
f 119 113 124
f 156 157 116
f 116 158 156
f 157 117 116
f 156 159 157
f 160 161 148
f 148 117 160
f 157 159 162
f 160 117 157
f 162 161 160
f 160 157 162
f 163 164 165
f 163 165 166
f 165 167 168
f 165 168 166
f 169 168 167
f 170 171 172
f 172 173 170
f 171 163 172
f 174 171 170
f 175 174 176
f 175 176 177
f 170 176 174
f 170 173 178
f 176 170 178
f 178 177 176
f 179 180 181
f 180 179 182
f 169 167 180
f 180 182 169
f 183 181 184
f 180 167 184
f 184 181 180
f 185 186 187
f 188 189 186
f 186 185 188
f 190 183 185
f 190 185 187
f 181 183 190
f 171 174 191
f 191 164 171
f 174 175 191
f 164 163 171
f 191 175 192
f 191 192 193
f 175 177 192
f 164 191 194
f 191 193 194
f 165 195 167
f 196 197 198
f 198 199 196
f 199 198 200
f 201 202 195
f 195 165 201
f 202 197 196
f 184 167 195
f 183 184 203
f 184 195 203
f 185 183 204
f 204 188 185
f 203 204 183
f 205 204 206
f 205 206 207
f 203 195 206
f 204 203 206
f 205 208 188
f 188 204 205
f 208 189 188
f 207 208 205
f 209 210 211
f 210 201 212
f 212 211 210
f 164 212 201
f 201 165 164
f 213 214 215
f 215 211 213
f 216 214 213
f 209 211 215
f 197 202 217
f 198 197 217
f 212 164 218
f 211 218 219
f 211 212 218
f 219 220 213
f 219 213 211
f 213 220 216
f 221 163 166
f 172 163 221
f 221 222 223
f 222 221 166
f 223 224 225
f 173 225 224
f 223 225 172
f 172 221 223
f 225 173 172
f 226 227 228
f 227 226 229
f 166 228 227
f 230 228 166
f 230 166 168
f 231 230 168
f 168 169 231
f 232 233 234
f 234 233 235
f 234 235 236
f 232 237 238
f 232 238 233
f 233 238 235
f 235 238 239
f 234 236 240
f 241 232 234
f 234 240 241
f 240 236 242
f 243 244 239
f 238 237 243
f 243 239 238
f 245 246 247
f 245 247 248
f 248 247 249
f 249 247 250
f 251 252 248
f 248 249 251
f 252 245 248
f 251 253 252
f 231 250 247
f 247 246 231
f 245 254 255
f 254 256 257
f 255 258 237
f 255 254 258
f 254 257 258
f 259 252 253
f 254 245 252
f 259 256 254
f 254 252 259
f 258 257 243
f 243 237 258
f 260 244 243
f 243 257 260
f 232 241 226
f 226 261 232
f 226 228 261
f 242 229 240
f 240 229 241
f 262 242 263
f 242 264 263
f 229 242 262
f 229 226 241
f 223 229 224
f 265 231 169
f 169 182 265
f 182 266 265
f 246 230 231
f 246 245 255
f 255 261 246
f 261 230 246
f 267 250 268
f 268 269 267
f 231 268 250
f 270 269 268
f 230 261 228
f 271 272 273
f 237 232 261
f 255 237 261
f 274 275 276
f 276 275 277
f 276 277 278
f 279 275 274
f 280 281 274
f 276 278 280
f 280 274 276
f 274 282 283
f 279 274 283
f 282 274 281
f 284 285 282
f 282 281 284
f 286 285 287
f 288 286 287
f 289 283 290
f 289 290 291
f 279 283 289
f 291 292 289
f 293 253 291
f 291 294 293
f 253 292 291
f 294 285 286
f 282 285 290
f 290 283 282
f 291 290 285
f 285 294 291
f 279 295 275
f 295 296 275
f 295 297 296
f 277 275 296
f 296 298 277
f 279 299 300
f 279 300 301
f 301 300 302
f 299 303 300
f 300 303 302
f 302 303 304
f 295 279 301
f 301 297 295
f 305 289 306
f 305 306 307
f 307 306 250
f 250 306 249
f 299 289 305
f 289 299 279
f 308 269 309
f 307 250 308
f 309 305 307
f 307 308 309
f 251 249 292
f 251 292 253
f 289 292 306
f 292 249 306
f 305 303 299
f 305 310 303
f 269 310 309
f 310 305 309
f 269 311 310
f 310 311 304
f 310 304 303
f 312 313 314
f 315 316 312
f 312 314 315
f 314 313 317
f 318 316 315
f 318 315 319
f 320 318 319
f 315 321 322
f 315 314 323
f 315 323 321
f 314 324 323
f 317 324 314
f 324 325 326
f 324 317 325
f 317 327 325
f 317 328 327
f 326 329 330
f 326 325 329
f 325 327 329
f 327 331 329
f 332 333 334
f 332 334 335
f 335 334 336
f 332 335 337
f 338 339 336
f 336 334 338
f 340 341 342
f 340 342 343
f 343 342 344
f 344 342 345
f 341 346 347
f 341 347 342
f 342 347 348
f 342 348 345
f 349 341 340
f 341 349 350
f 350 346 341
f 351 343 344
f 352 340 343
f 352 343 351
f 351 344 353
f 347 346 354
f 355 348 347
f 354 356 355
f 355 347 354
f 357 358 359
f 338 334 358
f 358 357 338
f 360 358 334
f 334 333 360
f 332 361 346
f 332 337 361
f 332 350 333
f 350 332 346
f 335 362 363
f 363 337 335
f 354 361 364
f 364 356 354
f 364 361 337
f 354 346 361
f 333 330 360
f 365 359 358
f 365 358 360
f 360 330 365
f 349 333 350
f 330 333 326
f 329 331 365
f 365 330 329
f 331 366 367
f 365 331 368
f 324 340 352
f 324 326 340
f 323 324 352
f 352 369 323
f 370 371 372
f 372 373 370
f 371 369 372
f 372 374 373
f 373 374 375
f 352 351 376
f 377 376 353
f 353 378 377
f 376 351 353
f 379 373 375
f 370 379 371
f 370 373 379
f 349 340 326
f 333 349 326
f 380 381 382
f 383 384 385
f 385 381 383
f 381 385 386
f 387 382 381
f 381 386 387
f 388 389 386
f 386 385 388
f 390 383 381
f 380 391 392
f 387 393 382
f 392 390 381
f 381 380 392
f 390 394 383
f 395 396 393
f 387 395 393
f 396 395 397
f 387 386 395
f 386 389 398
f 398 395 386
f 382 399 380
f 382 400 399
f 401 402 403
f 403 380 399
f 399 401 403
f 404 405 403
f 403 402 404
f 403 405 380
f 406 407 404
f 380 405 391
f 408 391 405
f 408 405 409
f 410 411 412
f 410 412 413
f 414 412 411
f 415 410 413
f 415 413 416
f 417 418 419
f 418 345 419
f 418 344 345
f 419 420 411
f 419 345 420
f 345 348 420
f 415 417 419
f 419 410 415
f 410 419 411
f 421 353 418
f 418 417 421
f 353 344 418
f 421 378 353
f 420 348 422
f 422 348 355
f 423 422 355
f 355 356 423
f 420 422 424
f 424 411 420
f 423 425 426
f 423 356 425
f 422 426 424
f 422 423 426
f 414 411 424
f 424 427 414
f 428 427 429
f 427 424 429
f 416 430 431
f 431 415 416
f 430 432 431
f 433 434 435
f 436 437 435
f 435 434 436
f 431 434 433
f 431 433 421
f 421 417 431
f 433 378 421
f 417 415 431
f 431 432 434
f 432 436 434
f 438 439 440
f 440 392 438
f 439 441 440
f 438 442 439
f 440 441 390
f 390 392 440
f 443 408 444
f 443 444 445
f 445 444 446
f 446 443 445
f 447 443 438
f 438 392 447
f 446 442 438
f 438 443 446
f 447 392 391
f 391 443 447
f 443 391 408
f 448 449 450
f 451 452 453
f 448 450 453
f 453 452 448
f 454 455 456
f 448 452 454
f 456 449 448
f 448 454 456
f 457 458 459
f 458 457 460
f 460 457 455
f 454 452 460
f 460 455 454
f 452 458 460
f 458 461 462
f 463 462 464
f 462 461 464
f 459 458 462
f 462 465 459
f 466 467 468
f 468 469 466
f 467 452 468
f 470 467 466
f 466 471 470
f 469 468 472
f 472 473 469
f 468 452 451
f 474 472 468
f 468 451 474
f 461 467 470
f 470 464 461
f 458 452 467
f 467 461 458
f 475 476 384
f 476 475 477
f 477 478 479
f 478 477 475
f 480 389 388
f 481 476 480
f 388 385 481
f 481 480 388
f 481 385 384
f 384 476 481
f 477 482 476
f 477 483 482
f 480 482 484
f 484 389 480
f 483 485 484
f 484 482 483
f 480 476 482
f 384 486 475
f 486 487 488
f 384 383 487
f 487 486 384
f 486 489 475
f 486 490 489
f 491 492 493
f 494 491 493
f 493 495 494
f 492 491 496
f 496 497 492
f 497 498 492
f 499 493 492
f 492 498 499
f 500 498 497
f 501 502 500
f 501 500 497
f 503 497 504
f 505 506 503
f 503 504 505
f 504 497 496
f 503 507 508
f 503 506 507
f 497 503 508
f 499 509 510
f 493 499 511
f 499 510 511
f 510 509 512
f 500 509 498
f 498 509 499
f 513 514 515
f 513 516 514
f 515 514 517
f 517 518 491
f 515 495 513
f 495 515 517
f 517 494 495
f 494 517 491
f 519 491 518
f 520 521 522
f 520 522 523
f 523 524 520
f 522 525 523
f 523 526 527
f 527 524 523
f 526 528 527
f 523 525 526
f 493 511 529
f 511 530 529
f 511 531 530
f 529 530 522
f 529 495 493
f 513 495 529
f 532 531 512
f 512 533 532
f 531 510 512
f 511 510 531
f 522 513 529
f 521 516 513
f 521 489 516
f 475 489 521
f 519 534 535
f 535 491 519
f 534 536 535
f 535 536 504
f 496 491 535
f 535 504 496
f 504 536 505
f 522 521 513
f 475 521 478
f 477 479 537
f 524 527 479
f 524 478 520
f 478 521 520
f 479 478 524
f 538 527 539
f 538 539 540
f 527 528 539
f 479 527 538
f 516 541 514
f 541 542 517
f 541 517 514
f 542 543 518
f 542 518 517
f 544 542 541
f 542 544 545
f 545 543 542
f 518 543 519
f 489 546 516
f 546 489 490
f 547 450 449
f 548 547 449
f 449 456 548
f 453 450 549
f 547 550 545
f 547 548 550
f 548 551 550
f 552 547 545
f 456 551 548
f 456 455 553
f 456 553 551
f 551 553 554
f 554 550 551
f 555 554 553
f 553 556 555
f 557 558 556
f 557 556 553
f 488 490 486
f 552 545 544
f 543 545 559
f 559 560 543
f 560 559 561
f 562 561 563
f 563 564 562
f 554 559 550
f 559 545 550
f 565 566 534
f 543 565 519
f 565 534 519
f 562 566 560
f 562 560 561
f 560 565 543
f 560 566 565
f 490 567 546
f 567 549 546
f 546 549 547
f 546 552 541
f 552 546 547
f 567 568 549
f 568 442 569
f 547 549 450
f 570 441 568
f 567 490 570
f 570 568 567
f 439 442 568
f 568 441 439
f 570 490 488
f 488 441 570
f 516 546 541
f 552 544 541
f 441 488 390
f 487 390 488
f 571 572 573
f 574 571 575
f 571 574 572
f 574 576 572
f 575 571 577
f 578 579 580
f 578 580 581
f 579 582 580
f 583 582 579
f 582 584 580
f 585 586 582
f 586 587 582
f 586 588 587
f 583 585 582
f 575 577 586
f 586 585 575
f 577 588 586
f 582 587 584
f 589 590 591
f 590 592 591
f 592 593 594
f 589 583 579
f 583 589 591
f 15 10 593
f 593 595 15
f 590 595 592
f 592 595 593
f 592 594 596
f 592 596 591
f 597 596 594
f 594 598 597
f 578 581 599
f 589 578 599
f 589 599 600
f 600 14 595
f 589 579 578
f 590 589 600
f 600 595 590
f 595 14 15
f 600 599 17
f 17 14 600
f 596 597 574
f 596 574 591
f 585 591 575
f 583 591 585
f 574 575 591
f 573 601 571
f 571 601 577
f 602 603 604
f 604 601 602
f 604 605 577
f 577 601 604
f 601 606 602
f 606 607 602
f 606 608 607
f 608 609 610
f 606 601 609
f 609 608 606
f 611 602 607
f 612 613 614
f 612 614 615
f 615 601 612
f 615 614 616
f 573 617 612
f 612 601 573
f 617 613 612
f 602 618 603
f 619 602 611
f 610 609 620
f 621 615 616
f 609 601 615
f 621 620 609
f 609 615 621
f 572 617 573
f 572 622 617
f 623 624 625
f 623 584 587
f 587 624 623
f 626 624 587
f 626 587 588
f 605 626 588
f 588 577 605
f 626 627 624
f 627 628 629
f 630 631 628
f 627 626 630
f 630 628 627
f 627 629 632
f 624 633 625
f 627 632 633
f 633 624 627
f 626 634 630
f 630 634 635
f 603 635 634
f 626 604 634
f 626 605 604
f 604 603 634
f 636 637 638
f 637 639 638
f 636 638 640
f 636 640 581
f 636 580 637
f 636 581 580
f 584 637 580
f 637 623 639
f 637 584 623
f 639 625 641
f 623 625 639
f 642 137 643
f 644 645 642
f 642 643 644
f 643 137 140
f 642 645 139
f 139 137 642
f 646 16 17
f 644 647 646
f 646 640 644
f 647 16 646
f 645 644 640
f 648 647 643
f 140 51 648
f 648 643 140
f 643 647 644
f 648 50 649
f 648 51 50
f 647 648 649
f 640 650 645
f 650 139 645
f 599 581 646
f 646 17 599
f 581 640 646
f 641 638 639
f 651 638 641
f 638 651 652
f 638 652 640
f 652 653 650
f 652 650 640
f 651 641 654
f 654 641 655
f 656 651 654
f 654 657 656
f 651 656 658
f 656 659 658
f 658 660 651
f 661 658 662
f 662 658 663
f 662 663 664
f 660 658 661
f 662 664 665
f 666 667 665
f 665 664 666
f 658 659 663
f 156 158 668
f 156 668 159
f 669 668 670
f 670 661 669
f 668 158 670
f 670 158 671
f 653 661 670
f 670 671 653
f 672 668 669
f 672 673 159
f 159 668 672
f 674 675 672
f 674 672 669
f 673 672 675
f 675 676 673
f 662 665 669
f 669 661 662
f 665 674 669
f 667 675 665
f 665 675 674
f 671 152 139
f 661 653 660
f 653 671 650
f 671 139 650
f 158 116 152
f 152 671 158
f 651 660 652
f 660 653 652
f 677 678 679
f 678 677 680
f 681 633 632
f 657 677 679
f 681 677 682
f 681 682 655
f 655 682 654
f 682 677 657
f 657 654 682
f 655 641 625
f 633 681 655
f 655 625 633
f 681 683 677
f 681 684 683
f 684 685 683
f 684 686 685
f 684 681 632
f 632 686 684
f 683 685 680
f 680 677 683
f 687 688 689
f 687 690 688
f 687 691 690
f 692 691 687
f 687 693 692
f 688 690 694
f 687 689 695
f 695 696 697
f 689 698 695
f 695 698 696
f 695 697 693
f 693 687 695
f 699 700 502
f 698 689 700
f 699 696 698
f 698 700 699
f 701 702 703
f 704 705 701
f 701 703 704
f 705 689 701
f 533 705 704
f 688 694 701
f 701 689 688
f 694 702 701
f 533 706 705
f 706 689 705
f 512 509 706
f 706 533 512
f 706 509 500
f 706 500 502
f 700 689 706
f 700 706 502
f 707 708 709
f 710 708 711
f 710 711 712
f 708 713 714
f 708 714 711
f 713 715 716
f 713 716 714
f 707 713 708
f 707 717 713
f 717 715 713
f 718 710 712
f 716 715 719
f 720 721 717
f 720 722 721
f 717 723 715
f 717 721 723
f 707 720 717
f 719 715 723
f 710 724 709
f 710 709 708
f 718 725 726
f 726 710 718
f 725 727 728
f 724 710 726
f 724 726 729
f 729 726 730
f 730 726 728
f 730 694 729
f 725 728 726
f 731 732 733
f 732 734 733
f 733 722 720
f 733 734 722
f 734 735 722
f 733 709 731
f 733 707 709
f 707 733 720
f 736 737 732
f 732 731 736
f 724 691 731
f 724 690 691
f 694 690 729
f 690 724 729
f 736 691 692
f 731 709 724
f 692 693 738
f 738 736 692
f 736 731 691
f 736 738 737
f 738 739 737
f 740 741 742
f 743 741 740
f 744 740 742
f 744 742 745
f 746 740 744
f 740 746 743
f 747 744 745
f 747 745 748
f 749 750 741
f 749 751 750
f 743 749 741
f 735 751 749
f 746 721 743
f 746 723 721
f 743 722 749
f 743 721 722
f 723 746 719
f 735 749 722
f 746 744 752
f 746 752 719
f 719 752 753
f 744 754 752
f 752 754 753
f 753 754 755
f 756 757 754
f 754 744 756
f 757 755 754
f 756 758 757
f 744 747 756
f 759 747 748
f 748 760 759
f 761 758 756
f 747 759 761
f 761 756 747
f 742 741 750
f 762 742 750
f 750 763 762
f 764 750 751
f 765 766 767
f 765 767 768
f 768 767 734
f 768 734 732
f 766 764 751
f 766 751 767
f 767 751 734
f 734 751 735
f 739 768 737
f 768 732 737
f 739 765 768
f 764 763 750
f 764 769 763
f 764 770 769
f 770 771 772
f 771 773 774
f 770 764 766
f 771 774 772
f 770 765 775
f 770 775 771
f 771 775 773
f 773 775 776
f 766 765 770
f 776 775 777
f 778 779 780
f 778 780 775
f 775 765 778
f 777 775 780
f 778 765 739
f 781 779 778
f 778 739 781
f 742 762 782
f 763 782 762
f 782 763 783
f 784 745 742
f 782 784 742
f 748 745 784
f 785 786 787
f 786 785 782
f 782 783 786
f 785 787 679
f 785 679 678
f 784 788 789
f 789 788 790
f 789 790 791
f 784 785 792
f 784 792 788
f 788 792 793
f 788 793 790
f 784 782 785
f 789 791 748
f 748 784 789
f 678 680 792
f 792 785 678
f 680 793 792
f 794 783 763
f 795 769 770
f 795 796 769
f 796 794 769
f 794 763 769
f 795 770 772
f 797 783 794
f 798 659 797
f 799 798 797
f 798 664 663
f 794 799 797
f 800 667 666
f 798 799 800
f 666 664 798
f 798 800 666
f 798 663 659
f 795 801 796
f 795 772 801
f 772 802 801
f 772 803 802
f 796 804 799
f 796 801 804
f 801 802 804
f 802 805 804
f 794 796 799
f 800 804 805
f 805 667 800
f 800 799 804
f 797 806 787
f 797 659 806
f 659 656 806
f 786 797 787
f 656 657 806
f 806 657 679
f 679 787 806
f 786 783 797
f 807 808 809
f 807 809 810
f 808 811 812
f 808 812 809
f 811 813 814
f 811 814 812
f 815 808 807
f 816 811 808
f 817 814 813
f 818 711 819
f 818 712 711
f 819 711 714
f 714 716 816
f 815 819 714
f 714 808 815
f 714 816 808
f 718 712 818
f 818 725 718
f 820 816 716
f 716 719 820
f 813 811 821
f 813 821 755
f 755 821 753
f 811 816 820
f 811 820 821
f 821 820 753
f 753 820 719
f 817 813 755
f 755 757 817
f 818 807 822
f 818 822 823
f 823 822 824
f 818 819 807
f 819 815 807
f 725 818 823
f 825 824 822
f 757 758 826
f 757 826 817
f 758 827 826
f 826 828 817
f 829 828 826
f 829 826 830
f 822 807 810
f 810 825 822
f 810 831 832
f 825 810 832
f 831 809 833
f 831 810 809
f 833 812 834
f 833 809 812
f 834 814 835
f 834 812 814
f 836 833 834
f 834 837 836
f 835 837 834
f 817 835 814
f 838 839 840
f 836 837 841
f 837 838 841
f 842 839 843
f 843 844 842
f 845 843 839
f 845 839 838
f 838 840 846
f 846 841 838
f 838 835 845
f 837 835 838
f 844 843 847
f 844 847 848
f 843 845 847
f 817 828 845
f 845 835 817
f 828 829 845
f 849 850 851
f 851 850 852
f 850 841 846
f 850 846 852
f 850 849 836
f 836 841 850
f 853 849 851
f 849 854 831
f 849 855 854
f 831 854 832
f 855 849 853
f 833 836 831
f 836 849 831
f 856 857 858
f 857 859 860
f 859 861 862
f 859 862 860
f 863 857 856
f 857 863 864
f 864 859 857
f 856 858 865
f 866 862 861
f 865 825 856
f 832 856 825
f 859 867 861
f 859 868 867
f 869 870 868
f 868 859 869
f 864 863 855
f 855 863 854
f 863 856 832
f 863 832 854
f 871 864 855
f 855 853 871
f 864 869 859
f 864 871 869
f 871 872 869
f 871 853 872
f 873 874 875
f 873 876 874
f 867 876 861
f 876 873 861
f 877 874 876
f 878 873 875
f 861 873 866
f 873 878 866
f 879 880 881
f 879 881 882
f 882 881 728
f 728 881 730
f 880 883 884
f 728 727 882
f 727 879 882
f 730 881 694
f 884 885 880
f 884 703 885
f 703 702 885
f 703 886 704
f 886 533 704
f 887 886 703
f 703 884 887
f 885 702 881
f 881 880 885
f 694 881 702
f 879 888 880
f 879 889 888
f 880 890 883
f 880 888 890
f 883 891 892
f 883 890 891
f 879 727 889
f 892 891 893
f 892 887 883
f 892 894 887
f 883 887 884
f 887 894 895
f 894 531 895
f 532 886 895
f 895 531 532
f 532 533 886
f 887 895 886
f 526 896 528
f 897 892 896
f 526 525 897
f 526 897 896
f 898 899 900
f 898 900 901
f 896 898 902
f 901 900 902
f 902 898 901
f 903 898 896
f 896 892 903
f 528 896 902
f 893 904 898
f 903 892 893
f 893 898 903
f 899 898 904
f 905 906 907
f 906 908 907
f 908 909 907
f 909 910 907
f 910 905 907
f 911 857 912
f 911 858 857
f 912 860 913
f 912 857 860
f 913 862 914
f 913 860 862
f 912 908 911
f 908 912 913
f 915 865 858
f 858 911 915
f 916 914 862
f 866 878 916
f 916 862 866
f 891 917 893
f 891 890 918
f 918 888 919
f 918 890 888
f 919 889 920
f 919 888 889
f 911 920 921
f 911 921 915
f 915 921 824
f 824 921 823
f 906 922 911
f 922 920 911
f 865 915 824
f 824 825 865
f 727 823 921
f 908 906 923
f 906 911 923
f 911 908 923
f 920 889 921
f 889 727 921
f 919 920 922
f 919 922 905
f 922 906 905
f 727 725 823
f 917 924 925
f 917 925 878
f 924 914 916
f 924 916 925
f 925 916 878
f 926 924 917
f 910 927 926
f 927 924 926
f 928 924 927
f 928 927 909
f 927 910 909
f 928 909 908
f 928 908 913
f 924 928 914
f 928 913 914
f 878 929 917
f 929 878 930
f 931 929 904
f 893 917 931
f 931 904 893
f 917 929 931
f 930 932 933
f 929 930 933
f 891 926 917
f 891 918 926
f 905 910 918
f 910 926 918
f 919 905 918
f 934 935 936
f 870 935 934
f 937 934 936
f 938 934 937
f 934 939 870
f 870 939 867
f 870 867 868
f 876 867 939
f 876 939 877
f 940 941 938
f 934 942 939
f 942 943 944
f 941 945 943
f 938 941 942
f 942 934 938
f 941 943 942
f 946 877 942
f 942 944 946
f 877 939 942
f 947 936 935
f 948 949 950
f 951 937 936
f 947 951 936
f 952 953 937
f 937 951 952
f 951 954 955
f 952 951 955
f 955 956 952
f 957 958 955
f 955 954 957
f 952 956 953
f 959 935 872
f 872 935 869
f 935 959 947
f 960 959 872
f 872 853 960
f 870 869 935
f 949 961 962
f 949 962 963
f 963 962 852
f 961 959 960
f 961 960 962
f 962 960 852
f 852 960 851
f 948 961 949
f 840 949 963
f 960 853 851
f 959 951 947
f 950 957 954
f 954 961 948
f 954 948 950
f 954 959 961
f 959 954 951
f 957 964 958
f 965 966 840
f 965 840 839
f 966 965 967
f 842 965 839
f 967 949 966
f 967 950 949
f 957 950 967
f 840 966 949
f 965 968 969
f 970 971 972
f 970 973 971
f 842 844 970
f 968 965 842
f 842 970 968
f 970 844 973
f 974 975 972
f 972 971 974
f 968 972 976
f 976 969 968
f 972 975 976
f 967 969 977
f 969 967 965
f 957 967 977
f 977 964 957
f 977 969 978
f 978 979 977
f 976 978 969
f 940 937 980
f 937 940 938
f 953 980 937
f 953 981 980
f 982 980 981
f 980 983 940
f 980 982 983
f 984 985 986
f 981 987 982
f 987 988 982
f 987 985 984
f 987 984 988
f 981 956 989
f 989 987 981
f 990 987 989
f 989 991 990
f 953 956 981
f 986 985 992
f 993 994 995
f 996 997 993
f 993 995 996
f 995 994 992
f 992 994 986
f 994 998 986
f 996 995 999
f 999 1000 996
f 992 985 999
f 999 995 992
f 996 1000 1001
f 1002 997 996
f 1002 996 1001
f 987 990 985
f 991 1000 990
f 990 1000 999
f 999 985 990
f 1003 1004 1005
f 1003 1005 1000
f 984 986 1006
f 984 1006 1007
f 1008 1009 1006
f 1008 1010 1009
f 1006 1009 1007
f 1011 984 1007
f 1012 982 988
f 988 1011 1012
f 1011 988 984
f 1013 1014 1015
f 1013 1015 1016
f 1016 1015 1017
f 1017 1015 1018
f 1014 1007 1015
f 1015 1007 1018
f 1012 1014 1013
f 1014 1012 1011
f 1011 1007 1014
f 1016 1017 1019
f 1020 1013 1016
f 1016 1019 1020
f 1009 1018 1007
f 1012 1021 983
f 1012 983 982
f 1022 1021 1023
f 1022 1023 1024
f 1021 1013 1025
f 1021 1025 1023
f 1012 1013 1021
f 1022 1024 945
f 1025 1013 1020
f 1021 1022 983
f 941 940 983
f 983 1022 945
f 945 941 983
f 1026 1027 1028
f 1029 1030 1031
f 1031 1032 1029
f 1027 1028 1032
f 1031 1026 1027
f 1027 1032 1031
f 1033 979 1026
f 1034 1033 1031
f 1031 1030 1034
f 1033 1026 1031
f 1028 1035 1036
f 1037 1035 1026
f 1026 979 1037
f 1027 1026 1035
f 1035 1028 1027
f 1037 979 978
f 976 975 1037
f 1037 978 976
f 1038 1033 1034
f 1034 1039 1038
f 1038 979 1033
f 1040 1041 1039
f 1042 1040 1034
f 1034 1030 1042
f 1040 1039 1034
f 1043 1038 1039
f 1039 1041 1043
f 1044 1045 1046
f 1046 1047 1044
f 1048 1000 1046
f 1046 1045 1048
f 1046 1000 1047
f 1037 975 1035
f 1036 1035 1049
f 958 1047 1050
f 1050 955 958
f 955 1050 956
f 991 989 1050
f 1047 1000 991
f 991 1050 1047
f 956 1050 989
f 1010 1051 1052
f 1052 1051 1053
f 1053 1054 1052
f 1008 1051 1010
f 1008 1006 1055
f 1055 1051 1008
f 1006 986 1055
f 1055 986 998
f 998 1051 1055
f 1056 1051 998
f 1051 1056 1053
f 1057 1058 1059
f 1058 1057 1060
f 1061 1059 1058
f 1061 1058 1062
f 1063 1064 1023
f 1063 1023 1025
f 1064 1065 1024
f 1064 1024 1023
f 1020 1063 1025
f 945 1024 1066
f 1024 1065 1066
f 1067 1068 1069
f 1067 1069 1070
f 1071 1072 1067
f 1067 1070 1071
f 1073 1070 1074
f 1074 1075 1073
f 1070 1069 1074
f 1076 1077 1068
f 1076 1068 1067
f 1066 944 943
f 944 1078 946
f 1078 944 1066
f 1066 943 945
f 1072 1079 1080
f 1072 1080 1081
f 1081 1080 1082
f 1081 1082 1076
f 1079 1063 1080
f 1079 1072 1083
f 1064 1084 1083
f 1084 1079 1083
f 1079 1084 1063
f 1084 1064 1063
f 1067 1072 1081
f 1081 1076 1067
f 1020 1019 1080
f 1080 1063 1020
f 1082 1080 1019
f 874 1085 875
f 1086 1085 1078
f 1085 874 1078
f 1078 874 946
f 1086 1078 1066
f 1066 1065 1086
f 874 877 946
f 1057 1087 1088
f 1087 1072 1071
f 1087 1071 1088
f 1088 1071 1089
f 1087 1057 1090
f 1087 1090 1083
f 1087 1083 1072
f 1089 1091 1092
f 1088 1089 1060
f 1060 1057 1088
f 1089 1092 1060
f 1093 1091 1073
f 1073 1075 1093
f 1071 1070 1089
f 1073 1091 1089
f 1089 1070 1073
f 1065 1094 1095
f 1065 1095 1086
f 1086 1095 1085
f 1094 1059 1061
f 1094 1061 1095
f 1095 1061 1085
f 1065 1064 1096
f 1096 1094 1065
f 1097 1094 1096
f 1097 1096 1083
f 1096 1064 1083
f 1097 1083 1090
f 1094 1097 1059
f 1097 1090 1059
f 1061 1062 1085
f 1085 1062 930
f 1090 1057 1059
f 1098 1099 1058
f 1099 1100 1058
f 1098 1058 1060
f 1062 1058 1100
f 1101 1102 1103
f 1102 485 1103
f 1101 1100 1099
f 484 485 1104
f 1105 1104 1102
f 1105 1102 1101
f 1104 485 1102
f 1103 1100 1101
f 483 477 537
f 537 485 483
f 1106 1107 1108
f 1098 1107 1105
f 1107 1106 1105
f 1109 1106 1108
f 1060 1092 1107
f 1060 1107 1098
f 1092 1110 1107
f 1108 1107 1110
f 1110 1111 1108
f 1112 900 933
f 1112 933 1113
f 899 933 900
f 902 900 1114
f 539 528 902
f 1114 1115 539
f 539 902 1114
f 1113 1100 1116
f 1116 1112 1113
f 1114 900 1112
f 1116 1115 1114
f 1114 1112 1116
f 1098 1105 1101
f 1099 1098 1101
f 397 1106 1109
f 1109 396 397
f 1106 397 1104
f 1106 1104 1105
f 398 389 484
f 1104 397 398
f 398 484 1104
f 1100 1113 933
f 1100 933 1062
f 933 932 1062
f 899 904 929
f 933 899 929
f 1115 1103 485
f 1116 1100 1103
f 1116 1103 1115
f 1115 485 540
f 539 1115 540
f 1117 1118 1119
f 1117 1120 1118
f 1121 1120 1117
f 1119 1118 1122
f 1123 1069 1124
f 1123 1124 1077
f 1121 1117 1123
f 1123 1077 1121
f 1074 1125 1075
f 1123 1117 1125
f 1074 1069 1123
f 1123 1125 1074
f 1126 1127 1128
f 1126 1128 1129
f 1128 1130 1131
f 1122 1130 1127
f 1132 1119 1122
f 1122 1127 1132
f 1130 1128 1127
f 1117 1119 1132
f 1133 1127 1126
f 1132 1127 1134
f 1127 1133 1134
f 1133 1135 1136
f 1136 1134 1133
f 1132 1134 1137
f 1134 1136 1137
f 1137 1136 1138
f 1132 1137 1125
f 1125 1117 1132
f 1075 1125 1138
f 1125 1137 1138
f 1131 1130 1139
f 1130 1122 1139
f 1131 1139 1140
f 1141 1131 1140
f 1122 1142 1143
f 1144 1145 1146
f 1144 1147 1148
f 1148 1145 1144
f 1146 1149 1150
f 1150 1149 1151
f 1151 1149 1152
f 1153 1154 1151
f 1153 1151 1152
f 1155 1147 1156
f 1155 1156 1157
f 1157 1156 1158
f 1147 1144 1159
f 1147 1159 1156
f 1156 1159 1160
f 1157 1158 1161
f 1162 1160 1150
f 1151 1154 1162
f 1162 1150 1151
f 1146 1150 1159
f 1159 1144 1146
f 1150 1160 1159
f 1163 1164 1149
f 1146 1145 1163
f 1163 1149 1146
f 1165 1149 1164
f 1166 1167 1168
f 1166 1169 1167
f 1168 1170 1171
f 1168 1167 1170
f 1171 1172 1145
f 1171 1170 1172
f 1155 1166 1168
f 1168 1147 1155
f 1147 1168 1171
f 1171 1148 1147
f 1148 1171 1145
f 1173 1169 1166
f 1172 1163 1145
f 1155 1157 1174
f 1174 1157 1161
f 1161 1175 1176
f 1161 1176 1174
f 1177 1178 1176
f 1176 1175 1177
f 1158 1179 1175
f 1175 1161 1158
f 1155 1174 1180
f 1174 1181 1180
f 1178 1182 1176
f 1174 1176 1181
f 1176 1182 1181
f 1183 1184 1181
f 1181 1182 1183
f 1181 1184 1180
f 1183 1185 1184
f 1186 1187 1185
f 1183 1182 1186
f 1186 1185 1183
f 1184 1188 1180
f 1166 1155 1180
f 1180 1188 1166
f 1185 1189 1190
f 1190 1184 1185
f 1185 1187 1189
f 1184 1190 1188
f 1166 1188 1173
f 1188 1191 1173
f 1192 1191 1188
f 1193 1194 1195
f 1196 1167 1169
f 1170 1197 1172
f 1198 1167 1196
f 1167 1198 1193
f 1193 1170 1167
f 1170 1193 1199
f 1199 1197 1170
f 1054 1200 1163
f 1172 1197 1054
f 1054 1163 1172
f 1054 1053 1200
f 1054 1197 1201
f 1009 1202 1018
f 1010 1201 1202
f 1202 1009 1010
f 1201 1197 1202
f 1203 1204 1205
f 1203 1206 1204
f 1206 1017 1204
f 1017 1018 1204
f 1205 1202 1197
f 1205 1204 1202
f 1204 1018 1202
f 1194 1203 1205
f 1205 1195 1194
f 1195 1205 1197
f 1017 1207 1019
f 1207 1017 1206
f 1197 1199 1195
f 1199 1193 1195
f 1208 1209 1118
f 1208 1118 1120
f 1208 1210 1209
f 1121 1208 1120
f 1122 1118 1211
f 1211 1142 1122
f 1118 1209 1211
f 1208 1212 1213
f 1212 1076 1082
f 1213 1212 1207
f 1212 1082 1207
f 1210 1208 1213
f 1213 1214 1210
f 1214 1213 1203
f 1203 1194 1214
f 1121 1077 1212
f 1121 1212 1208
f 1077 1076 1212
f 1213 1207 1206
f 1206 1203 1213
f 1019 1207 1082
f 1196 1211 1215
f 1215 1211 1209
f 1215 1216 1196
f 1216 1198 1196
f 1216 1217 1198
f 1216 1215 1218
f 1216 1218 1217
f 1218 1214 1217
f 1218 1215 1210
f 1218 1210 1214
f 1210 1215 1209
f 1211 1173 1191
f 1169 1173 1211
f 1211 1196 1169
f 1198 1217 1193
f 1217 1214 1193
f 1214 1194 1193
f 1219 1220 1221
f 1222 1220 1223
f 1222 1223 997
f 1220 1219 1223
f 1222 1224 1220
f 1220 1224 1225
f 1224 1226 1225
f 1221 1165 1219
f 1220 1225 1221
f 1053 1056 1227
f 1056 1219 1227
f 1228 1219 1056
f 1228 1056 998
f 993 1223 1229
f 1229 994 993
f 1223 1219 1229
f 997 1223 993
f 1228 998 1229
f 1229 1219 1228
f 998 994 1229
f 1164 1163 1200
f 1200 1227 1164
f 1227 1200 1053
f 1227 1219 1165
f 1165 1164 1227
f 1230 1231 1232
f 1232 1233 1230
f 1232 1231 1234
f 1235 1231 1230
f 1230 1236 1235
f 1237 1238 1233
f 1233 1238 1230
f 1239 1231 1240
f 1235 1240 1231
f 1241 1234 1231
f 1231 1239 1241
f 1242 1243 1244
f 1244 1243 1245
f 1243 1246 1247
f 1243 1247 1245
f 1245 1247 1248
f 1243 1242 1249
f 1249 1246 1243
f 1250 1242 1244
f 1251 1252 1250
f 1250 1244 1251
f 1246 1249 1253
f 1246 1253 1254
f 1249 1255 1256
f 1249 1256 1253
f 1257 1247 1246
f 1246 1254 1257
f 1256 1255 1226
f 1258 1259 1260
f 1258 1260 1261
f 1262 1154 1153
f 1260 1259 1262
f 1260 1262 1153
f 1252 1258 1250
f 1261 1242 1250
f 1250 1258 1261
f 1252 1259 1258
f 1221 1225 1263
f 1264 1263 1225
f 1225 1255 1264
f 1226 1255 1225
f 1255 1242 1264
f 1249 1242 1255
f 1221 1263 1165
f 1260 1153 1263
f 1261 1260 1263
f 1264 1242 1261
f 1261 1263 1264
f 1263 1153 1152
f 1265 1266 1267
f 1268 1269 1267
f 1267 1266 1268
f 1270 1267 1271
f 1265 1267 1270
f 1267 1269 1272
f 1273 1272 1274
f 1267 1272 1271
f 1272 1273 1271
f 1275 1276 1266
f 1276 1277 1278
f 1277 1276 1275
f 1278 1268 1266
f 1266 1276 1278
f 1266 1265 1279
f 1278 1280 1268
f 1280 1269 1268
f 1281 1280 1278
f 1280 1281 1282
f 1283 1284 1285
f 1285 1286 1287
f 1285 1284 1286
f 1287 1288 1289
f 1287 1286 1288
f 1290 1289 1288
f 1291 1289 1292
f 1292 1289 1290
f 1289 1254 1293
f 1254 1294 1293
f 1293 1294 1295
f 1294 1256 1295
f 1287 1289 1293
f 1293 1285 1287
f 1285 1293 1295
f 1295 1283 1285
f 1289 1257 1254
f 1295 1256 1296
f 1296 1256 1226
f 1291 1297 1257
f 1291 1257 1289
f 1297 1298 1257
f 1257 1298 1247
f 1296 1226 1224
f 1224 1299 1296
f 1295 1296 1300
f 1296 1299 1300
f 1224 1222 1002
f 1002 1299 1224
f 1222 997 1002
f 1283 1295 1300
f 1300 1005 1004
f 1301 1283 1300
f 1300 1004 1301
f 1005 1299 1002
f 1299 1005 1300
f 1005 1002 1001
f 1302 1303 1304
f 1305 1306 1304
f 1306 1302 1304
f 1266 1307 1275
f 1308 1292 1309
f 1292 1308 1291
f 1290 1309 1292
f 1309 1310 1303
f 1309 1290 1310
f 1303 1311 1304
f 1303 1310 1311
f 1304 1312 1313
f 1304 1311 1312
f 1313 1275 1307
f 1313 1312 1275
f 1305 1304 1313
f 1314 1315 1316
f 1316 1317 1318
f 1316 1318 1319
f 1320 1321 1317
f 1316 1315 1320
f 1320 1317 1316
f 1307 1322 1313
f 1307 1279 1322
f 1279 1323 1322
f 1279 1324 1323
f 1313 1325 1326
f 1313 1322 1325
f 1322 1323 1325
f 1323 1327 1325
f 1326 1320 1315
f 1326 1325 1320
f 1325 1327 1320
f 1305 1313 1326
f 1326 1306 1305
f 1326 1328 1306
f 1328 1326 1315
f 1315 1314 1328
f 1279 1307 1266
f 1329 1302 1319
f 1329 1319 1330
f 1330 1319 1331
f 1330 1331 1332
f 1302 1314 1319
f 1330 1332 1333
f 1334 1329 1330
f 1330 1333 1334
f 1335 1333 1332
f 1318 1336 1331
f 1331 1319 1318
f 1319 1314 1316
f 1308 1329 1334
f 1334 1337 1297
f 1309 1329 1308
f 1308 1334 1291
f 1334 1297 1291
f 1337 1333 1335
f 1333 1337 1334
f 1306 1328 1314
f 1302 1306 1314
f 1329 1309 1303
f 1302 1329 1303
f 1338 1339 1340
f 1340 1341 1342
f 1341 1343 1342
f 1340 1339 1344
f 1344 1341 1340
f 1341 1344 1345
f 1339 1345 1344
f 1346 1284 1283
f 1301 1346 1283
f 1347 1277 1348
f 1349 1281 1278
f 1275 1348 1277
f 1348 1312 1350
f 1348 1275 1312
f 1350 1311 1351
f 1350 1312 1311
f 1351 1310 1352
f 1351 1311 1310
f 1352 1290 1288
f 1352 1310 1290
f 1353 1348 1350
f 1350 1343 1353
f 1343 1350 1351
f 1351 1342 1343
f 1342 1351 1352
f 1352 1340 1342
f 1352 1338 1340
f 1338 1352 1288
f 1286 1284 1339
f 1045 1354 1355
f 1044 1354 1045
f 1355 1356 1301
f 1301 1045 1355
f 1357 1358 1041
f 1359 1347 1358
f 1359 1358 1357
f 1357 1040 1042
f 1357 1041 1040
f 1360 1041 1358
f 1358 1347 1360
f 1338 1288 1339
f 1288 1286 1339
f 1346 1301 1356
f 1301 1004 1361
f 1361 1004 1003
f 1361 1045 1301
f 1045 1361 1048
f 1347 1362 1360
f 1353 1362 1347
f 1363 1362 1353
f 1363 1341 1364
f 1363 1364 1362
f 1364 1355 1362
f 1364 1341 1345
f 1355 1364 1356
f 1364 1345 1356
f 1362 1354 1360
f 1355 1354 1362
f 1278 1277 1349
f 1357 1365 1359
f 1365 1357 1042
f 1277 1347 1359
f 1366 1367 1368
f 1030 1366 1042
f 1368 1365 1042
f 1042 1366 1368
f 1365 1369 1359
f 1369 1277 1359
f 1367 1369 1368
f 1368 1369 1365
f 1284 1346 1370
f 1339 1284 1370
f 1346 1356 1370
f 1356 1345 1370
f 1345 1339 1370
f 1353 1347 1348
f 1353 1343 1363
f 1343 1341 1363
f 1371 1372 1373
f 1371 1336 1372
f 1372 1374 1375
f 1376 1321 1374
f 1374 1372 1376
f 1372 1377 1373
f 1377 1372 1375
f 1372 1336 1376
f 1376 1336 1318
f 1376 1318 1317
f 1376 1317 1321
f 1378 1379 1380
f 1378 1380 1371
f 1371 1380 1331
f 1379 1381 1380
f 1331 1380 1332
f 1371 1331 1336
f 1382 1335 1380
f 1380 1381 1382
f 1335 1332 1380
f 1383 1378 1371
f 1371 1373 1383
f 1378 1383 1384
f 1383 1385 1384
f 1384 1386 1387
f 1384 1388 1386
f 1384 1379 1378
f 1384 1387 1379
f 1373 1385 1383
f 1389 1390 1386
f 1386 1388 1389
f 1390 1387 1386
f 1391 1387 1392
f 1392 1387 1393
f 1392 1393 1394
f 1387 1395 1393
f 1393 1395 1396
f 1379 1387 1391
f 1394 1397 1392
f 1395 1387 1390
f 1390 1396 1395
f 1391 1398 1381
f 1391 1399 1398
f 1379 1391 1381
f 1392 1397 1399
f 1392 1399 1391
f 1381 1398 1382
f 1400 1401 1402
f 1403 1404 1400
f 1400 1402 1403
f 1405 1402 1401
f 1401 1406 1405
f 1407 1406 1401
f 1406 1408 1405
f 1405 1403 1402
f 1409 1404 1410
f 1409 1410 1411
f 1410 1403 1405
f 1410 1404 1403
f 1412 1413 1405
f 1405 1408 1412
f 1414 1415 1416
f 1414 1416 1417
f 1417 1416 1418
f 1417 1418 1419
f 1415 1420 1421
f 1415 1421 1416
f 1416 1421 1418
f 1420 1422 1407
f 1420 1407 1421
f 1421 1407 1423
f 1415 1414 1424
f 1425 1426 1424
f 1426 1415 1424
f 1426 1425 1427
f 1415 1426 1420
f 1426 1427 1420
f 1420 1427 1422
f 1417 1419 1375
f 1428 1429 1430
f 1428 1430 1324
f 1324 1430 1323
f 1429 1424 1327
f 1429 1327 1430
f 1430 1327 1323
f 1424 1414 1431
f 1424 1431 1327
f 1327 1431 1320
f 1429 1428 1425
f 1429 1425 1424
f 1321 1320 1431
f 1431 1414 1374
f 1374 1321 1431
f 1417 1375 1374
f 1374 1414 1417
f 1270 1428 1324
f 1324 1265 1270
f 1408 1406 1422
f 1407 1422 1406
f 1271 1428 1270
f 1422 1432 1408
f 1427 1432 1422
f 1433 1432 1434
f 1434 1435 1433
f 1428 1436 1437
f 1437 1425 1428
f 1437 1427 1425
f 1436 1428 1438
f 1438 1428 1271
f 1439 1438 1440
f 1271 1273 1438
f 1273 1440 1438
f 1427 1437 1432
f 1436 1435 1434
f 1432 1437 1436
f 1436 1434 1432
f 1441 1433 1442
f 1441 1442 1443
f 1443 1442 1444
f 1444 1442 1445
f 1446 1443 1444
f 1444 1447 1446
f 1442 1433 1435
f 1442 1435 1445
f 1446 1441 1443
f 1448 1441 1446
f 1446 1449 1448
f 1433 1408 1432
f 1441 1408 1433
f 1408 1441 1412
f 1412 1441 1450
f 1412 1450 1451
f 1452 1453 1454
f 1453 1455 1454
f 1453 1452 1456
f 1450 1455 1453
f 1448 1457 1458
f 1448 1459 1441
f 1458 1459 1448
f 1459 1460 1455
f 1441 1459 1450
f 1450 1459 1455
f 1454 1455 1460
f 1461 1462 1463
f 1461 1463 1464
f 1462 1465 1463
f 1465 1466 1467
f 1466 1468 1467
f 1465 1462 1469
f 1469 1466 1465
f 1461 1464 1470
f 1471 1472 1473
f 1472 1474 1473
f 1472 1475 1474
f 1473 1474 1476
f 1474 1477 1476
f 1478 1471 1473
f 1479 1473 1476
f 1480 1475 1481
f 1480 1481 1482
f 1472 1481 1475
f 1476 1477 1483
f 1483 1477 1484
f 1485 1476 1483
f 1479 1476 1485
f 1483 1486 1487
f 1483 1487 1485
f 1488 1487 1486
f 1486 1489 1488
f 1484 1486 1483
f 1490 1485 1468
f 1479 1485 1490
f 1479 1490 1469
f 1468 1466 1490
f 1466 1469 1490
f 1485 1487 1491
f 1491 1468 1485
f 1487 1492 1491
f 1461 1493 1494
f 1461 1494 1462
f 1470 1495 1493
f 1493 1461 1470
f 1495 1496 1493
f 1493 1496 1497
f 1481 1494 1493
f 1493 1497 1481
f 1498 1497 1496
f 1478 1473 1479
f 1469 1478 1479
f 1471 1494 1481
f 1471 1478 1494
f 1472 1471 1481
f 1482 1481 1499
f 1500 1497 1498
f 1462 1494 1478
f 1469 1462 1478
f 1501 1502 1503
f 1504 1501 1503
f 1505 1467 1468
f 1467 1503 1465
f 1503 1506 1463
f 1503 1463 1465
f 1506 1507 1464
f 1506 1464 1463
f 1505 1508 1467
f 1508 1503 1467
f 1509 1505 1468
f 1491 1492 1509
f 1509 1468 1491
f 1510 1470 1464
f 1464 1507 1510
f 1511 1512 1513
f 1513 1373 1377
f 1513 1377 1514
f 1514 1511 1513
f 1377 1375 1514
f 1513 1512 1385
f 1385 1373 1513
f 1388 1515 1512
f 1388 1384 1515
f 1512 1515 1385
f 1515 1384 1385
f 1509 1389 1388
f 1423 1407 1401
f 1400 1516 1423
f 1423 1401 1400
f 1516 1517 1423
f 1400 1404 1516
f 1511 1518 1519
f 1511 1514 1518
f 1514 1418 1518
f 1514 1520 1418
f 1519 1518 1521
f 1518 1418 1521
f 1418 1421 1521
f 1521 1423 1517
f 1521 1421 1423
f 1519 1501 1511
f 1519 1502 1501
f 1502 1519 1521
f 1521 1522 1502
f 1522 1521 1517
f 1514 1375 1520
f 1523 1389 1509
f 1389 1523 1390
f 1505 1509 1388
f 1508 1504 1503
f 1504 1508 1512
f 1508 1505 1512
f 1512 1505 1388
f 1492 1524 1523
f 1492 1523 1509
f 1501 1504 1511
f 1504 1512 1511
f 1507 1517 1510
f 1502 1507 1506
f 1507 1502 1522
f 1522 1517 1507
f 1510 1525 1470
f 1525 1495 1470
f 1510 1517 1516
f 1516 1525 1510
f 1526 1527 1525
f 1516 1404 1526
f 1516 1526 1525
f 1506 1503 1502
f 1528 1529 1530
f 1528 1530 1531
f 1529 1532 1533
f 1529 1533 1530
f 1530 1533 1534
f 1533 1535 1534
f 1536 1537 1538
f 1531 1539 1536
f 1538 1528 1531
f 1531 1536 1538
f 1538 1537 1540
f 1540 1528 1538
f 1540 1541 1484
f 1484 1528 1540
f 1528 1477 1474
f 1474 1475 1532
f 1474 1529 1528
f 1529 1474 1532
f 1477 1528 1484
f 1480 1532 1475
f 1542 1543 1544
f 1545 1546 1542
f 1542 1544 1545
f 1543 1532 1544
f 1533 1532 1543
f 1543 1535 1533
f 1480 1482 1547
f 1548 1532 1480
f 1480 1547 1548
f 1549 1550 1547
f 1547 1482 1549
f 1548 1547 1544
f 1544 1532 1548
f 1544 1547 1545
f 1551 1546 1545
f 1545 1547 1551
f 1552 1553 1554
f 1555 1556 1557
f 1555 1558 1556
f 1557 1559 1560
f 1557 1556 1559
f 1557 1560 1555
f 1561 1558 1555
f 1555 1562 1561
f 1563 1553 1552
f 1555 1564 1565
f 1555 1565 1396
f 1396 1565 1393
f 1564 1560 1565
f 1393 1565 1566
f 1564 1555 1560
f 1562 1555 1396
f 1567 1397 1566
f 1565 1560 1567
f 1567 1566 1565
f 1560 1568 1567
f 1568 1397 1567
f 1568 1569 1397
f 1552 1570 1571
f 1570 1572 1237
f 1572 1570 1552
f 1552 1571 1563
f 1390 1523 1562
f 1562 1396 1390
f 1572 1238 1237
f 1230 1238 1573
f 1573 1236 1230
f 1238 1574 1573
f 1574 1238 1572
f 1554 1574 1572
f 1572 1552 1554
f 1575 1576 1577
f 1575 1577 1578
f 1576 1579 1580
f 1576 1580 1577
f 1581 1576 1575
f 1575 1578 1489
f 1582 1541 1540
f 1582 1540 1583
f 1583 1581 1582
f 1540 1537 1583
f 1576 1584 1585
f 1585 1584 1586
f 1584 1581 1583
f 1584 1583 1586
f 1586 1583 1587
f 1584 1576 1581
f 1588 1576 1585
f 1583 1537 1587
f 1576 1588 1579
f 1585 1589 1588
f 1590 1591 1588
f 1591 1579 1588
f 1581 1575 1592
f 1592 1486 1541
f 1582 1581 1592
f 1592 1541 1582
f 1486 1484 1541
f 1592 1575 1489
f 1489 1486 1592
f 1593 1594 1595
f 1596 1594 1593
f 1595 1554 1597
f 1554 1553 1597
f 1594 1598 1599
f 1599 1598 1600
f 1596 1601 1598
f 1596 1598 1594
f 1554 1595 1602
f 1599 1600 1602
f 1595 1594 1599
f 1595 1599 1602
f 1574 1554 1603
f 1597 1553 1604
f 1595 1597 1605
f 1605 1593 1595
f 1597 1604 1605
f 1593 1606 1596
f 1605 1606 1593
f 1607 1605 1608
f 1607 1606 1605
f 1607 1608 1609
f 1605 1604 1608
f 1606 1610 1596
f 1610 1601 1596
f 1611 1610 1607
f 1611 1607 1609
f 1607 1610 1606
f 1604 1553 1612
f 1612 1613 1604
f 1614 1615 1616
f 1617 1618 1619
f 1620 1621 1619
f 1621 1617 1619
f 1553 1622 1612
f 1577 1580 1623
f 1624 1578 1577
f 1577 1625 1624
f 1625 1577 1623
f 1489 1578 1626
f 1579 1591 1580
f 1627 1628 1556
f 1627 1556 1558
f 1628 1629 1559
f 1628 1559 1556
f 1628 1627 1630
f 1630 1629 1628
f 1559 1568 1560
f 1631 1622 1553
f 1631 1553 1563
f 1632 1626 1633
f 1632 1634 1626
f 1634 1488 1626
f 1634 1561 1488
f 1633 1626 1578
f 1633 1621 1632
f 1633 1617 1621
f 1617 1633 1624
f 1624 1633 1578
f 1487 1488 1524
f 1524 1492 1487
f 1488 1561 1524
f 1489 1626 1488
f 1627 1634 1632
f 1632 1621 1620
f 1558 1561 1634
f 1634 1627 1558
f 1562 1524 1561
f 1627 1632 1630
f 1632 1620 1630
f 1624 1625 1617
f 1635 1580 1636
f 1636 1580 1591
f 1635 1637 1623
f 1637 1618 1623
f 1617 1625 1618
f 1625 1623 1618
f 1636 1591 1638
f 1635 1636 1639
f 1638 1640 1639
f 1639 1636 1638
f 1641 1640 1642
f 1643 1644 1641
f 1641 1642 1643
f 1645 1642 1638
f 1638 1591 1645
f 1642 1640 1638
f 1635 1623 1580
f 1629 1631 1559
f 1559 1631 1563
f 1559 1563 1646
f 1559 1646 1568
f 1629 1630 1620
f 1629 1620 1647
f 1647 1631 1629
f 1631 1647 1622
f 1648 1622 1647
f 1620 1649 1647
f 1649 1648 1647
f 1649 1620 1619
f 1649 1619 1618
f 1649 1618 1637
f 1649 1637 1635
f 1649 1635 1648
f 1648 1635 1639
f 1650 1651 1535
f 1652 1651 1650
f 1653 1654 1652
f 1652 1650 1653
f 1543 1650 1535
f 1542 1650 1543
f 1655 1656 1657
f 1655 1657 1658
f 1659 1655 1658
f 1660 1655 1661
f 1661 1650 1660
f 1661 1655 1659
f 1658 1662 1663
f 1663 1659 1658
f 1658 1657 1662
f 1546 1655 1542
f 1660 1650 1542
f 1542 1655 1660
f 1656 1655 1664
f 1664 1657 1656
f 1664 1655 1546
f 1654 1653 1665
f 1659 1666 1661
f 1666 1659 1663
f 1653 1650 1661
f 1666 1667 1668
f 1663 1669 1667
f 1663 1667 1666
f 1661 1666 1670
f 1661 1670 1653
f 1666 1668 1670
f 1671 1672 1673
f 1672 1671 1674
f 1674 1675 1672
f 1676 1534 1651
f 1651 1677 1676
f 1677 1671 1678
f 1677 1678 1676
f 1676 1678 1530
f 1676 1530 1534
f 1671 1673 1539
f 1671 1539 1678
f 1678 1539 1530
f 1530 1539 1531
f 1674 1679 1680
f 1680 1679 1681
f 1681 1682 1683
f 1682 1681 1679
f 1675 1674 1680
f 1680 1684 1685
f 1685 1686 1680
f 1687 1675 1680
f 1680 1686 1687
f 1681 1684 1680
f 1677 1688 1674
f 1674 1671 1677
f 1651 1652 1688
f 1688 1677 1651
f 1679 1674 1688
f 1682 1679 1688
f 1682 1689 1683
f 1689 1690 1683
f 1689 1682 1691
f 1689 1691 1692
f 1682 1688 1691
f 1693 1690 1689
f 1693 1689 1692
f 1694 1673 1672
f 1672 1675 1695
f 1687 1695 1675
f 1696 1697 1698
f 1697 1695 1699
f 1697 1696 1700
f 1700 1695 1697
f 1589 1696 1698
f 1701 1699 1695
f 1696 1589 1702
f 1589 1586 1702
f 1589 1585 1586
f 1702 1703 1694
f 1702 1586 1703
f 1586 1587 1703
f 1702 1694 1696
f 1587 1537 1703
f 1704 1536 1539
f 1673 1694 1704
f 1704 1539 1673
f 1703 1537 1536
f 1704 1694 1703
f 1703 1536 1704
f 1696 1694 1700
f 1695 1687 1701
f 1687 1705 1701
f 1701 1705 1706
f 1705 1707 1706
f 1708 1701 1706
f 1695 1700 1672
f 1686 1685 1705
f 1686 1705 1687
f 1707 1705 1685
f 1685 1709 1707
f 1694 1672 1700
f 1710 1711 1697
f 1710 1697 1699
f 1711 1712 1698
f 1711 1698 1697
f 1710 1713 1711
f 1711 1713 1712
f 1714 1710 1699
f 1701 1708 1714
f 1714 1699 1701
f 1715 1589 1698
f 1698 1712 1715
f 1712 1716 1717
f 1712 1717 1715
f 1715 1717 1590
f 1715 1590 1588
f 1715 1588 1589
f 1718 1717 1716
f 1718 1590 1717
f 1718 1719 1590
f 1719 1591 1590
f 1713 1720 1716
f 1720 1718 1716
f 1716 1712 1713
f 1645 1719 1721
f 1721 1642 1645
f 1721 1719 1718
f 1645 1591 1719
f 1721 1718 1722
f 1643 1642 1721
f 1721 1722 1643
f 1723 1724 1720
f 1720 1724 1718
f 1713 1723 1720
f 1725 1722 1724
f 1724 1726 1725
f 1722 1718 1724
f 1643 1722 1725
f 1725 1644 1643
f 1726 1727 1725
f 1727 1644 1725
f 1728 1727 1726
f 1723 1729 1724
f 1729 1730 1724
f 1730 1731 1726
f 1732 1733 1731
f 1731 1730 1732
f 1730 1726 1724
f 1734 1726 1731
f 1729 1732 1730
f 1729 1735 1732
f 1723 1736 1737
f 1737 1736 1738
f 1736 1739 1740
f 1736 1740 1738
f 1723 1739 1736
f 1729 1723 1737
f 1729 1737 1735
f 1739 1710 1714
f 1739 1714 1741
f 1741 1714 1708
f 1742 1708 1743
f 1742 1743 1744
f 1713 1739 1723
f 1713 1710 1739
f 1744 1743 1745
f 1741 1742 1744
f 1740 1739 1741
f 1741 1744 1740
f 1746 1747 1748
f 1749 1746 1748
f 1748 1750 1749
f 1751 616 1749
f 1749 1750 1751
f 1752 614 613
f 1753 1752 613
f 617 622 1753
f 1753 613 617
f 1753 1746 1752
f 1752 1749 616
f 616 614 1752
f 1752 1746 1749
f 1754 1755 1756
f 1757 1746 1756
f 1756 1755 1757
f 1757 1755 1747
f 1747 1746 1757
f 1758 1756 1759
f 1756 1746 1759
f 1758 1754 1756
f 1753 622 1759
f 1759 1746 1753
f 1760 1761 1762
f 1760 1763 1761
f 1762 1764 1765
f 1762 1761 1764
f 1761 1766 1764
f 1760 1762 1767
f 1768 1769 1763
f 1763 1760 1768
f 1767 1762 1770
f 1771 1772 1527
f 1527 1773 1771
f 1773 1527 1526
f 1526 1404 1773
f 1770 1774 1498
f 1775 1768 1760
f 1775 1776 1768
f 1767 1775 1760
f 1762 1765 1774
f 1770 1762 1774
f 1496 1495 1498
f 1777 1500 1774
f 1774 1765 1777
f 1500 1498 1774
f 1778 1767 1779
f 1772 1771 1780
f 1780 1779 1770
f 1780 1770 1772
f 1779 1767 1770
f 1773 1409 1411
f 1411 1771 1773
f 1773 1404 1409
f 1780 1771 1411
f 1781 1778 1779
f 1782 1783 1781
f 1781 1779 1782
f 1456 1783 1782
f 1784 1783 1456
f 1784 1456 1452
f 1778 1785 1775
f 1785 1786 1787
f 1767 1778 1775
f 1785 1787 1776
f 1785 1776 1775
f 1787 1788 1776
f 1778 1789 1785
f 1789 1790 1785
f 1789 1791 1790
f 1754 1791 1789
f 1786 1785 1790
f 1790 1792 1786
f 1765 1793 1777
f 1793 1765 1764
f 1794 1783 1784
f 1783 1794 1781
f 1795 1778 1781
f 1755 1781 1794
f 1794 1747 1755
f 1795 1755 1789
f 1789 1778 1795
f 1789 1755 1754
f 1781 1755 1795
f 1796 1797 1798
f 1798 1799 1800
f 1800 1796 1798
f 1799 1801 1800
f 1802 1801 1550
f 1550 1549 1802
f 1801 1799 1550
f 1664 1546 1551
f 1664 1551 1799
f 1796 1800 1803
f 1549 1499 1802
f 1549 1482 1499
f 1800 1500 1777
f 1804 1805 1806
f 1807 1804 1808
f 1808 1797 1807
f 1669 1808 1806
f 1808 1804 1806
f 1809 1810 1804
f 1807 1797 1809
f 1809 1804 1807
f 1811 1805 1804
f 1804 1810 1811
f 1797 1812 1798
f 1812 1813 1798
f 1813 1657 1814
f 1813 1815 1657
f 1816 1813 1808
f 1816 1808 1669
f 1812 1797 1808
f 1808 1813 1812
f 1816 1662 1815
f 1815 1813 1816
f 1662 1657 1815
f 1663 1662 1816
f 1816 1669 1663
f 1814 1657 1799
f 1799 1813 1814
f 1813 1799 1798
f 1664 1799 1657
f 1803 1817 1796
f 1803 1818 1817
f 1796 1819 1797
f 1796 1817 1819
f 1764 1818 1803
f 1809 1797 1819
f 1803 1793 1764
f 1800 1777 1793
f 1793 1803 1800
f 1750 1748 1820
f 1820 1821 1750
f 1821 1820 1458
f 1458 1457 1821
f 1822 1460 1820
f 1822 1452 1454
f 1454 1460 1822
f 1823 1747 1794
f 1823 1794 1784
f 1822 1823 1784
f 1784 1452 1822
f 1820 1823 1822
f 1748 1747 1820
f 1824 1449 1825
f 1826 1824 1825
f 1824 1821 1457
f 621 1827 1828
f 1828 620 621
f 1827 1824 1828
f 1751 1827 621
f 621 616 1751
f 1826 610 1828
f 1828 1824 1826
f 610 620 1828
f 1827 1750 1821
f 1821 1824 1827
f 1751 1750 1827
f 1824 1448 1449
f 1824 1457 1448
f 1447 1829 1830
f 1825 1830 1826
f 1831 1446 1447
f 1447 1830 1831
f 1825 1449 1831
f 1831 1830 1825
f 1449 1446 1831
f 1832 607 608
f 1829 611 1832
f 1832 1830 1829
f 611 607 1832
f 1832 608 610
f 1826 1830 1832
f 1832 610 1826
f 1833 1834 1829
f 1833 1829 1447
f 1835 611 1829
f 1829 1834 1835
f 1836 1837 1838
f 1839 1836 1838
f 1838 631 1839
f 1840 1841 1842
f 1843 1844 1841
f 1843 1841 1845
f 1834 1836 1839
f 1839 630 635
f 631 630 1839
f 1836 1834 1833
f 1836 1833 1846
f 1846 1833 1445
f 1445 1833 1847
f 1846 1445 1848
f 1447 1847 1833
f 1835 619 611
f 635 603 618
f 1839 635 1835
f 1835 1834 1839
f 635 618 1835
f 1272 1849 1274
f 1849 1272 1850
f 1851 1849 1852
f 1852 1843 1851
f 1849 1850 1852
f 1843 1853 1851
f 1853 1439 1440
f 1853 1440 1849
f 1853 1849 1851
f 1274 1849 1440
f 1440 1273 1274
f 1836 1848 1837
f 1836 1846 1848
f 1435 1848 1445
f 1848 1435 1854
f 1855 1028 1856
f 1032 1028 1857
f 1029 1032 1857
f 1857 1855 1858
f 1840 1842 1858
f 1858 1855 1840
f 1856 1855 1857
f 1857 1028 1856
f 1856 1028 1036
f 1036 1840 1856
f 1850 1272 1269
f 1859 1852 1850
f 1859 1850 1282
f 1843 1852 1844
f 1860 1859 1282
f 1349 1860 1282
f 1282 1281 1349
f 1858 1842 1852
f 1029 1857 1861
f 1858 1861 1857
f 1861 1862 1863
f 1862 1367 1863
f 1852 1862 1858
f 1858 1862 1861
f 1863 1366 1029
f 1029 1861 1863
f 1029 1366 1030
f 1863 1367 1366
f 1864 1838 1865
f 1866 631 1838
f 1838 1864 1866
f 1845 1865 1838
f 1838 1837 1845
f 1867 1868 1841
f 1840 1036 1867
f 1867 1841 1840
f 1845 1841 1868
f 1868 1869 1845
f 1870 686 1871
f 1870 685 686
f 1872 680 685
f 685 1870 1872
f 1873 1871 686
f 686 632 1873
f 1864 1871 1873
f 1864 1873 1866
f 1866 1873 629
f 1866 629 628
f 1866 628 631
f 1873 632 629
f 1874 1875 1876
f 1874 1877 1875
f 1877 790 1875
f 1877 791 790
f 1876 1872 1870
f 1876 1875 1872
f 1875 790 1872
f 790 793 1872
f 760 791 1877
f 793 680 1872
f 1878 1877 1874
f 1878 760 1877
f 1874 1876 1879
f 759 1880 761
f 1881 1880 760
f 1881 760 1878
f 1880 759 760
f 760 748 791
f 1871 1876 1870
f 1882 1868 1883
f 1884 971 1885
f 1883 1884 1886
f 1884 1885 1886
f 973 1885 971
f 971 1049 974
f 1867 1049 1884
f 1883 1868 1867
f 1867 1884 1883
f 1049 971 1884
f 1867 1036 1049
f 974 1049 1035
f 1035 975 974
f 1887 1880 1881
f 1880 1887 761
f 761 1887 827
f 827 758 761
f 1886 1888 1887
f 1887 1881 1886
f 1888 829 830
f 1887 1888 830
f 1878 1883 1886
f 1878 1874 1882
f 1874 1879 1882
f 1882 1883 1878
f 1881 1878 1886
f 973 844 1889
f 1885 973 1889
f 1869 1865 1845
f 1879 1865 1869
f 1865 1879 1876
f 1865 1876 1871
f 1865 1871 1864
f 1879 1869 1882
f 1869 1868 1882
f 1890 1891 1892
f 1890 1892 1569
f 1890 1569 1646
f 1892 1397 1569
f 1893 1894 1570
f 1570 1894 1571
f 1237 1893 1570
f 1891 1895 1399
f 1399 1895 1398
f 1892 1891 1399
f 1399 1397 1892
f 1382 1398 1896
f 1896 1335 1382
f 1896 1398 1895
f 1897 1898 1899
f 1898 1245 1899
f 1898 1244 1245
f 1899 1245 1248
f 1899 1900 1897
f 1898 1897 1251
f 1251 1244 1898
f 1901 1899 1248
f 1248 1902 1901
f 1247 1902 1248
f 1895 1901 1896
f 1896 1901 1902
f 1896 1902 1337
f 1891 1901 1895
f 1901 1891 1900
f 1896 1337 1335
f 1900 1899 1901
f 1337 1902 1298
f 1298 1297 1337
f 1247 1298 1902
f 1890 1894 1893
f 1890 1571 1894
f 1890 1646 1571
f 1890 1900 1891
f 1900 1890 1893
f 1568 1646 1569
f 1646 1563 1571
f 1903 1893 1233
f 1233 1232 1903
f 1233 1893 1237
f 1897 1904 1903
f 1897 1903 1905
f 1905 1903 1906
f 1904 1893 1903
f 1904 1897 1900
f 1904 1900 1893
f 1907 1905 1906
f 1251 1897 1905
f 1907 1252 1251
f 1251 1905 1907
f 1232 1234 1906
f 1906 1903 1232
f 1908 1909 1910
f 1911 1910 1909
f 1912 1908 1913
f 1913 1914 1912
f 1908 1910 1913
f 1913 1910 1915
f 1915 1914 1913
f 1911 1916 1910
f 1910 1916 1915
f 1917 1918 1919
f 1920 224 1921
f 1918 1917 1922
f 1922 1920 1918
f 1920 1921 1918
f 1923 1920 1922
f 1920 1923 224
f 224 1923 178
f 173 224 178
f 1924 177 1925
f 1925 1926 1924
f 1922 1917 1926
f 1925 1923 1922
f 1922 1926 1925
f 1923 177 178
f 1925 177 1923
f 1919 1927 1928
f 1927 1919 1918
f 1918 1921 1927
f 1921 1929 1927
f 1921 263 1929
f 263 1921 262
f 1930 1931 1932
f 1930 1933 1931
f 1934 1933 1930
f 1926 1930 1932
f 1934 1930 1926
f 1926 1917 1934
f 1924 1926 1932
f 1935 1934 1919
f 1935 1933 1934
f 1936 1937 1933
f 1936 1938 1937
f 1919 1934 1917
f 1928 1935 1919
f 1939 1936 1940
f 1940 1936 1935
f 1938 1936 1939
f 1931 1933 1937
f 1937 1941 1931
f 1942 1929 1912
f 1914 1942 1912
f 1927 1942 1943
f 1943 1928 1927
f 1942 1914 1943
f 1929 263 1944
f 1944 1912 1929
f 263 264 1944
f 1927 1929 1942
f 1943 1914 1945
f 1945 1928 1943
f 1946 1945 1914
f 1914 1915 1946
f 1947 1948 1949
f 1947 1950 1948
f 1949 1951 1935
f 1949 1948 1951
f 1948 1952 1951
f 1928 1947 1949
f 1928 1949 1935
f 1953 1954 1955
f 1955 1950 1947
f 1947 1953 1955
f 1951 1952 1940
f 1940 1935 1951
f 1928 1953 1947
f 1928 1945 1953
f 1945 1946 1953
f 1946 1956 1953
f 1957 1954 1953
f 1953 1956 1957
f 1958 1959 1960
f 1960 1959 1961
f 1961 1962 1960
f 1963 1959 1958
f 1964 1959 1963
f 1965 1961 1959
f 1966 1967 1968
f 1969 1970 1966
f 1966 1968 1969
f 1971 1972 1973
f 1974 1970 1971
f 1971 1973 1974
f 1974 1973 1967
f 1966 1970 1974
f 1974 1967 1966
f 1970 1975 1971
f 1975 1972 1971
f 1976 1975 1970
f 1970 1977 1976
f 1978 1979 1977
f 1970 1978 1977
f 1969 1980 1978
f 1978 1970 1969
f 1980 1979 1978
f 1981 1963 1982
f 1963 1958 1982
f 1983 1964 1963
f 1983 1963 1981
f 1984 1985 1986
f 1985 1987 1988
f 1989 1990 1987
f 1985 1984 1989
f 1989 1987 1985
f 1985 1988 1991
f 1991 1986 1985
f 1992 1983 1981
f 1983 1993 1964
f 1983 1992 1994
f 1994 1993 1983
f 1995 1989 1984
f 1995 1996 1989
f 1996 1997 1989
f 1996 1998 1997
f 1996 1995 1999
f 2000 1998 1996
f 2000 1996 1999
f 1997 1990 1989
f 1995 1984 2001
f 1995 2001 2002
f 2002 2001 2003
f 2002 2003 2004
f 1984 1981 1982
f 1984 1982 2001
f 2001 1982 2003
f 2003 1982 2005
f 2006 1999 2002
f 2002 2004 2006
f 1999 1995 2002
f 1958 2005 1982
f 1986 1992 1981
f 1984 1986 1981
f 2007 1986 2008
f 2007 1992 1986
f 1992 2007 1994
f 1991 2008 1986
f 1915 1916 2009
f 1916 2007 2009
f 2010 2008 2011
f 2012 2013 2010
f 2010 2011 2012
f 2011 2008 1991
f 1916 1911 1994
f 1994 2007 1916
f 2014 2015 2016
f 2017 2016 2015
f 2017 2015 2018
f 2014 2008 2010
f 2010 2013 2015
f 2015 2014 2010
f 2008 2009 2007
f 2008 2019 2009
f 2019 1956 2009
f 1956 1946 2009
f 1956 2020 1957
f 2020 2008 2014
f 2009 1946 1915
f 1957 2020 2016
f 2016 2017 1957
f 2016 2020 2014
f 2017 1954 1957
f 1959 2021 1965
f 2022 2021 1909
f 1993 1994 1911
f 1993 1911 1909
f 1909 2021 1993
f 2021 1964 1993
f 1964 2021 1959
f 2023 2024 2025
f 2026 244 2024
f 2023 2027 2026
f 2023 2026 2024
f 2023 2025 2028
f 2029 2027 2023
f 2023 2028 2029
f 2025 2030 2028
f 2027 2021 2031
f 2027 2031 2032
f 2032 2031 235
f 2032 235 239
f 2021 2022 2033
f 2021 2033 2031
f 2031 2033 235
f 235 2033 236
f 239 2026 2032
f 2026 2027 2032
f 239 244 2026
f 2033 2034 242
f 242 236 2033
f 2034 264 242
f 2033 2022 2034
f 2021 2027 2029
f 2029 2035 2036
f 2029 2036 1965
f 1961 1965 2036
f 2036 2037 1961
f 2028 2035 2029
f 1965 2021 2029
f 2022 1909 2038
f 2038 1909 2039
f 2039 1908 1912
f 1944 2039 1912
f 2038 2039 2034
f 2034 2022 2038
f 1944 264 2034
f 2034 2039 1944
f 2039 1909 1908
f 2040 2041 2042
f 2043 2041 2040
f 2044 2045 2043
f 2043 2046 2041
f 2043 2045 2046
f 2047 2048 2045
f 2045 2044 2047
f 2044 2043 2049
f 2049 2050 2051
f 2049 2051 2052
f 2052 2044 2049
f 2051 1967 2052
f 2040 2053 2049
f 2049 2043 2040
f 2053 2050 2049
f 2054 1972 2048
f 2047 2044 2054
f 2054 2048 2047
f 2052 1967 1973
f 2055 2044 2052
f 2052 1973 2055
f 2055 1973 2054
f 2054 2044 2055
f 1973 1972 2054
f 2042 2056 2040
f 2040 2056 2053
f 2057 2056 2058
f 2056 2042 2059
f 2056 2059 2058
f 2057 2058 2060
f 2061 2057 2060
f 2060 2062 2061
f 2062 2063 2061
f 2056 2057 2061
f 2056 2061 2053
f 2053 2061 2063
f 2053 2063 2064
f 2065 2066 2067
f 2065 2067 2068
f 2069 2066 2065
f 2065 2068 2070
f 2071 2072 2067
f 2067 2066 2071
f 2071 2073 2072
f 2071 2074 2073
f 2065 2075 2069
f 2065 2076 2075
f 2069 2077 2078
f 2069 2075 2077
f 2070 2076 2065
f 2079 2078 2077
f 2069 2078 2080
f 2069 2080 2081
f 2082 2069 2081
f 2080 2078 2079
f 2066 2069 2082
f 2071 2066 2082
f 2082 2074 2071
f 2083 2084 2085
f 2084 2086 2087
f 2088 2089 2090
f 2088 2090 2091
f 2089 2083 2085
f 2089 2085 2090
f 2092 2089 2088
f 2089 2092 2093
f 2093 2083 2089
f 2088 2091 2037
f 2093 2077 2075
f 2075 2076 2083
f 2075 2083 2093
f 2086 2083 2076
f 2076 2070 2086
f 2094 2077 2093
f 2094 2079 2077
f 2094 2095 2079
f 2094 2096 2095
f 2092 2097 2094
f 2097 2098 2096
f 2094 2093 2092
f 2030 2098 2097
f 2097 2096 2094
f 2084 2083 2086
f 2092 2088 2099
f 2099 2036 2035
f 2099 2035 2030
f 2097 2092 2099
f 2099 2030 2097
f 2030 2035 2028
f 2099 2088 2037
f 2037 2036 2099
f 2087 2100 2084
f 2084 2100 2085
f 2100 2101 2102
f 2102 2085 2100
f 2087 2103 2104
f 2086 2103 2087
f 2087 2104 2105
f 2105 2100 2087
f 2106 2104 2103
f 2107 2108 2046
f 2107 2046 2045
f 2107 2045 2048
f 2101 2109 2110
f 2109 2107 2111
f 2109 2111 2110
f 2101 2112 2108
f 2108 2109 2101
f 2111 2107 2048
f 2046 2113 2114
f 2114 2113 2115
f 2041 2046 2114
f 2108 2116 2046
f 2116 2113 2046
f 2117 2113 2116
f 2118 2115 2117
f 2117 2115 2113
f 2107 2109 2108
f 2105 2101 2100
f 2112 2101 2105
f 2105 2119 2112
f 2105 2120 2119
f 2112 2121 2108
f 2112 2119 2121
f 2119 2122 2121
f 2104 2120 2105
f 2123 2121 2122
f 2122 2124 2123
f 2121 2123 2117
f 2116 2108 2121
f 2121 2117 2116
f 2125 2118 2117
f 2117 2123 2125
f 2126 2085 2102
f 2102 2127 2126
f 2127 2102 2101
f 2101 2110 2128
f 2128 2111 2129
f 2128 2110 2111
f 2127 2101 2128
f 2129 2130 2131
f 2131 2130 2132
f 2130 2133 2132
f 2128 2129 2131
f 2131 2127 2128
f 2127 2131 2132
f 2132 2134 2127
f 1976 2133 1975
f 2130 1975 2133
f 1976 1977 2135
f 2133 2136 2132
f 2006 2136 2137
f 2137 1999 2006
f 2136 2133 2137
f 2138 2090 2139
f 2138 2091 2090
f 2139 2090 2085
f 2140 2138 2139
f 2139 2134 2140
f 2139 2126 2134
f 2126 2139 2085
f 2091 2138 2037
f 2140 2141 2142
f 2142 2141 2003
f 2142 2003 2005
f 2141 2132 2143
f 2141 2143 2003
f 2003 2143 2136
f 2141 2140 2134
f 2134 2132 2141
f 2005 1958 2142
f 2132 2136 2143
f 2130 2129 2144
f 2144 1975 2130
f 2145 1972 1975
f 2144 2129 2145
f 2145 1975 2144
f 2145 2129 2048
f 2048 1972 2145
f 2048 2129 2111
f 2127 2134 2126
f 2138 2140 2142
f 2138 2142 1962
f 1962 2142 1960
f 2142 1958 1960
f 1962 1961 2037
f 2037 2138 1962
f 2146 2147 2148
f 2148 2147 2149
f 2150 2149 2147
f 2151 2149 2152
f 2148 2149 2151
f 2151 2152 2081
f 2148 2151 2081
f 2148 2081 2080
f 2153 2148 2080
f 2080 2079 2153
f 2146 2148 2153
f 2153 2079 2154
f 2153 2154 2096
f 2096 2146 2153
f 2155 2156 2157
f 2155 2158 2156
f 2159 2155 2157
f 2160 375 2161
f 2161 2158 2155
f 2157 2162 2163
f 2159 2157 2163
f 2157 2156 2162
f 2164 2149 2150
f 2165 2164 2150
f 2150 288 2165
f 2163 2162 2166
f 2166 2162 2167
f 2166 2167 2168
f 2166 2168 2074
f 2149 2163 2152
f 2149 2164 2159
f 2159 2163 2149
f 2082 2081 2152
f 2152 2163 2082
f 322 321 2169
f 2170 2171 2172
f 318 2173 2174
f 2174 316 318
f 2173 318 320
f 320 2175 2173
f 2176 2172 2175
f 2176 2175 320
f 2172 2176 2170
f 2164 2165 2177
f 288 287 2165
f 2165 287 2178
f 2179 2178 287
f 284 2180 285
f 285 2180 2179
f 2155 2177 2171
f 2159 2177 2155
f 2171 2161 2155
f 2171 2160 2161
f 2181 379 375
f 2181 2160 2171
f 2181 375 2160
f 2177 2159 2164
f 2182 2178 2179
f 2183 2182 2179
f 2179 2184 2183
f 2184 2179 2180
f 2178 2177 2165
f 2185 2180 2186
f 2185 2186 2187
f 284 281 2186
f 2186 2180 284
f 2188 2184 2180
f 2188 2185 2187
f 2188 2180 2185
f 2188 2187 2184
f 2171 2177 2178
f 2189 2172 2171
f 2171 2178 2189
f 2190 2175 2191
f 2190 2191 2192
f 2191 2175 2193
f 2172 2189 2193
f 2193 2175 2172
f 2173 2190 2192
f 2173 2175 2190
f 2194 2174 2192
f 2174 2173 2192
f 2166 2074 2082
f 2082 2163 2166
f 2195 2147 2146
f 2196 2147 2195
f 2147 2196 2197
f 2198 2195 2146
f 2146 2096 2198
f 2147 2197 2150
f 2199 2150 2197
f 288 2150 2199
f 2200 2025 2024
f 2198 2030 2025
f 2200 2195 2198
f 2200 2198 2025
f 2200 2024 260
f 2201 2195 2200
f 2200 260 2201
f 2024 244 260
f 2198 2096 2098
f 2098 2030 2198
f 2202 2196 2203
f 256 2203 257
f 2196 2195 2201
f 2196 2201 2203
f 2203 2201 257
f 2203 256 2204
f 2205 2202 2203
f 2203 2204 2205
f 293 2204 259
f 259 253 293
f 2204 256 259
f 260 257 2201
f 2199 2202 2205
f 2199 2205 2206
f 2197 2202 2199
f 2202 2197 2196
f 286 288 2206
f 286 2206 294
f 2206 288 2199
f 2205 2204 2206
f 293 294 2206
f 2206 2204 293
f 2207 2208 2209
f 2125 2210 2207
f 2209 2118 2125
f 2125 2207 2209
f 2210 2124 2211
f 2124 2210 2125
f 2125 2123 2124
f 2212 2213 2214
f 2214 2215 2216
f 2214 2213 2217
f 2218 2215 2214
f 2217 2219 2218
f 2218 2214 2217
f 2213 2220 2221
f 2222 2221 2223
f 2223 2219 2222
f 2221 2224 2223
f 2222 2217 2213
f 2213 2221 2222
f 2222 2219 2217
f 2212 2225 2226
f 2059 2227 2228
f 2209 2208 2229
f 2229 2118 2209
f 2229 2208 2230
f 2230 2231 2220
f 2216 2232 2233
f 2216 2233 2225
f 2225 2212 2214
f 2214 2216 2225
f 2227 2115 2229
f 2228 2212 2226
f 2228 2227 2230
f 2230 2212 2228
f 2227 2229 2230
f 2229 2115 2118
f 2212 2230 2213
f 2213 2230 2220
f 2231 2207 2221
f 2221 2220 2231
f 2234 2059 2228
f 2234 2228 2226
f 2235 2058 2234
f 2234 2058 2059
f 2060 2058 2236
f 2058 2235 2236
f 2237 2238 2239
f 2237 2239 2240
f 2238 2234 2226
f 2238 2226 2239
f 2237 2240 2241
f 2059 2042 2227
f 2237 2242 2238
f 2242 2243 2244
f 2238 2236 2235
f 2238 2242 2236
f 2242 2244 2236
f 2245 2243 2246
f 2242 2237 2246
f 2246 2243 2242
f 2236 2244 2060
f 2247 2237 2241
f 2247 2241 2248
f 2249 2246 2247
f 2247 2248 2249
f 2246 2237 2247
f 2245 2246 2249
f 2235 2234 2238
f 2115 2227 2042
f 2042 2114 2115
f 2042 2041 2114
f 2250 2226 2225
f 2251 2239 2252
f 2251 2240 2239
f 2252 2226 2250
f 2252 2239 2226
f 2253 2251 2252
f 2241 2240 2254
f 2240 2251 2254
f 2253 2255 2256
f 2255 2257 2256
f 2257 2258 2256
f 2256 2258 2259
f 2259 2253 2256
f 2260 2259 2258
f 2250 2261 2262
f 2250 2263 2261
f 2263 2264 2261
f 2264 2263 2265
f 2225 2263 2250
f 2225 2233 2263
f 2233 2265 2263
f 2233 2232 2265
f 2253 2266 2251
f 2253 2259 2266
f 2259 2267 2266
f 2259 2268 2267
f 2268 2259 2260
f 2269 2266 2267
f 2253 2262 2261
f 2253 2261 2270
f 2270 2261 2271
f 2271 2261 2272
f 2252 2262 2253
f 2262 2252 2250
f 2255 2253 2270
f 2255 2270 2271
f 2271 2273 2255
f 2272 2261 2264
f 2254 2274 2241
f 2254 2251 2266
f 2269 2274 2254
f 2254 2266 2269
f 2275 2276 2277
f 2278 2276 2275
f 2278 2275 2279
f 2280 2278 2279
f 2280 2281 2282
f 2281 2283 2284
f 2284 2282 2281
f 2285 2282 2286
f 2282 2284 2286
f 2280 2282 2285
f 2285 2278 2280
f 2286 2287 2288
f 2288 2285 2286
f 2287 2289 2288
f 2290 2287 2286
f 2286 2284 2290
f 2291 2276 2278
f 2276 2291 2277
f 2291 2278 2285
f 2285 2292 2291
f 2288 2293 2294
f 2294 2293 2295
f 2288 2289 2293
f 2285 2294 2292
f 2285 2288 2294
f 2291 2292 2296
f 2296 2277 2291
f 2297 2280 2279
f 2297 2298 2280
f 2299 2300 2277
f 2296 2299 2277
f 2277 2300 2275
f 2301 2302 2303
f 2210 2211 2304
f 2304 2207 2210
f 2211 2305 2304
f 2303 2306 2307
f 2303 2308 2306
f 2307 2275 2300
f 2307 2306 2275
f 2301 2303 2307
f 2307 2309 2301
f 2307 2300 2309
f 2302 2310 2311
f 2302 2311 2312
f 2312 2311 2120
f 2120 2311 2119
f 2310 2305 2211
f 2310 2211 2311
f 2311 2211 2122
f 2311 2122 2119
f 2309 2310 2302
f 2310 2309 2313
f 2313 2305 2310
f 2312 2120 2106
f 2124 2122 2211
f 2302 2312 2314
f 2314 2312 2106
f 2302 2301 2309
f 2120 2104 2106
f 2304 2315 2296
f 2304 2296 2316
f 2221 2316 2224
f 2224 2317 2223
f 2317 2316 2296
f 2317 2224 2316
f 2304 2305 2313
f 2304 2313 2315
f 2316 2221 2207
f 2316 2207 2304
f 2315 2299 2296
f 2313 2318 2315
f 2318 2299 2315
f 2318 2313 2309
f 2299 2318 2300
f 2318 2309 2300
f 2223 2317 2319
f 2296 2319 2317
f 2320 2219 2223
f 2320 2223 2319
f 2321 2322 2323
f 2323 2324 2321
f 2323 2322 2072
f 2325 2326 2303
f 2325 2303 2302
f 2325 2302 2314
f 2327 2326 2321
f 2303 2326 2327
f 2322 2321 2326
f 2325 2067 2322
f 2325 2068 2067
f 2325 2322 2326
f 2328 2070 2068
f 2068 2325 2328
f 2072 2322 2067
f 2325 2329 2328
f 2328 2329 2070
f 2314 2106 2329
f 2329 2325 2314
f 2106 2103 2329
f 2070 2329 2103
f 2103 2086 2070
f 2330 2331 2297
f 2330 2297 2279
f 2331 2330 2332
f 2297 2331 2333
f 2333 2298 2297
f 2330 2275 2334
f 2330 2279 2275
f 2335 2336 2337
f 2335 2338 2336
f 2337 2339 2332
f 2337 2336 2339
f 2332 2339 2331
f 2327 2338 2335
f 2330 2334 2332
f 2334 2337 2332
f 2335 2337 2306
f 2335 2306 2308
f 2337 2334 2275
f 2337 2275 2306
f 2308 2303 2327
f 2327 2335 2308
f 2340 2341 2342
f 2340 2342 2343
f 2342 2344 2343
f 2345 2340 2343
f 2346 2345 2343
f 2344 2346 2343
f 2347 2348 2349
f 2346 2348 2347
f 2349 2348 2350
f 2351 2331 2339
f 2352 2351 2339
f 2339 2341 2352
f 2341 2339 2336
f 2336 2342 2341
f 2342 2336 2338
f 2331 2351 2333
f 2353 2350 2348
f 2353 2354 2350
f 2348 2346 2353
f 2355 2324 2354
f 2354 2353 2355
f 2351 2356 2357
f 2351 2357 2358
f 2356 2359 2360
f 2356 2360 2357
f 2359 2347 2360
f 2352 2356 2351
f 2356 2352 2361
f 2361 2359 2356
f 2359 2361 2345
f 2345 2347 2359
f 2347 2345 2346
f 2333 2351 2358
f 2333 2358 2362
f 2344 2342 2338
f 2353 2338 2355
f 2355 2338 2327
f 2355 2327 2321
f 2338 2353 2344
f 2321 2324 2355
f 2362 2363 2333
f 2353 2346 2344
f 2341 2340 2361
f 2352 2341 2361
f 2340 2345 2361
f 2364 2347 2349
f 2364 2349 2350
f 2364 2350 2365
f 2364 2366 2367
f 2364 2368 2347
f 2367 2368 2364
f 2369 2357 2370
f 2369 2358 2357
f 2370 2360 2371
f 2370 2357 2360
f 2371 2347 2368
f 2371 2360 2347
f 2372 2370 2371
f 2371 2373 2372
f 2373 2371 2368
f 2362 2358 2369
f 2370 2372 2374
f 2372 2375 2374
f 2372 2373 2375
f 2376 2370 2374
f 2374 2377 2376
f 2378 2379 2380
f 2378 2380 2381
f 2381 2380 2382
f 2383 2384 2385
f 2370 2376 2369
f 2386 2376 2387
f 2388 2386 2387
f 2388 1189 1187
f 2387 1189 2388
f 2384 2368 2367
f 2384 2367 2385
f 2375 2378 2374
f 2374 2378 2389
f 2390 2389 2391
f 1143 1142 2390
f 1143 2390 2391
f 2381 2392 2389
f 1141 2392 2382
f 2392 2381 2382
f 2378 2381 2389
f 2392 1141 1140
f 2393 2394 2362
f 2362 2369 2393
f 2395 2394 2386
f 2388 1187 2395
f 2395 2386 2388
f 2376 2386 2393
f 2393 2369 2376
f 2386 2394 2393
f 2375 2384 2383
f 2384 2375 2373
f 2383 2379 2378
f 2378 2375 2383
f 2396 2397 2379
f 2368 2384 2373
f 2364 2365 2366
f 2398 2366 2365
f 2399 2400 2401
f 2398 2400 2399
f 2402 2401 2400
f 2399 2403 2366
f 2401 2403 2399
f 2399 2366 2398
f 2404 2405 2396
f 2401 2405 2404
f 2404 2396 2383
f 2404 2367 2403
f 2404 2385 2367
f 2401 2404 2403
f 2383 2385 2404
f 2366 2403 2367
f 2401 2402 2405
f 2402 437 436
f 2402 436 2405
f 2156 2400 2398
f 2400 2406 2402
f 2406 2400 2156
f 2406 2156 2407
f 2407 2156 2158
f 2407 2408 2406
f 2409 375 2408
f 2407 2158 2409
f 2409 2408 2407
f 2410 433 435
f 435 2411 2410
f 2410 378 433
f 2412 2411 437
f 437 2406 2412
f 2411 435 437
f 2402 2406 437
f 2410 2411 2413
f 2412 2413 2411
f 377 378 2410
f 377 2410 2413
f 2412 2406 2408
f 2408 375 374
f 2408 374 2412
f 2156 2398 2167
f 2156 2167 2162
f 2398 2414 2167
f 2414 2365 2350
f 2365 2414 2398
f 2414 2354 2415
f 2414 2350 2354
f 2416 2414 2415
f 2324 2415 2354
f 2324 2323 2415
f 2417 2415 2323
f 2323 2072 2417
f 2416 2167 2414
f 2416 2168 2167
f 2417 2074 2168
f 2168 2416 2417
f 2416 2415 2417
f 2417 2072 2073
f 2073 2074 2417
f 2418 2419 2396
f 2418 2396 2405
f 2405 436 2418
f 2418 2420 2419
f 2420 2421 2419
f 2422 430 2420
f 2420 2418 2422
f 2396 2379 2383
f 2419 2397 2396
f 432 430 2422
f 2422 2418 436
f 2422 436 432
f 2423 2424 2425
f 2426 2423 2425
f 2423 2397 2424
f 2423 2427 2397
f 2427 2379 2397
f 2427 2428 2379
f 2429 2382 2427
f 2427 2423 2429
f 2382 2428 2427
f 2429 1141 2382
f 2430 1129 1128
f 2426 1129 2430
f 2426 2430 2423
f 2429 2430 1131
f 1131 1141 2429
f 2430 1128 1131
f 2423 2430 2429
f 2431 2432 2433
f 2432 2434 2435
f 2434 2432 2436
f 2437 2431 2433
f 2435 2434 413
f 2431 2425 2438
f 2425 2431 2426
f 2439 2438 2425
f 2425 2421 2439
f 2421 2425 2424
f 2440 413 2434
f 2440 416 413
f 2436 2440 2434
f 430 416 2440
f 2440 2438 2439
f 2440 2439 430
f 430 2439 2421
f 430 2421 2420
f 2440 2436 2438
f 2437 1135 2431
f 1135 1133 1126
f 2431 1135 2426
f 1135 1126 2426
f 2438 2436 2432
f 2438 2432 2431
f 2421 2397 2419
f 2424 2397 2421
f 2441 2442 400
f 2433 2432 2443
f 2443 2432 2435
f 2443 2444 2433
f 2443 2435 2444
f 2445 2435 413
f 2445 413 412
f 2446 2445 412
f 2446 412 2447
f 2442 2448 400
f 400 2448 399
f 401 399 2449
f 2449 2450 401
f 2448 2449 399
f 2437 2451 1136
f 1138 1136 2451
f 1093 1075 1138
f 2451 2452 1093
f 1093 1138 2451
f 2453 2452 2437
f 2437 2433 2453
f 2437 2452 2451
f 2437 1136 1135
f 1111 1110 2454
f 1111 2454 2441
f 2455 2454 1110
f 2442 2456 2457
f 2456 2454 2458
f 2457 2453 2433
f 2457 2456 2453
f 2456 2458 2453
f 2444 2442 2457
f 2457 2433 2444
f 1092 1091 2455
f 1091 2454 2455
f 2456 2442 2441
f 2441 2454 2456
f 2454 1091 2452
f 2452 2458 2454
f 2458 2452 2453
f 2452 1091 1093
f 2448 2459 2460
f 2448 2442 2444
f 2444 2459 2448
f 2460 2449 2448
f 2461 2450 2462
f 2461 2462 2463
f 2449 2460 2462
f 2462 2450 2449
f 2460 2459 2446
f 2445 2446 2459
f 2445 2459 2444
f 2445 2444 2435
f 2447 427 2464
f 2464 2446 2447
f 427 2465 2464
f 400 382 393
f 2466 1109 1108
f 393 396 2466
f 2466 400 393
f 2466 396 1109
f 1111 2466 1108
f 2441 400 2466
f 2466 1111 2441
f 2395 1187 2467
f 2468 2394 2395
f 2467 2469 2468
f 2468 2395 2467
f 2298 2333 2363
f 2363 2470 2298
f 2470 2363 2394
f 2468 2469 2470
f 2470 2394 2468
f 2363 2362 2394
f 2470 2471 2472
f 2470 2472 2298
f 2473 1182 2474
f 2473 1186 1182
f 1186 2473 2467
f 2467 1187 1186
f 2475 2469 2467
f 2467 2473 2475
f 2474 1182 1178
f 2475 2473 2474
f 2471 2469 2476
f 2471 2476 2477
f 2477 2476 2478
f 2469 2471 2470
f 2479 2478 2474
f 2474 1178 2479
f 2475 2474 2476
f 2476 2469 2475
f 2474 2478 2476
f 2472 2471 2283
f 2283 2281 2472
f 2298 2472 2281
f 2281 2280 2298
f 2480 2471 2477
f 2471 2480 2283
f 2477 2481 2482
f 2482 2481 2483
f 2482 2480 2477
f 2484 2287 2290
f 2290 2485 2484
f 2484 2486 2287
f 2485 2284 2482
f 2290 2284 2485
f 2482 2284 2480
f 2284 2283 2480
f 2487 2485 2488
f 2488 2489 2487
f 2485 2482 2488
f 2484 2485 2487
f 2487 2486 2484
f 2489 2490 2487
f 2487 2490 2486
f 2491 2490 2489
f 2491 2489 2492
f 2483 2493 2488
f 2488 2482 2483
f 2493 2489 2488
f 2489 2493 2494
f 2495 2496 2497
f 2495 2498 2481
f 2481 2498 2483
f 2499 2496 2495
f 2499 2500 2496
f 2500 2499 2501
f 2481 2478 2502
f 2481 2477 2478
f 2495 2481 2502
f 2502 2478 2479
f 2499 1177 2503
f 2495 2502 2499
f 2503 1175 1179
f 2499 2503 2501
f 2503 1179 2501
f 2479 1178 1177
f 2499 2502 2479
f 2479 1177 2499
f 1177 1175 2503
f 2498 2504 2483
f 2504 2493 2483
f 2493 2504 2505
f 2497 2506 2504
f 2498 2495 2497
f 2497 2504 2498
f 2506 2507 2504
f 2508 2497 2509
f 2509 2497 2496
f 2510 2511 2512
f 2510 2512 2513
f 2510 2513 2514
f 2515 2513 2512
f 2516 2517 2518
f 2517 2512 2518
f 2516 2519 1601
f 1601 2517 2516
f 2514 1240 2520
f 2520 2510 2514
f 2511 2510 2518
f 2518 2512 2511
f 2520 2516 2518
f 2518 2510 2520
f 2521 2514 2513
f 2513 2515 2521
f 2515 2522 2521
f 2515 2523 2522
f 2497 1240 2514
f 2514 2524 2497
f 2524 2514 2525
f 2497 2508 1240
f 1240 2526 2520
f 2527 2516 2520
f 2520 2526 2527
f 2519 2516 2527
f 1598 2519 2528
f 2527 2526 2528
f 2528 2519 2527
f 1598 1601 2519
f 2528 2526 2529
f 1600 1598 2529
f 1598 2528 2529
f 1235 1236 2526
f 2526 1240 1235
f 1239 1240 2508
f 2509 2496 2530
f 2509 2530 2531
f 2508 2509 2531
f 2532 2530 2496
f 2532 2496 2500
f 2501 2532 2500
f 1239 2508 2531
f 1239 2531 1241
f 2533 2534 2535
f 2533 2535 2536
f 2536 2535 1160
f 1160 2535 1156
f 2534 2532 2537
f 2534 2537 2535
f 2535 2537 1158
f 2535 1158 1156
f 2534 2533 2530
f 2530 2532 2534
f 1162 2538 2536
f 2536 1160 1162
f 2538 2533 2536
f 1154 2538 1162
f 2501 1179 2537
f 2537 2532 2501
f 1179 1158 2537
f 2531 2539 1241
f 1241 2539 2540
f 2539 2533 2541
f 2539 2541 2542
f 2539 2542 2540
f 2540 2542 1906
f 2539 2531 2530
f 2539 2530 2533
f 2540 1906 1234
f 2540 1234 1241
f 1906 2542 1907
f 1259 2542 2541
f 1907 2542 1259
f 1907 1259 1252
f 1262 1259 2538
f 1262 2538 1154
f 2541 2533 2538
f 2538 1259 2541
f 2543 2544 2545
f 2543 2546 2544
f 2547 2543 2545
f 2545 2544 1733
f 2543 2547 2260
f 2545 2548 2547
f 2549 1735 2548
f 2548 2545 2549
f 2548 2550 2547
f 2548 2551 2550
f 2546 2543 2258
f 2258 2543 2260
f 2552 1732 2549
f 2549 2545 2552
f 1732 1735 2549
f 2552 2545 1733
f 2552 1733 1732
f 2553 2554 2523
f 2555 2556 2544
f 2555 2544 2546
f 2556 2555 2557
f 2558 2555 2546
f 2546 2258 2558
f 1733 2544 2559
f 2544 2556 2559
f 2555 2560 2557
f 2273 2560 2555
f 2561 1734 2562
f 2562 2557 2561
f 2558 2257 2255
f 2258 2257 2558
f 2558 2255 2273
f 2273 2555 2558
f 2556 2562 2559
f 2559 1734 1731
f 2557 2562 2556
f 2559 1731 1733
f 1734 2559 2562
f 2553 2523 2563
f 2563 2523 2564
f 2564 2515 2512
f 2564 2512 2565
f 2566 2564 2567
f 2567 2568 2566
f 2565 2512 2567
f 2567 2564 2565
f 2563 2564 2566
f 2566 2553 2563
f 2567 2517 2569
f 2569 2568 2567
f 2569 2517 1601
f 2567 2512 2517
f 2564 2523 2515
f 2570 2571 2553
f 2572 2570 2573
f 2572 2571 2570
f 2566 2568 2574
f 2574 2570 2566
f 2566 2570 2553
f 2574 2568 1610
f 1610 1611 2574
f 2569 1601 1610
f 1610 2568 2569
f 2574 1609 2570
f 2574 1611 1609
f 2575 2554 2576
f 2577 2523 2554
f 2554 2575 2577
f 2575 2578 2579
f 2580 2265 2581
f 2575 2576 2578
f 2582 2264 2580
f 2580 2264 2265
f 2577 2522 2523
f 2579 2577 2575
f 2577 2579 2583
f 2583 2584 2577
f 2577 2584 2522
f 2584 2585 2522
f 2524 2525 2585
f 2586 2587 1615
f 2554 2553 2587
f 2587 2576 2554
f 2588 2589 2590
f 2590 2591 2588
f 2591 2592 2588
f 2593 2594 2595
f 2596 2594 2593
f 2593 2597 2596
f 2593 2598 2597
f 2598 2589 2597
f 2598 2593 2595
f 2598 2595 2590
f 2598 2590 2589
f 2599 2595 2594
f 2594 2600 2599
f 1644 1727 2601
f 2595 2599 2602
f 2602 2599 2603
f 2599 2561 2603
f 2590 2595 2602
f 2602 2604 2590
f 2604 2591 2590
f 2591 2604 2603
f 2604 2602 2603
f 2603 2605 2591
f 1728 2561 2600
f 2600 2601 1728
f 2600 2561 2599
f 2601 1727 1728
f 2596 2576 2594
f 2587 2586 2594
f 2594 2576 2587
f 2594 2586 2606
f 2586 1614 2606
f 1613 1612 2607
f 2603 2557 2605
f 2605 2560 2608
f 2605 2557 2560
f 2603 2561 2557
f 2609 2608 2560
f 2609 2560 2273
f 2596 2578 2576
f 2580 2610 2582
f 2610 2611 2592
f 2610 2580 2611
f 2592 2611 2612
f 2588 2592 2612
f 2612 2589 2588
f 2589 2612 2613
f 2613 2597 2589
f 2597 2613 2578
f 2578 2596 2597
f 2608 2582 2610
f 2608 2609 2582
f 2609 2271 2582
f 2271 2272 2582
f 2608 2610 2605
f 2273 2271 2609
f 2582 2272 2264
f 2610 2592 2591
f 2605 2610 2591
f 2614 2615 2616
f 2617 2615 2614
f 2618 2619 2620
f 2621 2618 2620
f 2622 2621 2620
f 2618 2583 2619
f 2618 2623 2583
f 2624 2583 2623
f 2625 2623 2618
f 2625 2618 2621
f 2494 2493 2505
f 2505 2626 2494
f 2619 2579 2578
f 2579 2619 2583
f 2581 2627 2580
f 2628 2629 2630
f 2628 2491 2492
f 2629 2628 2492
f 2630 2629 2623
f 2623 2625 2630
f 2629 2626 2623
f 2626 2629 2494
f 2627 2631 2611
f 2627 2611 2580
f 2631 2632 2612
f 2631 2612 2611
f 2632 2633 2613
f 2632 2613 2612
f 2633 2619 2578
f 2633 2578 2613
f 2614 2631 2627
f 2631 2614 2616
f 2616 2632 2631
f 2632 2616 2622
f 2622 2633 2632
f 2633 2622 2620
f 2620 2619 2633
f 2625 2621 2634
f 2621 2635 2634
f 2636 2635 2621
f 2630 2625 2634
f 2491 2628 2637
f 2490 2491 2293
f 2293 2289 2490
f 2491 2637 2293
f 2638 2637 2628
f 2630 2634 2638
f 2638 2628 2630
f 2637 2638 2295
f 2293 2637 2295
f 2616 2615 2636
f 2622 2616 2636
f 2621 2622 2636
f 2617 2634 2635
f 2615 2617 2635
f 2635 2636 2615
f 2639 2640 2634
f 2640 2639 2218
f 2218 2320 2640
f 2218 2219 2320
f 2232 2216 2215
f 2641 2215 2634
f 2634 2617 2641
f 2634 2215 2639
f 2218 2639 2215
f 2617 2627 2581
f 2617 2581 2641
f 2641 2581 2265
f 2641 2265 2232
f 2617 2614 2627
f 2641 2232 2215
f 2642 2547 2550
f 2260 2547 2643
f 2547 2642 2643
f 2643 2267 2268
f 2643 2268 2260
f 2644 2269 2267
f 2643 2642 2644
f 2643 2644 2267
f 2645 2644 2646
f 2646 2647 2645
f 2644 2642 2646
f 2645 2269 2644
f 2648 2649 2650
f 2651 2649 2648
f 2648 2650 2551
f 2650 2642 2550
f 2642 2650 2646
f 2551 2650 2550
f 2652 2653 2649
f 2652 2654 2653
f 2654 2655 2653
f 2654 2656 2655
f 2649 2657 2650
f 2649 2653 2657
f 2653 2655 2657
f 2655 2658 2657
f 2659 2656 2660
f 2657 2658 2646
f 2646 2650 2657
f 2649 2651 2652
f 2651 2661 2652
f 2661 2651 2662
f 2662 2663 2661
f 2664 2665 2652
f 2664 2652 2661
f 2666 2665 2664
f 2664 2667 2666
f 2668 2669 2670
f 2668 2670 2660
f 2660 2656 2668
f 2671 2668 2654
f 2654 2652 2671
f 2668 2656 2654
f 2670 2659 2660
f 2666 2668 2665
f 2671 2652 2665
f 2665 2668 2671
f 2666 2667 2672
f 2669 2668 2666
f 2672 2670 2669
f 2669 2666 2672
f 2673 2662 2648
f 2673 2648 2551
f 2651 2648 2662
f 2551 2548 1735
f 2673 2674 1738
f 2674 1737 1738
f 2673 1738 2675
f 1738 1740 2675
f 2551 1735 2674
f 2674 2673 2551
f 1735 1737 2674
f 1744 1745 2676
f 2675 1740 1744
f 2676 2673 2675
f 2675 1744 2676
f 2662 2673 2677
f 2662 2677 2678
f 2678 2677 2679
f 2676 1745 2677
f 2677 2673 2676
f 1745 2679 2677
f 2680 2681 2682
f 2683 2684 2682
f 2682 2685 2683
f 2684 2680 2682
f 2683 2686 2684
f 2687 2688 2685
f 2685 2682 2687
f 2689 2682 2681
f 2689 2687 2682
f 2690 2687 2659
f 2687 2689 2659
f 2690 2691 2687
f 2692 2680 2693
f 2692 2693 2694
f 2694 2693 2695
f 2695 2693 2696
f 2692 2697 2681
f 2681 2680 2692
f 2694 2695 2698
f 2695 2699 2698
f 2700 2684 2686
f 2693 2680 2684
f 2700 2696 2693
f 2693 2684 2700
f 2697 2701 2681
f 2701 2658 2655
f 2681 2702 2689
f 2681 2701 2702
f 2701 2655 2702
f 2655 2656 2702
f 2702 2656 2659
f 2659 2689 2702
f 2703 2647 2658
f 2701 2697 2703
f 2703 2658 2701
f 2647 2646 2658
f 2645 2647 2704
f 2704 2269 2645
f 2704 2647 2703
f 2694 2698 2705
f 2705 2692 2694
f 2706 2707 2705
f 2705 2698 2706
f 2707 2692 2705
f 2706 2245 2707
f 2697 2692 2708
f 2708 2248 2709
f 2707 2245 2249
f 2708 2692 2707
f 2249 2248 2708
f 2708 2707 2249
f 2248 2241 2274
f 2274 2709 2248
f 2703 2697 2708
f 2708 2709 2703
f 2709 2274 2704
f 2709 2704 2703
f 2704 2274 2269
f 2710 2711 2712
f 2710 2713 2711
f 2712 2711 2714
f 2712 2688 2710
f 2712 2685 2688
f 2685 2715 2683
f 2716 2686 2683
f 2683 2715 2716
f 2685 2712 2715
f 2716 2715 2717
f 2717 2718 2716
f 2712 2717 2715
f 2716 2718 2686
f 2712 2714 2717
f 2719 2718 2717
f 2717 2714 2719
f 2688 2720 2710
f 2721 2722 2723
f 2710 2720 2723
f 2723 2722 2710
f 2724 2725 2691
f 2724 2691 2690
f 2724 2720 2688
f 2688 2725 2724
f 2726 2727 2728
f 2729 2728 2727
f 2730 2731 2729
f 2730 2729 2727
f 2726 2728 2721
f 2723 2720 2726
f 2723 2726 2721
f 2732 2670 2733
f 2659 2670 2690
f 2724 2690 2732
f 2734 2720 2724
f 2724 2732 2734
f 2670 2732 2690
f 2735 2736 2732
f 2733 2670 2735
f 2735 2732 2733
f 2732 2736 2734
f 2672 2667 2735
f 2735 2670 2672
f 2737 2738 2736
f 2736 2739 2737
f 2667 2739 2735
f 2739 2736 2735
f 2736 2740 2734
f 2740 2720 2734
f 2738 2740 2736
f 2739 2741 2742
f 2741 2739 2667
f 2737 2739 2742
f 2738 2737 2742
f 2740 2738 2727
f 2726 2720 2740
f 2740 2727 2726
f 2730 2727 2743
f 2743 2731 2730
f 2727 2738 2743
f 2743 2738 2744
f 2745 2731 2743
f 2745 2743 2744
f 2746 2747 2748
f 2746 2749 2747
f 2748 2750 2751
f 2748 2747 2750
f 2751 2752 2753
f 2751 2750 2752
f 2749 2746 2754
f 2755 2753 2752
f 2756 2757 2758
f 2756 2759 2757
f 2759 2696 2757
f 2759 2695 2696
f 2751 2756 2758
f 2758 2748 2751
f 2699 2695 2759
f 2757 2696 2760
f 2761 2758 2757
f 2757 2760 2761
f 2760 2696 2686
f 2686 2696 2700
f 2756 2753 2762
f 2756 2762 2763
f 2751 2753 2756
f 2759 2756 2763
f 2759 2763 2699
f 2762 2753 2755
f 2764 2758 2761
f 2761 2718 2764
f 2718 2760 2686
f 2761 2760 2718
f 2758 2764 2746
f 2748 2758 2746
f 2765 2718 2719
f 2718 2765 2764
f 2764 2765 2766
f 2766 2765 2767
f 2764 2766 2768
f 2768 2746 2764
f 2768 2766 2769
f 2769 2746 2768
f 2770 2769 2771
f 2771 2772 2770
f 2769 2766 2771
f 2773 2774 2754
f 2754 2746 2773
f 2773 2746 2769
f 2770 2774 2773
f 2773 2769 2770
f 2775 2776 2777
f 2775 2778 2776
f 2063 2777 2776
f 2779 2762 2775
f 2779 2763 2762
f 2777 2779 2775
f 2763 2779 2699
f 2780 2777 2062
f 2062 2777 2063
f 2778 2775 2755
f 2755 2781 2778
f 2755 2775 2762
f 2782 2698 2699
f 2699 2779 2782
f 2783 2245 2706
f 2779 2783 2782
f 2706 2698 2782
f 2782 2783 2706
f 2777 2784 2779
f 2777 2780 2784
f 2780 2244 2784
f 2244 2243 2784
f 2062 2060 2244
f 2244 2780 2062
f 2784 2243 2783
f 2784 2783 2779
f 2783 2243 2245
f 2785 2776 2778
f 1969 1968 2786
f 2786 1980 1969
f 1968 2787 2786
f 2778 2788 2785
f 2778 2781 2788
f 2781 2789 2788
f 2781 2790 2789
f 2788 2789 2791
f 2792 2785 2788
f 2788 2791 2792
f 2789 2793 2791
f 2776 2785 2050
f 2776 2050 2064
f 2776 2064 2063
f 2050 2053 2064
f 2787 2050 2785
f 2787 2051 2050
f 1968 1967 2051
f 2051 2787 1968
f 2787 2785 2792
f 2787 2792 2794
f 2794 2795 1980
f 2787 2794 2786
f 2794 1980 2786
f 2791 2793 2795
f 2794 2792 2791
f 2791 2795 2794
f 2796 2797 2749
f 2797 2796 2798
f 2754 2774 2796
f 2754 2796 2749
f 2799 2796 2774
f 2798 2796 2799
f 2800 2798 2799
f 2799 2801 2800
f 2802 2801 2803
f 2802 2803 2804
f 2804 2803 2805
f 2804 2805 2806
f 2804 2807 2802
f 2805 2803 2808
f 2809 2810 2811
f 2812 2801 2809
f 2809 2811 2812
f 2810 2813 2811
f 2772 2810 2814
f 2809 2801 2814
f 2814 2810 2809
f 2801 2802 2815
f 2801 2815 2800
f 2800 2815 2798
f 2798 2815 2816
f 2815 2802 2807
f 2817 2801 2799
f 2799 2774 2817
f 2770 2814 2817
f 2817 2774 2770
f 2814 2801 2817
f 2772 2814 2770
f 2812 2818 2808
f 2812 2811 2818
f 2813 2818 2811
f 2808 2803 2812
f 2803 2801 2812
f 2797 2819 2749
f 2820 2821 2822
f 2820 2823 2821
f 2822 2821 2824
f 2825 2822 2824
f 2824 2826 2825
f 2823 2820 2827
f 2828 2826 2824
f 2824 2829 2828
f 2830 2826 2828
f 2829 2831 2828
f 2819 2832 2749
f 2749 2832 2747
f 2832 2833 2747
f 2747 2833 2750
f 2833 2834 2835
f 2833 2835 2752
f 2833 2752 2750
f 2832 2819 2825
f 2825 2833 2832
f 2833 2825 2834
f 2835 2755 2752
f 2836 2790 2834
f 2836 2789 2790
f 2837 2793 2789
f 2789 2836 2837
f 2790 2755 2835
f 2835 2834 2790
f 2790 2781 2755
f 2820 2819 2797
f 2820 2797 2838
f 2838 2797 2816
f 2816 2797 2798
f 2830 2839 2836
f 2830 2828 2839
f 2828 2840 2839
f 2828 2831 2840
f 2830 2834 2826
f 2834 2830 2836
f 2839 2840 2837
f 2837 2836 2839
f 2841 2842 2843
f 2841 2843 2844
f 2842 2827 2843
f 2815 2807 2845
f 2845 2816 2815
f 2838 2816 2827
f 2827 2820 2838
f 2827 2816 2845
f 2820 2822 2819
f 2822 2825 2819
f 2825 2826 2834
f 2846 2847 2821
f 2846 2821 2823
f 2847 2848 2824
f 2847 2824 2821
f 2848 2849 2824
f 2827 2846 2823
f 2824 2849 2829
f 2850 2851 2848
f 2850 2852 2851
f 2848 2853 2849
f 2848 2851 2853
f 2852 2850 2854
f 2829 2849 2853
f 2847 2850 2848
f 2854 2850 2855
f 2856 2857 2854
f 2854 2855 2856
f 2846 2858 2855
f 2846 2859 2858
f 2846 2850 2847
f 2846 2855 2850
f 2827 2842 2859
f 2827 2859 2846
f 2859 2860 2858
f 2860 2859 2861
f 2862 2863 2861
f 2856 2864 2865
f 2866 2864 2860
f 2861 2863 2866
f 2866 2860 2861
f 2858 2860 2856
f 2856 2855 2858
f 2860 2864 2856
f 2856 2865 2857
f 2867 2868 2869
f 2867 2870 2868
f 2871 2870 2867
f 2872 2873 2869
f 2872 2874 2873
f 2869 2875 2867
f 2869 2873 2875
f 2876 2877 2874
f 2874 2872 2876
f 2871 2867 2875
f 2872 2869 2878
f 2872 2878 2879
f 2872 2879 2876
f 2878 2869 2868
f 2880 2881 2882
f 2882 2881 2883
f 2882 2884 2880
f 2884 2882 2883
f 2885 2881 2880
f 2886 2885 2880
f 2887 2884 2854
f 2884 2883 2854
f 2857 2887 2854
f 2854 2883 2852
f 2888 2886 2880
f 2877 2886 2888
f 2888 2889 2873
f 2888 2873 2874
f 2889 2887 2875
f 2889 2875 2873
f 2880 2889 2888
f 2888 2874 2877
f 2887 2857 2890
f 2887 2889 2884
f 2889 2880 2884
f 2890 2891 2871
f 2875 2887 2890
f 2890 2871 2875
f 2892 2893 2894
f 2895 2892 2894
f 2893 2896 2897
f 2896 2893 2885
f 2892 2883 2881
f 2881 2898 2893
f 2881 2893 2892
f 2852 2883 2892
f 2885 2893 2898
f 2899 2900 2901
f 2900 2902 2903
f 2900 2903 2901
f 2902 2893 2897
f 2902 2897 2903
f 2895 2902 2900
f 2902 2895 2894
f 2894 2893 2902
f 2892 2895 2851
f 2892 2851 2852
f 2895 2853 2851
f 2900 2853 2895
f 2899 2829 2853
f 2900 2899 2853
f 2829 2899 2831
f 2897 2896 2904
f 2885 2904 2896
f 2904 2885 2886
f 2897 2904 2905
f 2904 2906 2905
f 2904 2907 2906
f 2886 2907 2904
f 2907 2908 2909
f 2907 2910 2908
f 2910 2911 2908
f 2909 2912 2913
f 2909 2908 2912
f 2908 2911 2912
f 2911 2914 2912
f 2909 2915 2907
f 2909 2913 2915
f 2013 2912 2914
f 2012 2913 2912
f 2012 2912 2013
f 2910 2907 2877
f 2877 2876 2910
f 2913 2916 2917
f 2917 2915 2913
f 2916 2913 2012
f 2012 2011 2916
f 2916 1991 2917
f 2915 2906 2907
f 2918 2917 1987
f 2915 2917 2918
f 2918 1987 1990
f 2917 1991 1987
f 2877 2907 2886
f 2915 2918 2919
f 2915 2919 2906
f 1990 2919 2918
f 2920 2921 2905
f 2922 2921 2923
f 2920 2924 2921
f 2924 2923 2921
f 2925 2899 2901
f 2922 2925 2901
f 2922 2901 2903
f 2903 2921 2922
f 2921 2903 2897
f 2897 2905 2921
f 2926 2831 2899
f 2899 2925 2926
f 2919 2927 2920
f 2920 2906 2919
f 2906 2920 2905
f 2928 2927 2919
f 2919 1990 2928
f 2928 1997 1998
f 2929 2927 2928
f 2928 1998 2929
f 1990 1997 2928
f 2930 2926 2925
f 2926 2840 2831
f 2925 2922 2930
f 2837 2840 2931
f 2931 2793 2837
f 2932 2931 2926
f 2926 2930 2932
f 2931 2840 2926
f 1979 2933 1977
f 2934 2933 2935
f 2935 2936 2934
f 2933 1979 2935
f 2935 1979 2937
f 2932 2936 2935
f 2935 2937 2932
f 2937 1979 1980
f 2936 2932 2930
f 2937 1980 2795
f 2932 2937 2938
f 2937 2795 2938
f 2938 2795 2931
f 2931 2932 2938
f 2795 2793 2931
f 2927 2929 2939
f 2939 2934 2936
f 2939 2929 2934
f 2929 2940 2934
f 2927 2924 2920
f 2941 2924 2927
f 2941 2927 2939
f 2941 2923 2924
f 2923 2941 2942
f 2941 2939 2942
f 2942 2939 2936
f 2000 2940 1998
f 2929 1998 2940
f 2000 1999 2137
f 2940 2933 2934
f 1977 2933 2135
f 2933 2940 2135
f 2936 2930 2942
f 2922 2923 2942
f 2930 2922 2942
f 2943 2944 2891
f 2944 2943 2945
f 2945 2946 2944
f 2947 2890 2865
f 2865 2943 2947
f 2890 2857 2865
f 2947 2943 2891
f 2891 2890 2947
f 2943 2948 2949
f 2943 2865 2948
f 2865 2864 2948
f 2948 2864 2866
f 2866 2949 2948
f 2950 2951 2952
f 2953 2950 2952
f 2949 2950 2945
f 2945 2943 2949
f 2950 2953 2945
f 2863 2950 2866
f 2866 2950 2949
f 2954 2951 2950
f 2954 2950 2863
f 2955 2956 2957
f 2957 2958 2959
f 2957 2956 2958
f 2960 2946 2955
f 2955 2961 2960
f 2961 2955 2957
f 2961 2957 2959
f 2960 2944 2946
f 2944 2960 2891
f 2891 2960 2870
f 2870 2871 2891
f 2962 2870 2960
f 2962 2868 2870
f 2962 2960 2961
f 2959 2963 2964
f 2964 2965 2962
f 2964 2962 2959
f 2868 2962 2965
f 2963 2959 2966
f 2959 2962 2961
f 2958 2967 2968
f 2968 2959 2958
f 2969 2970 2971
f 2971 2968 2969
f 2970 2969 2972
f 2972 2973 2970
f 2959 2968 2966
f 2968 2971 2966
f 2971 2974 2966
f 2975 2976 2977
f 2975 2978 2976
f 2977 2979 2980
f 2977 2976 2979
f 2980 2981 2982
f 2980 2979 2981
f 2977 2983 2975
f 2983 2977 2980
f 2966 2978 2975
f 2982 2981 2018
f 2984 2985 2879
f 2984 2879 2878
f 2983 2985 2984
f 2984 2878 2868
f 2984 2965 2964
f 2964 2963 2975
f 2983 2984 2964
f 2964 2975 2983
f 2868 2965 2984
f 2966 2975 2963
f 2985 2980 2986
f 2985 2986 2987
f 2987 2986 2911
f 2987 2911 2910
f 2980 2982 2988
f 2980 2988 2986
f 2986 2988 2911
f 2911 2988 2914
f 2985 2983 2980
f 2987 2910 2876
f 2879 2985 2987
f 2987 2876 2879
f 2013 2914 2989
f 2914 2988 2989
f 2989 2988 2990
f 2990 2015 2989
f 2988 2982 2990
f 2015 2013 2989
f 2990 2982 2018
f 2018 2015 2990
f 2991 2992 2993
f 2991 2993 2994
f 2992 2995 2996
f 2992 2996 2993
f 2991 2997 2992
f 2998 2991 2994
f 2994 2999 2998
f 2996 2995 2974
f 3000 3001 1950
f 1950 3001 1948
f 3001 3002 1952
f 3001 1952 1948
f 3003 3001 3000
f 3003 3002 3001
f 3004 3000 1950
f 3004 1950 3005
f 1940 1952 2998
f 3006 1939 1940
f 1940 2998 3006
f 1952 3002 2998
f 2991 2998 3002
f 3002 2997 2991
f 3002 3003 2997
f 2998 2999 3006
f 3007 3006 2999
f 3007 1939 3006
f 3000 2979 3003
f 3000 2981 2979
f 3003 2979 2976
f 2976 2978 2995
f 2997 3003 2976
f 2976 2992 2997
f 2992 2976 2995
f 2018 2981 3008
f 2981 3000 3008
f 2974 2995 2978
f 2978 2966 2974
f 3000 3004 3008
f 3008 2017 2018
f 3005 3008 3004
f 3005 1954 2017
f 3005 2017 3008
f 3009 2993 2996
f 2994 3010 3011
f 3012 2994 2993
f 2999 3011 3010
f 2996 2974 3013
f 3013 3009 2996
f 2974 2971 3013
f 2970 2973 3009
f 3013 2971 2970
f 2970 3009 3013
f 3009 3014 2993
f 3009 3015 3014
f 3015 3016 3017
f 2993 3014 3012
f 3014 3015 3018
f 3015 3017 3018
f 3009 2973 3015
f 3019 3016 3015
f 3015 2973 3019
f 3020 3021 3018
f 3018 3017 3020
f 3018 3021 3014
f 3020 3017 3022
f 3010 3012 3023
f 3010 3023 3024
f 3024 3023 3025
f 3025 3023 3026
f 2994 3012 3010
f 3024 3025 3027
f 3020 3026 3021
f 3014 3021 3023
f 3023 3012 3014
f 3021 3026 3023
f 3010 3024 2999
f 2999 3024 3027
f 3025 3028 3029
f 3029 3027 3025
f 3030 3031 3032
f 3030 3033 3031
f 3032 3034 3035
f 3032 3031 3034
f 3033 3030 3036
f 3034 3028 3035
f 3037 3038 3039
f 3039 3040 3037
f 3039 3030 3040
f 3041 3030 3039
f 3041 3039 3042
f 3030 3032 3040
f 3032 3043 3040
f 3040 3043 3037
f 3037 3043 3044
f 3045 3022 3046
f 3043 3032 3045
f 3046 3044 3043
f 3043 3045 3046
f 3047 3048 3049
f 3047 3041 3042
f 3049 3030 3041
f 3049 3041 3047
f 3049 3048 3036
f 3036 3030 3049
f 3035 3050 3032
f 3035 3051 3050
f 3051 3025 3050
f 3025 3026 3050
f 3051 3035 3028
f 3051 3028 3025
f 3045 3050 3026
f 3020 3022 3045
f 3045 3026 3020
f 3045 3032 3050
f 3052 3053 3054
f 3055 1941 3052
f 3052 3054 3055
f 3056 3057 3053
f 3056 3058 3057
f 3056 3059 3058
f 3060 3056 3053
f 3061 3059 3056
f 3057 3058 3062
f 3062 3053 3057
f 3063 3062 3064
f 3063 3064 3065
f 3062 3058 3064
f 3053 3052 3066
f 3066 3060 3053
f 3066 3052 3067
f 3052 1941 3067
f 1938 1941 1937
f 3056 3068 3061
f 3060 3068 3056
f 3059 3061 3069
f 3069 3070 3059
f 3054 3053 3062
f 3062 3063 3071
f 3054 3062 3071
f 216 220 3063
f 3063 3065 216
f 3063 220 3071
f 3069 3061 3072
f 3072 3073 3069
f 3074 3075 3072
f 3072 3076 3074
f 3061 3068 3076
f 3076 3072 3061
f 3077 3078 3031
f 3077 3031 3033
f 3078 3079 3034
f 3078 3034 3031
f 3078 3077 3080
f 3080 3079 3078
f 3081 3077 3033
f 3081 3033 3036
f 3068 3082 3083
f 3068 3083 3076
f 3082 3077 3083
f 3083 3084 3076
f 3076 3084 3074
f 3068 3060 3080
f 3080 3082 3068
f 3082 3080 3077
f 3083 3085 3084
f 3085 3074 3084
f 3079 3029 3034
f 3029 3028 3034
f 3067 3029 3079
f 3066 3067 3079
f 3066 3080 3060
f 3080 3066 3079
f 3086 3067 1941
f 3086 1941 1938
f 1938 1939 3007
f 3086 1938 3007
f 3081 3087 3083
f 3083 3077 3081
f 3087 3085 3083
f 3088 3089 3085
f 3088 3085 3087
f 3081 3036 3087
f 3055 3054 3090
f 1932 1931 3091
f 3091 1924 1932
f 3092 177 1924
f 3091 3093 3092
f 3092 1924 3091
f 3055 3090 3094
f 3094 1931 3055
f 3094 3093 3091
f 3091 1931 3094
f 1931 1941 3055
f 3090 3095 3094
f 3094 3095 3093
f 3093 3095 3096
f 3096 3092 3093
f 192 177 3092
f 192 3096 193
f 3096 192 3092
f 3097 3098 3099
f 3098 3100 3101
f 3102 3103 3098
f 3098 3097 3102
f 3103 3100 3098
f 3097 3104 3105
f 3104 3106 3105
f 3104 3107 3106
f 3104 3097 3108
f 3102 3097 3105
f 3109 3110 3111
f 3111 3112 3113
f 3111 3110 3112
f 3111 3114 3109
f 3111 3115 3114
f 3115 3111 3113
f 3113 3116 3115
f 3117 3109 3118
f 3042 3039 3117
f 3117 3118 3042
f 3117 3039 3038
f 3038 3109 3117
f 3099 3119 3097
f 3097 3119 3108
f 3116 3120 3115
f 3116 3121 3120
f 3121 3122 3120
f 3115 3123 3114
f 3115 3120 3123
f 3114 3124 3109
f 3114 3123 3124
f 3123 3125 3124
f 3126 3127 3122
f 3099 3126 3121
f 3121 3116 3099
f 3126 3122 3121
f 3125 3118 3124
f 3118 3109 3124
f 3042 3118 3125
f 3119 3113 3112
f 3119 3112 3128
f 3116 3113 3119
f 3108 3119 3128
f 3108 3128 3129
f 3119 3099 3116
f 3098 3126 3099
f 3129 3130 3108
f 3108 3130 3104
f 3131 3132 3133
f 3134 3131 3133
f 3135 3136 3134
f 3133 3137 3135
f 3135 3134 3133
f 3138 3139 3140
f 3138 3141 3139
f 3142 3138 3140
f 3133 3138 3137
f 3133 3132 3138
f 3142 3137 3138
f 3141 3138 3143
f 3143 3144 3141
f 3132 3145 3143
f 3143 3138 3132
f 3146 3135 3137
f 3146 3147 3135
f 3147 3148 3135
f 3147 3149 3148
f 3142 3146 3137
f 3150 3151 3152
f 3147 3146 3150
f 3152 3149 3147
f 3147 3150 3152
f 3148 3136 3135
f 3153 3140 3139
f 3154 3140 3153
f 3140 3154 3142
f 3139 3155 3156
f 3157 3153 3139
f 3139 3156 3157
f 3158 3156 3159
f 3159 3160 3158
f 3156 3155 3159
f 3141 3144 3155
f 3155 3139 3141
f 3154 3161 3146
f 3154 3162 3161
f 3162 3163 3161
f 3162 3164 3163
f 3146 3161 3165
f 3161 3163 3165
f 3163 3166 3165
f 3142 3154 3146
f 3167 3164 3162
f 3168 3150 3165
f 3165 3166 3168
f 3150 3146 3165
f 3151 3150 3168
f 3154 3169 3170
f 3154 3170 3167
f 3167 3170 3107
f 3107 3170 3106
f 3154 3167 3162
f 3107 3104 3130
f 3130 3167 3107
f 3164 3167 3130
f 3130 3129 3164
f 3169 3157 3171
f 3171 3157 3172
f 3157 3169 3154
f 3154 3153 3157
f 3173 3172 3174
f 3172 3175 3174
f 3171 3172 3176
f 3176 3169 3171
f 3176 3172 3173
f 3174 3177 3178
f 3178 3173 3174
f 3177 3179 3178
f 3180 3177 3174
f 3174 3175 3180
f 3160 3175 3158
f 3157 3156 3172
f 3158 3175 3172
f 3172 3156 3158
f 3181 3106 3170
f 3105 3106 3182
f 3183 3102 3105
f 3105 3182 3183
f 3106 3181 3182
f 3176 3173 3184
f 3184 3181 3176
f 3173 3178 3184
f 3170 3169 3176
f 3176 3181 3170
f 3184 3178 3185
f 3184 3185 3186
f 3178 3179 3185
f 3181 3184 3187
f 3184 3186 3187
f 3188 3189 3190
f 3190 3191 3188
f 3191 3190 3192
f 3193 3112 3189
f 3193 3128 3112
f 3188 3193 3189
f 3129 3128 3193
f 3193 3188 3194
f 3193 3194 3129
f 3129 3194 3163
f 3129 3163 3164
f 3188 3195 3196
f 3188 3196 3194
f 3194 3196 3166
f 3194 3166 3163
f 3168 3166 3196
f 3168 3196 3151
f 3196 3195 3197
f 3198 3199 3200
f 3199 3201 3200
f 3199 3202 3201
f 3200 3197 3195
f 3200 3203 3197
f 3200 3201 3203
f 3192 3198 3200
f 3200 3191 3192
f 3188 3191 3195
f 3191 3200 3195
f 3204 3202 3205
f 3206 3207 3204
f 3206 3204 3205
f 3208 3205 3199
f 3199 3198 3208
f 3202 3199 3205
f 3203 3196 3197
f 3151 3196 3203
f 3208 3209 3205
f 3205 3209 3206
f 3210 3207 3206
f 3210 3209 3211
f 3210 3206 3209
f 3212 3213 3208
f 3208 3198 3212
f 3213 3209 3208
f 3209 3213 3214
f 3215 3216 3217
f 3218 3219 3190
f 3218 3190 3189
f 3219 3220 3192
f 3219 3192 3190
f 3220 3198 3192
f 3217 3219 3218
f 3218 3189 3112
f 3198 3220 3212
f 3218 3110 3221
f 3218 3112 3110
f 3221 3109 3222
f 3221 3110 3109
f 3217 3218 3221
f 3223 3222 3109
f 3223 3109 3038
f 3224 3037 3044
f 3225 3222 3223
f 3225 3223 3224
f 3224 3223 3226
f 3224 3226 3037
f 3224 3044 3227
f 3228 3225 3224
f 3224 3227 3228
f 3046 3022 3227
f 3227 3044 3046
f 3038 3226 3223
f 3229 3230 3228
f 3229 3228 3231
f 3231 3228 3232
f 3232 3017 3016
f 3230 3225 3228
f 3232 3016 3231
f 3022 3017 3227
f 3228 3227 3232
f 3227 3017 3232
f 3215 3217 3221
f 3222 3215 3221
f 3220 3219 3216
f 3219 3217 3216
f 3225 3215 3222
f 3225 3230 3215
f 3230 3229 3215
f 3220 3229 3212
f 3216 3229 3220
f 3231 3016 3233
f 3019 2973 2972
f 2972 3016 3019
f 3016 2972 3233
f 3212 3229 3231
f 3234 3212 3235
f 3212 3231 3235
f 3234 3235 3236
f 3215 3229 3216
f 3237 3238 3239
f 3240 3239 3238
f 3238 3241 3240
f 3242 3239 3243
f 3242 3243 3244
f 3239 3245 3246
f 3239 3246 3243
f 3242 3244 3237
f 3237 3239 3242
f 3246 3245 3247
f 3245 3248 3247
f 3249 3248 3250
f 3250 3251 3249
f 3252 3250 3248
f 3248 3245 3252
f 3253 3251 3254
f 3255 3256 3253
f 3255 3253 3254
f 3254 3250 3257
f 3252 3245 3257
f 3257 3250 3252
f 3254 3251 3250
f 3239 3240 3245
f 3241 3258 3240
f 3257 3245 3240
f 3257 3255 3254
f 3257 3240 3259
f 3259 3255 3257
f 3260 3256 3255
f 3260 3259 3261
f 3260 3255 3259
f 3262 3263 3264
f 3262 3264 3265
f 3263 3266 3267
f 3263 3267 3264
f 3268 3266 3263
f 3267 3266 3269
f 3262 3270 3263
f 3262 3271 3270
f 3271 3272 3270
f 3263 3273 3274
f 3263 3270 3273
f 3270 3272 3273
f 3272 3275 3273
f 3268 3263 3274
f 3276 3274 3273
f 3276 3273 3277
f 3268 3274 3276
f 3278 3276 3277
f 3277 3279 3278
f 3280 3276 3281
f 3280 3281 3282
f 3276 3278 3281
f 3278 3283 3281
f 3279 3283 3278
f 3276 3280 3266
f 3268 3276 3266
f 3280 3282 3284
f 3282 3285 3284
f 3284 3285 3286
f 3280 3284 3269
f 3269 3266 3280
f 3284 3286 3269
f 3287 3134 3288
f 3289 3290 3291
f 3289 3292 3290
f 3291 3287 3288
f 3291 3290 3287
f 3275 3292 3289
f 3289 3293 3277
f 3289 3277 3273
f 3291 3293 3289
f 3289 3273 3275
f 3294 3279 3277
f 3277 3293 3294
f 3293 3295 3294
f 3294 3295 3296
f 3294 3296 3297
f 3295 3288 3298
f 3295 3298 3296
f 3296 3298 3299
f 3291 3295 3293
f 3295 3291 3288
f 3294 3297 3279
f 3298 3288 3136
f 3136 3299 3298
f 3136 3288 3134
f 3131 3134 3287
f 3131 3287 3132
f 3287 3300 3132
f 3301 3302 3303
f 3303 3302 3304
f 3304 3305 3300
f 3301 3306 3307
f 3301 3303 3306
f 3304 3308 3303
f 3308 3304 3300
f 3145 3300 3305
f 3309 3290 3292
f 3290 3300 3287
f 3308 3290 3309
f 3290 3308 3300
f 3132 3300 3145
f 3310 3311 3307
f 3311 3312 3313
f 3314 3312 3315
f 3316 3317 3314
f 3314 3315 3316
f 3310 3315 3311
f 3315 3312 3311
f 3311 3313 3318
f 3318 3307 3311
f 3309 3319 3306
f 3309 3275 3319
f 3275 3272 3319
f 3306 3319 3320
f 3319 3272 3320
f 3272 3271 3320
f 3309 3303 3308
f 3303 3309 3306
f 3275 3309 3292
f 3320 3307 3306
f 3307 3320 3310
f 3271 3262 3321
f 3320 3271 3322
f 3320 3322 3310
f 3271 3321 3322
f 3316 3315 3322
f 3322 3321 3316
f 3322 3315 3310
f 3316 3321 3317
f 3302 3323 3324
f 3325 3326 3305
f 3305 3144 3145
f 3327 3301 3307
f 3302 3324 3304
f 3324 3305 3304
f 3301 3327 3328
f 3328 3302 3301
f 3318 3327 3307
f 3329 3330 3331
f 3329 3332 3330
f 3331 3330 3333
f 3333 3326 3325
f 3323 3331 3333
f 3333 3324 3323
f 3324 3333 3325
f 3329 3243 3334
f 3334 3243 3246
f 3243 3327 3244
f 3243 3329 3327
f 3246 3247 3334
f 3305 3324 3325
f 3144 3143 3145
f 3318 3237 3244
f 3244 3327 3318
f 3332 3329 3335
f 3336 3337 3335
f 3338 3337 3336
f 3338 3336 3339
f 3334 3247 3335
f 3335 3329 3334
f 3247 3248 3340
f 3335 3247 3340
f 3248 3341 3340
f 3323 3302 3328
f 3331 3323 3328
f 3329 3331 3328
f 3327 3329 3328
f 3305 3326 3144
f 3342 3144 3326
f 3332 3343 3344
f 3337 3345 3343
f 3343 3345 3346
f 3343 3346 3344
f 3347 3346 3348
f 3348 3349 3347
f 3345 3348 3346
f 3349 3348 3350
f 3350 3351 3349
f 3352 3333 3353
f 3352 3326 3333
f 3353 3333 3330
f 3354 3353 3330
f 3332 3344 3330
f 3344 3354 3330
f 3343 3332 3335
f 3335 3337 3343
f 3355 3344 3356
f 3355 3353 3354
f 3354 3344 3355
f 3357 3358 3359
f 3347 3356 3346
f 3346 3356 3344
f 3326 3352 3342
f 3353 3355 3360
f 3359 3361 3357
f 3356 3357 3361
f 3356 3361 3355
f 3358 3362 3359
f 3358 3363 3362
f 3355 3361 3364
f 3364 3360 3355
f 3361 3365 3364
f 3361 3366 3365
f 3367 3366 3361
f 3367 3368 3366
f 3360 3369 3370
f 3360 3364 3369
f 3364 3371 3369
f 3370 3372 3373
f 3370 3369 3372
f 3369 3374 3372
f 3353 3360 3370
f 3373 3352 3370
f 3352 3353 3370
f 3366 3371 3365
f 3365 3371 3364
f 3375 3372 3376
f 3376 3160 3375
f 3372 3374 3376
f 3375 3373 3372
f 3352 3373 3342
f 3342 3155 3144
f 3375 3160 3159
f 3342 3373 3375
f 3159 3155 3342
f 3342 3375 3159
f 3377 3378 3379
f 3283 3378 3377
f 3377 3281 3283
f 3282 3281 3377
f 3380 3381 3382
f 3382 3282 3380
f 3282 3377 3380
f 3383 3384 3385
f 3383 3385 3386
f 3387 3385 3384
f 3384 3388 3387
f 3389 3390 3391
f 3391 3383 3389
f 3392 3393 3391
f 3391 3390 3392
f 3383 3386 3389
f 3390 3389 3394
f 3389 3386 3395
f 3396 3394 3389
f 3389 3395 3396
f 3383 3397 3384
f 3383 3398 3397
f 3398 3391 3399
f 3397 3398 3388
f 3398 3400 3388
f 3398 3399 3400
f 3398 3383 3391
f 3401 3399 3391
f 3391 3393 3401
f 3388 3384 3397
f 3402 3403 3385
f 3403 3404 3386
f 3403 3386 3385
f 3387 3402 3385
f 3405 3402 3379
f 3405 3379 3378
f 3406 3296 3299
f 3406 3405 3297
f 3406 3297 3296
f 3407 3406 3299
f 3299 3136 3407
f 3283 3279 3297
f 3297 3405 3283
f 3405 3378 3283
f 3408 3406 3407
f 3408 3407 3409
f 3409 3407 3149
f 3149 3407 3148
f 3410 3406 3408
f 3409 3149 3411
f 3409 3411 3408
f 3152 3151 3411
f 3411 3149 3152
f 3407 3136 3148
f 3412 3413 3414
f 3414 3413 3201
f 3414 3201 3202
f 3413 3408 3415
f 3413 3415 3201
f 3201 3415 3203
f 3416 3413 3412
f 3413 3416 3417
f 3413 3417 3408
f 3417 3410 3408
f 3204 3418 3414
f 3414 3202 3204
f 3412 3414 3418
f 3207 3418 3204
f 3151 3203 3411
f 3408 3411 3415
f 3411 3203 3415
f 3405 3406 3410
f 3404 3403 3416
f 3416 3412 3404
f 3404 3395 3386
f 3419 3395 3418
f 3419 3418 3207
f 3404 3412 3418
f 3418 3395 3404
f 3419 3396 3395
f 3410 3420 3405
f 3420 3402 3405
f 3420 3410 3417
f 3420 3417 3403
f 3402 3420 3403
f 3380 3387 3388
f 3379 3402 3387
f 3377 3379 3387
f 3387 3380 3377
f 3416 3403 3417
f 3421 3422 3423
f 3421 3423 3424
f 3425 3423 3422
f 3422 3394 3425
f 3390 3422 3392
f 3394 3422 3390
f 3421 3426 3422
f 3421 3427 3426
f 3427 3428 3426
f 3427 3429 3428
f 3427 3421 3430
f 3427 3430 3429
f 3426 3428 3393
f 3392 3422 3426
f 3392 3426 3393
f 3431 3432 3433
f 3421 3424 3430
f 3434 3430 3424
f 3424 3431 3434
f 3431 3433 2955
f 3431 2955 2946
f 3433 3435 2956
f 3433 2956 2955
f 3435 3436 2958
f 3435 2958 2956
f 3432 3435 3433
f 2967 2958 3436
f 3434 3437 3438
f 2945 2953 3434
f 3434 3431 2945
f 3437 3434 2953
f 3434 3438 3430
f 3439 3430 3438
f 3432 3431 3424
f 3432 3424 3423
f 3425 3432 3423
f 2945 3431 2946
f 3396 3425 3394
f 3432 3440 3436
f 3432 3425 3440
f 3425 3396 3441
f 3425 3441 3440
f 3441 3419 3210
f 3419 3207 3210
f 3441 3396 3419
f 3441 3210 3442
f 3440 3441 3442
f 3443 3436 3440
f 3440 3442 3443
f 3442 3210 3211
f 3435 3432 3436
f 2967 3436 3443
f 3443 3444 2967
f 3236 3444 3443
f 3236 3443 3234
f 3445 3446 3264
f 3445 3264 3267
f 3446 3447 3265
f 3446 3265 3264
f 3448 3446 3445
f 3269 3445 3267
f 3448 3449 3450
f 3450 3449 3451
f 3452 3448 3450
f 3453 3454 3455
f 3456 3457 3453
f 3453 3455 3456
f 3455 3454 3458
f 3457 3459 3460
f 3460 3459 3461
f 3460 3461 3462
f 3459 3448 3463
f 3459 3463 3461
f 3461 3463 3464
f 3459 3457 3446
f 3459 3446 3448
f 3460 3462 3454
f 3453 3457 3460
f 3460 3454 3453
f 3462 3465 3454
f 3466 3463 3452
f 3463 3448 3452
f 3464 3463 3466
f 3467 3468 3469
f 3470 3471 3467
f 3469 3472 3470
f 3470 3467 3469
f 3469 3447 3472
f 3469 3468 3473
f 3474 3447 3469
f 3469 3473 3474
f 3475 3476 3473
f 3473 3468 3475
f 3475 3317 3476
f 3445 3449 3448
f 3269 3286 3449
f 3449 3445 3269
f 3449 3286 3477
f 3449 3477 3451
f 3457 3456 3447
f 3455 3458 3478
f 3478 3456 3455
f 3470 3472 3456
f 3456 3478 3470
f 3472 3447 3456
f 3479 3471 3470
f 3470 3478 3479
f 3447 3446 3457
f 3262 3480 3321
f 3474 3480 3265
f 3265 3447 3474
f 3262 3265 3480
f 3317 3321 3476
f 3474 3473 3480
f 3321 3480 3476
f 3480 3473 3476
f 3481 3482 3483
f 3482 3484 3483
f 3483 3485 3486
f 3483 3484 3485
f 3484 3487 3485
f 3488 3489 3490
f 3490 3491 3488
f 3492 3491 3490
f 3487 3493 3490
f 3485 3487 3489
f 3489 3486 3485
f 3487 3490 3489
f 3493 3494 3490
f 3495 3496 3497
f 3496 3498 3497
f 3498 3496 3499
f 3500 3501 3502
f 3488 3501 3489
f 3500 3486 3489
f 3489 3501 3500
f 3500 3502 3503
f 3503 3486 3500
f 3481 3495 3504
f 3504 3495 3505
f 3504 3505 3506
f 3495 3481 3486
f 3495 3486 3496
f 3504 3506 3507
f 3508 3481 3504
f 3504 3507 3508
f 3509 2808 3507
f 3507 3506 3509
f 3486 3510 3496
f 3486 3503 3510
f 3503 3511 3510
f 3510 3511 3499
f 3499 3496 3510
f 3512 3513 3514
f 3514 2813 3512
f 3508 3514 3513
f 3513 3481 3508
f 3482 3481 3513
f 3513 3515 3482
f 3516 2818 3514
f 3514 2818 2813
f 3516 3514 3508
f 2808 2818 3507
f 3507 2818 3516
f 3508 3507 3516
f 3483 3486 3481
f 3517 3518 3519
f 3520 3518 3517
f 3521 3519 3518
f 3505 3519 3521
f 3505 3521 3522
f 3517 3519 3497
f 3517 3497 3498
f 3519 3505 3497
f 3517 3498 3523
f 3523 3498 3499
f 3499 3524 3523
f 3523 3524 3520
f 3520 3517 3523
f 3521 3518 3525
f 3526 3527 3528
f 3528 3529 3526
f 3529 3528 3525
f 3525 3518 3529
f 3530 3527 3526
f 3526 3531 3530
f 3532 3450 3451
f 3452 3450 3533
f 3533 3466 3452
f 3532 3526 3533
f 3533 3450 3532
f 3532 3451 3531
f 3531 3526 3532
f 3518 3534 3529
f 3518 3520 3534
f 3520 3535 3534
f 3535 3536 3534
f 3529 3537 3526
f 3529 3534 3537
f 3534 3538 3537
f 3534 3536 3538
f 3537 3538 3533
f 3533 3526 3537
f 3533 3538 3466
f 3525 3539 3521
f 3540 3521 3539
f 3539 3541 3540
f 3541 3542 3540
f 3541 3543 3542
f 3540 3542 3521
f 3541 3544 3545
f 3545 3546 3547
f 3545 3544 3546
f 3543 3541 3545
f 3545 3548 3543
f 3548 3545 3547
f 3547 3546 3549
f 3542 3550 3522
f 3542 3522 3521
f 3551 3522 3550
f 3551 3552 3522
f 3552 3505 3522
f 3552 3506 3505
f 3553 3551 3550
f 3550 3543 3553
f 3550 3542 3543
f 3552 3551 3509
f 3506 3552 3509
f 3551 3553 3554
f 3551 3554 3555
f 3555 3554 2806
f 3555 2806 2805
f 2805 3509 3555
f 3509 3551 3555
f 2805 2808 3509
f 3548 3556 3557
f 3557 3556 3553
f 3557 3543 3548
f 3543 3557 3553
f 2862 3558 2954
f 2954 2863 2862
f 3559 3560 3556
f 2842 2841 2859
f 2841 3559 2859
f 3560 3554 3556
f 3554 3553 3556
f 3559 2841 2844
f 3559 2844 3560
f 3561 3562 2951
f 3562 2952 2951
f 3437 2953 2952
f 2952 3562 3437
f 3563 3562 3561
f 3561 2951 3558
f 3563 3561 3556
f 3556 3548 3563
f 3561 3558 3556
f 2954 3558 2951
f 3547 3564 3563
f 3564 3438 3562
f 3564 3439 3438
f 3548 3547 3563
f 3549 3565 3564
f 3564 3547 3549
f 3439 3564 3565
f 3564 3562 3563
f 3437 3562 3438
f 3566 3567 3568
f 3569 3570 3544
f 3569 3544 3541
f 3570 3571 3546
f 3570 3546 3544
f 3569 3572 3567
f 3567 3570 3569
f 3570 3567 3573
f 3570 3573 3574
f 3574 3571 3570
f 3546 3571 3549
f 3572 3539 3525
f 3572 3569 3539
f 3539 3569 3541
f 3575 3576 3528
f 3575 3528 3527
f 3576 3572 3525
f 3576 3525 3528
f 3576 3575 3572
f 3530 3575 3527
f 3577 3578 3579
f 3577 3579 3580
f 3580 3579 3429
f 3429 3579 3428
f 3393 3428 3401
f 3581 3401 3579
f 3579 3578 3581
f 3401 3428 3579
f 3577 3580 3571
f 3577 3566 3578
f 3571 3574 3577
f 3580 3429 3565
f 3549 3571 3580
f 3580 3565 3549
f 3439 3565 3429
f 3574 3566 3577
f 3567 3566 3573
f 3566 3574 3573
f 3582 3583 3581
f 3583 3400 3399
f 3583 3401 3581
f 3583 3399 3401
f 3578 3582 3581
f 3582 3584 3585
f 3585 3382 3381
f 3568 3584 3582
f 3586 3382 3585
f 3582 3566 3568
f 3582 3578 3566
f 3381 3380 3388
f 3585 3381 3400
f 3583 3582 3585
f 3585 3400 3583
f 3381 3388 3400
f 3575 3587 3584
f 3584 3568 3575
f 3477 3286 3285
f 3285 3586 3477
f 3587 3586 3585
f 3585 3584 3587
f 3382 3586 3285
f 3285 3282 3382
f 3531 3477 3530
f 3530 3477 3586
f 3587 3575 3530
f 3530 3586 3587
f 3568 3567 3588
f 3575 3568 3588
f 3572 3575 3588
f 3567 3572 3588
f 3589 3590 3591
f 3591 3515 3589
f 3592 3590 3589
f 3589 2767 3592
f 3593 3589 3512
f 3512 2813 3593
f 3589 3515 3512
f 3515 3513 3512
f 3594 2810 3595
f 3595 3589 3594
f 3595 2810 2772
f 2810 3593 2813
f 3594 3589 3593
f 3594 3593 2810
f 3595 2772 2771
f 3596 3589 3595
f 2771 2766 3596
f 3596 3595 2771
f 2766 2767 3596
f 2767 3589 3596
f 3597 3598 3599
f 3599 3598 3600
f 3502 3600 3598
f 3600 3502 3501
f 3488 3600 3501
f 3601 3602 3603
f 3601 3603 3604
f 3605 3599 3601
f 3601 3604 3605
f 3604 3603 3606
f 3603 3602 3607
f 3608 3602 3601
f 3601 3599 3608
f 3599 3600 3608
f 3488 3491 3608
f 3608 3600 3488
f 3602 3608 3609
f 3609 3607 3602
f 3608 3491 3609
f 3597 3599 3605
f 3605 3610 3611
f 3612 3597 3605
f 3605 3611 3612
f 3606 3613 3604
f 3605 3604 3610
f 3604 3613 3610
f 3614 3615 3616
f 3616 3617 3618
f 3618 3619 3620
f 3616 3621 3614
f 3621 3616 3618
f 3621 3618 3620
f 3622 3619 3623
f 3623 3458 3622
f 3622 3620 3619
f 3614 3621 3624
f 3624 3625 3614
f 3614 3625 3615
f 3622 3458 3465
f 3465 3620 3622
f 3458 3454 3465
f 3597 3626 3598
f 3626 3627 3598
f 3597 3612 3628
f 3629 3502 3598
f 3598 3627 3629
f 3630 3597 3628
f 3630 3631 3632
f 3597 3630 3626
f 3630 3632 3626
f 3611 3633 3628
f 3634 3633 3635
f 3633 3611 3635
f 3612 3611 3628
f 3626 3632 3636
f 3627 3626 3636
f 3630 3637 3631
f 3630 3628 3637
f 3628 3638 3637
f 3628 3633 3638
f 3638 3624 3637
f 3636 3629 3627
f 3629 3511 3503
f 3629 3503 3502
f 3535 3520 3524
f 3524 3639 3535
f 3639 3524 3511
f 3629 3636 3639
f 3639 3511 3629
f 3524 3499 3511
f 3631 3621 3640
f 3640 3621 3620
f 3624 3621 3637
f 3621 3631 3637
f 3641 3640 3620
f 3641 3620 3465
f 3636 3642 3536
f 3636 3536 3639
f 3639 3536 3535
f 3642 3643 3644
f 3642 3644 3536
f 3536 3644 3538
f 3642 3636 3643
f 3645 3466 3538
f 3644 3643 3646
f 3645 3538 3644
f 3644 3646 3645
f 3632 3631 3647
f 3643 3636 3632
f 3631 3640 3647
f 3643 3648 3649
f 3643 3649 3646
f 3646 3649 3461
f 3646 3461 3464
f 3648 3640 3641
f 3648 3641 3649
f 3649 3641 3462
f 3649 3462 3461
f 3648 3643 3647
f 3648 3647 3640
f 3645 3646 3464
f 3645 3464 3466
f 3465 3462 3641
f 3643 3632 3647
f 2713 3650 2711
f 3651 3650 2713
f 3591 3652 3515
f 3590 3652 3591
f 3653 2713 2722
f 3651 2713 3653
f 2721 3653 2722
f 2713 2710 2722
f 3652 3654 3655
f 3655 3654 3484
f 3655 3484 3482
f 3654 3656 3487
f 3654 3487 3484
f 3654 3652 3651
f 3651 3656 3654
f 3655 3482 3515
f 3515 3652 3655
f 3656 3493 3487
f 3656 3657 3658
f 3656 3658 3659
f 3659 3658 3660
f 3660 3658 3661
f 3657 3653 3662
f 3657 3662 3658
f 3658 3662 3663
f 3658 3663 3661
f 3651 3657 3656
f 3651 3653 3657
f 3493 3656 3659
f 3662 3653 2721
f 3664 3663 3662
f 3662 2721 3664
f 3652 3590 3650
f 3651 3652 3650
f 3590 3592 2714
f 2711 3650 3590
f 3590 2714 2711
f 2714 3592 2719
f 3625 3665 3666
f 3666 3615 3625
f 3667 3668 3669
f 3667 3670 3671
f 3667 3671 3668
f 3672 3667 3669
f 3671 3670 3673
f 3670 3635 3673
f 3666 3674 3675
f 3676 3677 3674
f 3666 3665 3676
f 3666 3676 3674
f 3678 3665 3625
f 3667 3676 3665
f 3667 3679 3676
f 3679 3680 3676
f 3679 3681 3680
f 3679 3667 3672
f 3682 3681 3679
f 3679 3672 3682
f 3676 3680 3677
f 3665 3678 3667
f 3678 3624 3638
f 3667 3634 3670
f 3667 3678 3634
f 3678 3638 3634
f 3638 3683 3634
f 3624 3678 3625
f 3635 3670 3634
f 3684 3685 3686
f 3686 3687 3684
f 3688 3687 3689
f 3690 3687 3688
f 3688 3691 3690
f 3690 3691 3692
f 3692 3687 3690
f 3606 3684 3692
f 3684 3687 3692
f 3606 3603 3684
f 3607 3685 3684
f 3684 3603 3607
f 3693 3694 3695
f 3693 3695 3689
f 3694 3696 3697
f 3694 3697 3695
f 3695 3697 3698
f 3694 3693 3699
f 3694 3699 3700
f 3700 3696 3694
f 3687 3693 3689
f 3697 3696 3701
f 3702 3698 3697
f 3701 3703 3702
f 3702 3697 3701
f 3704 3705 3706
f 3704 3706 3707
f 3707 3706 3708
f 3705 3709 3710
f 3705 3710 3706
f 3706 3710 3711
f 3700 3705 3704
f 3705 3700 3699
f 3712 3709 3705
f 3713 3707 3708
f 3708 3714 3713
f 3715 3716 2731
f 3710 3709 3716
f 3715 3711 3710
f 3710 3716 3715
f 3704 3717 3696
f 3704 3707 3717
f 3707 3713 3717
f 3713 3718 3717
f 3700 3704 3696
f 3717 3718 3703
f 3701 3696 3717
f 3701 3717 3703
f 3686 3693 3687
f 3709 3719 3661
f 3709 3661 3663
f 3719 3720 3721
f 3719 3721 3661
f 3661 3721 3660
f 3712 3719 3709
f 3719 3712 3722
f 3722 3720 3719
f 3723 3709 3663
f 3720 3693 3724
f 3609 3685 3607
f 3686 3685 3724
f 3724 3693 3686
f 3720 3722 3699
f 3492 3660 3685
f 3685 3609 3492
f 3724 3685 3660
f 3609 3491 3492
f 3724 3660 3721
f 3721 3720 3724
f 3659 3660 3494
f 3494 3493 3659
f 3693 3720 3699
f 3722 3705 3699
f 3723 2728 2729
f 3716 3709 3723
f 2731 3716 2729
f 3716 3723 2729
f 3664 2721 2728
f 3664 2728 3723
f 3723 3663 3664
f 3722 3712 3705
f 3725 3726 3727
f 3727 3726 3728
f 3727 3729 3730
f 3730 3729 3731
f 3730 3731 3732
f 3733 3730 3732
f 3732 3734 3733
f 3735 3729 3736
f 3729 3727 3736
f 3735 3731 3729
f 3737 3738 3739
f 3737 3727 3728
f 3728 3738 3737
f 3736 3737 3740
f 3737 3739 3740
f 3736 3727 3737
f 3741 3742 3743
f 3725 3727 3741
f 3741 3743 3725
f 3733 3734 3742
f 3741 3727 3730
f 3733 3742 3741
f 3741 3730 3733
f 3744 3726 3745
f 3744 3745 3746
f 3725 3745 3726
f 3744 3747 3748
f 3744 3746 3747
f 3749 3750 3748
f 3748 3747 3749
f 3726 3748 3750
f 3726 3750 3728
f 3728 3750 3751
f 3728 3751 3752
f 3744 3748 3726
f 3753 3754 3745
f 3725 3743 3755
f 3755 3745 3725
f 3743 3756 3755
f 3755 3756 3753
f 3753 3745 3755
f 3757 3746 3745
f 3745 3758 3757
f 3758 3745 3754
f 3758 3759 3757
f 3758 3760 3759
f 3760 3754 3761
f 3758 3754 3760
f 3761 3754 3753
f 3753 3762 3761
f 3763 3764 3765
f 3766 3759 3767
f 3766 3757 3759
f 3746 3757 3766
f 3766 3768 3747
f 3766 3747 3746
f 3767 3769 3763
f 3767 3759 3769
f 3763 3770 3771
f 3763 3769 3770
f 3771 3772 3773
f 3771 3770 3772
f 3691 3773 3772
f 3691 3688 3773
f 3773 3774 3775
f 3773 3688 3774
f 3688 3689 3774
f 3689 3695 3774
f 3775 3776 3777
f 3775 3774 3776
f 3774 3698 3776
f 3774 3695 3698
f 3773 3764 3771
f 3764 3773 3775
f 3775 3777 3764
f 3776 3698 3778
f 3778 3698 3702
f 3779 3780 3781
f 3781 3747 3768
f 3781 3780 3747
f 3780 3782 3747
f 3777 3779 3781
f 3781 3765 3777
f 3781 3783 3765
f 3783 3763 3765
f 3783 3781 3768
f 3763 3783 3767
f 3783 3768 3767
f 3768 3766 3767
f 3784 3785 3782
f 3786 3785 3787
f 3787 3785 3784
f 3780 3779 3788
f 3784 3782 3780
f 3784 3780 3788
f 3782 3785 3789
f 3747 3782 3749
f 3782 3750 3749
f 3777 3790 3779
f 3702 3791 3778
f 3776 3778 3790
f 3790 3777 3776
f 3778 3791 3790
f 3702 3703 3792
f 3791 3702 3792
f 3793 3790 3791
f 3788 3779 3790
f 3793 3784 3788
f 3788 3790 3793
f 3793 3787 3784
f 3793 3791 3794
f 3794 3787 3793
f 3764 3777 3765
f 3764 3763 3771
f 3795 3796 3759
f 3795 3759 3760
f 3795 3760 3761
f 3796 3797 3769
f 3796 3769 3759
f 3797 3798 3770
f 3797 3770 3769
f 3798 3799 3772
f 3798 3772 3770
f 3800 3801 3802
f 3802 3801 3668
f 3802 3668 3671
f 3801 3803 3804
f 3801 3804 3668
f 3668 3804 3669
f 3803 3801 3800
f 3672 3669 3805
f 3804 3803 3805
f 3805 3669 3804
f 3692 3691 3806
f 3806 3606 3692
f 3807 3806 3691
f 3691 3799 3807
f 3772 3799 3691
f 3803 3808 3809
f 3803 3809 3805
f 3805 3809 3810
f 3810 3809 3811
f 3808 3812 3809
f 3809 3812 3813
f 3809 3813 3811
f 3808 3803 3797
f 3808 3797 3796
f 3796 3812 3808
f 3805 3810 3672
f 3762 3814 3761
f 3761 3814 3812
f 3812 3795 3761
f 3815 3812 3814
f 3812 3815 3813
f 3812 3796 3795
f 3816 3673 3613
f 3816 3613 3806
f 3806 3613 3606
f 3807 3816 3806
f 3610 3613 3817
f 3817 3611 3610
f 3613 3673 3817
f 3807 3799 3816
f 3799 3800 3802
f 3798 3800 3799
f 3797 3800 3798
f 3800 3797 3803
f 3802 3673 3816
f 3816 3799 3802
f 3802 3671 3673
f 3818 3819 3820
f 3819 3821 3820
f 3821 3819 3822
f 3820 3821 3823
f 1690 3821 3824
f 3821 3822 3824
f 1690 3823 3821
f 3824 3825 1683
f 1683 1690 3824
f 3825 1681 1683
f 3826 3827 3825
f 3824 3822 3826
f 3826 3825 3824
f 1684 1681 3825
f 3825 3827 1684
f 3822 3828 3826
f 3829 3830 3831
f 3830 3832 3833
f 3830 3829 3834
f 3834 3832 3830
f 3835 3829 3831
f 3836 3833 3832
f 3832 3837 3838
f 3832 3838 3714
f 3714 3838 3718
f 3714 3718 3713
f 3834 3837 3832
f 3836 3832 3714
f 3703 3718 3839
f 3703 3839 3840
f 3839 3718 3838
f 3841 3842 3843
f 3841 3844 3842
f 3844 3845 3842
f 3834 3841 3843
f 3818 3846 3847
f 3847 3845 3818
f 3848 3842 3849
f 3845 3847 3849
f 3849 3842 3845
f 3848 3843 3842
f 3849 3850 3851
f 3851 3848 3849
f 3850 3786 3851
f 3849 3847 3850
f 3828 3844 3841
f 3828 3822 3844
f 3822 3819 3844
f 3829 3828 3841
f 3841 3834 3829
f 3819 3818 3845
f 3845 3844 3819
f 3829 3826 3828
f 3826 1684 3827
f 3826 3852 1684
f 3852 1685 1684
f 3835 1685 3852
f 3826 3829 3835
f 3835 3852 3826
f 1685 3835 1709
f 3843 3853 3837
f 3834 3843 3837
f 3854 3848 3851
f 3851 3855 3854
f 3853 3843 3848
f 3854 3855 3853
f 3854 3853 3848
f 3794 3851 3787
f 3851 3786 3787
f 3855 3851 3794
f 3853 3855 3839
f 3838 3837 3853
f 3853 3839 3838
f 3840 3839 3855
f 3840 3855 3792
f 3792 3703 3840
f 3831 3830 3856
f 3856 3830 3833
f 3856 3857 3831
f 3856 3833 3857
f 3858 3859 3860
f 3860 3859 2679
f 2679 3859 2678
f 3861 3859 3858
f 2663 2678 3859
f 3862 3863 3864
f 3862 3864 3865
f 3865 3864 3711
f 3711 3864 3706
f 3863 3833 3836
f 3863 3836 3864
f 3864 3836 3708
f 3864 3708 3706
f 3861 3863 3862
f 3863 3861 3866
f 3866 3833 3863
f 3833 3866 3857
f 3865 3711 3867
f 3868 3862 3865
f 3865 3867 3868
f 3867 3711 3715
f 3714 3708 3836
f 3862 2663 3859
f 3861 3862 3859
f 2664 2661 3869
f 3870 2667 2664
f 3869 3871 3870
f 3870 2664 3869
f 3872 3871 2663
f 3872 2663 3862
f 3869 2661 2663
f 2663 3871 3869
f 2663 2662 2678
f 3873 3831 3857
f 3857 3874 3873
f 3873 1709 3835
f 3835 3831 3873
f 1707 3875 1706
f 3876 3875 1709
f 3873 3874 3876
f 3876 1709 3873
f 3875 1707 1709
f 3858 3876 3874
f 3877 1743 3875
f 3877 3878 1743
f 3858 3866 3861
f 3866 3858 3874
f 3874 3857 3866
f 3860 2679 3877
f 3876 3858 3860
f 3860 3877 3876
f 3878 3877 2679
f 1745 1743 3878
f 3878 2679 1745
f 1706 3875 1743
f 1743 1708 1706
f 3879 3880 3867
f 3715 2731 3879
f 3879 3867 3715
f 3867 3880 3868
f 3879 2745 2744
f 3879 2731 2745
f 3880 3879 2744
f 3868 3880 3871
f 3872 3862 3868
f 3868 3871 3872
f 3871 3880 3870
f 2742 3870 3880
f 2741 2667 3870
f 2741 3870 2742
f 3881 3882 3883
f 3884 3882 3881
f 3882 3885 3883
f 3883 3886 3881
f 3883 3887 3886
f 3887 3888 3886
f 3886 3888 3889
f 3881 3890 3884
f 3886 3889 3890
f 3890 3881 3886
f 3891 3892 3890
f 3890 3889 3891
f 3893 3894 3891
f 3894 3892 3891
f 3890 3892 3895
f 3895 3884 3890
f 3891 3896 3893
f 3889 3896 3891
f 3897 3898 3892
f 3892 3894 3897
f 3892 3898 3895
f 3897 3899 3898
f 3900 3901 3897
f 3894 3900 3897
f 3898 3899 3902
f 3898 3902 3903
f 3895 3898 3903
f 3903 3904 3895
f 3899 3897 3905
f 3905 3897 3906
f 3905 3906 3907
f 3905 3908 3899
f 3897 3901 3906
f 3909 3910 3902
f 3902 3899 3908
f 3908 3909 3902
f 3911 3912 3913
f 3911 3914 3915
f 3914 3911 3913
f 3914 3913 3916
f 3914 3916 3917
f 3914 3917 3885
f 3915 3914 3882
f 3882 3914 3885
f 3884 3915 3882
f 3911 3915 3904
f 3904 3915 3884
f 3884 3895 3904
f 3918 3919 3920
f 3921 3919 3918
f 3922 3918 3920
f 3920 3923 3922
f 3924 3925 3919
f 3919 3921 3924
f 3926 3924 3921
f 3926 3927 3924
f 3928 3927 3926
f 3926 3921 3916
f 3926 3916 3929
f 3929 3928 3926
f 3918 3916 3921
f 3918 3917 3916
f 3917 3918 3885
f 3883 3885 3930
f 3931 3930 3885
f 3885 3918 3931
f 3932 3933 3922
f 3932 3934 3933
f 3934 3932 3935
f 3923 3936 3932
f 3923 3932 3922
f 3932 3936 3937
f 3938 3930 3933
f 3934 3939 3938
f 3934 3938 3933
f 3922 3933 3930
f 3931 3918 3922
f 3922 3930 3931
f 3940 3941 3942
f 3940 3942 3912
f 3942 3941 3943
f 3942 3929 3912
f 3944 3928 3929
f 3929 3942 3944
f 3913 3912 3929
f 3944 3945 3928
f 3944 3942 3943
f 3944 3943 3945
f 3946 3947 3940
f 3940 3947 3941
f 3948 3947 3946
f 3940 3911 3946
f 3940 3912 3911
f 3946 3911 3949
f 3950 3949 3911
f 3911 3904 3950
f 3951 3952 3953
f 3953 3948 3946
f 3953 3946 3951
f 3910 3952 3951
f 3951 3949 3950
f 3951 3950 3954
f 3954 3950 3903
f 3954 3903 3902
f 3954 3902 3910
f 3910 3951 3954
f 3904 3903 3950
f 3949 3951 3946
f 3955 3947 3948
f 3941 3947 3955
f 3956 3957 3955
f 3941 3955 3957
f 3955 3948 3958
f 3955 3958 3956
f 3959 3960 3961
f 3960 3962 3961
f 3960 3963 3962
f 3960 3964 3963
f 3964 1811 3963
f 3961 3962 3965
f 3966 3959 3961
f 3961 3967 3966
f 3967 3961 3965
f 3968 3964 3960
f 3960 3959 3968
f 3962 3963 3943
f 3962 3943 3965
f 3967 3957 3956
f 3967 3969 3970
f 3967 3956 3969
f 3970 3971 3972
f 3970 3969 3971
f 3966 3967 3970
f 3973 3972 3971
f 3957 3965 3941
f 3967 3965 3957
f 3943 3941 3965
f 3974 3968 3959
f 3974 3975 3968
f 3975 3976 3968
f 3977 1805 3976
f 3977 3978 1805
f 1806 1805 3978
f 1669 1806 3979
f 3978 3980 3979
f 3979 1806 3978
f 3975 3974 3981
f 3981 3977 3975
f 3981 3980 3978
f 3978 3977 3981
f 3976 1805 3964
f 3976 3964 3968
f 1811 3964 1805
f 3982 3974 3959
f 3983 3984 3985
f 3985 3986 3983
f 3984 3974 3985
f 3987 3986 3988
f 3987 1693 1692
f 3988 1690 1693
f 1693 3987 3988
f 3986 3987 3983
f 3982 3972 3989
f 3970 3972 3982
f 3973 3846 3989
f 3989 3972 3973
f 3990 3989 3846
f 3846 3818 3990
f 1665 3991 1654
f 3992 3974 3984
f 3981 3974 3992
f 3993 3980 3981
f 3981 3992 3993
f 3994 3993 3995
f 3994 3980 3993
f 3994 3995 1668
f 3993 3992 3995
f 1667 1669 3979
f 1668 1667 3994
f 3979 3980 3994
f 3994 1667 3979
f 3974 3982 3985
f 3986 3985 3820
f 3988 3986 3823
f 3988 3823 1690
f 3823 3986 3820
f 3820 3990 3818
f 3989 3990 3985
f 3985 3982 3989
f 3820 3985 3990
f 3959 3966 3970
f 3982 3959 3970
f 3996 3997 3958
f 3996 3958 3948
f 3956 3958 3997
f 3997 3998 3969
f 3997 3969 3956
f 3998 3999 3971
f 3998 3971 3969
f 3997 3996 4000
f 4000 3998 3997
f 4000 3999 3998
f 3971 3999 3973
f 3953 4001 3996
f 3996 3948 3953
f 4002 4003 4004
f 4002 3789 4003
f 4005 4000 3996
f 4000 4005 4002
f 4004 3999 4002
f 3999 4000 4002
f 3782 3789 3751
f 3751 3750 3782
f 4006 3751 4002
f 4002 4005 4006
f 3751 3789 4002
f 4007 4003 4008
f 4003 3789 4008
f 4007 4004 4003
f 4008 3789 4009
f 4009 4007 4008
f 3789 3785 4009
f 3785 3786 4009
f 4001 4006 4005
f 4001 4010 4006
f 4010 3752 4006
f 3752 3751 4006
f 3996 4001 4005
f 4001 4011 4010
f 4011 3738 4010
f 4011 3739 3738
f 3739 4012 3740
f 4012 3739 4011
f 3752 4010 3738
f 3738 3728 3752
f 4004 4013 3999
f 4004 4014 4013
f 4014 3847 4013
f 4009 3786 3850
f 3850 4007 4009
f 4014 4004 4007
f 3847 4014 3850
f 3850 4014 4007
f 3846 4013 3847
f 3973 3999 4013
f 4013 3846 3973
f 4011 4001 3909
f 3953 3910 3909
f 3909 4001 3953
f 4011 4015 4012
f 3740 4012 4016
f 4012 4015 4016
f 4016 4015 4017
f 3740 4016 4017
f 4015 3909 3908
f 3909 4015 4011
f 4018 4019 4020
f 4021 4022 4023
f 4024 4021 4023
f 4024 4025 4021
f 4026 4024 4023
f 3925 4025 4024
f 4019 4023 4027
f 4019 4027 4020
f 4027 4023 4022
f 4024 4019 3919
f 4019 3920 3919
f 4026 4019 4024
f 4024 3919 3925
f 3923 3920 4019
f 4018 3936 3923
f 3923 4019 4018
f 4028 4029 4030
f 4023 4019 4026
f 4020 4029 4028
f 4020 4028 4018
f 4031 3936 4028
f 4028 4030 4031
f 4028 3936 4018
f 4029 4020 4032
f 4032 4033 4029
f 4034 4035 4036
f 4034 4022 4035
f 4036 4037 4038
f 4036 4035 4037
f 4036 4039 4034
f 4022 4034 4027
f 4040 4038 4037
f 4034 4041 4020
f 4034 4020 4027
f 4042 4043 4039
f 4039 4044 4034
f 4039 4043 4044
f 4043 104 4044
f 104 103 4044
f 81 104 82
f 104 4045 82
f 4045 104 4043
f 4044 103 4046
f 4047 4034 4044
f 4044 4046 4047
f 103 100 4046
f 4034 4032 4041
f 4034 4047 4032
f 4047 4048 4032
f 4048 4049 4032
f 4046 100 4048
f 4046 4048 4047
f 4042 4050 4043
f 4043 4050 4045
f 4050 83 4045
f 83 82 4045
f 4020 4041 4032
f 4038 4051 4042
f 4038 4052 4051
f 4036 4038 4042
f 4040 4052 4038
f 4050 4042 4051
f 4042 4039 4036
f 4053 4054 4055
f 4053 4055 4056
f 4054 4057 4058
f 4054 4058 4055
f 4057 4059 4021
f 4057 4021 4058
f 4021 4059 4022
f 4053 4035 4057
f 4053 4037 4035
f 4057 4022 4059
f 4057 4035 4022
f 4054 4053 4057
f 4060 4040 4037
f 4037 4053 4060
f 4061 1788 4060
f 4060 4053 4061
f 4060 1788 4040
f 4061 1768 1776
f 4056 1769 4061
f 4061 4053 4056
f 1769 1768 4061
f 4061 1776 1788
f 4062 4063 4064
f 4063 4065 4064
f 4066 4058 4021
f 4058 4066 4067
f 4067 4055 4058
f 4055 4067 4065
f 4065 4056 4055
f 4066 4025 4068
f 4066 4021 4025
f 4069 4068 4025
f 4025 3925 4069
f 4070 1817 4071
f 4070 1819 1817
f 4071 1818 4072
f 4071 1817 1818
f 1819 4070 1810
f 4069 3924 3927
f 4073 4068 4069
f 3925 3924 4069
f 4072 4074 4075
f 4072 1766 4074
f 1766 1761 4074
f 4075 1769 4056
f 4075 4074 1769
f 4074 1761 1769
f 1761 1763 1769
f 4056 4065 4075
f 1818 1764 1766
f 1766 4072 1818
f 4064 4065 4067
f 4066 4064 4067
f 4076 4069 4077
f 4073 4069 4076
f 4077 3945 4078
f 4079 4076 4077
f 4077 4078 4079
f 3927 4080 3945
f 4069 3927 4077
f 3927 3945 4077
f 4070 4081 4079
f 4070 4079 4078
f 4078 3963 1811
f 4081 4076 4079
f 4071 4081 4070
f 4062 4082 4071
f 4082 4081 4071
f 4082 4062 4073
f 4081 4082 4076
f 4082 4073 4076
f 1811 1810 4078
f 4070 4078 1810
f 3945 3943 3963
f 3945 3963 4078
f 4062 4064 4073
f 4064 4068 4073
f 4066 4068 4064
f 4071 4063 4062
f 4063 4071 4072
f 4072 4075 4063
f 4075 4065 4063
f 4051 4052 4083
f 4084 4083 4052
f 4052 4040 4084
f 4085 4086 4087
f 4085 4087 4088
f 4088 4087 4089
f 4086 4085 4083
f 4089 4090 4088
f 10 4089 593
f 4089 594 593
f 10 4090 4089
f 4087 598 4089
f 598 594 4089
f 4085 4091 4051
f 4092 5 4093
f 4083 4085 4051
f 4092 4093 83
f 83 4091 4092
f 4050 4051 4091
f 4091 83 4050
f 8 7 4090
f 8 4090 10
f 4088 4090 4094
f 4094 4085 4088
f 4090 7 4094
f 4094 7 4092
f 4091 4085 4094
f 4094 4092 4091
f 5 4092 7
f 4084 4040 4095
f 4095 4083 4084
f 4040 1788 4095
f 4096 4086 1792
f 4087 4086 4096
f 4087 4096 598
f 4086 4083 4095
f 4095 1787 4097
f 4095 4097 1792
f 1792 4086 4095
f 1788 1787 4095
f 4098 1790 1791
f 4098 4099 1792
f 1792 1790 4098
f 4100 4099 4098
f 4098 1791 1754
f 1754 4100 4098
f 4101 576 597
f 598 4099 4101
f 4101 597 598
f 4099 4102 4101
f 4102 4099 4103
f 622 572 4102
f 4102 4103 622
f 4102 572 576
f 4102 576 4101
f 576 574 597
f 4099 598 4096
f 1792 4099 4096
f 4100 1754 1758
f 4104 4099 4100
f 4100 1758 4104
f 4104 1758 4103
f 4103 4099 4104
f 622 4103 1759
f 4103 1758 1759
f 4105 4106 4107
f 4105 4107 4108
f 4106 4109 4107
f 4110 4105 4108
f 4108 101 4110
f 4111 4107 4109
f 4110 101 31
f 30 4112 4110
f 4110 28 30
f 4113 4105 4110
f 4110 4112 4113
f 30 56 4112
f 4110 31 28
f 4109 4114 4115
f 4114 4116 4117
f 4114 4118 4115
f 4118 4114 4119
f 4116 4120 4121
f 4122 4120 4116
f 4116 4121 4117
f 4122 4116 4114
f 4114 4109 4122
f 4121 4123 4117
f 4106 4105 4113
f 4113 4124 4122
f 4122 4106 4113
f 56 4124 4112
f 4112 4124 4113
f 4109 4106 4122
f 4122 4125 4120
f 4121 4120 4125
f 4125 4126 4121
f 4124 4125 4122
f 4127 4128 4129
f 4130 4131 4132
f 4131 4129 4132
f 4119 4133 4134
f 4119 4134 4118
f 4111 4109 4135
f 4135 4136 4111
f 4115 4128 4135
f 4135 4109 4115
f 4127 4129 4131
f 4108 4107 4137
f 4137 4107 4138
f 4111 4138 4107
f 4108 4139 97
f 4108 97 4140
f 4139 4141 95
f 4139 95 97
f 4141 4142 93
f 4141 93 95
f 4142 4143 94
f 4142 94 93
f 4144 4141 4139
f 4141 4144 4142
f 4108 4140 101
f 94 4143 100
f 4145 4146 4147
f 4148 4033 4147
f 4147 4149 4143
f 4147 4049 4149
f 4049 4048 4149
f 4145 4147 4143
f 4143 4142 4145
f 4033 4032 4049
f 4049 4147 4033
f 4149 4048 100
f 100 4143 4149
f 4146 4150 4151
f 4146 4151 4152
f 4152 4151 4153
f 4153 4151 4154
f 4150 4155 4156
f 4150 4156 4151
f 4151 4156 4157
f 4151 4157 4154
f 4158 4150 4146
f 4158 4159 4150
f 4159 4155 4150
f 4153 4160 4152
f 4161 4146 4152
f 4152 4160 4161
f 4162 4160 4153
f 4157 4163 4164
f 4156 4155 4111
f 4111 4163 4157
f 4157 4156 4111
f 4146 4148 4147
f 4146 4145 4158
f 4030 4148 4031
f 4148 4146 4161
f 4033 4148 4030
f 4030 4029 4033
f 4161 4165 4148
f 4031 4148 4165
f 4031 4165 3937
f 3936 4031 3937
f 4166 4165 4160
f 4162 3939 4166
f 4166 4160 4162
f 4160 4165 4161
f 3935 4166 3934
f 4166 3939 3934
f 4165 4166 3935
f 4158 4145 4142
f 4137 4139 4108
f 4138 4111 4155
f 4137 4138 4167
f 4137 4167 4139
f 4167 4144 4139
f 4167 4138 4155
f 4167 4155 4159
f 4167 4159 4144
f 4159 4142 4144
f 4159 4158 4142
f 4168 4169 4170
f 4164 4163 4169
f 4169 4168 4164
f 4171 4172 4173
f 4171 4174 4172
f 4175 4171 4176
f 4176 4171 4177
f 4174 4171 4178
f 4178 4172 4174
f 4178 4171 4175
f 4173 4133 4171
f 4177 4171 4133
f 4179 4180 4176
f 4176 4177 4179
f 4179 4177 4123
f 4181 4180 4179
f 4181 4179 4123
f 4182 4177 4119
f 4119 4114 4182
f 4177 4133 4119
f 4117 4123 4182
f 4182 4114 4117
f 4123 4177 4182
f 4183 4184 4180
f 4180 4181 4183
f 4176 4180 4185
f 4185 4175 4176
f 4186 4185 4180
f 4180 4184 4186
f 4187 4188 4189
f 4189 4188 4186
f 4186 4184 4189
f 4188 4190 4186
f 4191 4190 4188
f 4191 4188 4192
f 4126 4193 4121
f 4193 4126 4183
f 4123 4121 4181
f 4183 4181 4193
f 4181 4121 4193
f 4186 4190 4185
f 4190 4175 4185
f 4194 4175 4190
f 4183 4195 4184
f 4184 4195 4189
f 4196 4197 4198
f 4198 4199 4196
f 4197 4195 4198
f 4198 4195 4183
f 4183 4126 4198
f 4126 4125 4199
f 4126 4199 4198
f 4200 4201 4187
f 4189 4195 4200
f 4200 4187 4189
f 4202 4203 4187
f 4187 4201 4202
f 4204 4196 4205
f 4206 54 110
f 4206 110 4205
f 110 54 37
f 55 54 4207
f 4207 56 55
f 4205 4208 4206
f 4207 54 4206
f 4206 4208 4207
f 4199 4124 4208
f 4196 4199 4205
f 4199 4208 4205
f 4208 4124 56
f 56 4207 4208
f 4125 4124 4199
f 4197 4204 4209
f 4204 4210 4211
f 4204 4211 4209
f 4197 4196 4204
f 4212 4211 4210
f 4205 110 4213
f 4213 4204 4205
f 110 111 4213
f 4210 4204 4213
f 4210 4213 111
f 4210 111 4214
f 4214 111 109
f 4214 109 153
f 4215 4214 153
f 4210 4214 4216
f 4214 4215 4216
f 4217 4215 153
f 154 155 4217
f 154 4217 153
f 109 106 153
f 4217 155 4218
f 4218 4215 4217
f 4218 155 4219
f 4215 4218 4219
f 4216 4215 4212
f 4212 4210 4216
f 4220 4200 4195
f 4220 4195 4197
f 4221 4222 4209
f 4221 4209 4211
f 4222 4197 4209
f 4223 4222 4221
f 4197 4222 4220
f 4224 4221 4211
f 4211 4212 4224
f 4225 4226 4227
f 4225 4228 4226
f 4228 4229 4226
f 4227 4230 4231
f 4227 4226 4230
f 4226 4229 4230
f 4232 4225 4227
f 4227 4233 4232
f 4234 4235 4236
f 4237 4238 4228
f 4237 4236 4238
f 4236 4235 4238
f 4239 4240 4238
f 4238 4235 4239
f 4240 4229 4238
f 4229 4240 4230
f 4241 4242 4239
f 4239 4235 4241
f 4200 4231 4243
f 4200 4243 4201
f 4220 4231 4200
f 4231 4220 4227
f 4239 4201 4240
f 4230 4240 4243
f 4243 4231 4230
f 4240 4201 4243
f 4239 4244 4245
f 4239 4242 4244
f 4201 4239 4245
f 4246 4221 4224
f 4221 4246 4223
f 4224 4212 4247
f 4233 4222 4223
f 4248 4249 4250
f 4251 4248 4250
f 4252 4253 4249
f 4254 4255 4253
f 4253 4252 4254
f 4252 4249 4224
f 4256 4246 4224
f 4224 4249 4256
f 4257 4258 4225
f 4259 4257 4225
f 4225 4232 4259
f 4260 4261 4262
f 4263 4261 4260
f 4260 4264 4263
f 4265 4262 4258
f 4266 4265 4258
f 4258 4257 4266
f 4263 4267 4261
f 4263 4268 4269
f 4267 4263 4269
f 4270 4271 4272
f 4272 4264 4270
f 4272 4268 4263
f 4263 4264 4272
f 4261 4267 4262
f 4258 4262 4267
f 4228 4225 4258
f 4258 4237 4228
f 4273 4274 4234
f 4234 4236 4273
f 4236 4237 4273
f 4274 4273 4275
f 4246 4256 4259
f 4259 4256 4257
f 4259 4232 4246
f 4276 4257 4256
f 4256 4277 4276
f 4278 4279 4280
f 4281 4277 4280
f 4280 4279 4281
f 4278 4280 4282
f 4282 4283 4278
f 4284 4285 4283
f 4283 4282 4284
f 4266 4257 4276
f 4266 4276 4265
f 4262 4265 4286
f 4286 4260 4262
f 4287 4288 4286
f 4288 4260 4286
f 4289 4288 4287
f 4287 4290 4289
f 4265 4276 4290
f 4287 4286 4265
f 4287 4265 4290
f 4291 4264 4260
f 4291 4292 4270
f 4270 4264 4291
f 4292 4271 4270
f 4291 4293 4292
f 4294 4293 4288
f 4289 4294 4288
f 4291 4260 4288
f 4288 4293 4291
f 4295 4296 4279
f 4297 4296 4298
f 4295 4299 4298
f 4298 4296 4295
f 4299 4283 4300
f 4283 4285 4300
f 4278 4283 4295
f 4295 4279 4278
f 4295 4283 4299
f 4301 4277 4302
f 4281 4279 4302
f 4302 4277 4281
f 4276 4277 4301
f 4296 4297 4303
f 4279 4296 4302
f 4302 4303 4301
f 4302 4296 4303
f 4220 4222 4233
f 4233 4223 4232
f 4223 4246 4232
f 4227 4220 4233
f 4304 4305 4306
f 4306 4307 4304
f 4308 4309 4310
f 4310 4311 4308
f 4310 4309 4306
f 4312 4305 4304
f 4304 4313 4314
f 4314 4312 4304
f 4304 4307 4313
f 4315 4316 4317
f 4317 4318 4315
f 4315 4319 4316
f 4320 4318 4321
f 4312 4321 4317
f 4317 4305 4312
f 4321 4318 4317
f 4322 4323 4310
f 4310 4323 4311
f 4306 4305 4322
f 4322 4310 4306
f 4317 4316 4322
f 4322 4305 4317
f 4316 4324 4323
f 4323 4322 4316
f 4316 4319 4324
f 4314 4325 4312
f 4325 4326 4312
f 4326 4327 4321
f 4326 4321 4312
f 4327 4320 4321
f 3241 3238 4328
f 4329 4328 3238
f 4329 3238 4330
f 4330 3238 3313
f 4330 3313 3312
f 3314 4331 4330
f 4330 3312 3314
f 4331 4329 4330
f 3314 3317 4331
f 3313 3238 3237
f 3237 3318 3313
f 4328 4329 4332
f 4328 4332 4333
f 4333 4332 4334
f 4334 4332 4335
f 4334 4336 4333
f 4337 4336 4338
f 4338 4336 4334
f 4339 4340 3471
f 4332 4329 4340
f 4339 4335 4332
f 4332 4340 4339
f 3467 4340 3468
f 4329 3468 4340
f 3471 4340 3467
f 4331 3468 4329
f 4331 3317 3475
f 3475 3468 4331
f 4341 4342 3241
f 3241 4328 4341
f 4343 4342 4336
f 4343 4336 4337
f 4333 4336 4341
f 4341 4328 4333
f 4336 4342 4341
f 4343 4344 4345
f 4343 4337 4344
f 4342 4343 4345
f 3675 4346 3617
f 4346 4347 4348
f 4346 4348 3617
f 3617 4348 3618
f 3618 4348 3619
f 4349 3623 4348
f 4348 4347 4349
f 3623 3619 4348
f 4346 3675 4350
f 3675 3674 4350
f 4351 4350 3674
f 3674 3677 4351
f 4352 4353 4354
f 4352 4334 4353
f 4334 4335 4353
f 4355 4337 4338
f 4338 4334 4352
f 4352 4355 4338
f 4353 4335 4356
f 4356 4354 4353
f 4357 4356 4339
f 4339 3471 4357
f 4356 4335 4339
f 4346 4358 4359
f 4346 4360 4358
f 4360 4361 4358
f 4361 4362 4358
f 4359 4363 4354
f 4359 4358 4363
f 4358 4364 4363
f 4358 4362 4364
f 4359 4347 4346
f 4347 4359 4354
f 4365 4361 4366
f 4365 4366 4367
f 4366 4361 4360
f 4363 4364 4368
f 4369 4354 4363
f 4363 4368 4369
f 4347 4354 4349
f 3623 4349 3478
f 3623 3478 3458
f 4370 3478 4357
f 4357 3471 4370
f 4349 4354 4356
f 4357 3478 4349
f 4349 4356 4357
f 4346 4351 4360
f 4351 4366 4360
f 4367 4366 4351
f 4350 4351 4346
f 4354 4369 4352
f 4371 4369 4368
f 4369 4355 4352
f 4371 4337 4355
f 4355 4369 4371
f 3615 3617 3616
f 3615 3666 3675
f 3675 3617 3615
f 4372 4373 4374
f 4375 4372 4374
f 4375 4376 4377
f 4377 4372 4375
f 4376 4378 4377
f 4378 4379 4377
f 4379 4372 4377
f 4380 4381 4382
f 4383 4382 4381
f 4383 4384 4382
f 4385 4381 4386
f 4385 4378 4387
f 4383 4381 4385
f 4385 4387 4383
f 4376 4387 4378
f 4378 4385 4388
f 4388 4379 4378
f 4385 4386 4389
f 4389 4388 4385
f 4390 4391 4387
f 4383 4387 4391
f 4376 4390 4387
f 4380 4386 4381
f 4380 4389 4386
f 4388 4389 4392
f 4392 4393 4388
f 4394 4380 4382
f 4394 4395 4380
f 4394 4396 4395
f 4397 4380 4395
f 4398 4397 4395
f 4399 4400 4389
f 4399 4389 4380
f 4401 4399 4397
f 4401 4397 4398
f 4397 4399 4380
f 4401 4400 4399
f 4402 4403 4404
f 4382 4405 4394
f 4406 4396 4394
f 4394 4405 4406
f 4382 4384 4407
f 4382 4407 4405
f 4408 4384 4383
f 4406 4405 4409
f 4410 4411 4412
f 4411 4413 4412
f 4411 4414 4413
f 4412 4415 4416
f 4412 4413 4415
f 4413 4417 4415
f 4412 4403 4410
f 4403 4412 4416
f 4418 4414 4419
f 4411 4410 4419
f 4419 4414 4411
f 4415 4417 4420
f 4421 4420 4417
f 4422 4423 4424
f 4423 4425 4424
f 4423 4426 4425
f 4424 4409 4405
f 4424 4425 4409
f 4404 4422 4424
f 4424 4405 4404
f 4427 4426 4423
f 4409 4425 4406
f 4425 4428 4406
f 4416 4427 4429
f 4416 4420 4427
f 4420 4430 4427
f 4429 4427 4422
f 4403 4416 4429
f 4429 4404 4403
f 4404 4429 4422
f 4430 4420 4421
f 4420 4416 4415
f 4423 4422 4427
f 4426 4427 4430
f 4430 4431 4426
f 4432 4433 4434
f 4433 4432 4402
f 4434 4435 4436
f 4437 4438 4436
f 4436 4435 4437
f 4438 4437 4439
f 4435 4434 4408
f 4434 4433 4408
f 4435 4440 4441
f 4407 4408 4442
f 4442 4408 4433
f 4442 4443 4407
f 4443 4404 4407
f 4443 4442 4402
f 4443 4402 4404
f 4402 4442 4433
f 4391 4408 4383
f 4408 4407 4384
f 4391 4435 4408
f 4444 4440 4435
f 4435 4391 4444
f 4418 4419 4445
f 4418 4445 4446
f 4447 4446 4445
f 4448 4449 4450
f 4449 4419 4451
f 4419 4410 4451
f 4450 4452 4448
f 4450 4453 4452
f 4432 4451 4410
f 4410 4403 4454
f 4454 4432 4410
f 4455 4456 4457
f 4457 4458 4455
f 4457 4459 4458
f 4460 4456 4451
f 4461 4436 4438
f 4438 4462 4461
f 4436 4463 4434
f 4463 4432 4434
f 4461 4462 4464
f 4463 4436 4465
f 4461 4464 4465
f 4436 4461 4465
f 4454 4403 4402
f 4454 4402 4432
f 4451 4432 4463
f 4463 4460 4451
f 4456 4460 4466
f 4457 4456 4466
f 4407 4404 4405
f 4467 4468 4469
f 4467 4470 4468
f 4471 4470 4467
f 4469 4472 4467
f 4469 4473 4472
f 4474 4473 4469
f 4372 4467 4373
f 4472 4374 4373
f 4373 4467 4472
f 4388 4393 4475
f 4467 4475 4471
f 4475 4393 4471
f 4372 4379 4475
f 4372 4475 4467
f 4379 4388 4475
f 4476 4477 4478
f 4479 4476 4478
f 4478 4480 4479
f 4481 4482 4483
f 4481 4483 4484
f 4484 4483 4485
f 4482 4476 4486
f 4482 4486 4483
f 4483 4486 4485
f 4487 4482 4481
f 4482 4487 4476
f 4488 4489 4486
f 4486 4476 4488
f 4479 4480 4488
f 4488 4476 4479
f 4480 4489 4488
f 4477 4490 4491
f 4477 4491 4492
f 4492 4491 4493
f 4477 4476 4490
f 4478 4477 4492
f 4494 4493 4491
f 4495 4481 4484
f 4495 4484 4496
f 4496 4484 4497
f 4496 4497 4498
f 4499 4481 4495
f 4481 4499 4487
f 4496 4498 4374
f 4374 4495 4496
f 4484 4500 4497
f 4473 4501 4487
f 4473 4474 4501
f 4487 4502 4490
f 4487 4501 4502
f 4491 4490 4502
f 4502 4494 4491
f 4495 4472 4473
f 4499 4495 4473
f 4473 4487 4499
f 4495 4374 4472
f 4476 4487 4490
f 4474 4469 4468
f 4503 4468 4504
f 4503 4504 4505
f 4506 4503 4505
f 4507 4506 4508
f 4507 4501 4503
f 4507 4502 4501
f 4503 4474 4468
f 4503 4501 4474
f 4506 4507 4503
f 4509 4510 4494
f 4502 4507 4509
f 4509 4494 4502
f 4509 4507 4508
f 4508 4510 4509
f 4511 4512 4513
f 4505 4513 4512
f 4504 4513 4505
f 4504 4470 4514
f 4504 4468 4470
f 4504 4514 4513
f 4471 4514 4470
f 4511 4514 4515
f 4511 4513 4514
f 4515 4514 4516
f 4517 4514 4471
f 4517 4471 4393
f 4393 4392 4517
f 4514 4517 4518
f 4517 4400 4519
f 4517 4519 4518
f 4519 4400 4520
f 4520 4400 4401
f 4392 4389 4400
f 4400 4517 4392
f 4518 4516 4514
f 4518 4521 4516
f 4521 4519 4520
f 4518 4519 4521
f 4520 4522 4523
f 4520 4401 4522
f 4521 4520 4523
f 4521 4524 4516
f 4525 4524 4521
f 4512 4526 4527
f 4512 4511 4526
f 4512 4527 4528
f 4512 4528 4505
f 4506 4505 4528
f 4506 4528 4529
f 4530 4508 4506
f 4506 4529 4530
f 4531 4529 4528
f 4532 4533 4530
f 4530 4529 4532
f 4530 4533 4508
f 4534 4535 4532
f 4535 4536 4532
f 4535 4537 4536
f 4534 4532 4529
f 4532 4536 4538
f 4539 4540 4365
f 4535 4534 4540
f 4539 4537 4535
f 4535 4540 4539
f 4532 4538 4533
f 4538 4541 4533
f 4542 4531 4543
f 4542 4543 4544
f 4531 4527 4543
f 4527 4531 4528
f 4545 4542 4544
f 4542 4362 4546
f 4542 4545 4362
f 4545 4364 4362
f 4546 4547 4534
f 4546 4362 4547
f 4362 4361 4547
f 4531 4542 4546
f 4546 4534 4531
f 4365 4540 4547
f 4547 4361 4365
f 4540 4534 4547
f 4534 4529 4531
f 4548 4549 4543
f 4548 4543 4527
f 4549 4550 4544
f 4549 4544 4543
f 4526 4548 4527
f 4548 4526 4511
f 4551 4368 4364
f 4550 4549 4552
f 4551 4364 4545
f 4550 4551 4544
f 4551 4545 4544
f 4371 4368 4553
f 4344 4337 4371
f 4344 4371 4553
f 4554 4553 4551
f 4550 4552 4554
f 4554 4551 4550
f 4553 4368 4551
f 4554 4555 4553
f 4553 4555 4344
f 4344 4555 4345
f 4556 4555 4557
f 4556 4557 3258
f 4555 4554 4557
f 4554 4552 4558
f 4559 4558 4552
f 4560 4561 3261
f 3261 4557 4560
f 4561 4562 3261
f 4558 4559 4560
f 4560 4557 4558
f 3261 4562 3260
f 4562 3256 3260
f 4558 4557 4554
f 4342 4556 3258
f 3258 3241 4342
f 4552 4549 4559
f 4549 4548 4559
f 4563 4511 4515
f 4511 4563 4548
f 4516 4563 4515
f 4564 4565 4559
f 4564 4566 4565
f 4564 4559 4563
f 4567 4568 4569
f 4569 4566 4567
f 4566 4569 4561
f 4565 4566 4560
f 4560 4559 4565
f 4560 4566 4561
f 4561 4570 4562
f 4562 4570 3256
f 4561 4569 4570
f 4563 4571 4564
f 4571 4567 4564
f 4571 4572 4567
f 4564 4567 4566
f 4571 4573 4572
f 4574 4572 4573
f 4574 4573 4575
f 4516 4524 4573
f 4571 4563 4516
f 4516 4573 4571
f 4573 4576 4577
f 4573 4524 4576
f 4563 4559 4548
f 4578 4579 4580
f 4579 4578 4492
f 4581 4578 4582
f 4581 4478 4578
f 4480 4478 4581
f 4492 4578 4478
f 4583 4584 4585
f 4583 4586 4584
f 4586 4587 4584
f 4585 4588 4589
f 4585 4584 4588
f 4584 4587 4588
f 4583 4585 4589
f 4589 4590 4591
f 4589 4591 4592
f 4583 4589 4592
f 4593 4594 4595
f 4594 4596 4595
f 4593 4597 4594
f 4595 4598 4599
f 4590 4589 4599
f 4599 4598 4590
f 4595 4596 4598
f 4598 4600 4591
f 4598 4596 4601
f 4598 4601 4600
f 4602 4603 4604
f 4603 4588 4604
f 4603 4599 4588
f 4599 4589 4588
f 4603 4595 4599
f 4605 4597 4593
f 4603 4593 4595
f 4606 4593 4603
f 4607 4605 4606
f 4605 4593 4606
f 4583 4608 4609
f 4586 4583 4609
f 4586 4609 4610
f 4610 4611 4586
f 4612 4613 4610
f 4610 4614 4612
f 4609 4608 4614
f 4614 4610 4609
f 4615 4592 4616
f 4615 4616 4617
f 4583 4592 4615
f 4618 4615 4617
f 4617 4489 4618
f 4591 4600 4616
f 4616 4592 4591
f 4619 4620 4608
f 4619 4582 4620
f 4619 4608 4583
f 4582 4619 4581
f 4608 4620 4621
f 4614 4608 4621
f 4612 4614 4621
f 4615 4581 4619
f 4583 4615 4619
f 4581 4615 4480
f 4618 4489 4480
f 4480 4615 4618
f 4622 4623 4624
f 4580 4623 4622
f 4622 4578 4580
f 4578 4622 4582
f 4625 4624 4626
f 4625 4626 4621
f 4624 4627 4626
f 4625 4582 4622
f 4625 4620 4582
f 4625 4622 4624
f 4621 4620 4625
f 4628 4629 4624
f 4624 4623 4628
f 4623 4579 4630
f 4623 4580 4579
f 4631 4629 4628
f 4631 4630 4632
f 4630 4631 4628
f 4631 4632 4541
f 4493 4494 4510
f 4633 4632 4493
f 4493 4510 4633
f 4633 4510 4634
f 4634 4632 4633
f 4510 4508 4634
f 4630 4628 4623
f 4630 4493 4632
f 4630 4579 4493
f 4579 4492 4493
f 4634 4508 4533
f 4634 4533 4541
f 4541 4632 4634
f 4624 4629 4627
f 4635 4636 4627
f 4635 4637 4636
f 4637 3815 4636
f 4635 4627 4629
f 4638 4639 4640
f 4639 3756 4640
f 3742 4640 3756
f 3756 3743 3742
f 4627 4639 4638
f 3756 4639 3762
f 3762 3753 3756
f 4636 3814 4639
f 4639 4627 4636
f 3762 4639 3814
f 3815 3814 4636
f 3734 4641 4640
f 4640 3742 3734
f 4641 4638 4640
f 4641 4642 4643
f 4642 4641 3734
f 4641 4643 4644
f 4644 4638 4641
f 4644 4643 4613
f 4627 4638 4626
f 4612 4644 4613
f 4626 4638 4644
f 4612 4621 4626
f 4626 4644 4612
f 4645 4637 4635
f 4646 4637 4645
f 4637 4646 3811
f 4637 3811 3813
f 4646 4647 4648
f 4646 4648 3811
f 3811 4648 3810
f 4637 3813 3815
f 3682 3672 3810
f 3810 4648 3682
f 4645 4631 4646
f 4645 4629 4631
f 4541 4646 4631
f 4649 4650 4647
f 4649 4651 4650
f 4651 3681 4650
f 4651 4652 3681
f 3677 4652 4651
f 4651 4649 4653
f 4650 3681 4648
f 4648 4647 4650
f 3682 4648 3681
f 4649 4647 4654
f 4654 4536 4537
f 4647 4646 4655
f 4647 4655 4654
f 4654 4655 4536
f 4536 4655 4538
f 4654 4537 4656
f 4653 4649 4654
f 4654 4656 4653
f 4539 4365 4656
f 4656 4537 4539
f 4655 4646 4541
f 4541 4538 4655
f 4657 4651 4653
f 4657 4351 3677
f 3677 4651 4657
f 4367 4351 4656
f 4656 4365 4367
f 4653 4656 4657
f 4656 4351 4657
f 4658 4659 4660
f 4658 4660 4661
f 4662 3894 4663
f 4663 4658 4662
f 4663 3894 3893
f 4664 4604 4665
f 4604 4587 4665
f 4604 4588 4587
f 4665 4587 4659
f 4587 4666 4659
f 4658 4664 4665
f 4658 4665 4659
f 4664 4602 4604
f 4659 4666 4611
f 4662 4658 4661
f 4662 4661 3900
f 3900 3894 4662
f 3901 3900 4661
f 4664 4658 4663
f 4664 4663 4667
f 4667 4663 4668
f 4667 4668 4669
f 4602 4664 4667
f 4663 3893 4668
f 4670 3732 3731
f 3732 4671 3734
f 4670 4672 4671
f 4670 4671 3732
f 4670 3731 4673
f 4673 3731 3735
f 4674 4672 3907
f 4674 3907 3906
f 3901 4674 3906
f 4672 4674 4660
f 4675 4672 4660
f 4659 4611 4675
f 4675 4660 4659
f 4660 4674 3901
f 4017 4676 3735
f 3735 3736 4017
f 4676 4673 3735
f 4670 4673 3907
f 3907 4672 4670
f 4673 4676 3907
f 3905 3907 4676
f 4676 3908 3905
f 4677 4643 4642
f 4613 4643 4678
f 4677 4672 4678
f 4678 4643 4677
f 4642 4671 4677
f 4671 4672 4677
f 4642 3734 4671
f 4675 4610 4678
f 4678 4672 4675
f 4678 4610 4613
f 4611 4610 4675
f 4679 4680 4681
f 4679 4681 4682
f 4683 4679 4682
f 4682 4684 4683
f 4685 4681 4686
f 4686 4687 4685
f 4681 4680 4686
f 4684 4688 4683
f 4683 4688 4689
f 4689 4679 4683
f 4690 4679 4689
f 4689 4691 4690
f 4692 4679 4690
f 4693 4694 4692
f 4692 4690 4693
f 4695 4679 4692
f 4695 4692 4696
f 4696 4692 4697
f 4698 4697 4699
f 4697 4698 4696
f 4697 4692 4694
f 4700 4698 4701
f 4702 4703 4700
f 4700 4701 4702
f 4703 4695 4700
f 4702 4462 4703
f 4696 4698 4700
f 4700 4695 4696
f 4680 4695 4704
f 4680 4679 4695
f 4686 4704 4439
f 4439 4687 4686
f 4686 4680 4704
f 4441 4687 4439
f 4703 4462 4705
f 4704 4695 4703
f 4705 4439 4704
f 4704 4703 4705
f 4705 4462 4438
f 4438 4439 4705
f 4706 4707 4708
f 4707 4709 4710
f 4707 4710 4708
f 4711 4500 4710
f 4710 4709 4711
f 4712 4681 4713
f 4712 4682 4681
f 4685 4713 4681
f 4375 4374 4714
f 4715 4376 4375
f 4714 4716 4715
f 4715 4375 4714
f 4712 4717 4718
f 4718 4717 4719
f 4717 4706 4719
f 4719 4706 4720
f 4717 4712 4721
f 4721 4706 4717
f 4706 4721 4707
f 4682 4712 4718
f 4718 4684 4682
f 4716 4711 4709
f 4716 4498 4711
f 4498 4497 4711
f 4722 4716 4709
f 4709 4707 4722
f 4711 4497 4500
f 4714 4374 4498
f 4498 4716 4714
f 4716 4722 4715
f 4715 4723 4390
f 4390 4376 4715
f 4724 4723 4715
f 4715 4722 4724
f 4713 4724 4725
f 4725 4724 4722
f 4712 4713 4725
f 4725 4721 4712
f 4725 4722 4721
f 4722 4707 4721
f 4724 4685 4687
f 4687 4723 4724
f 4724 4713 4685
f 4723 4687 4444
f 4390 4723 4391
f 4726 4727 4708
f 4726 4708 4710
f 4726 4710 4500
f 4727 4728 4729
f 4726 4728 4727
f 4728 4726 4730
f 4730 4731 4728
f 4726 4500 4732
f 4500 4485 4732
f 4500 4484 4485
f 4732 4733 4730
f 4732 4485 4733
f 4485 4486 4733
f 4732 4730 4726
f 4486 4489 4733
f 4734 4730 4735
f 4734 4735 4616
f 4616 4735 4617
f 4736 4734 4600
f 4600 4601 4736
f 4734 4616 4600
f 4733 4489 4617
f 4735 4730 4733
f 4733 4617 4735
f 4734 4736 4731
f 4736 4737 4731
f 4736 4738 4737
f 4730 4734 4731
f 4601 4738 4736
f 4739 4740 4741
f 4742 4741 4743
f 4742 4743 4691
f 4743 4741 4740
f 4744 4739 4741
f 4744 4745 4739
f 4688 4745 4744
f 4744 4742 4689
f 4741 4742 4744
f 4744 4689 4688
f 4689 4742 4691
f 4746 4747 4748
f 4746 4748 4749
f 4749 4748 4202
f 4746 4750 4747
f 4749 4202 4751
f 4751 4202 4242
f 4242 4202 4244
f 4244 4202 4752
f 4753 4202 4748
f 4747 4754 4755
f 4747 4755 4756
f 4754 4757 4740
f 4754 4740 4755
f 4754 4747 4750
f 4750 4757 4754
f 4747 4756 4758
f 4740 4757 4743
f 4759 4757 4760
f 4759 4760 4761
f 4761 4760 4762
f 4757 4746 4763
f 4757 4763 4760
f 4760 4763 4762
f 4762 4763 4764
f 4750 4746 4757
f 4693 4759 4761
f 4761 4694 4693
f 4763 4751 4765
f 4765 4764 4763
f 4765 4751 4242
f 4749 4751 4763
f 4763 4746 4749
f 4202 4753 4203
f 4203 4753 4188
f 4748 4747 4766
f 4766 4753 4748
f 4188 4187 4203
f 4766 4188 4753
f 4766 4192 4188
f 4758 4192 4766
f 4766 4747 4758
f 4759 4743 4757
f 4759 4691 4743
f 4691 4759 4693
f 4693 4690 4691
f 4767 4768 4769
f 4769 4770 4767
f 4739 4768 4767
f 4739 4767 4740
f 4769 4771 4770
f 4770 4771 4772
f 4772 4771 4773
f 4770 4755 4774
f 4770 4756 4755
f 4774 4740 4767
f 4774 4755 4740
f 4774 4767 4770
f 4775 4758 4756
f 4756 4770 4775
f 4776 4777 4172
f 4776 4172 4778
f 4778 4172 4779
f 4779 4776 4778
f 4772 4776 4780
f 4776 4779 4780
f 4178 4779 4172
f 4781 4173 4172
f 4777 4776 4781
f 4781 4172 4777
f 4770 4772 4780
f 4775 4782 4758
f 4782 4192 4758
f 4192 4782 4191
f 4779 4178 4782
f 4780 4779 4782
f 4178 4194 4783
f 4178 4175 4194
f 4178 4783 4782
f 4773 4130 4784
f 4784 4772 4773
f 4130 4132 4784
f 4784 4776 4772
f 4776 4784 4781
f 4173 4781 4134
f 4134 4133 4173
f 4768 4785 4786
f 4739 4785 4768
f 4768 4787 4769
f 4768 4786 4787
f 4788 4789 4790
f 4789 4788 4791
f 4789 4791 4786
f 4788 4792 4793
f 4788 4793 4791
f 4792 4794 4795
f 4792 4795 4793
f 4795 4794 4737
f 4796 4719 4720
f 4719 4797 4798
f 4719 4798 4718
f 4790 4719 4796
f 4790 4797 4719
f 4798 4684 4718
f 4796 4799 4792
f 4796 4729 4799
f 4729 4728 4799
f 4792 4799 4794
f 4799 4728 4794
f 4728 4731 4794
f 4796 4788 4790
f 4788 4796 4792
f 4720 4706 4729
f 4729 4796 4720
f 4794 4731 4737
f 4785 4789 4786
f 4800 4688 4798
f 4798 4797 4800
f 4688 4684 4798
f 4785 4745 4797
f 4785 4739 4745
f 4800 4797 4745
f 4745 4688 4800
f 4797 4789 4785
f 4797 4790 4789
f 4801 4802 4803
f 4802 4804 4803
f 4804 4805 4803
f 4806 4803 4805
f 4806 4807 4808
f 4806 4808 4801
f 4806 4801 4803
f 4809 4168 4170
f 4807 4810 4811
f 4807 4811 4812
f 4812 4811 4813
f 4810 4814 4811
f 4807 4806 4810
f 4806 4805 4810
f 4805 4814 4810
f 4815 4812 4813
f 4809 4170 4815
f 4815 4813 4816
f 4809 4815 4816
f 4817 4813 4818
f 4819 4820 4817
f 4818 4821 4819
f 4819 4817 4818
f 4811 4814 4821
f 4813 4811 4818
f 4818 4811 4821
f 4822 4813 4817
f 4771 4808 4823
f 4823 4773 4771
f 4823 4130 4773
f 4769 4787 4801
f 4801 4787 4786
f 4786 4791 4802
f 4802 4793 4824
f 4802 4791 4793
f 4824 4795 4825
f 4824 4793 4795
f 4801 4786 4802
f 4804 4802 4824
f 4804 4824 4825
f 4769 4808 4771
f 4801 4808 4769
f 4814 4826 4827
f 4826 4828 4827
f 4814 4805 4826
f 4826 4805 4804
f 4826 4804 4828
f 4821 4829 4830
f 4829 4596 4830
f 4827 4829 4821
f 4821 4814 4827
f 4830 4594 4819
f 4819 4821 4830
f 4594 4820 4819
f 4830 4596 4594
f 4829 4831 4601
f 4601 4596 4829
f 4825 4832 4828
f 4832 4737 4738
f 4804 4825 4828
f 4795 4737 4832
f 4832 4825 4795
f 4832 4738 4831
f 4827 4828 4832
f 4832 4831 4827
f 4601 4831 4738
f 4833 4834 4835
f 4833 3888 4834
f 3888 3887 4834
f 4836 3889 3888
f 3888 4833 4836
f 4837 4838 4833
f 4837 4839 4838
f 4839 4669 4838
f 4669 4840 4838
f 4841 4837 4833
f 4669 4842 4667
f 4842 4669 4839
f 4838 4840 4843
f 4843 4833 4838
f 4840 3893 4843
f 4843 3893 3896
f 4836 4833 4843
f 4843 3896 4836
f 3896 3889 4836
f 4844 4845 4846
f 4844 4846 4847
f 4847 4846 4154
f 4847 4154 4157
f 4845 4835 4848
f 4845 4848 4846
f 4846 4848 4154
f 4154 4848 4153
f 4841 4835 4845
f 4164 4168 4847
f 4168 4844 4847
f 4847 4157 4164
f 4849 4162 4848
f 4162 4153 4848
f 4849 3939 4162
f 4850 4849 4848
f 4848 4835 4850
f 4833 4835 4841
f 3887 3883 3930
f 4834 3887 4851
f 3887 3930 4851
f 4851 3930 3938
f 4834 4851 4849
f 4850 4835 4834
f 4834 4849 4850
f 3938 3939 4849
f 4849 4851 3938
f 4837 4845 4852
f 4837 4852 4853
f 4853 4852 4816
f 4845 4844 4852
f 4841 4845 4837
f 4853 4816 4854
f 4855 4837 4853
f 4855 4853 4854
f 4854 4817 4856
f 4817 4820 4856
f 4822 4817 4854
f 4854 4816 4822
f 4852 4844 4168
f 4816 4852 4809
f 4809 4852 4168
f 4839 4837 4855
f 4855 4842 4839
f 4667 4842 4602
f 4854 4856 4842
f 4855 4854 4842
f 4607 4856 4605
f 4856 4820 4605
f 4842 4856 4607
f 4857 4699 4858
f 4699 4701 4698
f 4702 4701 4859
f 4860 4462 4702
f 4702 4859 4860
f 4699 4857 4859
f 4859 4701 4699
f 4857 4861 4862
f 4857 4862 4859
f 4862 4860 4859
f 4863 4464 4860
f 4464 4462 4860
f 4464 4863 4864
f 4860 4862 4863
f 4858 4865 4866
f 4867 4868 4869
f 4867 4870 4868
f 4869 4871 4865
f 4869 4868 4871
f 4868 4872 4871
f 4873 4870 4874
f 4870 4867 4874
f 4872 4875 4871
f 4876 4877 4878
f 4876 4878 4879
f 4879 4878 4762
f 4879 4762 4764
f 4877 4880 4881
f 4877 4881 4878
f 4878 4881 4762
f 4762 4881 4761
f 4765 4882 4879
f 4879 4764 4765
f 4883 4876 4879
f 4879 4882 4883
f 4765 4242 4882
f 4761 4884 4694
f 4884 4761 4881
f 4885 4886 4887
f 4885 4888 4886
f 4888 4889 4886
f 4889 4890 4886
f 4887 4874 4867
f 4887 4886 4874
f 4886 4891 4874
f 4886 4890 4891
f 4892 4893 4887
f 4893 4885 4887
f 4892 4887 4867
f 4894 4895 4888
f 4888 4885 4894
f 4895 4889 4888
f 4894 4274 4895
f 4891 4873 4874
f 4880 4858 4884
f 4884 4858 4699
f 4884 4699 4697
f 4858 4880 4865
f 4881 4880 4884
f 4694 4884 4697
f 4876 4896 4893
f 4876 4883 4896
f 4883 4897 4896
f 4898 4235 4897
f 4893 4896 4885
f 4896 4897 4885
f 4877 4876 4893
f 4893 4892 4877
f 4241 4898 4882
f 4882 4242 4241
f 4882 4898 4883
f 4241 4235 4898
f 4899 4897 4234
f 4234 4274 4899
f 4897 4235 4234
f 4899 4894 4885
f 4885 4897 4899
f 4899 4274 4894
f 4880 4877 4892
f 4869 4865 4880
f 4869 4880 4892
f 4869 4892 4867
f 4857 4866 4861
f 4871 4875 4866
f 4866 4865 4871
f 4875 4459 4900
f 4866 4875 4900
f 4457 4466 4900
f 4900 4459 4457
f 4901 4902 4903
f 4901 4904 4902
f 4903 4905 4906
f 4903 4902 4905
f 4307 4906 4905
f 4308 4906 4309
f 4309 4906 4307
f 4307 4306 4309
f 4907 4908 4909
f 4909 4901 4907
f 4904 4901 4909
f 4907 4910 4911
f 4907 4901 4912
f 4912 4910 4907
f 4907 4911 4908
f 4906 4913 4903
f 4906 4914 4913
f 4914 4915 4913
f 4914 4916 4915
f 4903 4917 4901
f 4903 4913 4917
f 4913 4915 4917
f 4915 4918 4917
f 4308 4311 4914
f 4914 4906 4308
f 4311 4916 4914
f 4917 4918 4919
f 4912 4901 4917
f 4917 4919 4912
f 4920 4921 4922
f 4920 4923 4921
f 4924 4921 4925
f 4924 4922 4921
f 4923 4920 4909
f 4909 4908 4923
f 4926 4927 4928
f 4928 4927 4929
f 4928 4929 4930
f 4927 4922 4931
f 4927 4931 4929
f 4927 4926 4920
f 4920 4922 4927
f 4928 4930 4932
f 4932 4926 4928
f 4924 4931 4922
f 4926 4933 4934
f 4934 4920 4926
f 4909 4920 4934
f 4926 4932 4935
f 4933 4926 4935
f 4933 4935 4936
f 4937 4938 4939
f 4937 4939 4936
f 4937 4936 4940
f 4941 4938 4937
f 4941 4937 4940
f 4942 4943 4944
f 4940 4936 4942
f 4940 4942 4944
f 4935 4932 4942
f 4942 4936 4935
f 4932 4945 4942
f 4943 4942 4945
f 4936 4946 4933
f 4947 4948 4902
f 4947 4902 4904
f 4948 4949 4905
f 4948 4905 4902
f 4950 4948 4947
f 4904 4909 4947
f 4951 4307 4905
f 4905 4949 4951
f 4946 4952 4934
f 4946 4934 4933
f 4952 4947 4934
f 4950 4947 4952
f 4947 4909 4934
f 4951 4953 4313
f 4313 4307 4951
f 4946 4954 4952
f 4946 4939 4954
f 4939 4955 4954
f 4939 4956 4955
f 4952 4957 4949
f 4952 4954 4957
f 4954 4958 4957
f 4954 4955 4958
f 4950 4952 4949
f 4939 4946 4936
f 4957 4958 4959
f 4960 4959 4961
f 4959 4958 4961
f 4962 4963 4964
f 4965 4963 4966
f 4963 4962 4966
f 4964 4967 4962
f 4965 4966 4968
f 4969 4963 4959
f 4969 4959 4960
f 4957 4959 4965
f 4965 4949 4957
f 4959 4963 4965
f 4970 4969 4971
f 4969 4960 4971
f 4963 4969 4970
f 4949 4948 4950
f 4951 4949 4968
f 4968 4953 4951
f 4972 4325 4953
f 4953 4968 4972
f 4325 4972 4973
f 4974 4968 4966
f 4962 4975 4974
f 4974 4966 4962
f 4968 4949 4965
f 4975 4976 4977
f 4974 4975 4977
f 4978 4943 4979
f 4979 4980 4978
f 4979 4943 4945
f 4978 4980 4981
f 4981 4982 4978
f 4944 4943 4983
f 4943 4978 4983
f 4944 4983 4984
f 4984 4940 4944
f 4985 4978 4982
f 4986 4985 4987
f 4985 4982 4987
f 4986 4988 4985
f 4979 4989 4980
f 4990 4991 4992
f 4993 4990 4994
f 4995 4990 4992
f 4981 4980 4996
f 4995 4997 4998
f 4999 4997 4995
f 4995 4998 5000
f 4994 4990 4995
f 4995 5000 4994
f 5001 5000 5002
f 5002 5003 5001
f 5000 4998 5002
f 5001 5004 4994
f 4994 5000 5001
f 5004 5005 5006
f 5005 5004 4982
f 4996 5005 4981
f 5005 4982 4981
f 4999 4995 4992
f 4999 5007 5008
f 5008 5009 4999
f 4999 4992 5007
f 4992 5010 5007
f 5010 5011 5007
f 5009 5012 4999
f 5013 5007 5011
f 5007 5013 5008
f 5013 5011 5014
f 5015 5013 5014
f 5008 5013 5015
f 5016 4996 4980
f 5017 4991 4990
f 5018 4991 5017
f 4993 5017 4990
f 5019 5020 5021
f 5021 5022 5019
f 5023 5021 5020
f 5024 4992 4991
f 5018 5024 4991
f 5024 5010 4992
f 5024 5025 5026
f 5024 5026 5027
f 5025 5021 5023
f 5025 5023 5026
f 5026 5023 5028
f 5018 5025 5024
f 5025 5018 5029
f 5025 5029 5021
f 5024 5027 5010
f 5030 5017 4993
f 5030 5016 5022
f 5022 5031 5030
f 5031 5017 5030
f 5031 5022 5021
f 5031 5021 5029
f 5017 5031 5018
f 5031 5029 5018
f 4996 5016 5030
f 5032 4989 5033
f 5034 5035 5036
f 5037 5032 5033
f 5037 5033 5034
f 5034 5038 5037
f 5034 5036 5038
f 5039 5036 5035
f 5040 5041 5039
f 5039 5035 5040
f 5032 5042 5022
f 5032 5022 5016
f 5042 5019 5022
f 5043 5019 5042
f 5043 5020 5019
f 5032 5016 4980
f 4989 5032 4980
f 5020 5044 5045
f 5045 5046 5047
f 5044 5048 5045
f 5045 5048 5046
f 5020 5043 5044
f 5045 5047 5023
f 5045 5023 5020
f 5044 5049 5048
f 5050 5051 5049
f 5049 5044 5050
f 5049 5052 5048
f 5053 5054 5038
f 5036 5053 5038
f 5054 5037 5038
f 5041 5055 5039
f 5056 5057 5055
f 5055 5041 5056
f 5058 5059 5057
f 5058 5057 5056
f 5044 5060 5050
f 5060 5036 5050
f 5053 5060 5044
f 5053 5044 5054
f 5044 5043 5054
f 5053 5036 5060
f 5061 5051 5050
f 5051 5061 5062
f 5062 5063 5051
f 5055 5057 5061
f 5055 5061 5039
f 5050 5036 5039
f 5039 5061 5050
f 5057 5059 5064
f 5057 5064 5061
f 5054 5043 5042
f 5032 5037 5042
f 5037 5054 5042
f 4989 5065 5033
f 5065 5034 5033
f 4989 5066 5065
f 4989 4930 5066
f 4930 4929 5066
f 5065 5066 4931
f 5066 4929 4931
f 5067 5065 4931
f 4979 4945 4930
f 4930 4989 4979
f 4945 4932 4930
f 5035 5067 5040
f 5040 5067 5068
f 5067 5035 5034
f 5034 5065 5067
f 5068 5069 5070
f 5068 5070 5040
f 5071 5072 5070
f 5070 5069 5071
f 5068 4931 4924
f 5067 4931 5068
f 5041 5073 5074
f 5072 5073 5070
f 5040 5070 5041
f 5070 5073 5041
f 5008 5075 5009
f 5075 5076 5077
f 5075 5078 5076
f 5008 5015 5078
f 5078 5075 5008
f 5077 5079 5075
f 5077 5080 5079
f 5075 5081 5009
f 5081 5082 5009
f 5079 5083 5081
f 5081 5075 5079
f 5084 5085 5086
f 5084 5086 5087
f 5087 5086 5088
f 5087 5088 5089
f 5086 5090 5091
f 5086 5091 5088
f 5087 5089 5092
f 5080 5077 5091
f 5091 5090 5080
f 5087 5093 5094
f 5093 5087 5092
f 5090 5083 5079
f 5090 5079 5080
f 5085 5083 5090
f 5090 5086 5085
f 5095 5077 5076
f 5096 5097 5098
f 5097 5095 5076
f 5097 5076 5098
f 5099 5089 5100
f 5100 5091 5095
f 5097 5099 5100
f 5097 5100 5095
f 5077 5095 5091
f 5101 5096 5102
f 5101 5102 5103
f 5096 5104 5102
f 5105 5106 5089
f 5089 5099 5105
f 5106 5092 5089
f 5107 5108 5109
f 5110 5107 5105
f 5105 5099 5110
f 5109 5106 5105
f 5105 5107 5109
f 5097 5096 5101
f 5097 5101 5111
f 5111 5101 5112
f 5113 5112 5114
f 5103 5112 5101
f 5103 5115 5114
f 5103 5114 5112
f 5099 5097 5111
f 5099 5111 5110
f 5110 5111 5116
f 5116 5112 5113
f 5116 5113 5117
f 5110 5116 5107
f 5117 5108 5107
f 5107 5116 5117
f 5111 5112 5116
f 5118 5119 5098
f 5118 5098 5076
f 5119 5120 5121
f 5119 5121 5098
f 5121 5120 5104
f 5122 5119 5123
f 5119 5124 5123
f 5124 5125 5126
f 5118 5124 5119
f 5118 5125 5124
f 5122 5123 5127
f 5126 5125 5015
f 5118 5078 5125
f 5118 5076 5078
f 5015 5125 5078
f 5128 5122 5127
f 5122 5129 5120
f 5129 5130 5120
f 5122 5120 5119
f 5129 5122 5128
f 5120 5130 5104
f 5131 5132 5133
f 5132 5134 5133
f 5131 5133 5135
f 5123 5124 5136
f 5136 5126 5137
f 5136 5124 5126
f 5123 5135 5138
f 5123 5136 5135
f 5127 5123 5138
f 5014 5137 5126
f 5126 5015 5014
f 5014 5011 5139
f 5140 5052 5141
f 5141 5142 5140
f 5143 5142 5141
f 5141 5144 5143
f 5145 5146 5147
f 5145 5143 5146
f 5147 5127 5138
f 5147 5146 5127
f 5148 5149 5028
f 5028 5149 5026
f 5149 5139 5027
f 5149 5027 5026
f 5134 5149 5148
f 5149 5134 5132
f 5132 5139 5149
f 5047 5148 5028
f 5028 5023 5047
f 5011 5010 5027
f 5027 5139 5011
f 5142 5046 5140
f 5140 5046 5048
f 5142 5148 5047
f 5142 5047 5046
f 5140 5048 5052
f 5014 5139 5137
f 5132 5131 5139
f 5131 5137 5139
f 5137 5131 5136
f 5131 5135 5136
f 5145 5142 5143
f 5147 5138 5135
f 5150 5145 5147
f 5150 5147 5133
f 5147 5135 5133
f 5151 5145 5150
f 5151 5150 5134
f 5150 5133 5134
f 5151 5142 5145
f 5142 5151 5148
f 5151 5134 5148
f 5152 5153 5154
f 5152 5155 5153
f 5154 5153 5156
f 5153 5155 5157
f 5155 5158 5157
f 5159 5154 5156
f 5158 5160 5161
f 5162 5160 5155
f 5162 5155 5152
f 5160 5158 5155
f 5157 5163 5153
f 5156 5153 5164
f 5153 5163 5164
f 5165 5156 5166
f 5166 5156 5164
f 5161 5160 5167
f 5168 5161 5167
f 5108 5160 5162
f 5169 5170 5160
f 5108 5169 5160
f 5171 5092 5106
f 5171 5106 5162
f 5162 5152 5171
f 5108 5162 5109
f 5162 5106 5109
f 5172 5156 5165
f 5172 5165 5173
f 5159 5156 5172
f 5172 5173 5174
f 5152 5154 5094
f 5152 5094 5175
f 5171 5152 5175
f 5175 5092 5171
f 5172 5176 5159
f 5172 5177 5176
f 5159 5094 5154
f 5159 5176 5094
f 5174 5177 5172
f 5178 5179 5180
f 5178 5180 5181
f 5179 5182 5183
f 5179 5183 5180
f 5183 5182 5081
f 5182 5082 5081
f 5184 5082 5182
f 5184 5012 5082
f 5012 5009 5082
f 5185 4998 4997
f 5186 5003 5002
f 5185 5184 5186
f 5002 4998 5185
f 5185 5186 5002
f 5185 4997 5012
f 5012 5184 5185
f 4997 4999 5012
f 5187 5188 5189
f 5187 5190 5188
f 5189 5188 5184
f 5188 5190 5191
f 5190 5192 5191
f 5193 5187 5189
f 5189 5184 5193
f 5190 5194 5195
f 5195 5192 5190
f 5194 5190 5187
f 5003 5188 5191
f 5186 5184 5188
f 5186 5188 5003
f 5178 5196 5193
f 5178 5197 5196
f 5197 5198 5199
f 5193 5196 5187
f 5179 5178 5193
f 5181 5200 5197
f 5181 5197 5178
f 5197 5200 5198
f 5197 5199 5201
f 5196 5197 5194
f 5194 5187 5196
f 5195 5194 5201
f 5201 5202 5195
f 5194 5197 5201
f 5179 5193 5182
f 5193 5184 5182
f 5203 5180 5204
f 5203 5181 5180
f 5204 5183 5205
f 5204 5180 5183
f 5181 5203 5206
f 5205 5085 5207
f 5205 5083 5085
f 5207 5085 5084
f 5084 5087 5208
f 5209 5207 5084
f 5084 5208 5209
f 5094 5208 5087
f 5183 5081 5083
f 5083 5205 5183
f 5210 5211 5176
f 5210 5176 5177
f 5211 5208 5094
f 5211 5094 5176
f 5212 5210 5177
f 5177 5174 5212
f 5213 5212 5174
f 5212 5213 5214
f 5215 5210 5212
f 5212 5214 5215
f 5216 5214 5213
f 5211 5210 5215
f 5215 5214 5217
f 5218 5214 5219
f 5216 5220 5219
f 5216 5219 5214
f 5203 5221 5217
f 5203 5217 5222
f 5222 5217 5223
f 5221 5215 5217
f 5221 5203 5224
f 5203 5204 5224
f 5225 5221 5224
f 5225 5215 5221
f 5215 5225 5211
f 5225 5224 5211
f 5223 5226 5200
f 5222 5223 5206
f 5206 5203 5222
f 5223 5200 5206
f 5227 5226 5218
f 5226 5214 5218
f 5223 5217 5214
f 5214 5226 5223
f 5224 5204 5207
f 5204 5205 5207
f 5209 5224 5207
f 5211 5224 5209
f 5208 5211 5209
f 5228 5229 5230
f 5230 5213 5228
f 5229 5231 5232
f 5228 5165 5231
f 5228 5173 5165
f 5228 5231 5229
f 5166 5231 5165
f 5173 5228 5174
f 5174 5228 5213
f 5233 5231 5166
f 5231 5233 5232
f 5234 5235 5232
f 5232 5233 5234
f 5233 5236 5237
f 5233 5237 5234
f 5238 5237 5239
f 5239 5237 5236
f 5233 5166 5240
f 5164 5240 5166
f 5240 5241 5236
f 5240 5242 5241
f 5242 5243 5244
f 5233 5240 5236
f 5164 5163 5242
f 5164 5242 5240
f 5163 5243 5242
f 5242 5244 5245
f 5245 5241 5242
f 5246 5236 5241
f 5246 5241 5245
f 5245 5247 5248
f 5247 189 5248
f 5245 5244 5247
f 5245 5248 5246
f 5249 5236 5246
f 208 207 5248
f 5248 189 208
f 5249 5246 5248
f 5249 5248 207
f 5239 5236 5249
f 5239 5249 5238
f 5238 5249 199
f 199 200 5238
f 5250 5251 5252
f 5251 3069 5252
f 3070 3069 5251
f 5252 3069 3073
f 5251 5250 5253
f 5251 5253 3070
f 5253 5250 5235
f 5250 5252 5254
f 5232 5250 5229
f 5235 5250 5232
f 5255 5229 5256
f 5255 5230 5229
f 5256 5229 5250
f 5250 5257 5256
f 5250 5254 5257
f 5256 5257 5255
f 5255 5257 5220
f 5230 5255 5220
f 5216 5213 5230
f 5230 5220 5216
f 5258 5254 5252
f 5252 3075 5258
f 3073 3072 3075
f 3075 5252 3073
f 5259 5260 5261
f 5259 5261 5262
f 5259 5263 5260
f 5264 5265 5266
f 5264 5266 5267
f 5265 5259 5268
f 5265 5268 5266
f 5263 5259 5265
f 5269 5264 5267
f 5268 5259 5262
f 5260 5270 5271
f 5271 5270 5272
f 5272 5270 3074
f 5270 5273 5258
f 5270 5258 3075
f 5270 3075 3074
f 5270 5260 5263
f 5263 5273 5270
f 5272 5274 5271
f 3089 5272 3085
f 5272 3074 3085
f 3089 5274 5272
f 5275 5276 5274
f 5275 5274 3089
f 5271 5274 5277
f 5277 5260 5271
f 5274 5276 5277
f 5277 5276 5278
f 5261 5260 5277
f 5277 5278 5261
f 5258 5273 5254
f 5264 5257 5265
f 5265 5254 5273
f 5265 5257 5254
f 5273 5263 5265
f 5220 5257 5279
f 5257 5264 5279
f 5279 5218 5219
f 5269 5218 5279
f 5269 5279 5264
f 5279 5219 5220
f 5280 5237 5281
f 5280 5234 5237
f 5234 5280 5235
f 5281 5237 5282
f 5283 5284 5282
f 5282 5237 5283
f 5285 5281 5286
f 5286 5287 5285
f 214 216 5288
f 214 5288 215
f 5287 5286 5288
f 216 3065 5287
f 216 5287 5288
f 5286 5281 5282
f 5282 5284 5289
f 5282 5289 5286
f 198 217 5289
f 5289 5284 198
f 5280 5281 5290
f 5280 5290 3059
f 3059 5290 3058
f 3070 5280 3059
f 5285 5287 3064
f 3064 3058 5285
f 3064 5287 3065
f 5290 5281 5285
f 5285 3058 5290
f 3070 5253 5280
f 5235 5280 5253
f 5291 5292 5293
f 5291 5294 5295
f 5291 5295 5292
f 5292 5295 5296
f 5297 5291 5293
f 5298 5299 5296
f 5295 5294 5298
f 5298 5296 5295
f 5294 5300 5301
f 5294 5301 5298
f 5298 5301 5302
f 5302 5301 5303
f 5302 5299 5298
f 5304 5301 5305
f 5301 5300 5305
f 5304 5303 5301
f 5291 5306 5307
f 5291 5307 5308
f 5294 5291 5308
f 5291 5297 5306
f 5309 5310 5311
f 5309 5311 5305
f 5305 5300 5309
f 5300 5308 5312
f 5312 5308 5313
f 5294 5308 5300
f 5309 5300 5312
f 5312 5310 5309
f 5314 5315 5316
f 5315 5317 5316
f 5318 5315 5314
f 5319 5320 5313
f 5318 5314 5319
f 5318 5319 5313
f 5313 5307 5318
f 5313 5308 5307
f 5318 5306 5321
f 5318 5307 5306
f 5306 5297 5322
[truncated: 88,709 more chars]
