# Supplementary material for: Interactively illustrating polymerization using three-level model fusion
Source: BMC Bioinformatics. 2014 Oct 14;15(1):345. doi: 10.1186/1471-2105-15-345 (PMC4287442; doi:10.1186/1471-2105-15-345)
Supplement: Supplementary file 1 — Additional file 1: Prototype unity project. The ZIP file comprises a prototype project with example scenes. Prototype project can be opened by Unity editor. Which can be downloaded from http://unity3d.com/unity/download web page. Detailed description of the examples and prototype usage is available from http://www.ii.uib.no/vis/projects/physioillustration/research/interactive-molecular-illustration.html. (ZIP 6 MB) [file 12859_2014_6668_MOESM1_ESM.zip › UnityProject/Assets/Resources/Meshes/PARP1_ap.obj]

# This file uses centimeters as units for non-parametric coordinates.

mtllib PARP1_BRCT_2cok.mtl
g default
v -18.685205 24.783855 -10.518997
v -18.737494 24.565676 -10.093069
v -18.154354 25.234035 -10.607164
v -17.626183 22.830935 -9.747561
v -17.335758 22.677385 -10.099452
v -16.692104 22.951481 -10.152549
v -16.565983 22.464466 -10.719997
v -17.219366 22.227940 -10.623127
v -16.090868 22.112267 -11.165060
v -16.246206 21.883028 -11.437952
v -17.372868 22.001410 -10.892794
v -16.435337 21.456707 -11.864740
v -17.442171 22.574808 -13.804108
v -18.490660 23.242729 -13.045886
v -17.943546 23.564085 -13.345279
v -17.017426 22.874771 -14.061159
v -17.432573 23.924944 -13.654514
v -16.900175 23.476204 -13.905600
v -16.470673 23.980871 -13.959129
v -16.972670 24.465332 -13.711833
v -15.554461 23.799807 -15.082675
v -15.260677 24.187828 -14.967120
v -16.678888 24.853354 -13.596278
v -15.012739 24.437757 -15.146396
v -14.947707 24.523872 -15.100980
v -16.593321 24.966663 -13.536521
v -16.813707 25.288872 -13.477380
v -16.559391 25.498980 -13.284091
v -16.258692 25.243120 -13.282194
v -14.693390 24.733980 -14.907691
v -14.653238 24.753756 -14.875516
v -16.205860 25.269142 -13.239859
v -15.107596 24.921682 -13.499912
v -14.870399 25.246332 -12.998358
v -15.948835 25.620930 -12.696378
v -14.645700 25.463915 -12.632471
v -14.509275 25.473089 -11.362826
v -15.769330 25.633001 -11.025792
v -15.760876 25.505489 -10.652426
v -16.919586 24.856215 -9.779969
v -17.293949 24.778692 -9.877823
v -18.083586 24.219614 -9.538770
v -16.518143 24.154726 -9.694096
v -17.682142 23.518126 -9.452895
v -16.765734 23.855680 -9.764831
v -15.635508 24.025309 -10.097247
v -15.604373 23.685394 -10.295294
v -14.552509 23.460110 -10.782500
v -14.729627 22.904152 -10.939128
v -15.796296 23.082964 -10.465014
v -15.372058 22.689882 -10.926931
v -14.623781 22.579588 -11.143571
v -15.264946 22.361435 -11.133820
v -14.128392 22.126848 -11.348284
v -14.204554 21.896599 -11.487978
v -15.336073 22.146404 -11.264280
v -14.084685 21.539383 -11.605968
v -14.304333 21.214567 -11.917280
v -15.605979 21.747265 -11.646826
v -15.865479 21.335865 -12.050656
v -14.204534 20.861456 -12.969853
v -15.756324 20.949650 -13.201909
v -14.497249 20.943483 -13.991671
v -14.790708 20.959908 -14.429896
v -16.000261 20.963303 -13.566184
v -15.144561 21.069538 -14.565906
v -15.907124 22.594360 -15.212462
v -16.834314 22.631079 -14.273355
v -15.794079 22.966253 -15.280629
v -15.777908 23.242825 -15.164337
v -16.820871 22.860979 -14.176687
v -16.679350 23.460709 -14.035394
v -13.545409 20.771406 -13.095091
v -13.629980 20.824997 -14.156456
v -13.107464 20.664764 -14.569412
v -13.850539 21.249321 -16.288189
v -14.461052 21.478775 -16.078772
v -13.731223 21.488476 -16.729851
v -13.199251 23.236618 -16.926624
v -13.761088 23.778961 -16.337683
v -13.873052 24.127018 -16.188023
v -12.818648 23.367256 -16.736900
v -13.492448 24.257658 -15.998301
v -13.260295 23.950855 -16.088049
v -12.989680 24.144228 -15.722707
v -13.286781 24.404621 -15.720641
v -11.985970 24.835396 -15.004770
v -12.832067 25.367435 -13.917990
v -14.060355 24.891058 -14.727014
v -14.387668 25.088406 -13.319589
v -12.795318 25.423738 -13.797947
v -14.346869 25.150913 -13.186316
v -14.214556 25.385334 -12.787260
v -12.488526 25.596119 -13.346705
v -13.934061 25.542940 -12.374697
v -11.850861 26.253941 -12.333897
v -11.882402 26.324055 -11.945276
v -13.965603 25.613054 -11.986075
v -11.965551 26.275694 -11.563068
v -12.133106 25.854662 -10.493858
v -14.092944 25.293072 -11.173476
v -12.087145 25.749071 -10.115677
v -12.034192 24.798456 -9.806291
v -14.039991 24.342455 -10.864090
v -12.560669 23.605818 -10.529610
v -12.596199 23.534796 -10.530546
v -14.069252 24.283966 -10.864861
v -14.170428 23.813538 -10.851974
v -14.373311 23.866938 -10.809304
v -14.236333 24.327942 -10.829720
v -15.487933 24.360344 -10.119321
v -12.637927 23.322830 -10.509997
v -14.212156 23.601572 -10.831426
v -12.661817 22.863207 -10.370339
v -12.918030 22.092237 -10.579881
v -14.523273 22.665396 -11.085869
v -14.019482 22.219828 -11.285758
v -12.876845 21.870342 -10.671002
v -13.965292 21.927860 -11.405656
v -13.902845 21.563143 -11.543403
v -11.847717 21.297533 -11.679622
v -12.873717 20.990334 -12.552021
v -11.649379 21.421654 -12.099840
v -11.612208 21.445433 -12.226685
v -12.843107 21.009916 -12.656481
v -12.570899 21.199930 -12.870234
v -12.866130 21.030989 -13.250324
v -13.067483 20.881519 -12.945351
v -12.545197 20.794312 -14.393248
v -12.381135 21.314524 -13.187654
v -12.111555 21.047825 -14.337213
v -11.437083 21.551186 -12.519618
v -11.056258 21.752235 -12.718540
v -11.742590 21.242613 -14.529941
v -9.115866 19.325176 -13.011139
v -11.696826 21.202932 -14.629170
v -9.092390 19.302702 -13.104514
v -9.057828 19.375629 -13.047400
v -11.674310 21.301970 -14.572599
v -10.985784 21.813499 -12.762571
v -10.884054 21.922972 -12.832440
v -11.575748 21.408031 -14.640293
v -10.204035 22.077860 -12.754993
v -9.963380 22.425323 -13.061190
v -11.360574 21.718704 -14.914068
v -9.683352 22.647055 -13.229049
v -9.647246 23.264017 -13.578504
v -11.318096 22.444544 -15.325191
v -10.854667 23.730921 -14.405463
v -11.448774 24.421850 -15.022669
v -11.957136 23.187727 -15.989077
v -12.121831 23.136122 -16.475605
v -11.809459 24.645880 -15.059191
v -12.451599 23.340950 -16.508999
v -12.777336 23.916241 -15.788176
v -9.404522 24.260658 -13.306351
v -10.589186 24.820997 -14.107797
v -9.639129 25.250959 -12.990009
v -10.080325 25.947899 -12.934686
v -10.955931 25.400328 -14.061809
v -10.449631 26.074932 -12.987705
v -9.027185 24.249277 -13.086205
v -9.142633 25.235987 -12.700343
v -8.594847 25.525438 -12.408135
v -9.499088 26.333620 -9.489878
v -10.153955 26.139875 -9.436502
v -9.214990 26.026432 -9.186086
v -9.231319 25.102167 -8.977255
v -10.175442 24.923735 -9.161725
v -9.834141 23.778383 -8.890328
v -9.853440 23.772961 -8.888891
v -10.196108 24.917929 -9.160186
v -10.240487 23.396666 -8.560068
v -10.398283 23.402922 -8.551649
v -10.385937 24.925453 -9.150058
v -10.759296 25.042873 -9.094388
v -11.627481 22.978464 -9.181433
v -11.883134 24.654799 -9.670190
v -12.377241 23.431376 -10.364345
v -11.667134 22.897171 -9.187041
v -12.421264 23.341125 -10.370572
v -12.483388 22.878273 -10.255518
v -10.635225 21.144903 -10.147216
v -11.539928 21.276199 -11.133391
v -10.296924 21.243137 -10.672029
v -10.227672 21.269257 -10.865388
v -11.483572 21.297455 -11.290745
v -9.240171 19.052856 -12.112744
v -10.973656 21.423733 -11.576378
v -9.187544 19.636667 -12.230823
v -9.312704 19.060896 -12.332653
v -11.556105 21.305496 -11.510653
v -11.295277 21.431324 -11.894665
v -10.222084 21.290087 -12.147439
v -9.249249 20.017611 -12.360855
v -10.205855 21.242241 -10.800517
v -9.222418 19.030870 -12.059954
v -9.185604 19.620855 -10.358892
v -9.159587 19.130733 -10.196201
v -9.198631 18.582758 -11.911206
v -8.988548 18.351591 -11.499960
v -7.713659 17.833914 -13.565904
v -8.114975 18.142733 -13.667258
v -7.157146 18.105005 -13.859151
v -7.385909 19.663540 -13.747984
v -8.288835 19.327219 -13.582771
v -7.225035 20.024418 -13.749572
v -7.389037 20.369867 -13.351606
v -8.452837 19.672667 -13.184806
v -9.345037 22.589867 -13.076206
v -8.708189 20.285017 -12.528093
v -9.201011 21.896383 -12.468107
v -9.471936 22.551046 -13.075942
v -8.579737 19.633846 -13.184542
v -9.685201 22.298996 -12.859735
v -10.202035 22.052237 -12.722176
v -8.972530 19.446308 -13.079997
v -10.882208 21.899324 -12.802154
v -8.469611 22.127401 -12.580568
v -7.666589 21.215998 -12.693632
v -6.815925 20.869925 -13.312102
v -8.771925 23.089926 -13.036703
v -7.627725 22.856525 -12.245902
v -7.557696 23.774580 -12.076267
v -8.701897 24.007978 -12.867068
v -8.212154 25.241558 -12.150327
v -6.979268 23.980455 -10.840119
v -7.531650 25.483765 -10.696034
v -7.542667 25.304054 -10.211320
v -6.971888 23.943584 -10.755896
v -7.535287 25.267183 -10.127096
v -6.649241 23.665810 -9.823463
v -6.643958 23.697676 -9.679432
v -7.531272 25.291401 -10.017632
v -6.355872 23.628202 -9.418832
v -6.659409 23.692669 -8.643951
v -7.834809 25.355869 -9.242751
v -7.043349 23.782501 -8.659851
v -8.648872 23.351641 -8.246856
v -9.055007 25.028414 -8.928875
v -9.617485 23.687756 -8.830878
v -8.687940 23.294804 -8.215098
v -9.653971 23.634676 -8.801219
v -10.062942 23.273581 -8.482033
v -8.727800 23.055811 -8.021207
v -10.096076 23.074917 -8.320861
v -8.849193 22.746183 -7.808181
v -9.077906 21.106770 -8.047379
v -10.346231 21.281807 -8.582482
v -8.977669 19.758556 -8.679795
v -9.249734 19.613480 -10.235094
v -10.618297 21.136730 -10.137781
v -10.277905 21.233953 -10.661430
v -8.404404 21.005224 -7.679751
v -8.241026 19.647493 -8.277703
v -8.142551 20.765074 -7.852220
v -7.588413 20.688129 -7.840460
v -7.780398 19.583532 -8.267927
v -7.382888 20.068953 -8.189990
v -6.763316 19.529434 -8.564671
v -7.228925 19.103315 -8.601426
v -5.971255 18.503092 -9.022726
v -5.992273 18.463503 -9.029299
v -7.251915 19.060015 -8.608614
v -5.730065 16.714598 -7.867098
v -6.855920 15.766552 -8.930229
v -8.187781 18.271952 -9.492342
v -7.943244 17.427862 -10.742868
v -5.637599 15.041875 -10.451509
v -6.853922 16.779915 -12.103071
v -6.195599 16.926189 -12.223087
v -5.415111 15.060080 -10.502223
v -5.973110 16.944395 -12.273802
v -4.619508 16.496269 -11.776593
v -4.484914 16.549309 -12.062588
v -5.796012 17.014187 -12.650110
v -5.510913 17.088709 -12.912788
v -5.268867 18.350697 -14.015517
v -5.477531 18.674696 -14.101069
v -3.209591 18.407343 -14.865384
v -2.981573 19.338690 -14.591600
v -5.222510 19.716333 -13.794864
v -3.017037 19.783598 -14.071969
v -3.000146 20.075218 -13.866751
v -5.205620 20.007954 -13.589645
v -3.009015 20.388172 -13.626835
v -3.041764 20.686239 -13.313194
v -5.248711 20.400146 -13.176961
v -3.860639 21.047228 -12.394688
v -3.952935 21.149836 -12.312443
v -5.359744 20.523584 -13.078019
v -5.685149 20.678051 -13.240398
v -4.102237 21.317688 -12.123066
v -5.821653 20.831516 -13.067255
v -5.247454 21.754917 -11.704655
v -5.592107 21.903448 -11.660073
v -6.166307 20.980047 -13.022673
v -6.978107 22.966648 -11.956472
v -5.306754 22.543497 -10.698531
v -6.692754 23.606697 -10.994930
v -6.281960 23.222538 -10.137983
v -5.260497 22.540066 -10.616404
v -6.221096 23.218021 -10.029921
v -6.034497 23.263664 -9.685204
v -4.871248 21.654570 -9.604782
v -5.645248 22.378170 -8.673582
v -5.043994 21.308685 -9.317892
v -5.194380 21.099733 -9.095546
v -5.769095 22.206093 -8.490473
v -5.871883 21.826479 -8.457907
v -5.531992 20.530695 -8.838726
v -6.237717 21.209873 -8.179619
v -6.121474 20.556208 -8.506729
v -5.572300 20.137260 -8.882915
v -6.162264 20.158066 -8.551447
v -5.284762 19.507921 -8.998185
v -5.647450 19.032724 -8.992591
v -6.500978 19.714281 -8.546222
v -5.757766 18.653519 -9.007713
v -5.325585 18.901875 -9.026401
v -5.513149 18.554073 -9.033408
v -5.099638 16.833769 -7.872506
v -4.548646 18.828737 -9.309619
v -4.322699 16.760632 -8.155724
v -2.425993 18.556150 -9.128565
v -2.424633 18.555342 -9.127403
v -4.321242 16.759766 -8.154481
v -1.877031 18.244291 -8.129375
v -1.855865 18.207516 -8.015394
v -4.300076 16.722990 -8.040500
v -1.804082 18.363680 -7.656883
v -1.794889 18.327091 -7.555377
v -4.287981 16.674845 -7.906939
v -3.602086 16.542686 -7.968044
v -3.614735 16.209850 -7.390172
v -4.300630 16.342009 -7.329067
v -3.361788 15.898640 -6.786698
v -3.519352 15.796855 -6.597160
v -4.458194 16.240223 -7.139528
v -3.678051 15.659178 -6.262946
v -4.256718 15.235574 -5.914183
v -5.219597 15.682850 -6.680631
v -5.355318 15.420374 -6.556183
v -6.054112 14.040882 -6.973174
v -6.139064 13.867728 -7.229303
v -6.612020 11.868993 -4.658447
v -5.511393 13.488504 -6.668320
v -5.917642 12.130722 -4.930555
v -6.600667 11.799912 -4.709768
v -6.125407 13.784625 -7.291042
v -5.663333 11.617323 -6.213696
v -5.291028 11.046849 -7.284837
v -5.635531 13.034002 -8.700438
v -5.068531 10.799633 -7.497281
v -4.850266 10.768927 -7.657166
v -5.417266 13.003294 -8.860325
v -3.970684 10.992949 -9.459013
v -3.983615 11.054824 -9.704378
v -5.431729 13.072496 -9.134747
v -5.653938 13.153305 -9.349511
v -5.410863 13.740031 -10.161442
v -5.111893 13.844504 -10.203075
v -4.129263 13.549831 -10.392442
v -4.013056 13.945997 -10.576188
v -4.958989 14.365775 -10.444847
v -4.273094 14.233618 -10.505953
v -4.199499 14.649744 -10.579856
v -4.885394 14.781901 -10.518751
v -4.216923 16.284853 -11.789154
v -3.582316 14.623623 -10.662613
v -3.747864 16.265001 -11.852050
v -3.488064 14.242401 -10.695250
v -3.363919 14.262220 -10.688479
v -3.623719 16.284821 -11.845279
v -2.349919 16.160021 -12.081079
v -2.394394 16.335890 -12.414413
v -3.668194 16.460690 -12.178613
v -2.702066 16.566477 -12.503881
v -2.822209 16.780155 -12.747227
v -3.759503 16.623085 -12.363556
v -2.640927 17.009447 -13.922136
v -2.925137 17.218470 -14.067292
v -4.001081 16.800755 -12.486938
v -5.027081 17.340155 -13.337139
v -2.543758 16.643955 -12.735180
v -2.391959 16.887669 -13.911366
v -2.274080 16.394773 -12.590200
v -0.880075 16.671455 -12.475583
v -0.751953 17.213177 -13.776522
v -0.523382 17.406378 -13.160367
v -0.360106 17.549948 -13.271070
v -0.605964 17.341545 -13.875502
v -0.293384 17.518568 -14.246317
v -1.051901 19.462395 -15.218742
v -1.498336 19.628399 -15.019532
v -1.358154 20.107613 -14.550577
v -0.033753 19.124283 -14.749574
v -0.018486 19.662731 -13.933250
v 0.233247 19.687685 -13.629974
v -0.034192 20.348408 -12.365829
v -0.370379 20.532104 -12.269902
v -0.367576 20.759567 -10.824788
v -1.208749 21.118774 -10.820932
v -1.382316 20.964233 -12.265264
v -2.479999 21.460213 -11.406495
v -2.572304 21.505026 -11.546793
v -1.493361 21.018147 -12.434042
v -1.863858 21.104797 -12.537976
v -2.194457 20.275497 -9.172680
v -3.465707 20.616936 -9.758243
v -3.747164 20.072411 -9.604625
v -3.831499 20.115551 -9.609447
v -3.540772 20.655334 -9.762535
v -4.877475 20.695187 -9.247066
v -4.905570 21.193842 -9.384308
v -3.566079 21.104490 -9.886153
v -4.757252 21.559994 -9.659477
v -3.906950 19.932312 -9.533399
v -4.952033 20.514116 -9.171917
v -4.612647 19.916277 -9.311347
v -3.836810 19.007902 -9.514281
v -4.537543 18.926435 -9.290876
v -2.415624 18.647392 -9.111061
v -3.810173 19.139456 -9.490546
v -2.388986 18.778948 -9.087326
v -1.791159 18.573599 -7.710895
v -1.797531 18.525122 -7.715159
v -2.396816 18.719378 -9.092566
v -1.847245 18.419937 -8.092072
v -3.756288 19.368031 -9.476105
v -1.747308 18.759611 -7.699142
v -2.335102 19.007523 -9.072885
v -2.258807 19.197872 -9.068327
v -1.685220 18.914516 -7.695433
v -2.134669 19.817966 -9.054230
v -1.534176 20.403034 -8.840235
v -1.136198 19.449436 -7.499780
v -0.977071 19.636141 -7.808679
v -0.077384 19.239216 -6.859409
v -0.452436 19.147774 -6.778335
v 0.615564 18.755373 -5.853135
v 0.075696 17.705351 -5.675282
v -0.992303 18.097752 -6.600482
v -0.072933 17.297792 -5.882471
v -0.168812 17.093809 -5.994761
v -1.071262 17.929766 -6.692956
v -1.674156 15.751786 -6.198543
v -2.110666 15.826120 -6.468668
v -1.403010 17.986259 -6.898252
v -2.833508 15.783015 -6.499931
v -3.149294 15.937333 -6.855812
v -1.643007 18.103542 -7.168721
v -3.402241 16.248543 -7.459286
v -2.112149 15.563000 -6.071592
v -2.834991 15.519895 -6.102855
v -3.157938 15.448688 -5.887274
v -2.071760 15.413309 -5.900575
v -3.127242 15.334923 -5.757301
v -1.768842 15.334923 -5.660101
v -1.780360 15.161541 -5.499123
v -3.138760 15.161541 -5.596323
v -3.061760 14.574838 -3.532391
v -4.503543 13.937917 -3.711912
v -4.456962 14.579213 -5.760457
v -5.555562 14.764013 -6.402457
v -4.663458 14.269266 -5.909187
v -4.239823 13.943804 -4.888278
v -4.567171 13.757362 -3.743070
v -5.613736 14.598935 -6.430943
v -5.863336 13.564534 -3.057744
v -5.446349 14.442120 -6.406479
v -5.687851 13.441280 -3.142721
v -5.912612 13.458665 -3.093855
v -5.663012 14.493065 -6.467055
v -6.184254 12.363568 -4.104879
v -5.597068 13.789347 -6.495455
v -5.961880 12.234314 -4.824233
v -6.921062 13.069590 -2.319506
v -7.287246 11.938017 -3.257935
v -7.387681 11.776768 -2.655179
v -7.421083 11.740542 -2.670679
v -7.316978 11.905773 -3.271731
v -8.708645 11.210710 -2.557720
v -8.878478 10.778432 -3.262751
v -7.502732 11.432969 -4.042859
v -9.762295 10.289968 -4.146359
v -9.391389 9.607107 -4.702619
v -7.131827 10.750107 -4.599119
v -8.269364 8.627101 -6.474332
v -7.008106 9.700898 -4.822243
v -7.576870 8.693760 -5.741707
v -8.029176 8.646235 -6.643867
v -6.869120 10.771035 -4.784548
v -5.908776 10.676635 -6.282066
v -6.089098 9.563597 -6.474337
v -6.895102 8.791803 -6.611864
v -7.947738 8.629827 -7.029067
v -5.827338 10.660227 -6.667267
v -6.059485 9.247276 -7.192048
v -5.731012 9.393448 -7.699344
v -5.527020 10.793870 -7.131080
v -5.379046 10.466765 -7.294969
v -5.313471 9.360256 -8.049479
v -4.876741 10.426835 -7.716185
v -3.994356 10.687079 -9.511782
v -5.196898 8.836045 -8.409163
v -3.868967 10.123223 -9.898667
v -4.285598 8.133533 -9.735898
v -3.976508 8.018823 -10.399469
v -3.569502 10.012085 -10.541574
v -3.867261 7.680065 -11.551348
v -3.705616 7.774991 -11.812812
v -3.424973 10.096960 -10.775354
v -3.383292 7.995121 -11.874441
v -3.299006 8.050943 -11.979706
v -3.325814 10.162633 -10.899195
v -3.747807 8.094143 -13.174906
v -2.781487 9.331213 -11.354025
v -3.050955 8.291219 -12.535113
v -2.901355 8.230204 -13.487832
v -2.329988 10.322704 -11.267344
v -2.452555 8.187004 -12.292632
v -2.292108 8.164618 -12.267495
v -2.141227 10.296368 -11.237771
v -1.605269 9.878539 -11.151463
v -0.955127 10.995663 -10.858145
v -1.559924 11.295208 -10.975511
v -1.524400 11.790431 -10.833775
v -2.710430 12.131239 -10.777308
v -2.955253 11.696158 -10.909081
v -3.498230 13.508240 -10.604508
v -4.130984 13.277900 -10.178086
v -3.699669 11.425171 -10.407408
v -5.412584 13.468100 -9.947086
v -1.777645 12.629970 -10.498968
v -2.565444 14.006969 -10.326168
v -2.368343 14.313844 -10.176979
v -2.475774 14.419905 -10.280091
v -2.647092 14.087576 -10.404533
v -1.633092 15.985375 -11.797133
v -2.306802 14.457527 -10.151094
v -1.504673 16.013969 -11.699096
v -0.855473 15.782370 -10.552496
v -0.061672 16.397947 -10.877604
v -0.710872 16.629547 -12.024203
v -0.486906 16.952868 -11.990446
v -0.693962 17.015339 -12.568290
v -0.868235 16.677025 -12.463364
v -0.507804 17.413708 -13.144289
v -0.126278 17.587788 -11.988907
v 0.059880 17.986156 -12.564907
v 0.415484 17.398884 -10.957355
v 0.569168 17.730400 -10.866555
v 0.226410 18.345385 -12.466517
v 0.419368 18.686501 -12.515257
v 0.433646 18.831499 -13.246919
v 0.245198 18.536173 -13.429231
v 0.166646 18.268099 -14.366519
v 0.693944 18.162836 -10.640689
v 0.522125 19.042624 -12.329249
v 1.158353 18.346916 -10.147981
v 1.096814 18.983524 -9.951612
v 0.475355 19.526447 -12.180010
v 0.352637 19.245710 -10.829187
v 0.224403 19.558611 -10.783832
v 0.370999 19.781084 -12.143099
v 0.075602 20.139057 -10.581177
v 0.246633 19.544207 -10.725126
v 0.095389 20.126236 -10.528924
v 1.167890 19.514360 -9.627525
v 0.607181 20.094545 -8.462062
v -0.517886 20.760813 -9.254199
v 0.245533 20.066549 -8.306682
v 1.657791 19.361158 -8.017732
v 1.627915 19.101566 -7.722036
v 2.156368 18.445786 -6.894517
v 2.084826 18.487705 -6.814943
v 1.550392 19.146990 -7.635811
v 1.852674 18.685280 -6.443200
v 2.273979 18.374516 -6.615704
v 2.008448 18.592066 -6.279121
v 2.970848 18.397665 -5.475121
v 1.994907 18.197020 -4.355420
v 1.032507 18.391420 -5.159420
v 1.736910 17.928541 -4.225258
v 0.894477 16.863630 -4.356750
v 0.392258 17.582087 -5.259354
v -0.006802 15.809123 -4.433956
v -0.161844 15.765709 -4.605035
v 0.250505 17.542395 -5.415769
v 0.139335 17.099915 -5.567348
v -0.328226 15.662534 -4.795877
v -0.045383 16.985369 -5.779221
v -1.365015 15.502862 -5.709053
v -1.451931 15.570905 -5.854947
v -0.150923 17.067991 -5.956379
v -1.654772 15.723811 -6.156951
v -0.585361 15.254952 -4.449207
v -1.600110 15.130217 -5.392098
v -2.864611 14.540577 -3.415332
v -0.560932 15.261445 -4.390865
v -2.840182 14.547070 -3.356990
v -2.728882 16.095821 -2.150122
v -3.118015 16.201227 -2.261735
v -3.163648 14.634688 -3.449769
v -3.219916 15.905061 -2.325783
v -3.966987 15.851942 -2.279663
v -3.980757 14.576591 -3.399325
v -4.101004 16.131334 -2.201051
v -4.592551 15.879939 -1.950093
v -4.389357 14.367618 -3.190716
v -5.700763 14.122481 -2.552735
v -5.373835 15.909969 -0.929914
v -6.294538 14.145305 -1.777399
v -5.854738 14.741705 -0.631999
v -5.897626 14.713688 -0.600943
v -6.337427 14.117288 -1.746343
v -6.078266 14.407526 -0.771577
v -6.653329 13.733308 -0.522260
v -6.774474 13.604881 -1.556861
v -6.749960 13.465202 -1.188733
v -7.013417 12.737759 -1.742170
v -6.974701 13.052024 -1.977473
v -8.735101 11.222625 -2.203073
v -8.706398 11.225542 -2.450706
v -6.945998 13.054942 -2.225106
v -7.418322 11.758769 -2.539180
v -7.034643 12.709074 -1.576095
v -8.751233 11.200824 -2.076856
v -8.531959 11.179547 -1.748990
v -9.866030 10.338981 -1.823339
v -9.765127 10.561994 -2.133361
v -10.794387 9.731188 -2.355663
v -10.794972 9.736869 -2.374028
v -9.765604 10.566617 -2.148307
v -10.732589 10.058296 -2.927436
v -11.816093 8.782377 -3.327894
v -11.641474 9.208717 -3.776459
v -12.199473 8.327843 -3.081209
v -11.991714 7.726345 -3.676554
v -11.433714 8.607220 -4.371804
v -11.582678 8.106604 -3.996757
v -11.372705 7.916632 -4.183808
v -11.246819 8.438129 -4.538296
v -11.230860 7.027043 -6.617302
v -11.155539 7.461343 -6.900359
v -11.184208 8.799141 -4.773588
v -11.137314 7.761789 -7.156017
v -10.124247 8.376075 -7.432671
v -10.076166 9.471016 -5.076177
v -8.895447 8.502675 -6.815871
v -9.871563 8.390892 -7.939112
v -8.642763 8.517491 -7.322312
v -9.490078 8.289110 -7.930748
v -9.044393 8.079699 -8.384396
v -8.304043 8.358339 -7.667085
v -8.464603 8.139383 -7.953817
v -7.924211 7.982111 -8.002754
v -7.893344 8.238812 -7.704277
v -5.999992 8.819605 -7.930559
v -7.852409 7.834276 -8.145995
v -5.940307 8.696716 -8.049629
v -8.089575 7.525258 -9.415741
v -7.757009 7.232328 -9.697226
v -5.576563 8.376325 -8.357503
v -4.881809 7.643328 -9.264026
v -4.677911 7.899351 -9.320478
v -5.353549 8.656349 -8.419248
v -4.459513 7.934033 -9.747094
v -4.816164 7.635943 -9.389254
v -4.627392 7.614181 -9.830608
v -4.871448 7.136441 -10.283145
v -4.298693 7.475965 -10.882104
v -4.098822 7.927513 -10.383363
v -3.999798 7.581123 -11.533894
v -4.531109 7.262338 -11.023150
v -4.232214 7.367496 -11.674940
v -4.679109 7.422856 -12.748672
v -4.183230 7.800405 -12.946070
v -3.710237 7.764916 -11.882727
v -3.386804 7.987464 -11.927576
v -4.134939 7.835570 -12.989753
v -3.348171 8.015596 -11.962522
v -3.796971 8.058796 -13.157722
v -2.092983 6.801539 -14.073460
v -2.163407 7.231571 -14.024688
v -1.509977 6.713478 -13.069451
v -1.659229 7.341908 -12.696405
v -2.276838 7.709178 -13.741172
v -1.828038 7.665978 -12.545972
v -1.444300 7.360112 -12.374836
v -1.664692 7.679813 -12.301579
v -0.701654 7.849136 -11.423327
v -0.796307 8.021010 -11.354781
v -1.751232 7.836955 -12.238909
v -0.587832 9.403555 -11.121709
v -0.823472 9.595153 -11.144994
v -1.986871 8.028553 -12.262194
v -1.203642 9.699507 -11.144486
v 0.164703 10.343992 -10.557441
v 0.096588 10.684822 -10.371391
v 1.324465 11.126926 -9.661551
v 1.102209 11.587232 -9.523704
v -0.170788 11.238573 -10.205560
v -0.067303 12.501243 -9.617209
v -0.342444 12.597911 -9.748804
v -0.532816 11.365767 -10.378711
v -1.203444 12.071711 -10.469404
v -0.777555 13.177470 -9.652125
v -1.638555 12.651271 -10.372725
v -2.185331 14.341872 -10.010870
v -0.767791 13.191458 -9.644892
v -2.172483 14.360276 -10.001352
v -0.753391 15.708458 -10.438691
v -0.449462 13.200721 -9.609746
v -0.435062 15.717721 -10.403546
v 0.589161 15.127660 -9.788353
v 1.245291 15.988665 -10.145418
v 0.164829 16.504925 -10.730005
v 0.357714 16.942844 -10.779550
v 0.216459 16.980774 -10.920652
v 0.048501 16.536161 -10.846208
v -0.341940 17.134729 -11.949137
v 1.641029 16.481873 -9.917952
v 0.797064 17.490404 -10.527015
v 1.270093 17.618275 -10.024804
v 1.976799 16.600662 -9.609033
v 1.674027 17.761183 -9.653173
v 1.982373 17.169590 -9.333188
v 2.324037 17.857346 -8.178113
v 2.039874 18.497616 -8.416342
v 2.536547 17.888426 -7.535262
v 2.455376 18.110470 -7.331357
v 1.951917 18.738220 -8.195393
v 1.904033 19.085014 -8.377482
v 1.245133 19.312057 -9.692531
v 1.084943 19.036961 -9.925719
v 0.341550 19.295614 -10.805006
v 2.506864 17.502182 -8.219897
v 2.717214 17.537462 -7.576552
v 3.204800 17.078053 -7.367346
v 3.244223 17.444962 -6.749084
v 2.753595 17.876068 -7.005984
v 3.540749 17.652435 -6.121452
v 3.331772 17.944653 -5.869987
v 2.560739 18.145742 -6.773917
v 3.207003 18.209265 -5.605414
v 3.419801 17.289864 -6.780766
v 3.716327 17.497337 -6.153135
v 4.818924 17.089079 -6.308013
v 5.149637 17.330763 -5.328923
v 4.114178 17.788084 -4.975282
v 4.743950 17.423895 -4.838706
v 4.251785 16.871557 -3.228049
v 3.587176 17.196653 -3.250622
v 4.363942 16.448761 -2.756799
v 3.561185 15.641809 -2.427639
v 2.621454 16.225883 -2.854640
v 2.267561 16.052200 -2.843950
v 1.053132 16.415081 -3.657084
v 1.023521 16.703360 -3.924553
v 0.100466 15.675899 -4.074692
v 1.111828 16.203814 -3.404471
v 0.164666 15.444823 -3.798397
v -1.855983 16.316427 -1.437379
v -0.619364 15.053316 -3.485950
v -1.835427 15.495223 -2.133412
v -1.792075 16.064758 -1.427888
v 1.092275 16.013750 -3.351819
v 1.234373 15.993384 -3.215174
v -1.694740 16.039547 -1.188303
v -1.220582 14.980864 -1.025355
v -1.076675 15.104699 -0.639532
v -1.550833 16.163383 -0.802479
v -1.270886 15.729962 -0.328321
v -1.356838 16.407093 0.341380
v -1.636786 16.840513 -0.132778
v -1.204381 16.393318 0.704625
v -1.259399 16.492847 0.789998
v -1.709178 16.971474 -0.020444
v -1.802999 17.259047 -0.123802
v -2.181595 17.545982 0.342006
v -2.207330 17.349020 0.592460
v -1.637995 16.779783 1.255805
v -1.806327 16.797251 1.429248
v -2.428820 17.372002 0.820674
v -2.148873 16.938581 1.294831
v -4.369390 16.016069 1.762592
v -4.649337 16.449492 1.288434
v -4.446720 15.700142 1.985746
v -4.572707 15.582862 1.904524
v -4.815109 16.295176 1.181564
v -5.054507 16.391062 0.991924
v -5.533436 16.162798 -0.425104
v -5.445279 15.994828 -0.682947
v -5.909036 14.806197 -0.444304
v -5.369235 16.101860 0.668283
v -5.744835 14.745260 0.649083
v -5.877225 14.449069 0.873194
v -5.237060 16.083298 0.815745
v -5.703310 14.424644 1.067222
v -4.755260 15.275098 1.728345
v -4.268981 14.476461 2.363533
v -5.063470 13.373807 1.902996
v -4.163981 13.058062 2.384532
v -4.226671 12.885018 2.399349
v -5.145957 13.146119 1.922491
v -4.412671 11.852419 4.163949
v -4.487193 11.792214 4.154233
v -5.244012 13.066902 1.909707
v -6.875793 11.867214 3.800233
v -7.378707 12.129881 3.564366
v -5.905740 13.412518 1.599356
v -7.686319 12.206517 3.329251
v -8.584006 11.800529 2.122227
v -6.803427 13.006530 0.392332
v -7.568372 11.509296 0.749025
v -7.604588 11.405416 0.296927
v -6.846994 12.881561 -0.151545
v -6.943626 12.613456 -0.818018
v -7.625229 11.365973 0.242405
v -6.968459 12.566006 -0.883609
v -8.465775 11.036480 -1.056504
v -7.849680 11.220399 0.433010
v -8.735789 10.861352 -0.827205
v -8.758527 11.014353 1.189269
v -9.104649 10.857721 1.197250
v -9.081911 10.704721 -0.819223
v -9.358796 10.606556 1.029766
v -10.015345 9.726050 0.987867
v -9.945790 9.546161 -0.874353
v -10.868875 8.990774 -1.469407
v -10.064101 9.441847 1.094241
v -10.928787 8.641541 -1.338693
v -10.965301 7.621447 0.949041
v -11.017935 7.589929 0.934346
v -10.993464 8.602811 -1.356751
v -11.467263 8.168013 -1.326721
v -11.291443 7.401114 0.942716
v -11.766412 7.961496 -1.317567
v -12.275077 6.999876 1.054448
v -12.322585 6.985999 1.038538
v -11.805903 7.949961 -1.330792
v -12.617549 7.117567 1.265425
v -12.992755 6.881084 1.076501
v -12.216285 7.691308 -1.537427
v -12.816278 6.674837 0.789954
v -12.950384 6.486772 0.670796
v -12.327762 7.534978 -1.636477
v -13.225121 6.026350 0.182901
v -13.249587 6.005565 0.153511
v -12.348099 7.517700 -1.660908
v -13.945903 5.962934 0.221247
v -13.989634 5.938380 0.163579
v -12.384450 7.497291 -1.708845
v -14.287106 5.935097 0.045576
v -12.575644 6.433303 -1.306475
v -13.399012 5.791205 -0.555714
v -14.401547 5.383936 -0.551321
v -12.509621 6.894458 -2.361701
v -14.140215 5.213169 -0.621812
v -14.045447 5.018552 -0.723836
v -12.430845 6.732684 -2.446509
v -13.035324 5.069228 -0.979259
v -12.031178 4.475869 -1.193350
v -11.332561 6.083697 -2.680671
v -10.581061 2.769447 -2.497296
v -10.900004 5.954178 -2.436637
v -10.252195 3.097222 -2.278563
v -10.523794 2.778135 -2.574960
v -11.275293 6.092385 -2.758335
v -10.158048 5.075795 -4.216281
v -10.262459 5.101053 -4.312699
v -11.362086 6.113381 -2.838482
v -10.574373 5.215809 -4.526635
v -11.009862 6.340783 -5.389035
v -11.838402 7.343822 -3.781732
v -11.271260 6.770283 -6.543540
v -11.252036 6.865468 -6.559064
v -11.822421 7.422945 -3.794636
v -11.392481 7.765738 -4.129420
v -11.137727 5.886608 -5.497005
v -11.439503 6.172684 -6.685606
v -11.467727 5.779207 -6.700005
v -11.352084 4.942466 -7.908817
v -11.287342 5.071709 -8.276148
v -11.096448 4.862814 -8.917517
v -11.378280 5.953767 -9.356726
v -11.569175 6.162662 -8.715357
v -11.376077 5.950991 -9.676616
v -11.271370 6.402687 -9.792569
v -11.431403 6.756998 -8.867928
v -11.240508 6.548103 -9.509296
v -10.831300 7.191184 -9.596952
v -11.022195 7.400079 -8.955584
v -11.035973 7.715228 -8.717988
v -9.646223 7.836802 -9.454509
v -10.135313 8.205897 -8.609731
v -9.837117 8.045696 -8.813140
v -8.741323 7.766890 -9.162408
v -8.932218 7.975784 -8.521039
v -8.352428 8.035468 -8.090460
v -8.596684 7.710665 -9.200795
v -8.207788 7.979243 -8.128847
v -8.359664 7.635433 -9.402708
v -8.064877 6.277748 -10.608202
v -7.955491 6.546416 -10.472338
v -5.428891 6.098216 -10.979938
v -5.279639 6.569311 -10.652999
v -7.806239 7.017511 -10.145399
v -5.022599 6.863504 -10.708073
v -4.928381 7.069226 -10.240782
v -7.734634 7.173860 -9.790258
v -4.859434 7.584860 -9.357059
v -6.749072 6.759305 -9.225108
v -5.813128 6.893095 -9.084092
v -5.254668 6.458562 -10.906648
v -4.989742 6.717782 -11.041821
v -5.114810 6.905528 -12.766409
v -5.404887 6.151281 -10.983534
v -5.302584 6.521427 -12.862517
v -5.199185 6.103770 -12.349231
v -5.375991 5.413630 -12.862231
v -5.482437 5.819387 -13.384362
v -5.473083 4.797363 -12.804580
v -5.400312 4.493086 -13.299848
v -5.399271 5.471641 -13.950382
v -5.415637 5.462053 -14.388226
v -3.991224 5.080640 -15.281902
v -3.618755 4.994876 -15.067478
v -2.916024 2.360841 -15.271703
v -1.992075 2.503846 -14.683594
v -2.463819 5.173632 -14.332342
v -2.408536 4.778820 -13.794143
v -2.183873 5.038045 -13.624712
v -2.235282 5.437327 -14.159990
v -1.659766 5.277465 -13.160537
v -2.191366 4.864211 -13.529587
v -1.667790 5.091327 -13.058678
v 0.701070 3.161396 -14.644521
v -1.276201 4.818871 -12.712060
v 0.736892 3.171916 -14.149539
v 0.978636 3.393755 -14.522029
v -1.333876 5.370856 -12.911319
v -1.085170 5.243379 -12.632506
v -0.713010 5.971622 -12.079655
v -0.844192 6.329071 -12.183884
v -0.202814 6.992083 -11.264598
v -0.580232 5.463328 -11.557908
v -0.057588 6.436137 -10.693937
v 0.510937 4.608684 -9.855584
v 0.887874 5.002291 -9.312760
v 0.255741 6.763322 -10.242715
v 1.919616 6.969197 -8.754902
v 1.928141 7.970162 -8.902945
v 0.264266 7.764287 -10.390757
v 0.381835 9.168837 -10.240314
v 2.032411 8.189457 -8.829017
v 0.477167 9.369335 -10.172724
v 1.666224 10.060895 -9.240767
v 2.493977 8.323825 -8.628793
v 2.127789 10.195263 -9.040543
v 3.212770 9.475386 -8.256862
v 3.637554 10.574403 -7.736166
v 2.592397 11.397313 -8.471031
v 3.506234 10.806415 -7.559344
v 3.503461 10.820998 -7.547147
v 2.590092 11.409436 -8.460892
v 2.713580 11.650158 -7.889598
v 2.603759 11.881519 -7.970283
v 2.492341 11.615368 -8.532708
v 2.642475 13.278167 -8.175956
v 1.595363 13.569927 -8.875604
v 1.347062 11.934481 -9.297948
v 0.156563 12.818727 -9.410804
v 1.557187 13.652224 -8.888486
v 0.118387 12.901024 -9.423686
v 1.210245 14.799867 -9.584849
v 2.589103 14.171520 -8.443626
v 2.338903 15.367847 -9.098285
v 3.313902 15.259920 -7.961226
v 3.391943 16.076406 -7.922851
v 2.424259 16.260880 -9.056312
v 2.485088 16.787849 -8.712214
v 3.451865 16.372723 -7.704469
v 2.558721 17.151964 -8.443862
v 3.260327 16.703045 -7.607164
v 3.674093 16.385406 -7.475533
v 3.552733 16.719736 -7.305932
v 4.929424 16.615160 -6.744557
v 3.609695 14.701359 -7.030457
v 4.858988 14.773232 -6.257756
v 3.467999 14.503882 -6.720306
v 3.439543 14.432745 -6.589098
v 4.835334 14.714100 -6.148689
v 2.850019 13.461308 -6.909254
v 2.841035 13.416628 -6.811448
v 4.827242 14.673856 -6.060592
v 4.381744 14.438894 -5.660726
v 5.589110 14.793016 -4.507774
v 5.901902 14.989055 -5.034365
v 5.554277 14.598680 -3.895865
v 5.780739 15.365615 -3.563747
v 6.128364 15.755990 -4.702247
v 5.843537 15.654658 -4.134645
v 4.912174 14.225134 -4.654608
v 4.951746 14.093215 -4.026560
v 4.296677 11.502335 -4.350890
v 4.358173 11.466918 -4.183583
v 5.002864 14.063775 -3.887486
v 4.405267 11.553626 -3.801267
v 4.475851 11.543059 -3.593413
v 5.080065 14.052217 -3.660145
v 5.330940 11.920905 -2.300020
v 5.586099 12.097224 -2.070794
v 5.335224 14.228536 -3.430919
v 7.836099 12.472974 -2.166981
v 5.641594 14.375930 -2.856480
v 7.578206 13.016470 -1.877720
v 8.108039 13.286751 -1.574747
v 5.607164 15.042313 -2.838685
v 7.463370 13.939289 -0.427963
v 5.392264 14.681723 -2.225897
v 6.779948 13.888093 -0.480252
v 7.315794 14.205585 -0.189582
v 5.445753 15.333574 -2.577955
v 5.635878 15.106887 -0.077080
v 3.765319 15.394382 0.091185
v 3.575194 15.621070 -2.409689
v 1.842969 15.052838 0.280461
v 3.475298 14.985010 -2.082671
v 2.176648 14.597967 -0.076964
v 1.822002 15.048104 0.265972
v 3.552261 15.615892 -2.425537
v 2.259402 16.028503 -2.842028
v 1.924293 15.572951 -2.692430
v 1.572507 14.784449 -0.192770
v 1.063599 14.833422 0.091519
v 1.500998 15.813822 -3.016481
v 0.616661 13.741334 -1.484391
v 0.597065 13.740784 -1.496489
v 1.486105 15.813403 -3.025676
v -0.889356 14.744046 -0.776016
v 1.175848 15.560298 -3.201341
v -0.956199 14.569641 -1.310001
v 0.604848 13.741092 -1.480861
v -0.881573 14.744354 -0.760388
v 1.054620 14.833238 0.094201
v 0.969665 15.080020 0.279975
v -0.993356 15.069068 -0.515949
v -1.187567 15.694331 -0.204738
v 0.988358 15.383847 0.658768
v -1.162971 16.094105 0.293674
v -1.057042 16.155447 0.668368
v 0.825160 14.934025 2.041969
v -1.220240 15.705626 2.051569
v 0.654559 14.519906 2.299893
v 0.388279 14.145858 2.453433
v -1.446578 15.387685 2.182078
v -1.675519 15.083890 2.285397
v 0.315897 13.991059 2.489020
v -1.756472 14.910760 2.325198
v -1.275854 12.984707 3.455559
v -2.504282 12.837461 3.764843
v -3.049555 14.755765 2.650762
v -3.443646 14.742310 2.660755
v -2.897258 12.620128 3.705647
v -3.758026 14.568442 2.613398
v -3.486424 12.210203 4.184765
v -3.655371 12.156651 4.130978
v -3.886426 14.527742 2.572519
v -3.967426 12.076742 4.358119
v -3.659398 13.586763 2.519009
v -3.701802 12.303638 3.453791
v -4.065621 12.048976 4.315550
v -3.984622 14.499976 2.529951
v -3.879622 13.081575 2.550951
v -3.359361 12.101080 4.808609
v -3.742459 12.034510 4.873119
v -3.992659 13.007710 7.098519
v -4.815590 12.612491 7.178833
v -4.565390 11.639291 4.953433
v -4.917712 12.187939 7.144191
v -4.977886 12.109668 7.153666
v -4.613529 11.576674 4.961013
v -7.002129 11.651674 4.607013
v -6.824002 11.176053 5.046659
v -5.350801 11.417521 6.938433
v -5.484106 11.911228 7.573209
v -7.407104 11.492923 4.942647
v -7.723685 11.368413 5.142778
v -7.042414 10.859148 5.324687
v -5.471162 11.264000 7.049693
v -5.496469 11.899206 7.587291
v -7.736699 11.355760 5.157601
v -7.692395 10.592906 7.016713
v -9.058384 10.342406 7.111036
v -9.534052 11.026155 5.281710
v -11.334847 10.084847 6.371783
v -12.047831 10.212934 5.435104
v -10.391775 11.180244 4.154880
v -10.441653 11.415914 3.842044
v -9.641003 11.643602 2.238690
v -9.338287 11.479835 2.045202
v -9.174393 11.041203 1.492413
v -8.542861 11.272942 1.495772
v -8.706756 11.711573 2.048561
v -7.670408 11.435351 0.687790
v -9.815326 11.519528 2.239534
v -9.403766 10.877948 1.493524
v -9.586125 10.621928 1.254934
v -10.380870 10.952148 2.625130
v -10.151670 10.054548 1.640530
v -10.311798 10.570026 2.553676
v -10.385407 10.269272 2.695311
v -10.207614 9.825974 1.748173
v -10.221513 9.830640 2.142522
v -10.226766 9.357757 2.078634
v -10.211606 9.466583 1.699618
v -11.112805 7.646183 1.554418
v -10.248706 9.288133 2.327631
v -11.129480 7.593269 1.743656
v -12.419480 7.320269 2.078456
v -12.583320 7.139050 1.299406
v -11.293320 7.412049 0.964606
v -12.277547 7.014265 1.083250
v -10.236099 9.233028 2.612395
v -12.409900 7.278389 2.294876
v -10.399994 9.671659 3.165184
v -11.643500 7.246562 2.389586
v -10.232702 8.739612 2.953557
v -10.404310 9.661495 3.202891
v -12.413179 7.270664 2.323533
v -12.058249 8.950473 4.643764
v -12.813384 8.803341 4.854050
v -13.103588 7.136144 2.515795
v -13.185921 8.301847 5.008199
v -13.442617 8.097906 5.090833
v -13.312487 6.970178 2.583042
v -14.044804 7.949629 5.262289
v -13.183877 6.832780 3.951811
v -13.308709 7.000302 4.438407
v -14.349088 7.428706 5.363567
v -13.590689 6.493906 2.675639
v -13.603033 6.165391 2.894083
v -13.690879 6.110322 2.795002
v -13.657453 6.452053 2.600338
v -14.661932 5.607269 2.374844
v -14.010752 6.030392 0.363259
v -13.162556 6.773626 1.071533
v -13.039700 6.533444 0.783417
v -13.942954 5.982516 0.263889
v -12.971901 6.485569 0.684047
v -13.246637 6.025147 0.196152
v -13.679426 5.958224 2.950637
v -14.650478 5.455171 2.530479
v -14.679547 5.231858 2.758220
v -14.196518 3.780443 3.099912
v -14.014914 3.545414 2.980073
v -12.367719 2.236043 5.267112
v -12.822479 3.020547 3.243788
v -12.229250 2.504732 4.213060
v -12.383736 1.820115 5.055572
v -14.035989 2.998141 2.701731
v -12.463535 0.912315 4.147771
v -12.189392 0.348614 3.181426
v -13.675274 2.256429 1.430224
v -12.638793 2.178014 1.340026
v -12.638411 2.186440 0.771851
v -13.674771 2.267515 0.682624
v -12.978456 2.310147 0.614888
v -12.979538 2.312010 0.604932
v -13.675854 2.269378 0.672669
v -13.973633 2.183055 0.594485
v -14.027850 2.349314 0.141790
v -13.747192 2.488140 0.077018
v -13.050876 2.530771 0.009281
v -13.245539 4.150904 -0.972136
v -13.941854 4.108272 -0.904400
v -12.956594 4.377415 -1.116488
v -12.652641 3.690679 -0.975826
v -12.505991 4.027644 -1.119292
v -11.100388 2.279202 -2.416294
v -12.597560 2.421292 0.157564
v -11.054602 1.224023 -1.474163
v -12.348929 2.270910 0.424285
v -12.324834 2.251225 0.451610
v -11.028247 1.202493 -1.444276
v -10.966434 0.810625 0.508010
v -10.924853 0.662239 0.477502
v -10.982768 1.040196 -1.477645
v -11.070654 -0.301961 -1.626098
v -10.700364 -0.243950 -3.317983
v -10.577764 1.103645 -3.328145
v -10.080868 -0.502629 -4.147052
v -9.646679 -0.221974 -4.399967
v -10.216844 1.336940 -3.538380
v -8.950780 0.607748 -5.814199
v -8.923357 0.719881 -5.835155
v -10.186850 1.459586 -3.561301
v -9.552757 2.800681 -5.182955
v -9.959639 3.818317 -4.546890
v -10.631877 2.572625 -2.865605
v -9.948915 4.199512 -4.445139
v -9.934964 4.240956 -4.396190
v -10.620280 2.607076 -2.824916
v -10.583237 5.040215 -4.681889
v -9.923192 3.165149 -3.396327
v -9.934792 4.383660 -4.319924
v -10.568522 5.080294 -4.629197
v -10.604188 2.650912 -2.767284
v -10.254762 4.922745 -4.447648
v -9.955401 4.203092 -4.458133
v -10.598769 5.011438 -4.728965
v -9.964569 3.821038 -4.556765
v -10.053580 3.658066 -5.355550
v -10.687780 4.848466 -5.527750
v -11.017780 4.741066 -6.730750
v -9.768003 3.363871 -5.787463
v -10.732203 4.446871 -7.162663
v -10.030708 1.527768 -7.682314
v -9.887278 3.590754 -7.849154
v -9.739321 3.103410 -7.961680
v -10.258091 1.620536 -8.383065
v -10.905013 4.517375 -7.695234
v -10.508196 4.303484 -8.636487
v -10.235973 1.545131 -9.203201
v -10.486078 4.228078 -9.456622
v -10.519803 1.274668 -10.126337
v -9.933529 1.389902 -10.883294
v -9.714664 4.379703 -10.452619
v -9.623716 1.455176 -10.837724
v -8.359854 1.446991 -10.477088
v -8.450802 4.371517 -10.091983
v -8.464193 4.171281 -9.842411
v -7.984349 4.380277 -9.264049
v -7.819427 4.646512 -9.330980
v -4.729317 3.914801 -8.945288
v -6.748383 5.195066 -8.857983
v -5.460977 4.863730 -8.708500
v -4.720323 3.932348 -8.983854
v -7.809682 4.665525 -9.372770
v -5.234942 4.872927 -10.041009
v -5.355486 4.952477 -10.545952
v -7.968292 4.770195 -10.037169
v -5.261679 4.100455 -11.869360
v -7.510027 5.328700 -10.427001
v -5.508070 4.746993 -11.771959
v -5.454565 4.814588 -12.465339
v -8.200336 5.629302 -10.754135
v -5.355187 5.432981 -12.481098
v -7.370282 5.727941 -10.429609
v -5.420497 5.586200 -11.651361
v -5.230526 6.023368 -12.350646
v -8.066852 6.261477 -10.614450
v -5.430392 6.085851 -10.984686
v -5.187512 4.779546 -10.420092
v -5.077957 3.911313 -11.731700
v -4.901379 4.508550 -10.401615
v -4.656764 4.263103 -10.331805
v -4.874620 3.707285 -11.673671
v -4.256677 3.724195 -10.019975
v -3.626754 3.157880 -10.275586
v -4.313935 3.203216 -11.901187
v -3.657073 1.312045 -12.418013
v -3.850486 1.931448 -14.582904
v -4.493748 3.779068 -13.913860
v -3.511578 2.089436 -14.939408
v -3.448561 2.151404 -14.981590
v -4.424823 3.846845 -13.959996
v -4.523761 4.871204 -14.991791
v -3.615036 4.115652 -14.578579
v -3.303164 3.326748 -14.575621
v -3.795233 1.124960 -15.076514
v -3.464613 1.403921 -15.358976
v -3.799038 0.485517 -15.321991
v -3.775919 0.476249 -15.347163
v -3.447042 1.396877 -15.378107
v -3.398393 0.341249 -15.950637
v -3.203461 0.458284 -16.132124
v -3.298894 1.485824 -15.516038
v -2.940094 0.678224 -16.327839
v -1.812764 1.214207 -16.362789
v -2.171564 2.021807 -15.550989
v -0.558764 1.680407 -16.148590
v -0.311267 1.999302 -15.662826
v -1.924067 2.340702 -15.065226
v 0.582155 2.906952 -15.297409
v 0.600841 3.036123 -14.714916
v -1.906983 2.458801 -14.532660
v -2.303973 4.723468 -13.608675
v -2.167089 4.603883 -13.345822
v 0.597398 3.002264 -14.431743
v 0.145001 1.790361 -16.352753
v 1.081198 2.678422 -16.052017
v 1.374401 1.838361 -17.237753
v 2.663166 2.056665 -17.141645
v 2.490785 2.917193 -15.946899
v 3.711966 3.484065 -15.534845
v 3.050672 4.150595 -14.184133
v 1.767494 3.646210 -14.469558
v 2.950337 4.027088 -13.822090
v 2.558358 2.817369 -12.753813
v 1.441662 2.640631 -13.581552
v 1.722034 2.165918 -13.272473
v 1.489856 2.006525 -13.321195
v 1.235003 2.498758 -13.624918
v -0.875497 3.370070 -11.053168
v 0.849658 2.700224 -13.757742
v -1.029858 3.476176 -11.467458
v -0.871634 3.806271 -11.197783
v 1.238866 2.934958 -13.769532
v -0.847245 4.823907 -11.944510
v 0.807230 3.204827 -14.016832
v -0.922509 4.779838 -12.458365
v -0.731046 3.968679 -10.977300
v -0.718708 4.972395 -11.742926
v 0.328732 3.962720 -10.099029
v -0.756222 3.571369 -10.967943
v 0.298445 3.484753 -10.087772
v 0.154674 3.118140 -10.113771
v 0.293128 3.047327 -10.051378
v 0.480620 3.391578 -10.005676
v 2.635410 2.795683 -12.621361
v 1.132535 3.420128 -9.881682
v 2.900265 2.931272 -12.027517
v 2.853026 3.322603 -12.562130
v 0.698237 3.918498 -9.946446
v 3.055916 3.307386 -12.223964
v 1.315330 3.449656 -9.834536
v 3.070396 3.053627 -11.664901
v 3.356806 3.498431 -11.976787
v 1.094145 4.169873 -9.621214
v 1.844033 4.195614 -9.194333
v 1.671123 4.971946 -8.892799
v 0.912135 4.987064 -9.303809
v 1.939783 6.956541 -8.747461
v 2.748919 4.827051 -8.178698
v 2.882855 6.829757 -8.122623
v 5.186710 6.290648 -7.524230
v 5.456395 7.515873 -7.684229
v 3.107030 7.848225 -8.255623
v 3.773276 9.040551 -7.915679
v 6.212527 8.663036 -6.913015
v 4.347936 9.912395 -7.329556
v 4.440948 9.935352 -7.024331
v 6.221786 8.678573 -6.882800
v 4.450207 9.950889 -6.994115
v 5.125973 10.005203 -6.162992
v 4.896455 10.650883 -5.917956
v 4.148210 10.800467 -6.671700
v 4.546104 10.744573 -6.074384
v 4.118855 11.183357 -5.748716
v 3.720960 11.239252 -6.346032
v 3.298434 11.992884 -5.586717
v 3.241597 12.024179 -5.649405
v 3.664123 11.270547 -6.408720
v 3.161160 11.745811 -6.292225
v 3.136096 11.747306 -6.401991
v 3.636963 11.272167 -6.527661
v 2.813638 13.308163 -6.814962
v 2.771808 13.248359 -7.134526
v 3.591636 11.207364 -6.873938
v 2.795927 12.010984 -7.260890
v 2.768877 13.250336 -7.154422
v 2.792960 12.012985 -7.281024
v 2.796445 13.385153 -7.615042
v 2.843825 13.512390 -7.088305
v 2.858168 13.600963 -7.560592
v 3.582968 14.689363 -7.078192
v 2.847676 13.509771 -7.055074
v 3.586139 14.687205 -7.050826
v 3.437004 14.485260 -6.747108
v 3.137948 11.774219 -6.301716
v 2.815490 13.335075 -6.714687
v 3.216444 12.054961 -5.659688
v 3.217234 12.059655 -5.654295
v 2.816220 13.339408 -6.709710
v 4.356632 14.360750 -5.557771
v 3.319360 12.004658 -5.539578
v 4.452007 14.309388 -5.450637
v 4.139781 11.195132 -5.701578
v 3.855581 12.932425 -4.776999
v 3.819847 12.608631 -4.797491
v 4.582608 11.107087 -5.082575
v 4.865563 14.227163 -4.872551
v 4.924198 10.926394 -5.164181
v 4.277226 13.783363 -4.788082
v 4.410031 11.242264 -5.030778
v 4.925951 10.925640 -5.155333
v 4.867717 14.226237 -4.861679
v 4.584915 11.106095 -5.070932
v 4.598071 11.098684 -4.976768
v 4.880004 14.219316 -4.773738
v 4.262229 11.496105 -4.478453
v 4.607867 11.091760 -4.964644
v 4.272025 11.489181 -4.466328
v 4.943395 10.914745 -5.074553
v 5.078107 10.800019 -4.839922
v 4.449278 11.338225 -4.157603
v 4.474507 11.455820 -3.781522
v 5.203563 10.626078 -4.660599
v 4.599963 11.281878 -3.602199
v 5.466688 11.635239 -2.309630
v 5.413674 10.084425 -4.459148
v 5.696497 11.042806 -2.089293
v 5.453274 9.498225 -2.755148
v 5.483708 9.477950 -2.719418
v 5.729784 11.020630 -2.050213
v 7.524753 9.124660 -2.266676
v 7.564305 9.159784 -2.245064
v 5.762662 11.049827 -2.032248
v 8.012662 11.425577 -2.128436
v 7.764315 9.129255 -2.378392
v 8.178920 11.400199 -2.239265
v 8.929295 9.615950 -3.588702
v 9.362968 10.068868 -3.946408
v 8.612594 11.853118 -2.596971
v 9.508077 12.504339 -3.430768
v 9.271173 13.807308 -2.789273
v 8.353480 13.278240 -1.895336
v 9.307173 15.246108 -2.008073
v 9.193484 15.322219 -1.690890
v 8.229133 13.361486 -1.548417
v 7.574084 14.007619 -0.403890
v 9.307940 15.853274 -1.004428
v 7.688541 14.538674 0.282571
v 7.059741 15.541274 1.277371
v 6.881423 15.506673 1.199531
v 7.510223 14.504073 0.204731
v 5.848535 15.433358 0.354200
v 6.001499 16.091526 2.360623
v 4.886117 16.073040 1.624144
v 5.541899 16.327925 3.630823
v 4.789410 15.834255 3.960906
v 4.063083 15.533089 1.985172
v 2.873610 14.660655 3.031506
v 2.750502 14.690191 2.917483
v 3.928433 15.565392 1.860460
v 2.660691 14.763925 2.540141
v 2.538875 14.817022 2.369744
v 3.827173 15.609530 1.718817
v 1.899521 15.249545 1.768581
v 1.454520 14.386642 2.888032
v 1.075412 14.922456 2.162481
v 0.948972 14.506294 2.441671
v 1.040719 13.805609 3.133455
v 0.578986 13.986782 2.661108
v -0.221649 12.863924 4.036770
v -0.493348 12.856337 3.868515
v 0.336054 13.979998 2.510667
v -1.254436 12.972955 3.478559
v -1.241185 12.238260 5.000722
v -1.964880 12.385782 4.554156
v -2.094724 13.300966 7.774805
v -1.907493 11.930122 5.074708
v -2.023482 12.756051 7.632591
v -2.099363 13.300342 7.774796
v -1.970679 12.385002 4.554145
v -2.511078 11.962702 5.077921
v -2.466200 11.898168 6.791117
v -2.419919 12.054358 7.054956
v -2.194504 13.317168 7.781525
v -2.636264 11.984842 5.086774
v -3.443105 12.919368 7.309925
v -2.970300 13.908718 9.336527
v -4.218900 13.510919 8.864927
v -3.131850 13.641973 9.645309
v -3.131865 13.641956 9.645332
v -4.218912 13.510905 8.864945
v -4.171865 13.310956 9.251831
v -3.228200 12.874072 10.545862
v -4.268200 12.543072 10.152362
v -3.694402 12.391863 10.474125
v -3.827915 12.113444 10.584258
v -4.404016 12.259853 10.264394
v -6.170276 12.035084 11.181145
v -7.324985 11.833138 9.292033
v -5.723682 12.029057 8.105410
v -7.874166 10.696786 7.431208
v -7.934092 11.822756 9.468870
v -8.431064 10.687294 7.592887
v -8.842664 10.834893 8.881687
v -9.556904 10.409252 8.702329
v -9.145304 10.261653 7.413529
v -11.429917 9.996523 6.702635
v -9.972489 10.155289 9.154354
v -11.884463 9.718751 7.197037
v -12.142290 9.330297 7.640513
v -13.684548 9.321837 6.175859
v -13.257206 9.711221 5.893369
v -14.260143 9.039034 6.228057
v -14.160557 8.531876 5.507905
v -13.157619 9.204063 5.173217
v -13.572664 8.752052 5.366778
v -13.483826 8.341247 8.122974
v -14.081483 8.166224 7.961157
v -13.116260 7.916156 8.604371
v -13.430374 6.830822 8.484436
v -14.342590 7.264039 7.861461
v -13.402349 6.439353 8.528227
v -13.280822 5.651601 7.501328
v -14.209671 6.402435 6.738290
v -13.270472 5.794307 7.133253
v -12.939845 5.888108 6.327566
v -13.934838 6.480408 6.068563
v -12.908946 4.815090 3.915406
v -13.038374 4.891671 3.793694
v -14.076400 6.564168 5.935441
v -13.274986 5.125346 3.582051
v -13.347494 5.172653 3.528807
v -14.136671 6.603492 5.891182
v -14.427279 4.634824 3.197629
v -14.017479 6.804575 5.367199
v -14.270176 5.136392 3.142308
v -14.666586 5.202594 2.799105
v -14.398413 7.224491 5.455296
v -13.662371 5.919719 3.004433
v -13.304832 5.067962 3.554851
v -14.394856 4.555259 3.217423
v -13.061056 4.848059 3.773023
v -12.853038 4.101176 3.667248
v -14.186837 3.808376 3.111648
v -12.358038 2.263976 5.278848
v -13.560250 3.606679 3.031729
v -12.181950 2.442720 4.665071
v -12.670717 4.441804 3.999560
v -12.175717 2.604605 5.611160
v -12.124281 5.051627 6.046084
v -12.117599 4.929360 6.633777
v -12.170639 2.511682 6.057806
v -11.984638 2.823682 7.369406
v -12.186489 2.021962 7.588742
v -12.372490 1.709962 6.277142
v -12.214086 1.581834 6.615903
v -12.241100 1.369971 6.529606
v -12.393021 1.548946 6.211556
v -13.045416 -0.034503 6.205132
v -13.239662 0.082618 5.569575
v -12.540648 1.637957 5.728533
v -13.491648 -0.048043 5.421333
v -13.405637 0.000597 4.888123
v -12.454637 1.686596 5.195323
v -12.534436 0.778796 4.287523
v -13.469696 -0.327099 4.370605
v -12.598495 0.451101 3.770005
v -13.210778 -0.284562 4.187038
v -13.077338 -0.558504 3.837921
v -12.497081 0.242905 3.504675
v -12.590391 -0.136451 3.561289
v -12.025594 -0.162824 3.022487
v -12.067836 0.222862 3.095186
v -11.224121 0.688860 1.734540
v -11.251494 0.792291 1.754032
v -12.088640 0.301469 3.110000
v -12.538040 2.130869 1.268600
v -11.208721 0.760169 1.540068
v -12.505532 2.106457 1.105987
v -11.147133 0.665857 1.162387
v -11.077626 0.353143 1.603701
v -11.047500 0.356517 1.210749
v -11.879099 -0.498541 2.891649
v -11.600186 -0.905879 2.804486
v -10.835526 0.046940 1.144505
v -11.345345 -2.634353 0.386802
v -11.385492 -2.552244 0.134649
v -10.866038 0.109342 0.952869
v -10.753881 -1.626341 -0.232939
v -10.798333 -1.406535 -0.547175
v -10.902214 0.288219 0.697146
v -10.837671 -0.834722 -1.015619
v -10.873996 -0.448508 -1.255623
v -10.929821 0.581742 0.514743
v -11.075622 -0.382458 -1.588857
v -11.029663 -0.913915 -1.343169
v -11.193929 -0.736167 -1.655393
v -11.415462 -1.973939 -0.995520
v -11.639670 -2.250496 -1.666742
v -11.378571 -0.963920 -2.208164
v -11.722970 -2.421320 -2.108564
v -11.524039 -2.519903 -2.863213
v -11.179640 -1.062503 -2.962813
v -10.936558 -2.144833 -3.874321
v -10.642596 -1.717609 -4.268314
v -10.929772 -0.699363 -3.297707
v -10.382721 -1.101856 -4.120373
v -10.406372 -1.736013 -4.705705
v -10.118523 -1.122440 -4.609559
v -10.354581 -0.371206 -7.007889
v -10.011076 0.283016 -6.873904
v -9.666542 -0.261621 -4.433263
v -8.965876 0.577616 -5.839504
v -10.004423 0.336449 -6.895843
v -8.959224 0.631049 -5.861443
v -9.794683 0.669843 -6.921498
v -9.759000 0.800733 -6.942698
v -8.932104 0.730525 -5.877554
v -9.561503 2.811325 -5.225354
v -10.758532 -0.381279 -8.014596
v -10.786931 -0.274535 -8.393542
v -10.946089 -0.516114 -9.032068
v -10.593322 1.112157 -9.736035
v -10.434164 1.353736 -9.097508
v -10.670429 1.129207 -10.046011
v -10.166244 -1.209215 -7.848989
v -10.166763 -1.605504 -8.814164
v -10.007606 -1.363925 -8.175637
v -9.900656 -1.436294 -8.174915
v -10.059813 -1.677873 -8.813442
v -9.417762 -4.018215 -7.902440
v -9.426119 -4.027175 -7.919492
v -10.070808 -1.689662 -8.835879
v -10.078319 -1.913375 -9.064292
v -9.963228 -2.086817 -10.636194
v -9.919374 -1.917876 -10.904172
v -10.066689 -4.774665 -10.724646
v -9.485394 -4.815964 -10.904844
v -9.338078 -1.959175 -11.084371
v -9.093644 -4.803805 -10.950146
v -8.097391 -4.767718 -10.244037
v -8.027220 -1.911693 -10.155280
v -7.200167 -1.876167 -9.325858
v -6.763734 -1.269572 -9.787027
v -7.590786 -1.305099 -10.616448
v -7.481902 -1.069107 -10.803325
v -7.552193 0.477548 -10.930025
v -7.683274 0.729974 -10.783160
v -6.574792 0.692948 -10.009026
v -6.723391 0.999924 -9.743456
v -7.878798 1.133889 -10.433727
v -7.051746 1.169415 -9.604305
v -7.062894 1.182878 -9.593767
v -7.889946 1.147352 -10.423188
v -7.730789 1.388931 -9.784661
v -8.153967 1.679005 -9.788928
v -8.313124 1.437426 -10.427454
v -8.428679 4.164012 -9.804689
v -7.761980 1.745096 -9.291085
v -8.130769 4.214241 -9.426330
v -7.094085 1.539043 -9.100191
v -6.988719 1.610343 -8.874897
v -8.050691 4.268428 -9.255106
v -6.746291 2.197829 -8.016706
v -6.693115 2.271820 -7.949002
v -7.997515 4.342420 -9.187402
v -4.745304 3.868832 -8.852217
v -7.605445 4.776502 -8.954459
v -5.113288 4.492216 -8.666789
v -6.640268 2.164871 -8.021822
v -4.681133 3.738964 -8.940640
v -6.849216 1.566977 -8.881628
v -6.626633 1.340392 -9.160406
v -4.475721 3.529858 -9.197913
v -6.400305 1.129866 -9.406093
v -4.692434 2.454667 -8.684663
v -5.573343 1.422494 -8.824179
v -6.312859 1.065612 -9.482870
v -4.369535 3.451836 -9.291142
v -4.188422 3.581905 -9.930313
v -4.290955 3.753499 -9.924078
v -4.470856 3.621401 -9.284981
v -4.693467 4.294481 -10.229120
v -4.939238 4.594618 -9.947824
v -4.697667 3.898385 -9.025384
v -5.216285 4.844958 -10.075210
v -4.089206 3.044120 -9.454082
v -5.800521 1.114594 -9.167574
v -5.998643 0.766682 -9.619243
v -3.802310 3.214575 -10.097890
v -3.817341 2.437991 -9.209709
v -3.550746 2.302484 -9.327523
v -3.553337 3.088025 -10.207916
v -3.278431 2.026296 -9.399782
v -3.270889 2.024172 -9.405125
v -3.544069 3.085416 -10.214481
v -3.577910 1.242668 -12.359510
v -2.746019 1.517764 -11.575480
v -2.660115 1.866700 -10.238271
v -3.104849 1.649332 -9.317978
v -3.382570 0.801679 -12.256986
v -3.337507 0.123953 -12.168571
v -3.547596 0.102817 -12.254639
v -3.570414 0.782781 -12.333941
v -5.782116 0.270669 -9.692389
v -3.941858 0.700222 -12.469356
v -5.946795 0.235504 -9.993982
v -6.276300 0.248744 -10.096771
v -4.151806 0.756987 -12.809684
v -4.197837 0.073969 -12.786720
v -6.335083 0.140351 -10.134174
v -4.275184 -0.068654 -12.835935
v -7.312484 -0.075049 -11.055174
v -4.448769 -0.405978 -12.896447
v -7.293685 -0.335167 -11.191492
v -7.516101 -0.334087 -11.384175
v -4.543102 -0.409493 -13.268831
v -4.669101 -0.727687 -13.465576
v -4.620628 -0.704370 -14.635955
v -4.479321 -0.378814 -14.808804
v -5.294428 -1.776571 -16.231354
v -4.958421 -1.569365 -16.665714
v -4.037207 -0.106175 -15.380331
v -3.659681 -0.241175 -15.983805
v -4.844148 -1.574448 -16.887917
v -3.509320 -0.247863 -16.276176
v -3.594948 -0.939648 -17.028318
v -3.230543 -0.720262 -17.328478
v -3.029840 0.040802 -16.671122
v -2.808143 0.360938 -16.737476
v -2.226205 -0.909531 -17.700043
v -1.803805 0.171669 -17.109043
v -1.708343 -0.208236 -17.160025
v -1.165133 0.024292 -16.947756
v -1.390965 0.348390 -16.947718
v -0.136965 0.814590 -16.733519
v -1.137551 -0.010363 -16.951185
v -0.116003 0.788252 -16.736124
v -0.016425 0.319942 -16.783508
v 0.008757 0.325978 -16.788942
v -0.095264 0.793223 -16.740601
v 1.134135 0.841223 -17.625601
v 0.063902 0.152070 -16.825518
v 1.179549 0.698005 -17.655722
v 1.320134 0.229882 -17.823742
v 3.332286 1.663778 -17.276354
v 2.889878 1.916817 -17.190441
v 4.118766 2.966064 -15.663548
v 4.002328 3.050394 -15.629501
v 2.801386 1.980907 -17.164566
v 3.850186 3.408307 -15.557765
v 3.958151 1.237919 -17.258739
v 4.818747 2.489774 -15.643847
v 5.554194 2.425401 -15.598251
v 5.901464 2.209894 -12.151104
v 5.190596 2.259013 -11.952709
v 7.155669 1.076458 -9.340404
v 5.465963 1.872373 -12.080211
v 7.209023 0.872091 -9.654312
v 7.029284 0.618714 -9.438336
v 5.024301 1.656718 -12.081570
v 6.063227 1.120653 -12.350562
v 5.841500 0.743121 -12.540515
v 4.757562 1.202545 -12.310084
v 4.548363 0.280742 -12.706808
v 4.199940 0.304225 -12.628612
v 4.299111 1.233443 -12.207193
v 3.952878 0.694466 -12.493271
v 2.660812 1.432730 -12.647423
v 2.899040 2.033420 -12.374232
v 2.040197 1.433789 -12.917984
v 1.893105 1.717673 -13.005868
v 2.741537 2.337397 -12.468337
v 0.373784 2.699030 -9.935081
v 2.826709 2.713129 -12.201704
v 0.616837 2.964317 -9.916815
v 0.545240 2.646291 -9.763456
v 2.967136 2.268004 -12.242516
v 3.142639 2.505891 -11.981056
v 3.055226 2.885683 -11.837955
v 0.723574 3.011718 -9.847245
v 0.609999 2.645706 -9.687569
v 3.207398 2.505306 -11.905169
v 0.897556 2.863129 -9.526980
v 1.057213 2.870229 -9.375427
v 3.328737 2.510702 -11.789989
v 1.808947 2.960953 -8.960836
v 1.878454 2.930766 -8.918959
v 3.384343 2.486553 -11.756487
v 1.941325 2.124612 -8.616557
v 3.540325 2.726220 -11.504243
v 2.295511 2.470554 -8.628721
v 2.632536 2.316210 -8.300296
v 3.909663 2.632168 -11.516129
v 2.535104 3.112784 -8.618511
v 3.362845 3.105592 -11.346180
v 2.367286 3.500171 -9.409359
v 3.207942 2.720669 -7.547407
v 3.081739 3.497020 -7.903267
v 5.067572 4.284156 -6.996533
v 4.844272 5.278013 -7.220307
v 2.802615 4.739341 -8.182983
v 5.243231 6.198322 -7.528741
v 5.386159 4.946932 -7.297750
v 5.956241 5.762689 -7.630641
v 6.389189 4.660900 -7.470535
v 6.580448 4.724577 -7.549522
v 6.147500 5.826366 -7.709627
v 6.388916 6.047126 -7.930780
v 7.616964 7.330501 -7.627463
v 7.763352 7.515017 -7.310526
v 9.007164 7.014301 -7.023863
v 9.019197 7.066244 -6.982848
v 7.779184 7.583363 -7.256557
v 10.041596 7.992044 -6.883248
v 9.862610 8.684330 -6.037858
v 7.543676 8.494265 -6.144202
v 9.481020 9.394451 -4.784538
v 8.955503 9.526278 -4.062151
v 6.911475 8.652855 -5.275166
v 5.650137 9.985658 -4.941190
v 5.726013 9.624909 -4.834496
v 8.726342 9.178186 -4.029233
v 8.855166 9.444375 -3.733743
v 5.558401 9.910774 -4.640931
v 7.675138 8.922850 -2.552877
v 5.612660 9.162733 -3.948489
v 6.529795 8.636596 -2.957064
v 7.530801 9.062093 -2.345462
v 5.448705 10.016598 -4.483295
v 5.488305 9.430398 -2.779295
v 10.522748 9.018039 -6.046413
v 10.203046 9.759446 -4.793896
v 10.824798 9.760592 -4.908608
v 10.858094 10.043718 -4.655739
v 10.232682 10.011454 -4.568821
v 11.177925 11.652024 -4.206247
v 10.876135 11.778862 -4.015164
v 9.964064 10.124351 -4.398740
v 10.419308 12.347550 -3.890032
v 10.309332 12.357405 -3.837167
v 9.872646 10.132543 -4.354796
v 9.974068 12.562555 -3.804151
v 10.409207 13.846292 -3.941494
v 10.049973 13.694110 -3.883440
v 10.765892 14.471082 -4.030074
v 10.233251 14.940025 -3.313739
v 9.645166 14.050508 -3.339026
v 9.984567 15.465342 -2.880792
v 9.850640 15.441263 -2.718960
v 9.543383 14.032208 -3.216034
v 9.579383 15.471008 -2.434834
v 9.830369 16.150190 -0.476760
v 9.563976 16.009792 -0.730761
v 7.315777 15.697792 1.551039
v 9.316693 15.434759 -0.471892
v 7.644107 15.202641 1.225692
v 7.809058 15.190201 1.334771
v 9.549819 15.380620 -0.031633
v 10.088138 16.132339 -0.150856
v 7.511681 15.684226 1.798725
v 7.800243 15.447866 1.926723
v 7.137001 16.072495 2.903228
v 7.007617 16.158943 2.540869
v 7.021896 16.242548 3.598596
v 6.274973 16.332500 3.536926
v 6.439956 16.227308 2.494000
v 5.980356 16.463709 3.764200
v 5.266389 15.646613 5.549429
v 5.213831 15.942433 5.293702
v 3.785232 14.946434 6.724102
v 3.251077 14.693336 6.014386
v 4.679677 15.689337 4.583986
v 4.563554 15.313591 4.615593
v 4.544511 15.318399 4.367341
v 4.665205 15.692991 4.395315
v 2.749404 14.519392 3.465915
v 4.510337 15.213820 4.523247
v 2.723432 14.439911 3.584404
v 3.210632 14.617510 5.944203
v 2.474659 14.037993 6.139766
v 1.987459 13.860394 3.779966
v 1.656688 13.672087 3.674987
v 2.466255 14.018234 6.145520
v 1.645630 13.646087 3.682558
v 0.354855 12.692834 4.900520
v 0.054990 12.777732 4.668730
v 1.251070 13.757794 3.377572
v -0.011298 12.816111 4.280887
v -0.762674 12.402523 5.228340
v -1.087171 12.322414 5.017216
v -1.977674 13.364923 7.787340
v -1.154108 11.995522 6.368095
v -1.492387 12.429170 7.314305
v -1.345811 12.602902 7.414437
v -0.797389 12.168498 6.259364
v -0.205799 12.510822 5.452012
v -1.420799 13.473223 8.011012
v -1.194973 13.097604 7.988415
v 0.126342 12.347244 5.611380
v -0.779797 12.893130 8.187625
v 2.180703 13.209630 6.900625
v 0.179482 12.522865 8.471534
v 1.813318 12.697535 7.761267
v 2.229651 13.380177 7.055161
v -0.730849 13.063677 8.342161
v 2.276900 13.809081 6.980009
v -0.208853 12.778788 8.554255
v 2.261795 13.461587 7.359014
v 2.347377 13.944209 7.202883
v -0.642753 13.232587 8.620754
v 2.073203 13.195101 8.422710
v 2.182136 13.229040 9.492621
v -0.518259 13.271375 9.843510
v -0.305227 12.956439 10.061487
v -1.188805 11.884053 11.093154
v -1.622731 11.930891 11.133093
v -1.660405 10.628254 11.375154
v -1.861232 10.634992 11.401364
v -1.873765 11.939314 11.165855
v -2.286746 10.856068 11.361328
v -3.026625 11.113091 11.269299
v -2.635406 12.203897 11.071119
v -3.111655 11.733047 10.990479
v -3.617574 10.960316 11.118301
v -3.709673 11.578444 10.837675
v -5.832156 10.591388 12.168333
v -5.864545 10.629797 12.145304
v -3.746062 11.621596 10.811802
v -5.989961 11.012444 11.643667
v -6.009647 11.058366 11.624191
v -3.765749 11.667518 10.792326
v -6.114943 11.638172 11.366343
v -6.099955 11.093905 11.736298
v -6.195324 11.669805 11.466128
v -5.962449 10.702305 12.227753
v -6.699734 10.861268 12.655119
v -6.932610 11.828769 11.893495
v -6.928285 11.272498 12.216438
v -8.807800 11.082082 11.090585
v -8.605541 11.659282 10.891388
v -9.268179 10.705400 10.650077
v -9.252139 10.855330 10.119679
v -8.592207 11.783912 10.450495
v -9.444369 10.799379 9.779173
v -10.052050 9.612341 10.000520
v -10.052301 9.854707 9.688610
v -11.475501 8.555107 8.934410
v -11.473311 8.718904 8.648031
v -10.050111 10.018503 9.402231
v -11.781904 8.795231 8.413915
v -11.731522 8.898002 8.205302
v -10.011820 10.096609 9.243686
v -12.190620 9.258190 7.750285
v -11.680377 8.114914 9.218443
v -12.054359 8.000508 9.164457
v -11.656378 7.246714 10.270244
v -11.992994 7.031243 10.267323
v -12.497276 7.716994 9.160614
v -12.257217 6.777879 10.509053
v -12.983522 5.948122 10.087671
v -13.261807 6.843565 8.717054
v -13.274238 6.449037 8.705017
v -13.028610 5.816329 10.047888
v -13.310308 6.343603 8.673189
v -13.213108 5.421403 10.003390
v -12.809013 4.316442 9.207815
v -12.906214 5.238642 7.877615
v -12.104614 2.805642 7.827216
v -12.017901 2.841607 7.470157
v -12.819502 5.274607 7.520557
v -12.663471 5.298262 7.158554
v -11.998234 2.840198 7.419784
v -12.637591 5.296408 7.092274
v -12.135487 4.951092 6.700063
v -12.364601 5.429245 5.985768
v -12.866707 5.774561 6.377979
v -12.853361 4.728795 3.953720
v -12.489149 3.608366 10.145866
v -11.784750 2.097566 8.765266
v -11.522966 2.774429 10.849410
v -11.353592 2.539304 10.902711
v -11.629892 1.882595 8.813998
v -11.372774 1.601194 8.915398
v -12.077351 1.620580 7.380777
v -12.165370 1.897328 7.647686
v -12.186297 1.417843 6.693461
v -12.051473 1.480017 7.418137
v -12.160419 1.277280 6.730821
v -12.964735 -0.127194 6.406347
v -11.500784 0.701531 8.157684
v -12.414046 -0.905679 7.145895
v -12.214379 -1.114748 7.281136
v -11.126158 -2.253735 6.943797
v -10.982175 -2.404346 6.702028
v -10.196157 -1.612335 7.231797
v -10.043027 -1.648699 7.073787
v -10.780688 -2.452193 6.494120
v -9.867426 -1.759667 6.737594
v -9.495310 -1.923815 5.808695
v -10.408573 -2.616341 5.565222
v -7.361825 -3.820028 5.007364
v -9.881301 -2.381321 4.941095
v -7.677937 -3.307540 4.603982
v -7.524991 -3.969477 4.351524
v -10.604863 -2.796129 4.776242
v -10.117916 -2.374076 4.499610
v -10.219436 -2.388923 4.298256
v -10.706383 -2.810976 4.574888
v -10.045355 -2.288574 3.959171
v -10.167384 -2.307674 3.801684
v -10.866947 -2.836108 4.367668
v -9.977784 -4.007473 1.763484
v -10.021215 -4.043974 1.764878
v -10.924093 -2.884135 4.369503
v -11.169615 -3.080375 4.311878
v -12.416067 -2.865598 3.805689
v -12.564162 -2.601535 3.703465
v -11.822372 -3.907955 1.009149
v -11.645179 -3.004672 0.619949
v -12.386969 -1.698251 3.314265
v -11.900022 -1.276198 3.037633
v -11.295547 -3.220624 2.427440
v -11.411855 -3.078916 2.824132
v -11.608934 -3.329854 4.208181
v -10.760356 -4.518818 1.538743
v -10.460535 -4.293454 1.661181
v -9.912392 -4.650495 1.545282
v -10.039115 -4.988608 1.386245
v -9.479763 -6.043075 1.259990
v -10.589805 -6.772123 0.355748
v -11.374504 -5.865659 0.298435
v -10.969380 -6.409886 0.002903
v -11.352623 -6.270357 -0.896103
v -11.784872 -5.716254 -0.664202
v -12.034884 -7.142600 -2.416492
v -12.148309 -7.011182 -2.508586
v -11.911728 -5.569273 -0.767203
v -12.206778 -5.351600 -0.619938
v -12.350678 -4.755401 -1.119069
v -12.101071 -4.784801 -1.423954
v -12.317604 -6.309772 -3.095798
v -12.170764 -6.018276 -3.387490
v -11.936842 -4.458786 -1.750188
v -11.775265 -3.761230 -2.483607
v -11.939477 -2.938520 -1.950101
v -12.152912 -3.376274 -1.048207
v -11.902573 -2.878525 -1.474323
v -11.200514 -2.118034 -0.393242
v -11.392167 -2.552213 0.123243
v -10.760114 -1.626312 -0.243591
v -11.277628 -1.944515 -0.742776
v -10.838151 -1.450717 -0.597306
v -10.880307 -0.882032 -1.069298
v -11.831019 -5.786005 -4.064100
v -11.486482 -3.563799 -3.058725
v -11.069482 -4.657000 -3.477525
v -11.031605 -4.626623 -3.519104
v -11.448605 -3.533422 -3.100304
v -10.847812 -3.337209 -4.153252
v -11.008885 -4.652117 -3.563915
v -10.821083 -3.367202 -4.205971
v -11.759729 -5.780261 -4.165735
v -11.640215 -5.831019 -4.421755
v -10.701568 -3.417961 -4.461990
v -11.043150 -5.608828 -4.673773
v -10.885396 -5.605494 -4.938909
v -10.560518 -3.414979 -4.699052
v -10.334405 -3.392527 -5.162634
v -10.255208 -2.231396 -5.330971
v -10.467345 -2.048943 -4.897095
v -10.406408 -0.637196 -7.170571
v -9.908271 -2.843490 -5.889928
v -10.059470 -1.249290 -7.729527
v -9.566798 -4.217549 -7.492662
v -9.571429 -4.221569 -7.534293
v -10.062989 -1.252344 -7.761167
v -9.395790 -4.006344 -7.815166
v -9.397759 -4.006640 -7.824373
v -10.064960 -1.252641 -7.770374
v -9.874336 -1.421064 -8.072197
v -9.679128 -4.341509 -7.719266
v -9.477641 -4.097499 -7.955746
v -10.597240 -4.667499 -8.726147
v -10.584365 -4.647058 -8.759982
v -9.464765 -4.077058 -7.989582
v -10.116964 -1.963259 -9.134382
v -10.842875 -4.747454 -9.802365
v -10.375476 -2.063653 -10.176765
v -10.609120 -4.744186 -10.120133
v -11.358642 -5.410029 -9.837651
v -11.287760 -5.615996 -10.166562
v -11.663442 -6.267429 -10.926051
v -11.020179 -6.063120 -11.612007
v -10.441361 -5.347168 -11.069136
v -10.691941 -5.893800 -11.474136
v -9.801811 -6.044417 -11.821583
v -9.551231 -5.497786 -11.416583
v -9.288338 -6.313470 -12.216162
v -9.054670 -6.268456 -12.185255
v -9.317564 -5.452771 -11.385676
v -8.966093 -5.287778 -11.315578
v -8.336242 -6.336666 -12.108844
v -8.420088 -5.339618 -11.257505
v -6.705820 -4.711929 -14.290159
v -8.225768 -5.503041 -11.255907
v -6.537066 -4.955163 -14.139612
v -6.436311 -4.639394 -14.118554
v -8.215261 -5.284492 -11.127085
v -6.053101 -5.132973 -13.760922
v -7.974834 -5.695890 -11.235223
v -6.115561 -5.677943 -13.451633
v -6.038145 -5.127918 -13.748335
v -8.203894 -5.280649 -11.117519
v -5.810494 -5.208049 -13.435919
v -7.855482 -5.674251 -11.156176
v -5.847718 -5.613349 -13.101025
v -5.340167 -5.583236 -12.962126
v -7.733566 -5.655836 -10.643725
v -7.432925 -6.752742 -11.301239
v -7.429791 -6.756353 -11.293767
v -7.731185 -5.658580 -10.638046
v -6.184986 -5.769580 -9.513647
v -6.321723 -5.147232 -9.264176
v -7.867923 -5.036232 -10.388577
v -6.548182 -4.874527 -9.091621
v -6.828319 -4.537776 -8.870814
v -8.080827 -4.780302 -10.220763
v -7.178371 -1.892723 -9.295236
v -8.448025 -4.140535 -9.634443
v -8.060814 -2.619449 -9.087629
v -6.134505 -4.408443 -8.637040
v -6.484557 -1.763391 -9.061460
v -5.858956 -3.887248 -8.189665
v -5.474736 -3.685266 -7.963593
v -6.073142 -1.547113 -8.819387
v -5.071852 -1.535638 -8.034518
v -4.829229 -0.960341 -8.263483
v -5.753901 -0.790144 -9.120657
v -5.737029 -0.489341 -9.375883
v -6.346646 -0.571902 -9.955325
v -6.556028 -0.898777 -9.883080
v -7.324046 -0.787302 -10.876325
v -6.302290 -0.325065 -10.060125
v -7.279691 -0.540465 -10.981126
v -4.232035 -0.681044 -12.738503
v -4.363224 -0.776131 -12.953456
v -7.379394 -0.612732 -11.144490
v -4.532394 -1.006332 -13.225891
v -7.386687 -0.444672 -11.265752
v -4.614513 -0.827928 -13.292448
v -3.788863 -1.838516 -13.059859
v -4.095880 -1.813744 -13.306758
v -3.371922 -3.196130 -13.340054
v -3.397234 -3.208536 -13.372928
v -4.119023 -1.825087 -13.336814
v -4.782788 -4.323231 -13.655039
v -4.960871 -4.264116 -13.732134
v -4.254366 -1.780160 -13.395407
v -5.344081 -3.770537 -14.089766
v -5.368621 -3.755236 -14.094964
v -4.273016 -1.768531 -13.399357
v -5.717816 -3.570931 -14.107957
v -6.213512 -2.785712 -15.094548
v -4.768712 -0.983312 -14.385949
v -5.442512 -2.055512 -15.981348
v -6.427673 -2.841722 -15.326863
v -5.656673 -2.111522 -16.213663
v -6.302643 -2.795751 -15.698789
v -6.459308 -2.866019 -16.019581
v -5.775738 -2.164927 -16.457466
v -6.003624 -2.485651 -16.427423
v -4.657289 -2.127196 -17.813297
v -4.752524 -1.892501 -17.510731
v -3.503324 -1.257701 -17.651131
v -3.412067 -3.263682 -18.301291
v -2.556955 -2.121430 -18.022005
v -2.752699 -3.420471 -18.059238
v -2.395925 -3.464239 -17.959137
v -2.285807 -2.154694 -17.945929
v -2.188607 -3.705694 -17.996927
v -1.763493 -3.687978 -17.725471
v -1.860693 -2.136978 -17.674473
v -1.559405 -2.324624 -17.349417
v -1.369422 -1.576177 -17.257595
v -1.704236 -1.520611 -17.598854
v -1.021542 -1.012288 -17.026882
v -1.339695 -1.602328 -17.238850
v -0.989330 -1.040624 -17.006571
v 1.119512 -1.041572 -17.400675
v 1.115076 -0.622817 -17.425423
v -0.993766 -0.621870 -17.031317
v 1.370869 -0.154233 -17.854689
v 1.321124 0.156354 -17.828316
v -1.049402 -0.274502 -17.001822
v 0.064924 0.076179 -16.830238
v 4.454886 -0.142099 -16.435535
v 4.357052 0.275586 -16.969614
v 5.970843 1.420252 -15.296263
v 4.458927 -0.150856 -16.428900
v 5.974617 1.412074 -15.290065
v 6.266573 0.911181 -15.037394
v 7.377749 1.819527 -12.880782
v 7.223009 2.432588 -12.867141
v 9.380249 2.186277 -10.182469
v 7.002713 2.286383 -12.430062
v 8.946530 2.081223 -10.080653
v 8.785193 2.245332 -9.684985
v 6.554472 2.498936 -12.308224
v 7.687083 1.311678 -9.468266
v 6.543032 1.733983 -12.061587
v 7.399354 0.945519 -9.953094
v 8.642790 2.533943 -9.067218
v 7.556885 1.575551 -8.903450
v 7.391885 4.094351 -7.733450
v 7.339870 4.080561 -7.711098
v 7.504870 1.561761 -8.881098
v 7.068282 3.847780 -7.544676
v 6.471851 3.477033 -7.162723
v 7.051582 1.279993 -8.590814
v 6.255383 1.726393 -6.955214
v 6.069233 0.448356 -6.697018
v 6.865433 0.001956 -8.332618
v 7.011817 -0.239230 -7.997622
v 8.129683 -0.199614 -9.788925
v 7.759727 0.033649 -9.765660
v 6.862148 0.480738 -12.708571
v 7.438260 0.730021 -10.226191
v 6.913332 1.019938 -11.915805
v 7.051328 1.002173 -12.092564
v 7.883545 0.612690 -10.159075
v 8.774286 0.534111 -9.918574
v 7.426176 1.122747 -12.822015
v 9.428676 1.489497 -10.123703
v 7.294342 1.498206 -12.441771
v 8.981458 1.807194 -10.168429
v 8.989265 0.390266 -9.923112
v 9.616782 1.363632 -10.127673
v 9.539937 0.771578 -9.935747
v 10.876326 0.873671 -9.627346
v 10.806283 1.454504 -9.853169
v 11.507685 0.624772 -9.331962
v 12.004343 1.587914 -8.718155
v 11.219131 2.255115 -9.342942
v 12.267711 2.110861 -8.291366
v 12.228934 2.319607 -8.228003
v 11.186897 2.428635 -9.290273
v 12.124526 2.692469 -8.152786
v 11.864277 3.161082 -8.034538
v 10.902249 2.941180 -9.160939
v 11.944077 5.311481 -8.107139
v 10.900301 5.703163 -7.899014
v 9.760620 3.369581 -8.933303
v 8.413901 4.858363 -7.611014
v 10.841932 5.877696 -7.890965
v 8.355533 5.032896 -7.602965
v 9.165533 6.016896 -7.215365
v 8.929169 6.227604 -7.256342
v 8.119169 5.243605 -7.643943
v 7.538969 6.543805 -7.859942
v 6.474273 6.052123 -7.959704
v 7.054473 4.751923 -7.743704
v 6.692760 4.731151 -7.587579
v 10.903535 6.496229 -7.865550
v 9.227135 6.635429 -7.189950
v 10.881630 6.848817 -7.690113
v 10.872987 7.123827 -7.580317
v 9.220566 6.844436 -7.106505
v 10.404039 7.414669 -7.110423
v 10.388146 7.447431 -7.096110
v 9.208488 6.869335 -7.095628
v 10.230887 7.795135 -6.996028
v 10.435927 7.476178 -7.116671
v 10.267201 7.816983 -7.011654
v 10.904875 7.185336 -7.586565
v 11.570518 7.981009 -7.496115
v 10.773089 8.421695 -6.942911
v 12.133534 8.339282 -7.649378
v 12.368851 8.787942 -7.199868
v 10.973107 8.803056 -6.560828
v 11.364752 8.773642 -6.523479
v 11.208035 9.042032 -5.968543
v 10.854002 9.007032 -6.139077
v 11.231848 9.747066 -5.022474
v 11.695629 9.020354 -5.956334
v 11.687212 9.726822 -5.011072
v 12.024047 9.280970 -5.393340
v 12.168566 9.327623 -5.320855
v 11.833459 9.774033 -4.937719
v 12.676404 11.515160 -4.720245
v 12.271197 11.707052 -4.626379
v 11.378215 9.989622 -4.832262
v 11.698045 11.597927 -4.382770
v 12.207226 12.410480 -4.588595
v 11.626174 12.388219 -4.340321
v 11.222435 13.000038 -4.238203
v 12.325502 12.599321 -4.588291
v 11.364723 13.227215 -4.237837
v 11.769165 14.190811 -4.498060
v 11.130036 14.603209 -4.332078
v 10.523764 13.769843 -4.019440
v 10.880448 14.394632 -4.108019
v 11.220437 15.556032 -4.047146
v 10.999396 15.648348 -3.733108
v 10.750711 16.173664 -3.300161
v 12.057154 15.883509 -3.963880
v 11.851655 16.604553 -3.190600
v 12.100339 16.079237 -3.623547
v 12.144898 16.086935 -3.607292
v 11.896214 16.612251 -3.174344
v 12.002219 16.945358 -2.991526
v 12.835896 16.854588 -2.402525
v 12.993156 16.492815 -2.399344
v 13.241840 15.967499 -2.832291
v 13.350750 15.900570 -2.688527
v 13.102065 16.425886 -2.255580
v 13.896272 15.606020 -2.397146
v 13.966856 15.265647 -0.952892
v 13.181009 16.045206 -0.640295
v 13.845663 15.041405 -0.504048
v 13.692135 14.960155 -0.234586
v 12.978998 15.938300 -0.285739
v 12.825735 15.753956 0.028214
v 11.277864 15.637306 0.555976
v 10.942325 15.784814 0.408684
v 10.010589 14.307393 1.622737
v 9.877191 14.354382 1.577541
v 10.808928 15.831802 0.363488
v 9.072190 14.714819 2.362026
v 8.629915 14.921395 2.098592
v 10.335348 16.052999 0.081408
v 8.774046 14.763791 1.456170
v 8.695980 14.788651 1.391157
v 10.250757 16.079939 0.010961
v 7.962862 15.395465 2.088540
v 8.736815 14.776009 1.444805
v 8.007112 15.381765 2.146672
v 8.592240 14.933759 2.087091
v 8.738026 14.901361 3.117954
v 8.163217 15.347075 3.250500
v 8.048111 15.517127 3.945868
v 8.862141 14.732951 3.342609
v 8.181011 15.336797 4.186424
v 9.162949 14.426936 3.807295
v 9.167613 14.420984 3.833460
v 8.186623 15.329637 4.217901
v 8.324209 15.180732 4.556541
v 7.860821 13.840993 5.628487
v 7.576902 13.566823 5.628356
v 8.660783 12.955646 5.005901
v 8.488242 12.702437 4.938015
v 7.369334 13.262211 5.546689
v 6.637470 11.473489 6.990220
v 6.448389 11.811507 7.343245
v 7.120543 13.706972 6.011197
v 6.311964 11.984656 7.670512
v 6.070646 12.286105 7.865813
v 6.879226 14.008421 6.206497
v 5.647259 13.245584 7.359492
v 4.433511 14.645796 7.069303
v 5.601595 15.482327 5.901034
v 4.039989 14.821576 6.991322
v 3.684843 14.269672 7.996623
v 3.441054 14.520679 7.733178
v 3.269412 13.825614 9.002720
v 4.293224 14.062868 8.184394
v 3.801746 13.644660 9.167020
v 4.230575 13.652085 8.710072
v 4.708889 12.543842 9.368278
v 4.227488 12.658228 9.752880
v 5.157516 11.959718 9.438925
v 4.935751 11.583786 9.685992
v 4.043145 12.345735 9.958255
v 5.078467 11.250046 9.841610
v 4.434473 10.600438 9.890429
v 3.338777 11.635226 10.011651
v 4.088391 10.729039 9.750228
v 3.488193 10.393420 9.387630
v 2.839863 11.356243 9.710241
v 3.094562 9.851052 9.111946
v 3.000740 9.851723 9.071789
v 2.761873 11.356800 9.676861
v 2.630818 9.776477 8.955535
v 2.221111 9.893262 8.759830
v 2.313756 11.484533 9.462809
v -0.184889 11.361462 10.034230
v 0.146255 11.317668 9.238935
v 1.609545 10.424732 8.463865
v 2.160424 9.817672 8.732342
v -0.245576 11.285872 10.006742
v -0.717176 10.030072 10.288741
v -0.660857 9.909270 9.706102
v 1.630657 9.740130 8.466698
v 2.036881 9.314683 8.572568
v -0.840719 9.527082 10.128967
v -0.074183 7.248899 9.468365
v -0.163448 7.071374 9.997748
v -0.922333 9.364774 10.612976
v -1.083133 7.937973 10.404776
v -1.101581 7.931964 10.460205
v -0.940781 9.358765 10.668406
v -1.232943 8.114100 10.784933
v -1.333524 8.180338 11.113884
v -1.017222 9.409104 10.918408
v 0.017050 7.174706 12.875821
v -1.424207 8.813291 11.422926
v -0.882324 7.496075 12.575122
v -0.531201 7.506314 13.512768
v -1.483236 9.690972 11.459812
v -1.946700 8.551215 11.826259
v -1.982866 8.572525 11.846092
v -1.510722 9.707168 11.474886
v -2.203722 8.463967 12.154687
v -2.764464 8.828998 12.250614
v -2.071464 10.072198 11.570813
v -2.542028 10.172675 11.567088
v -3.079104 8.875309 12.255118
v -2.924091 10.228910 11.572557
v -3.410843 9.717237 11.687397
v -4.052916 10.321813 11.363106
v -3.516633 10.786847 11.273283
v -5.741234 10.435138 12.307930
v -3.920562 9.527287 11.767447
v -5.631215 9.774689 12.644038
v -3.466491 8.730947 12.315955
v -3.632718 8.317305 12.501778
v -5.813026 9.322268 12.847282
v -4.481118 7.419105 12.954778
v -5.431387 6.719338 12.947191
v -6.852382 8.556898 12.838984
v -6.746177 6.272646 12.392575
v -6.822050 6.270415 12.386585
v -6.920724 8.554888 12.833589
v -8.196271 6.316101 12.876258
v -9.149426 6.830235 12.686592
v -7.963238 9.117223 12.626142
v -9.252160 7.024931 12.358390
v -9.260772 7.031445 12.349009
v -7.970396 9.122638 12.618343
v -8.784245 8.817708 11.811378
v -8.915309 9.240445 11.804305
v -8.079343 9.474038 12.612465
v -8.478256 9.713964 12.168516
v -9.513034 7.065871 12.239800
v -9.036508 8.852135 11.702169
v -9.102290 8.469350 11.631064
v -9.548469 8.475572 11.256265
v -9.623586 8.860320 11.209012
v -10.100111 7.074057 11.746644
v -10.245342 7.047002 11.528029
v -9.768816 8.833265 10.990398
v -11.236244 7.094810 10.738519
v -11.437616 7.302507 10.311306
v -10.033779 9.106551 10.428276
v -11.461616 8.170707 9.259505
v -10.249393 7.042792 11.532848
v -11.239323 7.091610 10.742181
v -11.315127 6.853338 11.102627
v -10.483643 5.968040 12.465549
v -11.537665 5.832324 11.988692
v -11.037045 5.507585 12.293111
v -11.644507 4.340139 12.096848
v -12.155601 4.644750 11.789046
v -11.550913 3.732306 12.217091
v -11.774922 3.370766 11.819435
v -12.411612 4.231561 11.334583
v -12.719509 4.153589 11.032746
v -10.405006 4.475735 12.687591
v -10.447650 3.852998 12.742902
v -9.806868 4.863157 12.887951
v -9.349222 4.548467 12.878304
v -10.067232 3.591413 12.734882
v -8.424593 2.365723 14.215727
v -8.536091 1.063128 13.339652
v -10.189184 2.166699 11.776676
v -8.282825 0.067263 13.046206
v -8.980073 2.038664 12.334061
v -8.449390 1.514489 12.675058
v -7.956689 0.097096 12.584510
v -9.918083 2.191498 11.392892
v -9.301628 1.940801 10.285164
v -9.692286 1.866297 10.076080
v -10.345365 2.110009 11.164207
v -9.947886 0.769497 9.144880
v -9.983200 0.768435 9.138604
v -10.383990 2.108848 11.157342
v -10.206337 1.083351 9.221721
v -10.403675 0.233009 8.593496
v -10.759594 0.378844 8.504475
v -10.721076 -0.718591 7.832697
v -10.997775 -0.656955 7.692643
v -11.123672 0.459944 8.320192
v -11.927774 -1.298355 7.404643
v -9.230771 0.042954 8.341889
v -9.548171 -0.908646 7.581089
v -9.216299 -0.785913 7.405096
v -8.705602 0.504671 8.039326
v -8.525288 -0.178390 7.006986
v -8.525288 0.736294 7.775302
v -8.500849 0.760698 7.746249
v -8.500849 -0.153986 6.977933
v -5.292229 -0.025182 7.845645
v -7.897884 0.041527 6.490789
v -5.490268 0.105869 7.264508
v -5.262087 -0.195083 7.765981
v -8.461188 -0.377541 6.873112
v -6.133978 -0.765015 6.270112
v -6.325233 -1.508860 6.009964
v -8.652443 -1.121387 6.612964
v -6.945795 -1.491013 5.720422
v -7.056505 -1.697830 5.589595
v -8.776263 -1.352695 6.466644
v -6.318789 -2.975949 5.874362
v -6.370798 -3.042074 5.839304
v -8.831952 -1.423501 6.429106
v -6.253689 -3.746922 6.778685
v -8.512462 -1.447111 5.998528
v -6.242738 -3.492489 6.306273
v -6.288568 -3.789838 6.750696
v -8.866832 -1.466417 6.401117
v -6.403371 -3.082153 5.813167
v -6.469948 -3.160658 5.749068
v -8.938120 -1.550478 6.332482
v -6.898661 -3.509691 5.442762
v -6.467031 -3.169194 5.754692
v -6.896064 -3.517289 5.447768
v -6.356733 -3.883039 6.688083
v -6.438599 -4.029022 6.678721
v -6.964115 -3.638638 5.439986
v -6.653999 -4.344809 6.580964
v -6.882652 -5.242279 6.131201
v -7.214204 -4.620245 4.948057
v -7.262405 -6.588798 6.092612
v -7.162177 -6.966404 5.400849
v -7.130889 -4.934130 4.373029
v -6.675078 -6.573259 4.558461
v -6.473128 -6.589814 4.003842
v -6.910006 -4.952238 3.766415
v -7.381032 -5.584661 1.402192
v -7.780309 -5.056060 1.356079
v -7.241905 -4.512838 3.728083
v -9.519779 -4.473878 1.503996
v -7.410568 -3.964849 3.132272
v -8.958739 -3.970328 1.645934
v -9.721156 -3.916752 1.711697
v -7.462162 -3.903482 3.955256
v -9.910756 -2.216952 3.749897
v -7.967790 -2.744349 4.193432
v -8.755388 -2.224630 4.119503
v -9.962621 -2.259155 4.005751
v -7.518888 -3.949641 4.235096
v -10.110575 -2.350214 4.359546
v -7.800964 -5.112104 1.336948
v -9.535477 -4.516471 1.489457
v -9.067512 -5.896487 1.198931
v -7.331236 -5.951472 1.223190
v -8.677051 -6.594212 1.104369
v -6.354973 -6.413314 1.749927
v -6.284954 -6.774351 1.577679
v -8.618847 -6.894323 0.961188
v -6.304668 -7.069179 1.315892
v -6.232151 -7.551988 0.688312
v -8.539531 -7.422396 0.274773
v -6.214167 -8.722204 -0.486768
v -6.324101 -8.834633 -0.625680
v -8.630914 -7.515852 0.159302
v -7.416701 -8.740233 -1.255661
v -7.713749 -8.888790 -1.386237
v -8.955811 -7.678336 0.016485
v -8.926950 -8.361990 -1.224837
v -10.190378 -8.015726 -1.512854
v -10.337687 -7.299609 -0.298534
v -10.429834 -7.724702 -1.630250
v -10.442412 -7.710780 -1.633801
v -10.348141 -7.288036 -0.301486
v -10.697875 -6.989507 -0.735491
v -10.508982 -7.672459 -1.683193
v -10.760044 -6.953720 -0.781619
v -11.467547 -7.796854 -2.306884
v -10.463143 -7.799240 -1.730086
v -11.426562 -7.910211 -2.348811
v -10.215693 -8.072374 -1.588729
v -10.025109 -8.549761 -1.948497
v -11.202347 -8.471842 -2.772067
v -10.386691 -9.212749 -3.101096
v -11.153107 -9.435435 -4.202055
v -11.887612 -8.670951 -3.756454
v -11.289785 -9.486403 -4.569026
v -11.314685 -9.474263 -4.599713
v -11.916905 -8.656669 -3.792557
v -12.133085 -8.625863 -4.260113
v -11.976083 -6.536510 -5.184919
v -11.732197 -6.198606 -4.880564
v -11.146025 -6.019945 -5.186915
v -11.866666 -6.755866 -5.465623
v -11.002054 -6.308571 -5.556262
v -11.026666 -5.656666 -8.295824
v -10.975767 -5.551686 -8.272117
v -10.935082 -6.170439 -5.525069
v -10.177188 -5.504912 -7.121859
v -9.961579 -5.003252 -6.810436
v -10.719474 -5.668778 -5.213646
v -10.208304 -3.440623 -5.371435
v -10.754452 -6.246125 -7.874794
v -11.321749 -6.988475 -5.963406
v -11.997738 -6.968896 -5.587263
v -11.157739 -5.869696 -8.417463
v -11.023414 -6.220821 -8.297894
v -11.436614 -6.371879 -9.070299
v -11.471771 -5.984500 -9.004491
v -11.687193 -6.918510 -9.475299
v -11.569713 -6.201741 -10.531963
v -11.382486 -5.439755 -9.807556
v -11.687285 -6.297155 -10.895956
v -11.012297 -7.859948 -12.158851
v -11.263650 -7.557393 -12.132391
v -10.498823 -8.129001 -12.553430
v -10.057329 -7.188773 -12.713134
v -10.928114 -6.842819 -12.253766
v -9.815714 -7.155419 -12.919765
v -9.705410 -6.929189 -12.841713
v -10.817810 -6.616589 -12.175714
v -10.425666 -6.622049 -12.215854
v -9.482784 -6.692788 -12.731207
v -10.132737 -6.310994 -12.070451
v -9.619264 -6.580047 -12.465030
v -8.768002 -6.591095 -12.717106
v -8.678761 -6.446241 -12.446476
v -7.048340 -4.821504 -14.627791
v -7.266867 -6.371945 -13.542586
v -7.197333 -6.302655 -13.635613
v -7.123669 -6.025481 -14.182211
v -7.921999 -6.720149 -13.335951
v -8.666956 -7.468711 -13.342189
v -6.915385 -5.976262 -15.450270
v -6.532174 -6.469841 -15.092638
v -6.327680 -6.712102 -15.646111
v -6.710890 -6.218523 -16.003742
v -6.877141 -6.123429 -16.348228
v -6.762835 -4.756731 -17.547815
v -6.560488 -4.420236 -17.582148
v -6.104804 -4.039867 -17.989990
v -6.592486 -5.006496 -17.661943
v -5.880661 -4.368505 -18.140160
v -5.623486 -4.396296 -18.438345
v -3.837225 -4.124309 -18.683706
v -3.530318 -4.010628 -18.463003
v -2.870949 -4.167417 -18.220951
v -4.119112 -4.945997 -18.448072
v -3.241853 -5.248586 -17.910906
v -3.901222 -5.091796 -18.152960
v -4.174564 -5.540824 -17.699213
v -3.515196 -5.697614 -17.457161
v -4.247038 -6.414772 -16.933739
v -4.178338 -6.457534 -16.896275
v -3.446496 -5.740376 -17.419695
v -3.504914 -6.253885 -16.944643
v -3.202695 -6.285570 -16.933594
v -3.119014 -5.774710 -17.407722
v -2.654752 -6.690893 -16.796741
v -1.846667 -6.363169 -16.874945
v -2.253732 -5.423790 -17.491461
v -1.237863 -6.194388 -16.867672
v -1.229720 -6.185874 -16.870392
v -2.243936 -5.413547 -17.494732
v -2.073095 -5.187167 -17.643980
v -0.421491 -5.027582 -16.380013
v -1.334143 -4.128158 -17.195633
v 1.380857 -2.523158 -16.851234
v -1.193737 -3.501892 -16.824999
v 0.704537 -2.379708 -16.584202
v 1.232376 -2.222845 -17.080259
v -1.482624 -3.827845 -17.424658
v -1.218351 -2.494462 -16.984142
v 1.180428 -1.697542 -17.271860
v -1.281430 -1.856594 -17.216801
v 1.182647 -1.317092 -17.376783
v 1.973418 -2.725852 -15.995821
v 2.226055 -2.670132 -15.697785
v 0.805997 -3.089842 -14.827905
v 1.120691 -2.739559 -14.048390
v 2.604634 -2.248739 -14.760023
v 2.204738 -1.878794 -13.843722
v 2.819241 -1.433901 -13.649481
v 3.413190 -1.663354 -14.504442
v 3.063612 -1.354986 -13.949759
v 3.093825 -1.323869 -13.948015
v 3.443404 -1.632238 -14.502700
v 4.165203 -0.691453 -13.525756
v 4.211699 -0.696005 -13.555231
v 3.504583 -1.638228 -14.541483
v 3.864299 -1.641605 -14.704231
v 4.661013 -0.765018 -16.031250
v 4.552891 -0.484823 -16.287560
v 6.344680 0.633571 -14.919905
v 4.541224 -1.389072 -15.116728
v 6.213660 -0.048989 -13.919646
v 4.888624 -0.443472 -13.967729
v 3.081396 -1.318236 -13.924710
v 4.155757 -0.687172 -13.508043
v 2.832757 -1.405972 -13.630444
v 2.410383 -0.749217 -12.921895
v 3.733382 -0.030417 -12.799495
v 3.386343 0.288115 -12.700771
v 2.045069 -0.442895 -12.858615
v 2.942747 0.660077 -12.623932
v 2.044964 -0.051030 -12.909145
v 1.747222 0.355229 -12.950293
v 2.667974 1.034997 -12.661905
v 2.047445 1.031297 -12.932639
v 0.860157 0.820644 -13.411432
v 1.219017 1.465948 -13.363296
v -1.539905 1.270439 -12.972250
v -1.569065 1.504120 -13.057574
v 1.188560 1.710026 -13.452416
v -1.143677 3.106161 -11.169967
v 1.242510 1.988878 -13.459877
v -1.015353 3.307466 -11.255025
v -1.716147 1.123719 -12.696044
v -1.280417 2.752506 -10.833857
v -1.473744 0.484129 -12.659623
v -1.510848 0.433813 -12.592793
v -1.311259 2.710681 -10.778304
v -0.352789 2.331226 -9.940387
v -0.754085 2.361934 -9.989200
v -1.884813 0.700572 -12.337127
v -1.896549 0.185713 -12.231492
v -0.645922 2.142670 -9.665798
v -2.009722 1.696270 -9.365798
v -1.982565 1.649427 -9.312047
v -0.618765 2.095827 -9.612047
v -0.868923 -0.123186 -8.930241
v -0.216820 -0.177723 -8.943877
v -0.123167 2.054379 -9.622411
v 0.463762 -0.104090 -8.921083
v 1.146587 0.144345 -8.786327
v 0.457234 2.265548 -9.507868
v 1.507498 1.649079 -8.575742
v 1.726482 1.958678 -8.636718
v 0.623663 2.500843 -9.554210
v 0.915535 2.672520 -9.351507
v 1.859098 2.111776 -8.634278
v 1.048151 2.825618 -9.349068
v 1.800338 2.918572 -8.935795
v 2.228005 -0.296254 -8.033970
v 2.716978 1.156304 -7.734290
v 3.028839 1.208239 -7.497964
v 3.440139 2.333954 -7.303033
v 3.258162 2.637507 -7.477801
v 5.105739 4.220953 -6.943633
v 3.453872 2.319398 -7.290256
v 5.119473 4.206398 -6.930856
v 6.038285 3.686513 -6.987779
v 3.510065 2.204148 -7.258574
v 6.112222 3.534868 -6.946093
v 5.982064 1.770348 -6.790575
v 3.249471 1.042050 -6.959284
v 5.721471 0.608250 -6.491284
v 5.464953 0.503472 -6.110322
v 5.975882 0.017406 -6.040309
v 6.123621 0.225669 -6.436177
v 6.720621 -1.601331 -6.013177
v 6.776412 -1.596131 -6.069457
v 6.179411 0.230869 -6.492457
v 7.149540 -0.511089 -7.741920
v 7.106357 -2.098707 -6.291212
v 7.561971 -1.139308 -8.019114
v 7.450971 -2.312308 -6.457114
v 7.631835 -2.457521 -6.553311
v 7.742836 -1.284521 -8.115311
v 7.945848 -1.478077 -7.779369
v 9.320263 -1.598013 -7.958826
v 9.460855 -1.434441 -8.339632
v 10.573115 -1.405291 -7.995370
v 10.853490 -0.545981 -9.126173
v 9.727210 -0.618097 -9.413894
v 10.265374 -0.219694 -9.435160
v 9.325802 -1.624303 -7.871686
v 10.580402 -1.439883 -7.880713
v 9.625801 -2.458903 -6.744886
v 10.167340 -2.523225 -6.275488
v 11.292953 -1.524517 -7.263083
v 11.085340 -3.110625 -5.408488
v 11.599094 -2.889350 -5.128416
v 11.968946 -1.233365 -6.894568
v 13.232895 -2.696150 -4.686816
v 13.313547 -2.652154 -4.703218
v 12.075068 -1.175477 -6.916149
v 13.382910 -2.266845 -4.755675
v 14.094085 -1.448812 -4.772954
v 12.786243 -0.357444 -6.933427
v 13.297240 0.338950 -6.305749
v 13.446655 0.677851 -6.724725
v 12.982842 0.088477 -7.484712
v 13.246210 0.611425 -7.057922
v 13.248578 0.631966 -7.084553
v 12.985209 0.109019 -7.511343
v 12.984655 -0.027138 -7.881965
v 12.725651 0.664761 -8.569921
v 12.644415 1.019411 -8.416550
v 12.907784 1.542359 -7.989760
v 13.651596 1.630225 -6.577951
v 13.515869 1.864549 -6.864799
v 14.849196 2.921425 -5.624552
v 14.712934 3.275065 -5.758835
v 13.336576 2.329865 -7.041489
v 14.899734 3.615444 -5.828383
v 14.675379 3.960053 -5.904486
v 13.112221 2.674474 -7.117591
v 13.476484 5.028211 -7.053170
v 13.242188 5.074134 -7.406260
v 12.877925 2.720397 -7.470682
v 12.617759 2.997070 -7.577222
v 12.534819 5.282396 -7.919186
v 12.080158 3.155349 -7.967045
v 12.159958 5.305748 -8.039645
v 15.330393 4.792086 -5.814427
v 14.131498 5.860244 -6.963111
v 14.423352 6.443069 -7.172810
v 15.510820 4.996932 -5.689447
v 14.584676 6.626225 -7.061063
v 15.363359 5.359396 -5.641844
v 15.552218 5.890440 -5.241740
v 14.806863 7.250982 -6.590353
v 14.856218 7.565039 -6.183141
v 13.436531 9.114870 -6.248251
v 13.136642 9.074312 -6.666954
v 12.984996 11.534292 -4.761530
v 13.139691 9.298706 -5.530725
v 13.068620 10.442607 -4.676366
v 12.766581 11.497088 -4.729887
v 12.901708 9.034294 -6.632917
v 12.268680 9.307560 -5.331560
v 12.077277 9.263210 -5.415899
v 12.716265 8.991326 -6.714630
v 11.753308 9.001111 -5.980779
v 14.269535 8.966682 -5.783484
v 13.896094 11.372211 -4.253191
v 13.949135 10.065283 -3.937284
v 14.141836 10.127812 -3.696236
v 14.106862 11.440604 -3.989545
v 15.487637 9.833212 -3.056036
v 15.653698 10.462468 -2.156235
v 14.288491 12.128852 -3.005389
v 14.550898 13.268310 -2.158995
v 13.978355 14.216361 -3.369631
v 13.756207 13.010244 -4.130902
v 13.442554 14.346347 -3.776174
v 12.938562 14.307053 -4.171816
v 13.337263 12.977580 -4.459780
v 12.694203 14.536648 -4.380564
v 14.264968 11.952541 -1.956468
v 14.633744 11.112920 -1.965358
v 15.658733 10.464453 -2.134811
v 14.556822 13.270644 -2.133790
v 16.519997 10.678638 -1.585404
v 14.434067 12.618909 -1.566420
v 15.686668 10.903133 -1.170724
v 16.542713 10.703324 -1.550274
v 14.577133 13.292717 -2.102379
v 16.744598 10.882215 -1.379112
v 14.511672 12.873198 -1.567347
v 16.265081 10.982649 -1.049517
v 16.661230 11.014781 -0.612837
v 14.479053 13.448678 -1.200879
v 14.641030 11.284781 -0.691437
v 14.612764 11.295292 -0.637134
v 14.445800 13.461044 -1.136993
v 14.252766 13.507492 -0.660534
v 14.569339 11.289458 -0.520574
v 14.209339 13.501658 -0.543974
v 14.644794 11.133066 -0.165618
v 13.689054 11.172768 0.670799
v 13.482978 13.531832 0.091703
v 12.475578 13.088431 0.535103
v 12.211728 13.841584 0.688793
v 13.219129 14.284985 0.245393
v 12.352728 15.078784 0.508193
v 12.007866 13.879107 0.786682
v 12.148866 15.116306 0.606082
v 11.225467 13.669106 1.850482
v 10.378711 14.178333 1.814366
v 11.302110 15.625533 0.569966
v 10.042492 14.291902 1.641145
v 10.340597 14.164552 1.885404
v 9.992344 14.273767 1.734616
v 9.179731 14.639534 2.508718
v 10.463919 14.005508 2.209554
v 9.331270 14.444099 2.907038
v 9.580514 14.169834 3.419600
v 10.873637 12.896508 2.599247
v 10.028644 12.956865 3.845826
v 11.246649 11.556356 2.885808
v 10.870130 10.958541 3.304932
v 9.678598 12.401084 4.235480
v 10.412098 9.839458 4.494231
v 10.383223 9.835299 4.534905
v 9.649722 12.396924 4.276155
v 9.852415 10.029378 4.842078
v 9.400899 10.115217 5.320192
v 9.247834 12.473329 4.701717
v 9.184834 10.030392 5.920092
v 8.499649 10.149130 6.122742
v 8.562649 12.592067 4.904367
v 7.664299 11.127778 5.126456
v 7.617908 11.157304 5.134125
v 8.511909 12.624360 4.912756
v 6.659108 11.402103 6.967125
v 7.420066 12.293935 5.055467
v 6.646702 11.769072 5.953207
v 7.632388 11.121056 5.146540
v 6.673587 11.365856 6.979540
v 8.464746 10.141777 6.144709
v 8.505387 9.808502 6.744853
v 6.710746 11.061148 7.528242
v 6.657170 10.997341 7.913929
v 8.203599 8.852313 7.139302
v 6.294117 9.847039 8.388455
v 7.248425 7.253518 8.476882
v 7.016667 7.169164 8.806136
v 5.989173 9.736047 8.821685
v 5.879067 9.845763 9.184736
v 5.778729 8.787763 8.581530
v 6.137071 7.944637 8.462271
v 6.938605 7.124824 8.885049
v 5.801005 9.801423 9.263649
v 6.634881 7.027915 9.117359
v 6.490683 6.979081 9.256060
v 5.691415 9.764309 9.369061
v 6.110245 6.832148 10.370092
v 5.201747 9.054021 9.351525
v 5.422076 7.282312 9.941978
v 5.066931 6.794239 10.645657
v 4.737529 9.729650 9.621006
v 4.093516 9.040897 9.120039
v 3.765811 9.311973 9.214074
v 4.488472 9.935667 9.692472
v 4.159442 9.854341 9.489758
v 4.759797 6.609509 10.578432
v 3.724031 8.818666 9.039168
v 4.117720 7.093554 9.171344
v 3.501461 6.875669 8.820532
v 2.913165 8.531975 8.577574
v 0.502639 6.656948 9.476419
v 1.878514 8.140346 8.111391
v 0.725361 7.207407 8.615532
v 0.442764 6.750668 9.512898
v 2.841135 8.644721 8.621458
v 2.509519 8.859157 8.613284
v 1.724641 8.487839 8.258219
v 0.587609 7.349232 8.718447
v 1.179608 6.198183 8.859993
v 2.764493 6.337251 8.534990
v 3.540781 6.717106 8.944427
v 0.545645 6.483519 9.611929
v 1.689781 5.427706 9.516827
v 1.618634 5.323769 9.774302
v 0.467829 6.369837 9.893543
v 0.918761 5.879737 11.813956
v 0.128078 6.584807 12.125968
v -0.189427 6.955927 10.152904
v -1.239922 7.983123 10.898652
v -1.230250 8.048826 10.820587
v -0.181388 7.010543 10.088012
v -1.099534 7.882356 10.487303
v 0.104356 6.627237 12.200750
v -1.263644 8.025553 10.973434
v 0.079532 7.036310 12.750242
v 1.282513 5.004662 14.256445
v 1.132942 5.585536 14.588275
v 0.952486 5.461511 15.055994
v -1.070756 6.288876 15.421335
v -1.247342 6.558908 15.018088
v -2.968224 6.097362 14.997017
v -3.105743 6.574791 14.206774
v -1.395262 7.072445 14.168078
v -2.910688 8.078983 12.696628
v -2.194918 8.448285 12.155637
v -0.553180 7.506918 13.531619
v -1.971282 8.551891 11.847342
v -3.561089 6.614280 14.181346
v -3.327005 8.115087 12.673380
v -4.175405 7.216887 13.126379
v -4.751609 5.664454 14.237687
v -5.263880 6.348475 13.177892
v -5.429284 6.009719 13.061047
v -5.592054 6.171076 12.903196
v -5.387585 6.471106 13.057926
v -6.692989 5.971221 12.527039
v -5.556815 5.795999 12.984115
v -6.660468 5.625079 12.601714
v -6.079998 5.319101 12.768378
v -6.266304 4.962690 12.757183
v -6.844571 5.272882 12.590652
v -7.436465 4.896625 12.619707
v -7.440346 4.902746 12.619854
v -6.848152 5.278531 12.590787
v -8.217767 5.499255 13.044424
v -7.556821 4.735930 12.652959
v -8.306289 5.372475 13.069584
v -7.033401 3.003667 14.453906
v -7.909270 2.651859 14.578688
v -8.971950 5.105101 13.164419
v -9.018639 4.755017 12.987109
v -7.955425 2.618738 14.567091
v -9.064793 4.721895 12.975513
v -8.208426 2.497529 14.289605
v -8.179876 2.385854 14.803961
v -8.379010 2.320537 14.469626
v -8.235771 2.360749 15.502172
v -8.789809 1.126377 15.413435
v -8.800078 1.382414 14.402186
v -8.733914 1.151482 14.715224
v -8.579564 0.575412 13.800601
v -8.682773 0.944601 13.707073
v -8.475828 -0.088693 13.529654
v -8.594228 0.252432 14.586625
v -8.490491 -0.411673 14.315678
v -8.509717 -0.796063 14.404051
v -7.876667 -1.945508 13.645849
v -7.657529 -1.924100 13.318045
v -6.991666 -3.081308 13.396850
v -6.874411 -3.040895 13.151235
v -7.503245 -1.870924 12.994867
v -6.958721 -3.324544 11.070814
v -6.981173 -2.625858 10.493224
v -7.530255 -1.030400 12.300022
v -7.303538 -0.849896 12.032153
v -7.453938 -0.091214 12.062921
v -7.728151 -0.032135 12.340506
v -9.127938 1.842585 10.099721
v -7.659211 0.928886 12.159346
v -8.625042 2.050020 10.660950
v -8.576316 1.997758 10.445826
v -7.321884 0.548642 11.916974
v -7.302710 -0.120424 11.905197
v -8.976710 1.813376 9.941998
v -9.232309 0.716576 9.010798
v -9.116220 0.773068 8.974218
v -7.207979 -0.054668 11.836581
v -7.090044 -0.076057 11.776251
v -9.019644 0.760943 8.881850
v -8.373860 1.908709 9.523775
v -8.074682 1.918213 9.176956
v -8.773261 0.768770 8.596235
v -8.118839 1.611476 8.547394
v -7.980395 1.427252 8.024936
v -8.668044 0.628760 8.199167
v -8.475868 0.899568 7.985620
v -7.976326 1.424639 8.008741
v -8.471801 0.896955 7.969425
v -5.270153 0.078374 8.015259
v -7.852973 1.249279 7.518700
v -5.524652 0.560544 7.636147
v -7.760665 1.825918 8.429321
v -5.106250 0.383346 8.334900
v -7.744139 2.116113 9.067993
v -5.341928 0.995364 8.011010
v -7.150156 2.249043 8.457410
v -7.712831 2.148840 9.102898
v -5.080467 0.410298 8.363645
v -5.244267 0.433698 10.546445
v -5.253195 -0.053538 10.550998
v -5.089395 -0.076938 8.368198
v -6.162016 -2.096091 9.839211
v -6.234875 -2.494205 9.223816
v -5.156009 -0.440927 7.805552
v -5.994401 -1.088494 6.322179
v -5.455091 -1.869109 6.799634
v -5.658184 -2.649650 8.528041
v -6.389082 -2.867124 9.037288
v -6.179913 -1.537118 6.097784
v -5.928860 -3.473066 7.050363
v -6.058910 -3.553799 6.920561
v -6.309963 -1.617852 5.967982
v -6.932142 -1.588464 5.682885
v -6.173651 -3.657880 6.834901
v -7.034734 -1.681525 5.606296
v -6.296050 -2.958919 5.891806
v -6.810822 -3.627901 9.211823
v -6.436216 -4.388286 7.260329
v -6.652188 -4.617849 7.022986
v -6.823733 -3.936504 9.348227
v -6.663993 -4.900001 7.147698
v -6.362598 -5.097122 8.549962
v -6.399186 -5.274833 8.530749
v -6.694124 -5.046351 7.131876
v -7.014524 -6.199551 7.507476
v -7.239101 -6.385304 6.745587
v -6.918701 -5.232104 6.369987
v -7.309838 -6.575411 6.406805
v -6.965106 -7.016347 8.019910
v -6.949317 -7.405731 8.083544
v -6.344705 -6.643747 8.937910
v -6.054299 -7.049250 9.148200
v -6.567204 -7.939287 8.360242
v -5.975099 -6.910050 10.491000
v -5.407495 -7.288601 10.550885
v -5.820357 -8.437381 8.439038
v -4.252306 -9.065585 9.378835
v -4.298418 -9.473069 9.191051
v -5.869732 -8.873707 8.237963
v -7.513221 -10.383208 9.047468
v -7.969165 -9.884379 9.142827
v -6.469659 -8.217353 8.363436
v -7.991606 -9.619457 8.851330
v -8.868141 -8.897495 8.191818
v -7.346193 -7.495390 7.703923
v -8.967131 -8.732088 7.847198
v -9.231043 -8.695265 6.702237
v -7.693445 -7.446938 6.197396
v -8.887242 -8.775665 5.532837
v -8.448524 -8.856769 4.691366
v -7.116184 -7.553653 5.090198
v -6.640124 -7.019568 4.322366
v -8.442003 -8.866253 4.676097
v -6.633604 -7.029053 4.307097
v -7.196404 -8.674853 4.148697
v -6.909363 -8.729483 3.696441
v -6.346562 -7.083683 3.854841
v -6.238235 -6.696330 1.732875
v -6.347107 -6.338707 1.800762
v -6.429305 -6.811890 3.906435
v -7.323370 -5.876865 1.274026
v -6.912272 -8.816935 3.606166
v -6.242064 -6.811399 1.614092
v -6.272072 -7.097335 1.343566
v -5.833387 -7.925845 2.243411
v -5.993813 -8.356754 2.810389
v -6.890623 -9.077868 3.413980
v -6.250423 -7.358268 1.151380
v -7.075209 -9.400943 3.283426
v -5.785295 -8.062092 2.093611
v -5.948538 -8.607501 2.678671
v -6.989648 -9.599481 3.122217
v -6.185396 -7.509157 1.028861
v -6.786911 -10.075533 2.614427
v -5.628662 -8.364476 1.688887
v -5.747025 -9.153134 2.187692
v -6.657424 -10.278700 2.323927
v -6.086986 -7.663564 0.808081
v -6.023161 -8.869016 -0.329178
v -6.689867 -10.333993 2.286792
v -6.055603 -8.924309 -0.366313
v -6.039642 -10.262187 0.122858
v -6.076371 -10.275862 0.087552
v -6.103930 -8.942303 -0.412768
v -6.392878 -10.460935 -0.057032
v -6.523628 -10.467107 -0.189585
v -6.234681 -8.948476 -0.545322
v -7.309141 -10.997553 0.301812
v -7.375678 -10.995768 0.223701
v -6.322229 -8.946126 -0.648098
v -7.415278 -8.824968 -1.272699
v -7.692009 -11.094284 0.089157
v -7.731609 -8.923484 -1.407243
v -8.944809 -8.396685 -1.245843
v -8.682364 -8.862786 -1.562467
v -7.703835 -10.969813 -0.519733
v -8.004454 -11.346381 -0.127043
v -9.257253 -8.648782 -1.462043
v -8.803517 -11.616763 -1.298772
v -8.942229 -9.529623 -2.089894
v -8.759407 -10.683665 -2.050395
v -9.315607 -11.714906 -1.795956
v -9.725450 -8.738511 -1.916611
v -9.992402 -9.461103 -3.059141
v -8.832399 -12.556909 -3.299729
v -9.411098 -10.474039 -4.868191
v -7.650922 -11.925640 -5.471345
v -7.727513 -11.840498 -5.911928
v -9.493111 -10.382872 -5.339959
v -7.968321 -11.256819 -6.297748
v -8.123064 -11.042524 -6.739632
v -9.647853 -10.168577 -5.781842
v -8.302593 -10.695190 -6.688864
v -8.379244 -10.226811 -7.150856
v -9.748710 -9.552289 -6.389727
v -10.270443 -9.162412 -9.042056
v -10.604690 -9.107640 -8.975350
v -10.188508 -9.480221 -6.301956
v -10.556690 -9.520440 -6.164950
v -11.170738 -8.320150 -8.850014
v -11.122738 -8.732950 -6.039614
v -10.548538 -7.853950 -7.630214
v -10.552212 -7.839865 -7.623756
v -11.126411 -8.718865 -6.033156
v -11.944812 -7.870465 -5.693556
v -10.606974 -7.583202 -7.659196
v -11.999574 -7.613802 -5.728997
v -11.276407 -7.616014 -8.889385
v -11.304381 -7.520806 -6.063189
v -10.716768 -7.503879 -8.098933
v -11.284355 -7.536070 -8.891014
v -12.005614 -7.553045 -5.730235
v -11.033776 -6.989438 -8.486014
v -10.589066 -7.713428 -7.663249
v -11.252845 -7.787363 -8.894716
v -11.211266 -8.179628 -8.883049
v -10.631485 -9.428792 -10.012650
v -10.489975 -9.431000 -10.381034
v -9.799285 -9.899192 -10.936650
v -9.934249 -9.851765 -11.165027
v -10.667559 -9.368596 -10.681530
v -10.154085 -9.637649 -11.076109
v -9.546696 -9.926691 -10.695156
v -9.644148 -9.736237 -10.457858
v -10.378896 -9.456291 -9.771156
v -10.036767 -9.307730 -9.402398
v -9.193978 -9.540760 -9.972651
v -7.916452 -10.617444 -7.821651
v -7.129242 -10.923739 -8.442508
v -8.406769 -9.847055 -10.593507
v -6.806288 -10.899513 -8.668249
v -5.921414 -10.289705 -8.968393
v -7.242460 -9.044676 -10.988433
v -5.406006 -8.798462 -9.358562
v -5.171126 -8.082662 -9.689190
v -6.959898 -8.183562 -11.386182
v -6.907267 -8.027260 -11.111482
v -6.906412 -7.988570 -11.132545
v -6.958774 -8.132655 -11.413896
v -4.159612 -7.658570 -12.918745
v -6.700906 -7.739805 -12.341581
v -4.938377 -7.495251 -13.167192
v -4.507003 -7.922341 -13.738494
v -7.415867 -8.479723 -12.492513
v -5.402236 -7.348565 -14.316196
v -5.512274 -7.355892 -14.442241
v -7.525906 -8.487050 -12.618557
v -5.491232 -7.556510 -14.781687
v -7.093433 -7.405970 -13.228877
v -6.229932 -7.105858 -14.130736
v -5.976034 -7.309146 -15.163553
v -8.163802 -8.161571 -13.121013
v -6.150170 -7.030413 -14.944696
v -6.254740 -6.916357 -14.989412
v -8.268372 -8.047515 -13.165729
v -8.456106 -7.808063 -13.263738
v -6.049599 -7.111220 -15.784534
v -6.246967 -6.769984 -15.761777
v -6.815799 -6.167420 -16.436134
v -5.489947 -7.101929 -16.429159
v -6.256147 -6.158130 -17.080759
v -5.893793 -6.264181 -16.967598
v -5.809211 -5.499272 -17.664183
v -6.191864 -5.576799 -17.610163
v -5.222864 -4.966599 -18.386562
v -5.485813 -5.700795 -17.575705
v -4.977082 -5.119756 -18.319319
v -5.030129 -5.320426 -17.983547
v -5.087747 -5.929844 -17.344563
v -4.632062 -5.549476 -17.752405
v -4.704536 -6.423423 -16.986931
v -5.824489 -6.254827 -17.003645
v -5.441279 -6.748405 -16.646013
v -5.437276 -7.094820 -16.456554
v -4.642140 -7.351826 -16.352253
v -4.395048 -7.086571 -16.508774
v -3.281940 -8.304626 -16.151253
v -3.270295 -8.295877 -16.157593
v -4.379724 -7.075060 -16.517118
v -3.366040 -7.913008 -16.168961
v -3.070435 -7.620986 -16.326794
v -4.084119 -6.783038 -16.674952
v -2.872596 -6.962817 -16.601229
v -2.863688 -6.915577 -16.630894
v -4.074581 -6.732455 -16.706715
v -3.409161 -6.507597 -16.769707
v -1.902927 -7.863979 -16.240080
v -1.782262 -7.189748 -16.520248
v -0.807038 -8.736864 -16.235836
v -0.637576 -8.632637 -16.241343
v -1.591875 -7.072650 -16.526434
v -1.011076 -6.825888 -16.557468
v 0.550663 -8.253629 -15.479093
v 0.177163 -6.446878 -15.795218
v 1.548397 -7.326695 -14.390869
v 1.545341 -6.010688 -13.696441
v 0.174623 -5.352948 -15.217974
v 0.753998 -3.193510 -14.601474
v 0.747355 -3.108597 -14.892659
v 0.167981 -5.268034 -15.509159
v 1.919802 -2.743000 -16.055027
v 0.000970 -4.402133 -15.825151
v 1.069722 -2.919058 -16.139084
v 0.691964 -5.638878 -12.108702
v 0.044628 -2.884443 -13.281667
v 0.518308 -5.589059 -12.459317
v 0.381599 -5.619551 -12.479712
v -0.104898 -2.917793 -13.303972
v -1.349710 -3.602355 -13.179660
v -1.598366 -3.112128 -12.970007
v -0.353553 -2.427565 -13.094319
v -1.578543 -1.671543 -12.422429
v -1.136628 -0.890932 -12.438931
v 0.129791 -1.573772 -13.112369
v -0.026469 -0.967729 -13.199558
v -0.011877 -0.964467 -13.202888
v 0.142779 -1.570869 -13.115333
v 1.310647 -0.810277 -12.990642
v -0.023294 -0.855811 -13.205444
v 1.301356 -0.721853 -12.992722
v 1.066394 -0.418081 -13.085602
v -0.023749 -0.854681 -13.205433
v 1.065907 -0.416872 -13.085590
v -1.134414 -0.798934 -12.443712
v -1.221823 -0.404999 -12.468656
v 0.950896 0.101465 -13.118410
v -1.185893 -0.070957 -12.675516
v -1.286348 0.549212 -12.918737
v 0.850441 0.721633 -13.361631
v -1.548592 1.181910 -12.927722
v -1.725197 -0.314336 -12.113985
v -1.848227 0.048337 -12.208844
v -1.134797 -0.436136 -9.090586
v -2.057590 -0.694987 -11.589576
v -1.541362 -0.901886 -9.582172
v -1.202708 -0.405106 -9.069922
v -1.937584 0.089166 -12.181656
v -2.040908 1.622894 -9.327923
v -1.146117 -0.379729 -9.054306
v -1.984317 1.648271 -9.312305
v -0.871228 -0.124707 -8.930581
v -1.041079 -0.480712 -9.110682
v -0.733020 -0.257579 -9.004761
v -1.631479 -0.358912 -12.134082
v -1.188013 -0.926286 -9.487559
v -1.744821 -0.884552 -11.613490
v -1.386012 -1.150825 -12.213919
v -0.410037 -1.299570 -9.109809
v -0.795612 -1.272625 -9.190519
v -1.358989 -2.007329 -8.768963
v -1.151322 -2.266285 -8.555130
v -1.212901 -2.879706 -8.174288
v -0.862220 -2.940876 -8.216111
v -0.800641 -2.327454 -8.596953
v -0.689871 -3.289217 -8.151548
v 0.207374 -3.235447 -7.959033
v 0.379945 -2.256705 -8.343643
v 0.997340 -1.962944 -8.384403
v 0.437640 -3.309945 -7.731360
v 1.268241 -2.050588 -8.116553
v 0.621347 -2.968149 -7.663232
v 0.910791 -2.972537 -7.285522
v 1.527038 -2.054512 -7.778836
v 1.828528 -3.039153 -6.515023
v 2.418766 -2.510298 -6.222440
v 2.161916 -1.485659 -7.464125
v 2.295264 -1.407155 -6.971597
v 2.476928 -0.601746 -7.026492
v 2.375638 -0.538119 -7.528708
v 3.154328 1.002654 -7.068492
v 2.526843 -0.617842 -6.836318
v 3.204242 0.986557 -6.878318
v 5.407491 0.432970 -6.007454
v 4.434968 0.477069 -5.578887
v 2.813473 -0.165927 -6.136918
v 2.513188 -0.943305 -6.421625
v 5.390142 0.019472 -5.480590
v 3.228388 -0.561705 -4.781225
v 3.234417 -0.571958 -4.771060
v 5.397803 0.006446 -5.467677
v 5.389617 -2.107958 -4.935461
v 5.678082 -2.178967 -5.176000
v 5.764295 -0.083770 -5.773281
v 6.554082 -1.680967 -5.803000
v 6.031231 -2.995481 -5.331129
v 6.907231 -2.497481 -5.958129
v 7.202064 -2.810776 -6.040761
v 6.173779 -3.363783 -5.159115
v 7.380248 -3.271154 -5.825743
v 7.165267 -5.427922 -5.476413
v 7.323554 -5.467555 -5.614358
v 7.561148 -3.316449 -5.983395
v 7.484739 -6.058088 -6.874647
v 7.524101 -6.039823 -6.934057
v 7.598541 -3.299096 -6.039834
v 7.843613 -5.813737 -6.881388
v 9.087483 -5.681051 -7.159556
v 9.153379 -3.133239 -6.387545
v 9.463083 -2.853251 -6.519956
v 9.211567 -2.600638 -6.739581
v 8.838984 -2.817473 -6.662076
v 8.911567 -1.766039 -7.866381
v 8.992669 -3.954984 -6.141038
v 8.885131 -4.764616 -6.324162
v 9.373760 -5.783967 -6.872657
v 9.749360 -2.956168 -6.233057
v 9.511226 -3.261884 -6.028921
v 9.573534 -3.263181 -5.962256
v 9.799208 -2.957205 -6.179725
v 10.717208 -3.544605 -5.312725
v 9.572654 -3.264733 -5.961376
v 10.716503 -3.545846 -5.312021
v 10.337654 -3.753733 -5.238376
v 10.541977 -4.002240 -5.068503
v 10.879962 -3.744652 -5.176122
v 10.453823 -6.594448 -6.566077
v 10.520948 -4.471755 -4.881967
v 10.221082 -6.183325 -5.602890
v 10.845597 -6.815721 -6.203701
v 11.177711 -3.912820 -4.900717
v 10.932910 -6.900820 -5.828317
v 10.658937 -4.483166 -4.720531
v 10.496863 -6.461433 -5.334669
v 10.955941 -6.912918 -5.795424
v 11.200741 -3.924918 -4.867825
v 10.942951 -4.227572 -4.683131
v 11.371729 -4.169968 -4.211854
v 11.543763 -3.878834 -4.490803
v 13.177563 -3.685634 -4.049203
v 11.383546 -4.327123 -3.696582
v 13.187016 -3.811358 -3.636986
v 13.290816 -4.770158 -2.293586
v 14.034653 -4.731150 -2.323219
v 13.930852 -3.772350 -3.666619
v 14.283732 -4.440892 -2.419257
v 14.357848 -4.409640 -2.424099
v 13.987181 -3.748598 -3.670299
v 14.269269 -3.709534 -3.396573
v 15.524724 -3.664792 -1.994153
v 15.436145 -2.964687 -2.966627
v 15.796806 -3.498714 -1.760741
v 15.826313 -3.454280 -1.749499
v 15.474970 -2.906221 -2.951836
v 15.718913 -2.601080 -2.899699
v 15.623191 -1.129458 -3.475230
v 15.349020 -0.969876 -3.709113
v 16.790688 1.566027 -4.038258
v 16.176668 1.893500 -4.392756
v 14.610351 -0.575924 -4.135576
v 13.689602 1.002346 -5.821342
v 14.129145 1.886732 -5.258093
v 15.064423 2.247066 -4.710085
v 16.243256 2.008755 -4.582183
v 13.750482 1.107722 -5.994533
v 14.948082 2.398921 -5.041132
v 16.509758 2.476624 -4.978233
v 15.191741 2.826688 -5.403236
v 15.529744 3.025474 -5.360490
v 17.061264 3.261392 -5.020607
v 16.193211 3.969554 -5.411466
v 16.819901 3.857700 -5.033937
v 16.797880 5.438944 -4.234560
v 16.169632 5.662719 -4.555509
v 17.025915 5.787085 -3.743780
v 16.814634 6.014695 -3.538441
v 15.915459 5.936536 -4.308484
v 16.328037 7.990431 -3.011062
v 16.310699 7.999254 -3.019516
v 15.898120 5.945360 -4.316937
v 15.657707 6.080202 -4.598736
v 16.100037 8.142967 -3.112649
v 15.497603 6.189424 -4.669518
v 14.801603 7.864023 -5.610918
v 15.925557 8.993719 -3.153265
v 14.669000 8.510594 -5.641785
v 15.694399 9.314594 -3.155385
v 15.476397 9.576971 -3.150321
v 14.450996 8.772971 -5.636722
v 14.130596 9.871572 -3.790522
v 16.420139 9.689462 -2.738922
v 16.070282 9.843359 -2.840485
v 17.061508 9.861409 -2.513922
v 16.867979 8.039612 -2.754668
v 17.509348 8.211559 -2.529668
v 17.263460 6.055577 -3.325313
v 17.309395 6.044316 -3.309314
v 17.564608 8.198013 -2.510421
v 17.864439 8.118378 -2.429824
v 18.444899 7.525574 -1.292544
v 18.328371 7.418008 -1.014000
v 17.944275 5.395937 -2.065413
v 16.804085 5.113324 -1.295767
v 16.956715 7.078022 -0.088110
v 16.315346 6.906075 -0.313110
v 16.249720 6.965950 -0.171797
v 16.891088 7.137898 0.053203
v 15.775088 6.984899 0.375309
v 15.885729 7.314142 0.915034
v 17.001728 7.467142 0.592928
v 17.094049 7.643316 0.843722
v 17.201191 9.145218 1.318603
v 17.142704 9.443329 1.217772
v 16.007191 9.379818 1.693603
v 15.553275 10.176123 1.108901
v 16.545446 10.491099 0.448427
v 15.429446 10.338099 0.770533
v 15.339790 10.468564 0.521872
v 16.455791 10.621564 0.199766
v 14.761896 10.870722 0.351345
v 14.751283 11.026111 -0.022685
v 16.445177 10.776953 -0.174264
v 16.670471 10.938172 -0.333344
v 14.725899 11.080530 -0.209824
v 16.651178 10.979531 -0.475570
v 14.630979 11.249531 -0.554170
v 15.141003 10.351793 0.920159
v 14.563107 10.753952 0.749633
v 15.334058 10.186531 1.222617
v 14.755156 9.602120 1.803740
v 13.801394 9.984990 1.514269
v 13.420755 10.045521 1.599140
v 13.331855 10.531080 1.389342
v 13.684419 10.623885 1.238219
v 12.206670 11.044324 2.216273
v 12.059229 11.451517 1.838458
v 13.519518 11.079298 0.815662
v 12.346730 13.017394 0.645199
v 11.897904 11.617468 2.012099
v 12.209604 13.158453 0.792795
v 11.427204 12.948453 1.856595
v 13.235153 9.724112 1.679171
v 12.092903 10.094949 2.557249
v 14.135075 9.159926 1.790099
v 13.870059 8.630002 1.754817
v 11.855947 9.621135 2.525702
v 11.328601 8.596088 3.769791
v 11.354543 8.599624 2.877326
v 12.847385 8.619925 1.589984
v 13.756861 8.124613 1.615579
v 11.234505 8.175983 3.654048
v 11.504019 7.446297 1.955684
v 11.452125 7.249838 2.034213
v 11.191368 8.012678 3.719326
v 12.726335 5.520418 2.893476
v 12.728038 5.400641 3.274392
v 11.192783 7.913114 4.035962
v 11.262493 6.195886 4.448995
v 11.057919 6.446964 5.404978
v 11.008516 8.139268 4.897049
v 11.110103 6.274330 6.061793
v 10.810501 6.492581 6.421450
v 10.750593 8.327158 5.206673
v 10.817476 6.487690 6.892478
v 10.711061 6.555407 6.971203
v 10.634201 8.401222 5.292778
v 9.837701 8.519910 6.252403
v 9.820330 9.244681 6.148345
v 10.616830 9.125994 5.188720
v 10.114870 9.232483 5.576631
v 9.846751 6.413369 7.719737
v 8.892362 8.364556 7.071113
v 7.878151 6.807569 8.414537
v 9.893281 5.970113 8.103057
v 7.924681 6.364313 8.797857
v 7.932349 6.027243 9.002633
v 9.952876 5.533810 8.224069
v 8.010763 5.453161 9.161859
v 7.860854 5.185403 9.835450
v 7.099176 6.172406 10.144975
v 7.195174 6.510024 9.493291
v 6.695853 6.442244 10.567290
v 6.539526 4.425326 11.355410
v 6.197717 4.887192 11.644682
v 6.774279 3.829130 11.301558
v 6.002685 3.461670 11.138127
v 5.426122 4.519732 11.481253
v 5.672650 4.012490 11.171798
v 4.798633 4.113355 10.522512
v 4.648170 4.609511 10.903333
v 2.222218 3.508495 10.002235
v 2.084728 3.735707 10.102310
v 4.533882 4.798381 10.986519
v 1.608369 4.096666 12.540252
v 4.293090 5.181865 11.239253
v 1.771174 4.544122 12.569346
v 1.765680 4.529680 13.046138
v 4.705940 5.271990 11.539833
v 1.706715 4.902779 12.930319
v 4.086588 5.346591 11.184089
v 1.858893 5.094187 12.123845
v 1.222326 5.626395 11.976425
v 4.303292 5.873496 10.746908
v 1.849344 5.131228 9.897779
v 1.872395 5.255645 9.719769
v 4.328504 6.009577 10.552210
v 3.723395 6.545045 9.147368
v 0.821481 3.350035 13.947964
v 0.464349 3.350615 14.116932
v -0.122545 2.939930 14.225879
v -0.297710 3.312377 14.686234
v 0.289184 3.723061 14.577288
v -0.578844 3.229294 14.950635
v -0.642522 3.428004 15.092283
v 0.205397 3.984521 14.763668
v 0.133878 4.686204 15.441483
v -1.782959 4.065311 15.331614
v -1.006559 5.323512 15.680814
v -2.898008 5.041494 15.280822
v -2.367721 3.338771 15.070947
v -3.537592 4.246840 14.995716
v -5.181444 2.029214 16.119698
v -6.555434 2.923565 15.656927
v -4.679721 4.990269 14.611038
v -6.499539 2.948670 14.958716
v -6.652223 3.020537 14.530043
v -4.806640 5.050008 14.254703
v -6.022723 4.828373 12.859341
v -6.029898 5.246344 12.806197
v -4.813025 5.422039 14.207401
v -5.503169 5.718092 13.024611
v -6.905184 3.017238 14.429694
v -6.258964 4.825292 12.765626
v -7.428606 4.749501 12.628747
v -6.967563 2.941240 15.624570
v -6.911668 2.966345 14.926359
v -7.088172 3.011910 15.912048
v -7.558988 2.903170 15.870448
v -7.531163 2.823266 14.871621
v -7.587058 2.798161 15.569832
v -4.799530 1.976461 15.303635
v -2.815634 2.940120 14.682026
v -2.229421 3.056078 15.074091
v -4.999470 1.657250 16.123837
v -3.440326 2.159583 14.486156
v -3.363277 1.880161 14.468575
v -4.906778 1.321104 16.102686
v -4.114779 0.406893 15.356160
v -4.113117 0.379805 15.391095
v -4.905117 1.294016 16.137621
v -4.852912 1.043020 16.329569
v -5.613078 -0.081428 17.189112
v -5.905334 -0.185521 17.268599
v -5.130078 -1.110428 16.659311
v -5.904242 -1.648518 16.207954
v -6.923971 -0.893534 16.674707
v -6.131970 -1.807745 15.928182
v -6.486496 -1.858352 15.614036
v -7.278496 -0.944141 16.360561
v -7.118864 -1.583141 15.391403
v -7.146421 -1.578645 15.383901
v -7.306052 -0.939645 16.353060
v -7.488224 -1.682962 15.215900
v -7.531519 -1.672444 15.215685
v -7.363019 -0.925805 16.352776
v -7.671919 -0.863644 16.409086
v -8.626057 -0.076797 15.763567
v -8.618464 0.109519 15.503408
v -8.485657 -0.885597 14.570167
v -8.496342 -0.810378 14.486273
v -8.632523 0.208492 15.393022
v -8.576628 0.233597 14.694812
v -7.123316 -1.618848 15.359908
v -7.470664 -1.713516 15.197666
v -6.490947 -1.894058 15.582541
v -6.472119 -2.094235 15.419855
v -7.456355 -1.865651 15.074026
v -6.356540 -2.747919 15.129487
v -6.458181 -2.877559 14.966736
v -7.533602 -1.964177 14.950335
v -6.648602 -3.099977 14.701335
v -5.665743 -4.206298 13.674626
v -6.046349 -4.109819 13.719332
v -5.462533 -5.659562 12.020995
v -5.864432 -5.499344 11.754870
v -6.351792 -3.988053 13.517077
v -5.980307 -4.782921 11.899927
v -6.478364 -4.160192 11.524166
v -6.757107 -3.481281 13.211286
v -6.830420 -3.806217 11.136494
v -6.518389 -4.647053 11.050312
v -6.866046 -4.239565 10.714723
v -6.440599 -5.353859 10.845119
v -6.465461 -5.402201 9.787658
v -6.886713 -4.279749 9.835709
v -6.432519 -5.478194 9.091166
v -6.408160 -5.916964 9.831570
v -6.379638 -5.953247 9.131691
v -6.378025 -6.385644 8.920369
v -6.395021 -6.354993 8.854713
v -6.400276 -5.916027 9.051967
v -7.015421 -6.727593 7.936714
v -6.087610 -6.646716 10.122697
v -6.134408 -6.940256 9.141626
v -6.055208 -6.801056 10.484426
v -4.343771 -6.977028 11.498399
v -4.729890 -7.052094 11.529959
v -3.185490 -7.964694 11.163359
v -3.417862 -8.212285 10.800777
v -4.962262 -7.299685 11.167377
v -3.538734 -8.441071 10.502633
v -3.717892 -8.506749 10.249851
v -5.098422 -7.349601 10.975264
v -3.872512 -9.140543 9.900317
v -3.690497 -8.527349 10.274916
v -3.846928 -9.159781 9.923724
v -3.689867 -9.711909 10.214023
v -4.019178 -10.252782 9.544200
v -4.216904 -9.767444 9.171187
v -7.446886 -10.622768 9.031302
v -4.601839 -9.676895 8.608125
v -7.185351 -10.390348 8.579463
v -7.289178 -10.630807 8.741320
v -4.089412 -10.287608 9.192783
v -4.007719 -10.351024 9.537666
v -7.436409 -10.712590 9.025329
v -6.543008 -12.128591 9.070929
v -7.011765 -12.407276 9.600946
v -7.905166 -10.991276 9.555346
v -7.018182 -12.723770 9.904583
v -8.081974 -13.183260 9.942042
v -8.756199 -11.358869 9.585314
v -9.651493 -11.878364 9.452024
v -10.063188 -10.944583 9.519655
v -9.069087 -10.649195 9.636714
v -9.438872 -10.625793 9.501182
v -10.710444 -9.735373 8.512367
v -10.086128 -9.416583 8.493893
v -11.027402 -9.761995 8.479375
v -11.108874 -9.629210 8.017403
v -10.193330 -9.241866 7.886034
v -10.817645 -9.560656 7.904508
v -10.833579 -9.542687 7.676105
v -10.209263 -9.223898 7.657631
v -9.986383 -8.980155 7.441216
v -10.733138 -9.864746 6.489014
v -9.910048 -9.224919 6.539026
v -9.566249 -9.305320 5.369627
v -10.873592 -10.304364 6.082332
v -9.672995 -9.639429 5.060548
v -9.780330 -10.007364 4.965384
v -8.203317 -9.075482 4.327639
v -8.474464 -8.931198 4.575861
v -7.228865 -8.739799 4.048461
v -8.206162 -9.277772 4.014817
v -7.231028 -8.893538 3.810717
v -7.523110 -9.158404 3.805449
v -8.253157 -10.004855 3.446966
v -7.570105 -9.885487 3.237597
v -7.483943 -10.596922 2.470750
v -7.303087 -10.515514 2.406599
v -7.332135 -9.778372 3.153188
v -7.129398 -10.254425 2.645399
v -6.982348 -10.587299 2.129661
v -6.707374 -10.348879 2.281007
v -6.052948 -10.273499 0.118461
v -7.005501 -10.603506 2.116433
v -6.076101 -10.289706 0.105233
v -6.392523 -10.479151 -0.033767
v -7.025720 -10.613849 2.110112
v -6.419127 -10.492759 -0.042085
v -7.229720 -11.017048 0.413912
v -7.909622 -11.472139 2.420440
v -8.113622 -11.875340 0.724240
v -8.918821 -11.452940 3.385240
v -8.805318 -12.060715 3.516062
v -8.000118 -12.483114 0.855062
v -7.796118 -12.079914 2.551262
v -7.765274 -12.133745 2.560348
v -7.969274 -12.536945 0.864148
v -8.535074 -14.619545 2.743948
v -8.535578 -14.620125 2.743154
v -7.969777 -12.537525 0.863354
v -7.920570 -12.923491 0.797971
v -8.360978 -12.641395 0.127743
v -8.304487 -12.323132 0.353981
v -9.131680 -12.685084 -0.772653
v -8.276526 -13.391675 0.037682
v -9.061480 -13.308756 -0.847515
v -8.576936 -13.643889 -0.589875
v -8.432289 -14.260337 -2.690983
v -8.932733 -13.857447 -2.717682
v -8.029920 -14.697823 -2.937620
v -7.699472 -14.206528 -3.458401
v -8.602284 -13.366153 -3.238464
v -7.431811 -13.415703 -5.751945
v -7.652659 -12.684921 -5.854442
v -8.795527 -12.726719 -3.328149
v -7.609497 -12.116420 -5.503275
v -7.771985 -12.409691 -6.278826
v -7.726801 -11.845854 -5.920466
v -7.967558 -11.262554 -6.306890
v -7.517682 -12.442904 -7.631400
v -7.699870 -11.297514 -7.730653
v -7.326365 -12.472982 -8.024640
v -6.870114 -12.267669 -8.546750
v -7.099539 -11.027365 -8.417640
v -6.783714 -10.978269 -8.649350
v -5.325891 -12.357534 -8.375723
v -5.239491 -11.068134 -8.478323
v -5.017089 -12.298594 -8.070253
v -4.852619 -12.208815 -7.904515
v -5.107915 -10.996312 -8.345733
v -4.894541 -11.051105 -8.018143
v -4.814139 -10.379295 -8.130459
v -5.046810 -10.485737 -8.431093
v -4.449408 -9.012872 -8.770889
v -4.787098 -10.373066 -8.101974
v -4.426929 -9.007692 -8.747211
v -4.362677 -9.830697 -7.876501
v -4.337163 -9.817286 -7.865799
v -4.405722 -8.996544 -8.738315
v -2.452668 -9.938009 -7.851111
v -1.916208 -8.645847 -7.552737
v -3.818968 -7.583242 -8.411968
v -2.132030 -5.724179 -7.472593
v -2.763065 -4.960606 -7.850521
v -4.450003 -6.819668 -8.789895
v -5.168554 -5.699522 -8.761670
v -5.929152 -6.118670 -9.450353
v -5.281907 -7.278111 -9.543141
v -7.008552 -7.291669 -10.977952
v -6.924715 -7.547060 -11.079123
v -5.190210 -7.557444 -9.653796
v -4.177915 -7.217060 -12.865322
v -4.723345 -7.746612 -9.786503
v -3.880364 -7.437436 -12.561087
v -3.683630 -7.020927 -12.693293
v -4.649586 -7.342924 -9.465638
v -2.520830 -7.042527 -11.935492
v -4.101548 -7.739844 -9.568720
v -2.484417 -7.480068 -11.480443
v -2.256310 -7.951180 -11.835207
v -4.360267 -8.336762 -9.355951
v -2.373269 -8.306397 -12.137394
v -4.270531 -7.875519 -9.570263
v -2.573823 -7.806529 -11.953656
v -2.618516 -8.247743 -12.310284
v -4.581169 -8.283930 -9.511680
v -3.222860 -8.132479 -12.648162
v -4.557717 -7.799125 -9.741341
v -3.427263 -7.591897 -12.381230
v -3.570728 -8.057284 -12.791224
v -4.870335 -8.221424 -9.630600
v -3.885458 -7.824128 -12.844114
v -4.153304 -7.631277 -12.904002
v -5.163292 -8.010493 -9.696102
v -6.900104 -7.961277 -11.117802
v -4.360263 -8.240795 -14.063131
v -4.485504 -7.963596 -13.810764
v -5.373948 -7.402847 -14.411289
v -4.360265 -8.241628 -14.065132
v -5.373949 -7.403680 -14.413290
v -5.386105 -7.592829 -14.759685
v -3.981823 -8.582510 -15.216280
v -5.098489 -7.851900 -15.634557
v -3.738290 -8.804699 -15.433557
v -3.089165 -9.360680 -14.487689
v -3.059869 -9.396109 -14.879827
v -2.494217 -12.405047 -15.182584
v -2.243906 -10.158677 -15.353401
v -2.013548 -11.067925 -15.479952
v -2.625394 -12.368815 -15.681688
v -3.159564 -9.368571 -15.259148
v -2.632764 -12.298371 -15.992947
v -2.435639 -9.867577 -15.491407
v -2.134561 -11.542024 -15.910791
v -2.029492 -12.018221 -16.678394
v -2.556292 -9.088421 -15.944593
v -1.242310 -9.644464 -15.943749
v -0.967679 -8.946616 -16.221392
v -2.305201 -8.450390 -16.198437
v -2.096180 -8.116313 -16.222702
v -1.653217 -12.092434 -16.853119
v -0.830759 -9.725634 -16.134855
v -1.336517 -12.097844 -16.813494
v -1.279314 -12.105721 -16.828150
v -0.783209 -9.732182 -16.147038
v -0.628472 -12.102879 -17.089624
v -0.387910 -12.054845 -17.165047
v -0.583242 -9.692253 -16.209732
v 0.040774 -11.621898 -16.772835
v 0.580277 -11.416802 -16.827429
v -0.134780 -9.521768 -16.255114
v 0.955907 -11.339042 -16.921070
v 1.667122 -11.064779 -16.555004
v 0.643111 -9.221793 -15.854730
v 2.016322 -9.498779 -15.229005
v 2.032934 -8.737283 -14.875555
v 0.661281 -8.388906 -15.468144
v 1.681472 -7.489435 -14.377699
v 2.496664 -8.709869 -14.695604
v 2.291642 -7.453365 -14.140921
v 2.650864 -7.482270 -13.980404
v 3.291409 -7.012975 -12.472494
v 3.134465 -6.835873 -12.156829
v 5.352409 -7.858975 -11.432094
v 5.253644 -7.848094 -11.086269
v 3.004510 -6.821555 -11.701796
v 2.863304 -6.787117 -11.032387
v 0.240222 -6.173061 -10.975051
v 0.070799 -6.134783 -11.637671
v -1.336776 -6.351147 -11.923134
v -1.313448 -6.226197 -12.177628
v 0.101494 -5.970376 -11.972530
v -1.691012 -3.844563 -13.044161
v -1.559925 -3.747694 -13.073870
v 0.259193 -5.853842 -12.008269
v 0.189403 -5.752432 -12.382989
v -2.156743 -6.375165 -12.179952
v -2.613366 -4.007497 -13.046704
v -2.826104 -6.122334 -12.914432
v -2.915437 -6.114601 -12.940030
v -2.687624 -4.001069 -13.067983
v -4.207636 -5.321089 -13.086206
v -4.839312 -4.623922 -13.339991
v -3.378519 -3.238543 -13.345558
v -4.760273 -4.359330 -13.622113
v -5.101178 -4.627407 -13.377451
v -5.104834 -4.363914 -13.671403
v -5.808578 -3.658406 -14.057850
v -5.735596 -3.602171 -14.092036
v -5.008805 -4.289920 -13.716384
v -5.392015 -3.796341 -14.074016
v -5.785448 -5.162113 -13.427536
v -6.492848 -4.193113 -14.107935
v -6.388400 -4.573896 -14.094936
v -5.803926 -5.191266 -13.436236
v -6.412713 -4.612255 -14.106384
v -6.029502 -5.105834 -13.748753
v -3.319111 -6.655624 -12.721673
v -4.514429 -5.732266 -12.920256
v -3.694229 -6.758866 -12.791256
v -4.194461 -7.169936 -12.882060
v -5.014661 -6.143336 -13.011061
v -6.941261 -7.499936 -11.095860
v -5.953871 -6.355583 -12.970319
v -6.971329 -7.072017 -11.958881
v -7.065666 -7.199617 -11.008280
v -5.139066 -5.843017 -12.923480
v -5.986266 -6.026617 -9.480680
v -5.150262 -5.646832 -12.869267
v -5.975938 -5.825768 -9.513933
v -6.174926 -5.781531 -9.514035
v -5.327726 -5.597931 -12.956835
v -7.416555 -6.772078 -11.294278
v -6.889061 -7.702651 -11.635310
v -4.669138 -7.435949 -13.078890
v -3.292850 -6.928505 -12.609622
v -3.674270 -6.966256 -12.706097
v -2.511470 -6.987855 -11.948297
v 0.025398 -6.544443 -10.575173
v -1.519377 -6.666821 -11.583238
v -0.227577 -6.942821 -10.366438
v -0.518003 -8.164351 -10.335184
v -1.809803 -7.888350 -11.551984
v -0.820403 -9.036151 -11.124185
v -0.969378 -9.237226 -11.319132
v -1.958778 -8.089426 -11.746932
v -2.011980 -8.474267 -12.030203
v -1.007349 -9.674689 -11.683757
v -2.058088 -9.005472 -12.472961
v -1.139585 -9.614812 -12.050911
v -1.135897 -9.823818 -12.374242
v -2.054684 -9.198356 -12.771349
v -1.563182 -9.630452 -12.946411
v -1.738542 -9.682546 -13.304707
v -2.227971 -9.249833 -13.125408
v -2.799669 -9.218336 -13.531424
v -1.696557 -9.846420 -13.794791
v -2.754712 -9.393809 -14.056197
v -2.159765 -12.438178 -14.751092
v -1.979556 -10.414198 -15.082007
v -1.888644 -10.879402 -15.188192
v -1.327706 -10.049855 -13.410061
v -1.764807 -12.656013 -14.339129
v -1.633117 -12.842441 -14.115803
v -1.239641 -14.331582 -13.871414
v -1.247075 -14.615408 -14.017566
v 0.187759 -14.198382 -12.709814
v 0.381835 -14.415883 -12.841052
v -0.991712 -14.901593 -14.190247
v 0.624025 -14.675646 -13.012668
v 0.921861 -14.995722 -13.359910
v -0.693876 -15.221669 -14.537489
v 0.896756 -15.168143 -14.063332
v 0.928573 -15.243828 -14.161525
v -0.662058 -15.297354 -14.635682
v 1.076972 -15.524261 -14.396982
v 1.122696 -15.751578 -14.802076
v -0.601895 -15.596456 -15.168700
v 0.294696 -15.783978 -15.670277
v -0.051677 -15.946476 -16.482368
v -1.057649 -15.810268 -16.237242
v -1.370477 -15.876876 -16.250168
v -1.550370 -15.695666 -16.756338
v -1.294350 -15.571835 -16.903255
v -0.643508 -15.568992 -17.164728
v -1.024715 -13.891267 -18.095362
v -1.675557 -13.894109 -17.833889
v -0.774487 -13.678994 -18.315020
v -0.651630 -12.704825 -17.998623
v -1.513903 -12.612308 -17.417578
v -0.863061 -12.609466 -17.679052
v -0.858096 -12.593258 -17.666515
v -1.508938 -12.596100 -17.405043
v -1.784257 -12.471108 -17.302696
v -0.679684 -12.179370 -17.217926
v -1.648663 -12.156553 -16.961767
v -1.330526 -12.182212 -16.956453
v 0.119364 -12.409369 -17.916828
v 0.151406 -12.220707 -17.571426
v 0.580090 -11.787760 -17.179216
v 0.184027 -12.426991 -17.943481
v 0.665172 -11.810946 -17.214285
v 1.020427 -11.638591 -17.215080
v 0.907498 -13.020362 -18.131973
v 1.743898 -12.231962 -17.403572
v 1.188424 -13.024645 -17.854511
v 1.267730 -13.093395 -17.828234
v 1.804171 -12.284212 -17.383602
v 1.696414 -12.660448 -17.436024
v 2.517486 -12.647574 -16.828953
v 2.428185 -12.274428 -16.922228
v 3.376785 -13.088629 -16.372627
v 3.505396 -12.644624 -15.936841
v 2.556796 -11.830423 -16.486441
v 3.450796 -11.463223 -15.240240
v 3.129583 -10.949286 -15.161242
v 2.235583 -11.316486 -16.407442
v 2.584783 -9.750486 -15.081443
v 3.698922 -10.733787 -14.511684
v 3.154122 -9.534986 -14.431885
v 4.572054 -10.164813 -13.402060
v 4.575466 -10.130983 -13.386195
v 3.156898 -9.507457 -14.418974
v 4.268305 -9.583971 -13.309383
v 4.147879 -9.048008 -13.164271
v 3.046795 -9.017433 -14.286300
v 3.200995 -7.789834 -13.571099
v 4.411768 -8.677485 -12.679161
v 3.442265 -7.451070 -13.127570
v 5.503265 -8.297070 -12.087171
v 4.679338 -9.095017 -12.883369
v 5.747900 -8.678813 -12.273874
v 6.038643 -9.034081 -12.416005
v 6.273540 -8.851487 -12.332639
v 5.941345 -8.528442 -12.205220
v 7.706906 -8.026540 -12.765310
v 7.681249 -7.869908 -12.699507
v 5.921845 -8.409403 -12.155210
v 7.145039 -7.932908 -12.215876
v 7.005520 -7.593015 -12.000621
v 5.815811 -8.151084 -11.991615
v 6.822011 -7.320084 -11.781015
v 6.360991 -7.129520 -10.330302
v 5.354792 -7.960520 -10.540902
v 5.867125 -7.659697 -8.849869
v 5.667516 -7.813722 -8.763791
v 5.172292 -8.101343 -10.462203
v 2.767596 -7.085056 -10.298192
v 2.938659 -7.696339 -10.174869
v 5.288512 -8.254274 -8.933395
v 5.407233 -8.048409 -8.376600
v 2.487628 -7.337493 -9.881718
v 3.657295 -7.982034 -6.925913
v 2.098729 -7.704773 -9.204441
v 2.914964 -8.126673 -7.221367
v 2.997337 -7.635035 -6.580450
v 1.777757 -6.964250 -9.510127
v 1.095128 -6.619858 -6.444348
v 0.972175 -7.074421 -8.977447
v 0.621993 -6.849450 -7.116255
v 0.577460 -6.175002 -6.595519
v 1.168736 -6.440891 -9.687975
v 0.095660 -4.051002 -7.469119
v 0.832254 -6.123198 -9.864057
v -0.083512 -4.025670 -7.853364
v -0.476574 -3.875961 -7.912343
v 0.495519 -6.234960 -10.209415
v -1.430243 -4.785210 -7.800944
v 0.350433 -6.548531 -9.765048
v -1.291052 -5.287316 -7.727952
v -1.730084 -5.042489 -7.883267
v 0.173002 -6.511696 -10.297964
v -0.102114 -6.914987 -10.130810
v -0.064372 -7.027765 -9.614307
v -1.407261 -5.488544 -7.716273
v -1.861302 -5.706232 -7.437840
v -0.222084 -7.521838 -9.723561
v -1.668684 -8.629437 -7.520962
v -1.907683 -9.367346 -8.048993
v -0.461083 -8.259746 -10.251593
v -0.763483 -9.131546 -11.040593
v -0.434631 -9.352839 -10.479870
v -1.278569 -9.526761 -8.273331
v -1.696344 -10.008584 -8.018705
v -0.552145 -9.772784 -11.010305
v -0.128118 -10.988486 -10.774496
v -0.437880 -11.223625 -11.573149
v -0.835356 -9.987769 -11.740501
v -0.913278 -10.026758 -12.125576
v -0.329521 -11.464722 -12.120802
v -0.782923 -10.316800 -12.784407
v -1.556485 -12.875800 -14.050213
v -1.572735 -12.860558 -14.071212
v -0.804304 -10.296744 -12.812037
v -1.253508 -10.072117 -13.355268
v -0.205039 -12.075173 -11.764944
v -1.442673 -13.433927 -13.724857
v -0.015273 -13.300727 -12.563257
v 0.648504 -12.524244 -10.957576
v 0.765109 -13.711306 -11.825092
v 1.128333 -13.748570 -11.675879
v 0.806160 -12.508159 -10.875169
v 1.317995 -13.729220 -11.576742
v 2.244521 -13.309062 -9.771058
v 3.093796 -14.193169 -10.001116
v 2.167270 -14.613327 -11.806801
v 2.535101 -14.742921 -11.867592
v 2.931572 -15.261627 -13.039979
v 2.688943 -15.295835 -13.349415
v 2.663837 -15.468257 -14.052836
v 2.378313 -15.532434 -14.026915
v 2.403418 -15.360012 -13.323494
v 2.178774 -15.743602 -14.294680
v 1.187408 -15.554615 -14.305621
v 1.098989 -15.111346 -13.337891
v 1.073884 -15.283768 -14.041312
v 2.395630 -15.327540 -16.044331
v 2.191935 -15.587883 -15.827914
v 1.363935 -15.620282 -16.696115
v 2.484852 -14.936300 -16.416416
v 1.431744 -15.322941 -16.978901
v 1.545063 -14.986984 -17.152048
v -0.434569 -15.774502 -16.666264
v -0.072777 -15.921453 -16.609705
v -1.391577 -15.851853 -16.377504
v 2.693983 -13.825590 -16.760113
v 1.754193 -13.876274 -17.495745
v 2.182878 -13.443327 -17.103533
v 2.947307 -13.353979 -16.612177
v 2.436202 -12.971716 -16.955597
v 3.315009 -13.334976 -16.468878
v 4.019002 -14.002803 -14.612200
v 4.129498 -13.828082 -14.948895
v 4.854297 -13.419482 -13.076896
v 4.903485 -13.219709 -13.139544
v 4.178685 -13.628309 -15.011544
v 4.838296 -12.829197 -13.412490
v 4.799323 -12.239049 -13.715709
v 4.146590 -13.142305 -15.261254
v 4.318123 -12.254939 -14.225987
v 4.145135 -11.933671 -14.496617
v 4.015119 -12.898142 -15.466933
v 3.960519 -11.716742 -14.770333
v 4.169534 -11.180682 -14.202950
v 3.979062 -11.144470 -14.547146
v 4.916294 -10.669467 -13.445636
v 4.285368 -11.400327 -14.166151
v 5.024471 -10.874593 -13.411268
v 4.769094 -11.450364 -13.660488
v 5.054550 -11.657771 -13.477616
v 5.313341 -11.084480 -13.226209
v 5.979264 -11.182176 -12.918781
v 6.001595 -10.277423 -12.770074
v 5.334197 -10.239533 -13.087331
v 6.332073 -9.684185 -12.593637
v 6.084043 -9.299587 -12.522336
v 5.083199 -9.850334 -13.015177
v 4.720231 -9.334168 -12.979145
v 6.313358 -10.454274 -12.730973
v 6.619785 -9.847394 -12.557553
v 8.195688 -9.165601 -13.223244
v 7.991331 -8.542125 -13.138896
v 6.371638 -9.090316 -12.455131
v 7.813204 -8.285333 -12.898042
v 8.351121 -8.224379 -13.411262
v 8.286612 -7.867246 -13.256418
v 8.381121 -6.830579 -13.494061
v 7.945798 -6.609555 -13.014311
v 7.713818 -7.576425 -12.625167
v 7.177608 -7.639424 -12.141535
v 7.896834 -6.495593 -12.927092
v 7.113182 -7.489474 -12.026773
v 6.903834 -7.241393 -11.800892
v 7.863564 -6.164987 -12.737491
v 6.870564 -6.910787 -11.611291
v 7.769984 -6.295150 -12.376983
v 8.168888 -5.634890 -10.977212
v 7.173731 -6.408988 -10.547465
v 8.364731 -5.538388 -10.648865
v 8.423697 -5.592683 -10.422434
v 7.232697 -6.463283 -10.321033
v 7.545896 -6.465646 -10.079592
v 7.369609 -6.592594 -9.892927
v 7.098719 -6.559763 -10.179169
v 7.259711 -6.632098 -8.718630
v 6.646925 -7.034599 -8.705294
v 6.600038 -6.887316 -10.168316
v 6.128582 -7.394786 -8.672696
v 6.594798 -7.003250 -7.800073
v 6.082184 -7.366883 -7.866971
v 6.805423 -6.744648 -7.139670
v 6.722719 -6.843875 -6.977521
v 6.013437 -7.449366 -7.732185
v 6.267900 -6.666258 -5.903049
v 6.227608 -6.699344 -5.883371
v 5.977573 -7.478815 -7.714671
v 4.227636 -7.412440 -6.263983
v 6.074996 -6.473247 -5.533480
v 4.091798 -7.211194 -5.952549
v 4.517978 -5.670746 -4.603068
v 4.429709 -5.640147 -4.609816
v 3.995253 -7.177726 -5.959930
v 3.428909 -6.250347 -5.185216
v 2.676370 -6.392642 -5.522635
v 3.172164 -7.333362 -6.328981
v 1.254970 -6.344042 -6.214434
v 2.617754 -6.090451 -5.380970
v 1.196353 -6.041851 -6.072770
v 1.890802 -3.700403 -5.970411
v 1.617787 -3.612009 -6.195926
v 0.946739 -5.961033 -6.278955
v 0.464939 -3.837034 -7.152555
v 1.734471 -3.310628 -6.414251
v 0.571622 -3.561486 -7.352167
v 0.797640 -3.299123 -7.164293
v 3.129946 -5.866526 -5.072261
v 2.451013 -3.455485 -5.632760
v 4.130746 -5.256327 -4.496861
v 4.278697 -5.071603 -4.420234
v 2.612834 -3.253444 -5.548950
v 5.343097 -3.241004 -4.879834
v 5.375139 -2.142810 -4.946130
v 2.647881 -2.052295 -5.621461
v 2.504739 -0.988410 -6.422130
v 2.444654 -1.186582 -6.077662
v 5.039146 -2.230018 -4.743538
v 5.376488 -2.126337 -4.935868
v 2.506088 -0.971937 -6.411869
v 3.221288 -0.590337 -4.771468
v 4.734078 -5.354986 -4.494324
v 5.798479 -3.524386 -4.953924
v 6.340543 -6.085236 -5.399854
v 6.594738 -6.001349 -5.552753
v 6.005340 -3.456120 -5.078353
v 6.981038 -5.528915 -5.388080
v 6.775780 -6.065316 -5.766400
v 7.142180 -5.585851 -5.578244
v 7.266546 -6.200398 -6.831201
v 7.687573 -6.464007 -8.462873
v 7.975544 -6.167236 -7.849384
v 8.093626 -6.398258 -9.000628
v 8.295341 -6.345614 -8.992085
v 8.194121 -6.110191 -7.840125
v 8.804029 -5.509017 -10.065398
v 8.809417 -5.506873 -10.063345
v 8.201211 -6.107369 -7.837423
v 8.358216 -5.865073 -7.567945
v 9.767021 -5.617967 -9.906145
v 9.315822 -5.976167 -7.410745
v 9.879821 -6.541367 -8.838145
v 9.965565 -6.584780 -8.787076
v 9.401565 -6.019580 -7.359676
v 9.574038 -6.310668 -7.563384
v 9.762108 -6.346044 -7.287045
v 9.544497 -6.046465 -7.149658
v 10.398739 -6.675255 -7.180466
v 10.432708 -6.587466 -6.576908
v 9.570313 -5.979746 -6.690954
v 10.521917 -3.995608 -5.078792
v 10.316417 -3.778005 -5.232322
v 9.405913 -5.805664 -6.813778
v 9.551416 -3.289005 -5.955322
v 9.755701 -6.422600 -7.485250
v 10.392333 -6.751810 -7.378672
v 10.103629 -6.669847 -8.727695
v 10.264465 -6.756732 -8.771530
v 10.603960 -6.866131 -7.436350
v 11.578143 -5.624272 -9.978555
v 12.154234 -6.193114 -10.062121
v 11.297002 -7.550452 -7.536881
v 11.284977 -7.773016 -7.862734
v 10.739035 -9.390770 -8.207958
v 10.578657 -9.679077 -7.991123
v 9.563047 -10.722721 -9.853585
v 9.089200 -11.249700 -9.341558
v 10.008615 -10.313036 -7.375151
v 8.429825 -12.070878 -8.494467
v 8.376942 -12.150845 -8.294290
v 9.955731 -10.393003 -7.174974
v 9.819212 -10.553755 -6.841284
v 10.149787 -10.159737 -5.378298
v 10.390698 -9.874557 -5.249992
v 9.691986 -10.853936 -2.756898
v 9.860475 -10.515126 -2.565185
v 10.612392 -9.428756 -4.997738
v 10.946154 -10.139454 -1.824709
v 10.137406 -9.085471 -4.219340
v 10.414760 -9.600509 -2.181192
v 11.100609 -9.573977 -1.702832
v 10.798204 -8.748484 -4.851120
v 10.896892 -8.369720 -4.800355
v 10.440927 -8.467555 -4.499075
v 10.571506 -9.451887 -1.963459
v 10.717701 -9.098154 -1.498397
v 10.546803 -7.934680 -4.613443
v 9.158569 -8.436835 -2.353162
v 9.064768 -8.216853 -2.364262
v 10.470469 -7.755660 -4.622477
v 9.060897 -7.709850 -1.986965
v 9.423034 -7.944580 -4.108117
v 8.920716 -7.935218 -3.214024
v 9.005304 -7.557362 -2.019794
v 10.419641 -7.616242 -4.652492
v 9.026679 -6.606174 -3.859169
v 9.126309 -6.400758 -3.949023
v 10.510732 -7.428433 -4.734643
v 10.386439 -4.871967 -3.357154
v 8.999507 -6.379132 -3.742076
v 10.241522 -4.847251 -3.120644
v 8.978132 -7.330319 -1.902701
v 8.996080 -7.312756 -1.848062
v 10.262035 -4.827178 -3.058199
v 10.346408 -4.744802 -2.636079
v 10.873214 -4.584093 -2.682277
v 10.920543 -4.626291 -3.115946
v 12.920414 -5.009492 -1.829077
v 10.750221 -4.604174 -2.397174
v 12.797421 -5.029573 -1.543974
v 10.279323 -5.249923 -0.976619
v 10.521827 -5.422935 -0.135802
v 12.981725 -5.161062 -0.904954
v 10.755124 -5.824662 0.825446
v 12.022905 -4.751543 0.006578
v 11.621895 -4.871057 0.318222
v 10.759988 -5.825995 0.831193
v 12.986588 -5.162395 -0.899207
v 12.904699 -5.008320 -0.545557
v 11.009414 -5.834571 1.241069
v 13.232892 -5.019604 -0.006247
v 11.980472 -5.166446 1.697122
v 13.171721 -4.381711 2.640651
v 14.424142 -4.234869 0.937283
v 14.153363 -4.048972 1.157151
v 14.350324 -3.157134 1.251053
v 14.683300 -3.061397 1.060838
v 14.009864 -1.595337 2.682396
v 14.223050 -1.275636 2.493368
v 14.939765 -2.676795 0.833437
v 14.852437 -1.402636 0.934828
v 15.316617 -1.257753 0.373255
v 15.550528 -2.486160 0.094526
v 15.816417 -2.602953 -0.173344
v 15.356407 -0.959817 -0.323591
v 15.856207 -2.305017 -0.870191
v 15.282199 -0.948770 -0.711062
v 15.278987 -0.945961 -0.747618
v 15.853765 -2.302882 -0.897974
v 15.746367 -1.449682 -2.048174
v 15.061879 -0.226525 -1.173095
v 15.581365 -0.902911 -2.371536
v 16.744940 1.813813 -2.831093
v 15.595986 -0.005139 -3.131152
v 15.989774 0.941648 -3.310568
v 15.542667 1.539087 -2.555943
v 14.959888 0.905206 -2.037659
v 14.817960 0.365371 -0.723459
v 16.542181 2.305827 -2.457332
v 16.236717 2.784135 -2.154132
v 17.611908 3.521725 -2.383146
v 17.766220 2.962345 -2.661174
v 17.750469 4.080595 -2.095861
v 18.100420 4.448845 -2.814551
v 18.116169 3.330596 -3.379864
v 18.005072 3.935450 -3.190584
v 16.281885 3.713654 -1.673147
v 16.566635 4.251428 -1.463902
v 15.147143 4.145166 -1.081590
v 15.115219 4.852447 -0.939605
v 16.531717 5.025017 -1.308605
v 15.513057 6.818788 0.218551
v 15.600742 6.859760 0.228392
v 16.604607 5.059075 -1.300425
v 16.075375 6.840813 -0.318713
v 15.045588 4.833859 -0.885239
v 15.421437 6.794330 0.290086
v 15.068389 6.630259 0.357361
v 15.005364 6.751306 0.775097
v 15.338511 6.953603 0.839738
v 14.359879 4.545866 2.039107
v 14.335488 4.649741 2.227734
v 15.314120 7.057477 1.028366
v 14.437227 4.665451 2.609254
v 13.819284 5.177546 3.133072
v 14.501037 7.731287 1.717600
v 13.522406 5.323550 2.916969
v 12.826791 5.536079 2.776031
v 13.805422 7.943816 1.576663
v 11.552580 7.265500 1.916768
v 13.754803 4.070652 4.193205
v 13.437562 3.867111 4.311880
v 12.727013 3.109241 5.475499
v 12.445182 3.384038 5.495931
v 13.098517 4.197693 4.336460
v 11.681871 4.850095 6.087066
v 11.567514 5.449460 5.775935
v 12.980083 4.818428 4.014236
v 11.495094 5.658586 5.131766
v 11.731391 2.484938 6.489120
v 10.852737 3.805707 7.240747
v 10.239920 2.969460 7.500145
v 9.431423 3.531757 8.089746
v 9.825549 4.520100 7.989832
v 8.048098 3.850887 9.842435
v 8.033890 3.933358 9.858912
v 9.809045 4.615898 8.008972
v 10.029234 5.010559 8.142012
v 7.997534 4.073610 9.904080
v 9.995994 5.138790 8.183308
v 7.913837 4.699996 9.785363
v 8.962234 2.374470 7.887351
v 7.534922 2.585105 9.621065
v 7.006024 0.976555 8.555073
v 5.605350 0.827020 9.744750
v 6.370612 2.460804 10.609984
v 5.239723 0.752424 9.874506
v 4.429724 1.330702 9.711934
v 5.484675 3.093296 10.432171
v 5.090674 3.598626 10.378666
v 4.422427 1.334389 9.706608
v 5.081708 3.603157 10.372121
v 3.229027 2.070589 9.461807
v 3.080457 2.241872 9.469345
v 4.899143 3.813632 10.381384
v 2.329843 3.187558 9.851118
v 2.629583 1.768389 9.574372
v 1.736588 2.564554 9.989311
v 1.496783 2.252589 9.960773
v 1.368556 2.325574 10.062611
v 1.567868 2.660587 10.123308
v 0.418156 2.374774 11.723410
v 0.455573 2.512026 11.777093
v 1.617102 2.841182 10.193944
v 1.252974 3.416826 12.609894
v 0.189623 2.206769 12.363387
v 0.987023 3.111569 13.196187
v -0.030036 2.136369 12.785441
v -0.215271 2.163523 13.229532
v 0.834476 3.133931 13.561909
v -0.105447 2.655583 13.717912
v -1.041942 1.830198 13.666904
v -1.001220 2.294394 14.191844
v -1.550690 1.383009 13.681292
v -1.694804 1.408059 13.789382
v -1.155535 2.321217 14.307586
v -1.230790 2.476013 14.662861
v -2.328520 1.517241 14.043496
v -1.746504 2.564864 14.869658
v -2.912136 1.622317 14.262557
v -2.351334 1.437905 14.022591
v -2.932441 1.551702 14.243949
v -3.494269 0.182502 14.748845
v -3.509174 0.193170 14.761237
v -2.948743 1.563370 14.257504
v -3.616091 0.025792 15.102239
v -3.267163 -0.198017 14.520237
v -3.297656 -0.488927 14.785132
v -1.894294 -1.007615 13.650222
v -1.947594 -1.747716 13.869036
v -3.361777 -1.379275 15.048368
v -3.246198 -2.032959 14.757999
v -3.306941 -2.093864 14.870933
v -3.422520 -1.440180 15.161301
v -3.255859 -2.474969 14.957325
v -3.971264 -2.851395 15.526129
v -4.363842 -1.935477 15.909727
v -4.560463 -1.745595 16.193928
v -4.429179 -0.582227 16.272402
v -4.191099 -0.404730 16.012983
v -4.912179 0.446773 16.802202
v -3.985317 -2.860650 15.529055
v -4.574517 -1.754850 16.196856
v -4.266754 -2.601340 15.623209
v -5.551077 -2.819340 15.610880
v -5.550602 -1.920531 16.187485
v -5.666656 -2.165656 15.901248
v -3.991360 -4.052267 14.446597
v -4.274705 -4.169257 14.198922
v -3.538360 -4.744667 13.149997
v -3.848033 -4.852140 12.970542
v -4.682169 -4.310669 13.962797
v -4.320004 -4.773163 12.915244
v -4.574063 -4.796668 12.834931
v -4.957466 -4.336138 13.875772
v -4.754256 -5.789401 12.222140
v -4.320332 -4.841520 12.837512
v -4.479314 -5.838003 12.224936
v -3.848303 -4.908434 12.906528
v -3.088605 -5.091229 12.613794
v -3.479712 -6.078522 11.839762
v -1.270605 -5.598229 12.575395
v -1.232156 -5.674671 12.512268
v -3.429121 -6.179104 11.756701
v -2.490355 -7.358271 11.359669
v -1.095092 -5.786617 12.526165
v -2.353292 -7.470217 11.373566
v -0.390089 -7.529559 13.545144
v -0.428436 -7.719298 13.572515
v -2.382435 -7.614419 11.394367
v -0.544035 -8.074018 13.701966
v -1.394599 -7.963175 11.619664
v -0.585601 -8.165424 12.635136
v -0.581880 -8.205526 13.705925
v -2.420280 -7.745926 11.398325
v -1.684706 -9.543123 13.092196
v -2.146143 -9.768709 13.034305
v -2.770973 -7.917371 11.354328
v -2.375573 -9.878771 13.335527
v -2.678607 -10.160992 13.116607
v -3.074007 -8.199592 11.135406
v -2.544873 -10.140051 12.746250
v -2.649514 -10.337263 12.536053
v -3.153535 -8.349472 10.975657
v -3.274607 -9.790238 10.594587
v -3.471167 -9.732439 10.445719
v -3.333247 -8.296627 10.839548
v -3.427399 -8.552046 10.553648
v -2.900886 -10.985902 12.412533
v -3.483560 -10.329419 10.491911
v -3.123044 -11.616850 12.134007
v -3.286357 -12.221972 11.663896
v -3.619314 -10.832427 10.101130
v -4.549295 -12.842930 9.628097
v -4.690207 -12.746131 9.488894
v -3.773436 -10.726553 9.948878
v -5.057188 -12.712762 9.346787
v -5.177180 -12.586582 9.193905
v -3.873179 -10.621666 9.821795
v -6.420001 -12.376035 9.330704
v -4.156820 -11.163641 9.137039
v -5.717856 -12.220571 8.869453
v -5.184670 -12.686360 9.297650
v -6.425694 -12.451866 9.409550
v -6.285592 -12.779508 9.665338
v -5.108485 -12.883062 9.481249
v -6.213216 -12.966374 9.839756
v -4.729193 -12.875560 9.591084
v -4.684822 -13.088730 9.742652
v -6.157753 -13.232837 10.029215
v -3.634822 -12.674129 12.064053
v -5.493011 -13.684171 10.114128
v -3.677262 -13.191123 11.647160
v -3.609104 -13.412470 12.271054
v -6.125606 -14.155762 10.287968
v -5.607512 -14.535449 10.097958
v -6.288050 -15.473244 10.055309
v -6.817877 -15.109725 10.244583
v -6.238529 -16.088736 9.948561
v -6.723079 -16.336889 9.738817
v -7.371648 -15.393330 10.004877
v -7.809338 -15.395524 9.979981
v -8.601008 -13.936480 9.908806
v -8.361236 -13.569525 9.915907
v -10.004408 -12.552880 9.366405
v -9.938669 -12.439442 9.375772
v -8.279062 -13.427727 9.927614
v -9.858954 -12.135697 9.436836
v -10.994136 -12.818312 8.978578
v -11.247725 -12.634210 8.914212
v -11.514410 -14.562104 8.639476
v -11.948811 -14.140029 6.099341
v -11.682126 -12.212134 6.374078
v -11.488680 -12.230535 6.119875
v -10.959912 -11.341701 5.665057
v -10.986379 -11.042616 5.775633
v -9.893116 -10.745616 4.658685
v -10.876223 -11.751876 5.540740
v -9.782998 -11.285320 4.495111
v -9.655823 -11.550876 4.232141
v -8.892845 -11.194742 3.407273
v -8.779080 -10.816723 3.409760
v -7.883646 -11.213942 2.442473
v -10.772311 -12.167747 5.573771
v -9.551911 -11.966747 4.265171
v -10.073911 -14.031347 4.530971
v -9.674661 -14.196791 4.029973
v -9.152660 -12.132191 3.764173
v -9.307574 -14.121630 3.905890
v -9.018900 -14.149579 3.732370
v -8.933269 -12.153433 3.632298
v -8.651321 -14.456053 3.188107
v -8.642809 -14.453846 3.182100
v -8.926799 -12.151755 3.627732
v -8.687399 -14.656754 2.846532
v -8.542961 -14.615927 2.759875
v -8.782361 -12.110927 3.541075
v -7.773161 -12.130127 2.576275
v -8.655610 -14.459810 3.187326
v -8.697128 -14.661287 2.850504
v -9.023190 -14.153337 3.731590
v -9.340744 -14.412910 3.740796
v -8.938470 -14.858563 2.857501
v -9.699870 -14.418163 3.904501
v -10.018960 -15.131776 3.972619
v -9.257560 -15.572176 2.925619
v -9.393021 -15.658347 3.286161
v -7.443964 -16.097157 2.171821
v -7.776277 -15.905671 2.078720
v -6.921491 -14.614999 -0.076284
v -7.207376 -14.544860 -0.142603
v -7.993549 -15.852365 2.028317
v -7.578457 -14.720846 -0.758244
v -7.813702 -14.797582 1.418975
v -7.687874 -14.418957 0.612013
v -8.370651 -14.013967 -0.550102
v -8.638231 -15.277111 2.197701
v -8.055641 -13.787947 0.080270
v -6.908715 -14.664660 -0.295186
v -7.299539 -14.832726 -0.900741
v -7.021674 -15.207298 -1.344150
v -6.541467 -14.711129 -0.321773
v -6.716399 -15.245927 -1.366250
v -6.271259 -14.721130 -0.034452
v -6.153215 -14.734479 -0.068110
v -6.587289 -15.260527 -1.403064
v -4.798831 -16.128904 0.773150
v -4.768262 -16.155581 0.737270
v -6.561879 -15.282701 -1.432890
v -4.573584 -16.287153 0.420021
v -4.493874 -16.371260 0.289664
v -6.474697 -15.374693 -1.575468
v -4.922759 -17.053755 -1.950093
v -5.113704 -16.807945 -3.842822
v -6.665642 -15.128884 -3.468197
v -6.115653 -14.648319 -5.673231
v -6.818232 -14.210609 -5.767834
v -7.434087 -14.650139 -3.571668
v -7.128514 -13.922688 -5.881392
v -5.101047 -14.371221 -6.678979
v -4.982033 -14.123450 -7.020324
v -2.896047 -15.465621 -5.921779
v -2.549762 -15.041469 -6.025765
v -4.549177 -13.593261 -7.150306
v -2.553444 -14.656574 -5.938186
v -2.427258 -14.406644 -5.928319
v -4.429300 -13.355826 -7.140933
v -1.536365 -13.707479 -6.411012
v -1.508212 -13.582570 -6.462190
v -4.400662 -13.228765 -7.192993
v -1.712166 -12.523105 -6.940435
v -1.746702 -12.316651 -7.158679
v -4.433472 -13.032633 -7.400326
v -1.510998 -12.333967 -7.475581
v -3.067339 -12.132181 -6.852672
v -2.897534 -12.098943 -6.864516
v -1.599587 -11.949643 -7.667112
v -4.544208 -12.552229 -7.639740
v -2.390951 -11.317857 -7.349116
v -2.591239 -10.939183 -7.491029
v -4.734482 -12.192490 -7.774558
v -4.770186 -11.033920 -7.881345
v -2.583940 -10.315793 -7.683084
v -4.762887 -10.410529 -8.073400
v -2.453658 -9.976674 -7.837528
v -2.454721 -9.970136 -7.839120
v -4.764286 -10.401926 -8.075495
v -4.339865 -9.859557 -7.850020
v -1.679532 -10.448279 -7.895209
v -1.766308 -10.077365 -7.998744
v -1.058908 -11.288765 -8.082144
v -0.989802 -11.247681 -8.092731
v -1.697202 -10.036281 -8.009331
v -0.129056 -11.018780 -10.764243
v -1.128103 -10.050079 -8.043660
v 0.171817 -10.838764 -10.254792
v -0.421973 -12.351856 -7.977103
v 0.492008 -12.226471 -10.637775
v 0.092633 -13.636658 -7.636275
v 0.765003 -12.000947 -10.136371
v 0.442797 -13.138654 -7.714829
v 0.330875 -13.738988 -7.652652
v 0.730250 -12.328800 -10.654152
v 2.153200 -13.093293 -9.505174
v 1.277418 -14.537743 -6.883478
v 3.291899 -14.054200 -8.579851
v 3.390659 -13.928705 -8.218231
v 4.307010 -13.938826 -8.091255
v 4.497623 -14.067517 -8.412778
v 5.658210 -13.921425 -7.836256
v 5.873362 -14.043350 -8.187869
v 4.780718 -14.227945 -8.875427
v 5.928455 -14.088209 -8.575585
v 6.166974 -14.099067 -9.483530
v 5.019237 -14.238803 -9.783372
v 4.903836 -14.306602 -10.154707
v 3.733968 -14.383238 -10.383926
v 3.479936 -14.339639 -10.084977
v 2.828567 -14.854238 -11.931326
v 4.563415 -14.281853 -10.900105
v 3.658015 -14.752852 -12.447504
v 4.550815 -14.024452 -12.059305
v 4.699418 -13.829996 -12.765941
v 3.806618 -14.558395 -13.154140
v 3.840319 -14.370531 -13.499627
v 3.739229 -14.519569 -13.577176
v 3.729790 -14.671664 -13.213078
v 3.714124 -14.691990 -14.280598
v 3.892894 -14.238103 -13.651653
v 3.867789 -14.410524 -14.355075
v 4.739375 -13.729350 -12.881481
v 5.093763 -13.953911 -10.833050
v 5.081163 -13.696511 -11.992250
v 6.755764 -13.625711 -10.491051
v 6.862586 -13.524700 -10.614975
v 5.187985 -13.595500 -12.116175
v 6.380785 -12.917500 -11.664375
v 6.376813 -12.379478 -12.461279
v 5.184013 -13.057477 -12.913078
v 5.178937 -12.632200 -13.137496
v 6.397133 -11.983154 -12.616615
v 5.203611 -12.150951 -13.326119
v 6.140785 -11.716581 -12.754621
v 7.035782 -11.597291 -12.319741
v 6.981113 -11.208867 -12.363997
v 7.900492 -10.530255 -12.069452
v 7.882322 -10.495880 -12.091691
v 6.961657 -11.172059 -12.387810
v 8.688395 -9.711117 -12.962440
v 8.161919 -10.601314 -11.939894
v 8.915929 -9.796918 -12.838908
v 8.481869 -11.058663 -11.642688
v 8.564298 -11.067696 -11.622565
v 8.991292 -9.805176 -12.820511
v 9.128942 -9.947242 -12.479114
v 10.014455 -9.013799 -13.225324
v 9.664282 -9.095759 -13.387630
v 11.178567 -8.303896 -13.808851
v 10.665634 -7.525888 -14.093637
v 9.195314 -8.384438 -13.648006
v 9.561761 -7.381534 -13.683976
v 8.898422 -7.193783 -13.595048
v 8.691176 -8.241747 -13.580420
v 8.721177 -6.847947 -13.663220
v 10.970288 -6.349618 -14.053428
v 9.928263 -5.966472 -13.635604
v 10.666828 -5.930725 -13.670982
v 10.830909 -4.838160 -12.284816
v 10.103956 -4.796575 -12.151323
v 11.232209 -4.604828 -11.839745
v 11.066968 -4.713446 -10.828993
v 9.905169 -4.927242 -10.935381
v 9.684305 -5.000576 -10.617073
v 11.292920 -5.423442 -10.095748
v 9.890890 -5.649715 -9.946677
v 10.003690 -6.573115 -8.878677
v 12.654374 -5.981696 -12.732641
v 12.855250 -5.622674 -12.238348
v 12.739376 -6.394987 -13.218223
v 12.920495 -7.071685 -12.706285
v 13.036370 -6.299372 -11.726410
v 12.857859 -6.741957 -12.157485
v 11.907308 -7.322114 -10.761756
v 12.190297 -6.815762 -10.484090
v 11.317949 -8.342294 -8.248533
v 11.866170 -7.458413 -10.825827
v 11.284472 -8.453213 -8.300674
v 11.156072 -8.588813 -10.517674
v 10.612095 -9.522595 -10.429055
v 10.740495 -9.386995 -8.212055
v 9.564644 -10.718592 -9.858067
v 10.520559 -9.848776 -11.360902
v 9.464527 -11.075353 -10.877274
v 10.211926 -9.956453 -11.582522
v 11.007182 -9.334868 -11.796323
v 10.852219 -9.280259 -12.155445
v 11.874959 -8.525391 -12.919516
v 11.341544 -8.984365 -11.263760
v 12.240667 -8.142027 -12.337025
v 12.094082 -7.944473 -11.742626
v 8.042468 -10.682783 -11.932796
v 8.375547 -11.131179 -11.636370
v 7.151321 -11.721417 -12.208531
v 7.211077 -12.364929 -11.725851
v 8.440906 -11.835019 -11.108438
v 7.692876 -12.972129 -10.676452
v 8.190366 -13.011447 -9.810008
v 8.985034 -11.878023 -10.160766
v 8.304513 -12.826756 -9.479980
v 6.740383 -13.781277 -10.267016
v 6.396640 -13.839690 -10.081306
v 5.078382 -14.109477 -10.609016
v 6.814249 -13.481699 -7.331532
v 7.166465 -13.349193 -7.448827
v 7.056837 -12.734299 -6.104765
v 7.181499 -12.673569 -6.121998
v 7.297689 -13.285267 -7.466967
v 7.562580 -12.532515 -5.958118
v 8.265061 -11.789939 -6.328231
v 8.222008 -12.308193 -7.953956
v 9.701462 -10.673339 -6.582631
v 8.294338 -11.588733 -5.279809
v 9.730739 -10.472133 -5.534209
v 9.272938 -11.166332 -2.912809
v 8.077713 -11.897228 -5.135197
v 9.056313 -11.474829 -2.768197
v 8.192443 -12.064733 -2.819701
v 8.603514 -12.455589 -1.732076
v 9.368727 -11.771880 -1.941602
v 9.115093 -11.944011 -1.691813
v 9.388809 -11.768042 -1.387871
v 9.576752 -11.638144 -1.710606
v 10.635831 -11.367754 -0.890013
v 9.308773 -11.827063 -1.126710
v 10.569301 -11.416815 -0.672923
v 10.091675 -11.561481 -0.284735
v 10.092705 -11.561721 -0.283557
v 10.570218 -11.417028 -0.671874
v 10.524162 -12.388794 0.665635
v 11.290337 -12.200852 0.851590
v 11.408221 -11.211467 -0.468486
v 11.561895 -11.920607 0.906439
v 11.996361 -11.506764 1.048001
v 11.769371 -10.867461 -0.350813
v 12.579936 -11.352339 1.371726
v 12.678379 -9.849768 1.699886
v 11.860892 -9.470540 -0.045726
v 11.808989 -9.230363 1.128917
v 11.541198 -8.778365 1.003714
v 11.638291 -9.094817 -0.149802
v 11.579886 -8.509430 1.289358
v 11.289742 -8.260330 1.181403
v 11.320946 -8.822365 -0.267878
v 11.159429 -8.450603 0.861667
v 10.911677 -8.328756 0.779945
v 11.115003 -8.721080 -0.335809
v 10.665851 -6.031127 0.892494
v 10.360927 -8.062977 0.411343
v 10.223019 -7.118448 0.828910
v 10.590128 -6.001813 0.801179
v 11.032180 -8.689018 -0.435685
v 10.304726 -5.656029 -0.167733
v 10.048778 -7.978645 -0.264678
v 9.741266 -6.924787 -0.164284
v 9.985986 -5.693001 -0.755944
v 10.767227 -8.719751 -0.924636
v 9.193915 -7.527251 -1.403324
v 9.131553 -7.795538 -1.866709
v 10.704865 -8.988039 -1.388022
v 9.144149 -8.313123 -2.229156
v 9.876449 -5.538780 -1.076983
v 9.102862 -7.399055 -1.670187
v 9.568037 -5.781905 -1.119251
v 9.474733 -5.702089 -1.271498
v 9.000812 -7.311756 -1.836708
v 10.350733 -4.743889 -2.625698
v 8.843032 -6.122722 -1.882302
v 9.386371 -5.140030 -2.195160
v 9.505310 -5.697854 -1.248722
v 10.381310 -4.739655 -2.602922
v 9.793914 -5.428187 -1.247340
v 10.998023 -8.323012 0.867422
v 10.731474 -6.026761 0.958976
v 11.167073 -8.163362 1.185776
v 11.438555 -8.063306 1.606948
v 11.002955 -5.926705 1.380149
v 11.971973 -5.287676 1.880122
v 11.609924 -8.165706 2.131006
v 12.197458 -5.422413 2.569671
v 11.983724 -5.612706 2.842006
v 11.684559 -5.135353 4.210384
v 11.803820 -4.794316 4.370169
v 10.877059 -4.690139 5.486602
v 11.137937 -3.671556 5.713300
v 12.117658 -3.568953 4.642889
v 12.056876 -3.183476 4.701451
v 12.569351 -2.743592 4.212438
v 12.791966 -2.990157 3.999450
v 13.478768 -1.414057 3.709192
v 13.898558 -1.696900 2.765851
v 13.296977 -3.330420 2.864605
v 14.248558 -3.249991 1.327356
v 11.969416 -2.249193 4.498363
v 12.822589 -0.873308 4.021923
v 11.352615 -1.228593 4.503764
v 11.334753 -1.143302 4.512905
v 12.803052 -0.780021 4.031921
v 12.021567 0.479367 4.870656
v 12.644695 0.879615 4.814118
v 13.357690 -0.423765 3.981597
v 13.234151 0.916802 4.368366
v 13.416628 0.951098 4.299215
v 13.509375 -0.395257 3.924115
v 13.789534 1.025882 4.194740
v 14.505340 1.218117 2.851774
v 14.292287 -0.185001 2.455246
v 14.204702 0.190915 1.954707
v 14.217289 0.127849 1.905856
v 14.303490 -0.241135 2.411765
v 14.925982 -0.456807 0.860220
v 14.190064 0.371649 1.743377
v 14.903827 -0.258404 0.727995
v 14.342803 1.397564 2.305867
v 14.298635 1.660561 2.001704
v 14.870258 -0.058526 0.496831
v 14.642529 0.237140 0.368441
v 14.111376 2.039854 1.631714
v 14.455271 0.616433 -0.001549
v 14.165376 2.736170 1.437978
v 14.124067 2.798661 1.337639
v 14.413962 0.678924 -0.101887
v 13.691983 2.361155 -0.108026
v 13.716828 2.372325 -0.230889
v 14.443851 0.692362 -0.249692
v 14.304587 2.634467 -1.243955
v 14.527849 2.478738 -1.579415
v 14.667113 0.536632 -0.585152
v 16.095840 2.944076 -2.024968
v 14.721301 1.446920 -1.910679
v 14.983908 1.879444 -2.159844
v 14.492199 2.796116 -1.383809
v 16.062548 3.240475 -1.842292
v 14.902884 3.388695 -1.455809
v 14.957778 3.578259 -1.367786
v 16.113813 3.417508 -1.760087
v 15.010367 3.904165 -1.152341
v 14.756523 3.552461 -1.248820
v 14.857413 3.884558 -1.061928
v 14.195207 3.137513 1.256969
v 14.294488 4.320436 1.587818
v 14.932867 4.783579 -0.810482
v 14.955667 6.579979 0.432118
v 14.741915 3.524442 -1.256732
v 14.180599 3.109494 1.249057
v 14.331230 2.931863 -1.184732
v 14.308980 2.853515 -1.180391
v 14.158349 3.031146 1.253398
v 13.720480 2.554409 -0.178052
v 14.538580 2.292249 2.657931
v 14.592580 2.988565 2.464194
v 14.642217 2.045157 2.947363
v 14.615035 2.243832 3.426119
v 14.556814 3.249979 3.094136
v 14.605435 3.601632 3.267719
v 14.305902 2.309922 4.011378
v 14.296302 3.667722 3.852978
v 14.096060 2.640624 4.057950
v 13.615653 2.853335 4.417303
v 13.931192 3.829383 4.126086
v 13.669653 3.549651 4.223566
v 13.584897 3.652514 4.267140
v 13.866778 3.907559 4.159203
v 12.849485 2.930858 5.438309
v 13.636814 3.557320 4.241976
v 12.892641 2.851728 5.417391
v 13.582814 2.861004 4.435712
v 13.672879 1.995165 4.557253
v 12.967508 2.131999 5.518421
v 13.984284 1.819373 4.390848
v 13.833962 1.361930 4.372473
v 12.803094 1.631671 5.498323
v 13.475087 1.393266 4.533075
v 13.306753 1.136479 4.487727
v 12.663166 1.418216 5.460628
v 12.712499 1.084771 4.925589
v 11.879133 0.691924 5.187829
v 11.921398 1.068548 5.694044
v 10.775441 0.263876 5.858218
v 10.338253 0.955247 6.506152
v 11.443224 1.824736 6.402722
v 9.976453 2.365847 7.421152
v 9.436240 0.659010 6.606176
v 9.074440 2.069610 7.521177
v 7.153664 0.575424 8.073264
v 9.433311 0.608585 6.598465
v 7.149809 0.509075 8.063117
v 7.996757 -1.201872 8.232696
v 7.648039 -1.288647 9.098824
v 6.801092 0.422300 8.929244
v 7.306486 -1.191364 9.269721
v 6.316693 -1.522856 9.807033
v 5.498734 -0.013873 9.636232
v 5.158693 0.113344 9.792032
v 6.063011 -1.702713 9.772448
v 4.905012 -0.066513 9.757448
v 4.794011 -1.732113 9.558248
v 4.333353 -1.700402 9.549790
v 4.444353 -0.034802 9.748990
v 2.280153 -1.501202 10.968190
v 3.036485 -0.527808 9.750454
v 2.834315 -0.664792 9.864346
v 1.817745 -0.840746 10.941738
v 3.981945 0.625654 9.722539
v 2.788545 1.361854 9.477738
v 1.524113 -0.693529 10.968515
v 2.494913 1.509071 9.504516
v 1.362113 1.993271 9.890916
v 0.981320 0.679091 9.821766
v 1.012480 0.162309 10.029034
v 1.372469 -0.666467 11.058786
v 1.210469 2.020333 9.981187
v 0.260069 2.069533 11.641987
v -0.065097 1.125770 11.450952
v 0.474897 -0.202370 11.167848
v 1.370926 -0.679089 11.115060
v 0.258526 2.056911 11.698260
v 1.128566 -0.662286 11.426005
v 0.887361 -0.785228 12.140286
v 0.075210 1.963474 12.241114
v -0.168966 1.840940 12.636967
v 0.671045 -0.927894 12.447095
v -0.368594 1.709280 12.920107
v -0.533789 0.383248 12.362688
v -0.761951 0.310501 12.583009
v -0.645648 1.620943 13.187640
v -0.983430 0.562280 12.790044
v -1.222186 0.564342 12.997079
v -0.865985 1.622847 13.378704
v -1.372628 1.173177 13.389643
v -1.503304 0.408548 13.141421
v -1.635164 1.027682 13.524444
v -1.505239 -0.956558 13.456867
v -1.892033 -0.993911 13.641050
v -2.069722 0.985715 13.731371
v -3.265096 -0.185488 14.511852
v -1.206498 0.353075 12.938574
v -1.258519 -1.002669 13.288251
v 0.101717 -1.368895 13.118892
v -0.180513 -2.766291 13.302066
v -1.567208 -2.531071 13.488597
v -0.590913 -4.344291 13.188666
v -0.817209 -4.466991 13.183480
v -1.814719 -2.665275 13.482925
v -3.088209 -3.267592 14.518480
v -3.197817 -2.492290 14.867912
v -1.934602 -1.817290 13.865116
v -3.230569 -2.116656 14.753284
v -2.506900 -3.775824 13.349179
v -2.128300 -3.975776 13.126620
v -1.058421 -4.880497 13.144653
v -3.329421 -3.681098 14.479653
v -2.876421 -4.373497 13.183053
v 0.116860 -2.846581 13.343130
v -0.293540 -4.424582 13.229730
v 0.692860 -5.264581 15.450930
v 0.114812 -6.087863 15.396288
v -0.871588 -5.247863 13.175088
v -0.096005 -6.820673 14.398990
v 0.036754 -6.448533 15.715498
v -0.198713 -7.295238 14.819003
v 0.029129 -6.804975 15.884318
v 0.014574 -7.119631 16.032238
v -0.213268 -7.609894 14.966923
v -0.186742 -7.332789 16.695396
v -0.182600 -7.726951 16.758524
v -0.209127 -8.004056 15.030050
v -1.079284 -9.698898 15.666208
v -1.089836 -9.700260 15.648147
v -0.219678 -8.005419 15.011989
v -0.385379 -8.291470 14.795967
v -1.113167 -9.705762 15.619569
v -0.403111 -8.295650 14.774248
v -1.416511 -9.799252 15.577048
v -1.633713 -9.883884 15.144354
v -0.620313 -8.380284 14.341554
v -2.063313 -9.882085 14.015154
v -2.090157 -9.788655 13.703952
v -0.647157 -8.286856 14.030352
v -1.770596 -9.650136 13.519073
v -2.336874 -11.108135 15.409918
v -2.766474 -11.106336 14.280718
v -2.324172 -11.427979 15.399660
v -2.299799 -11.838770 15.251425
v -2.747951 -11.418537 14.168059
v -2.636115 -11.794718 14.129741
v -2.674223 -11.798800 14.073209
v -2.776914 -11.421640 14.125094
v -2.896381 -12.429748 13.794683
v -2.956766 -12.398146 13.723616
v -2.822806 -11.397623 14.071084
v -3.248806 -12.562222 13.514884
v -3.463517 -12.096612 12.704414
v -3.037517 -10.932013 13.260614
v -3.017122 -11.154552 12.935735
v -3.457724 -12.082053 12.629996
v -3.009500 -11.135396 12.837815
v -3.231658 -11.766343 12.559290
v -3.523127 -12.472693 11.977554
v -3.317714 -12.280344 11.700814
v -4.573127 -12.887294 9.656155
v -3.070810 -13.941076 11.987888
v -3.335480 -13.734850 12.195731
v -5.271278 -14.931594 10.005400
v -3.574535 -13.461980 11.383980
v -4.664888 -14.083330 10.082418
v -2.912277 -14.091879 11.886300
v -5.123224 -15.072429 9.910527
v -4.497697 -14.710036 9.752353
v -4.329287 -15.135656 9.500283
v -4.965945 -15.469914 9.675119
v -5.061742 -16.085772 9.610159
v -4.185952 -15.269612 9.345416
v -4.942595 -16.197123 9.481426
v -3.730267 -15.700191 8.981627
v -3.682900 -15.957935 8.854575
v -4.903221 -16.411373 9.375814
v -3.719068 -16.320423 8.703693
v -4.385344 -17.001249 7.221132
v -5.631960 -17.156027 7.754262
v -5.387953 -16.875710 6.063460
v -5.463863 -16.889114 6.050462
v -5.700335 -17.168100 7.742555
v -6.852057 -17.652489 6.468228
v -7.496845 -17.874723 7.103499
v -6.405571 -17.411169 8.437384
v -7.687660 -17.731014 7.417741
v -8.524100 -16.782763 8.381124
v -7.100863 -16.622934 9.238195
v -8.154740 -15.657052 9.522270
v -8.588015 -16.765779 8.385519
v -8.203316 -15.644144 9.525611
v -9.274384 -16.989832 8.448993
v -9.749784 -16.697632 8.593760
v -8.564620 -15.422071 9.635633
v -10.164258 -16.167578 8.790338
v -10.224057 -16.091076 8.837687
v -8.610067 -15.363931 9.671618
v -10.243267 -15.798930 8.964819
v -10.553943 -14.758399 9.042299
v -8.920743 -14.323399 9.749100
v -10.324142 -12.939798 9.206699
v -11.152018 -14.666159 8.857933
v -10.922217 -12.847559 9.022333
v -11.419781 -14.600588 8.697048
v -10.194719 -17.032866 8.559566
v -10.609193 -16.502813 8.756145
v -10.178370 -17.425850 8.529646
v -10.958475 -17.842234 8.007579
v -11.635645 -17.050686 8.069215
v -11.221171 -17.580738 7.872636
v -11.752164 -17.572399 6.730589
v -12.166637 -17.042347 6.927168
v -12.425228 -16.854296 6.920624
v -12.448135 -16.699615 6.455245
v -12.196778 -16.838820 6.314828
v -11.782305 -17.368872 6.118249
v -11.620834 -17.022943 5.525943
v -12.035308 -16.492891 5.722522
v -11.433818 -17.178909 5.214893
v -10.885792 -16.551788 4.726949
v -11.314221 -15.667732 5.080490
v -10.307992 -15.255189 4.302749
v -10.368807 -14.414324 4.516522
v -11.394239 -14.561332 5.361772
v -11.177606 -14.327324 5.394322
v -11.370902 -14.049726 5.703335
v -11.648576 -14.196072 5.768368
v -11.260502 -12.273127 5.868335
v -11.035668 -14.051466 5.497762
v -10.925268 -12.274866 5.662762
v -10.226869 -14.138466 4.619962
v -10.673796 -16.698359 4.567704
v -10.095996 -15.401760 4.143504
v -9.861963 -15.707115 4.055273
v -9.852655 -15.695286 4.039661
v -10.088923 -15.392769 4.131639
v -9.485076 -16.001759 3.495398
v -9.854553 -15.715927 4.050003
v -9.486974 -16.022400 3.505740
v -10.668164 -16.705057 4.563698
v -10.058534 -17.826597 4.770216
v -8.684829 -17.498114 3.777473
v -8.430734 -17.755198 3.936216
v -6.892614 -17.783815 3.800231
v -6.660987 -17.535767 3.598546
v -5.671014 -17.270815 3.371230
v -5.842451 -16.771456 2.601756
v -6.886562 -16.878714 2.586079
v -4.776772 -16.796766 1.477184
v -4.967825 -16.195683 1.158105
v -7.077615 -16.277630 2.267000
v -6.393141 -16.039841 2.249474
v -6.435178 -15.921307 2.215976
v -7.119652 -16.159096 2.233503
v -6.313600 -14.695146 0.198998
v -6.441947 -14.665078 0.168362
v -7.288530 -16.119534 2.193192
v -6.766056 -14.637376 -0.054913
v -6.408028 -15.927248 2.213955
v -6.292965 -14.699660 0.197462
v -4.982712 -16.083090 1.122586
v -5.581670 -17.090693 2.891728
v -4.433640 -17.216816 1.858727
v -4.052798 -17.716080 2.220148
v -4.011418 -17.750103 2.129543
v -4.392261 -17.250841 1.768122
v -3.736077 -18.883013 1.910819
v -3.697326 -18.889380 1.694263
v -4.345642 -17.258499 1.507603
v -3.679128 -18.292032 1.455924
v -3.556642 -18.197470 0.959021
v -4.214487 -17.157244 0.975530
v -4.152714 -17.048418 0.601099
v -3.440218 -18.198940 0.744967
v -4.057968 -17.049614 0.426902
v -4.445987 -17.795706 -1.799988
v -2.839164 -18.761003 0.401198
v -3.910997 -18.295992 -2.105972
v -3.269841 -18.337954 -2.084734
v -3.384877 -18.743488 -3.222441
v -4.013388 -18.656952 -3.118629
v -2.879388 -19.031013 -3.497191
v -3.041805 -18.719517 -4.291510
v -4.175805 -18.345453 -3.912947
v -3.567349 -18.393524 -4.114847
v -3.863124 -16.766991 -4.588467
v -4.439069 -16.897697 -4.334510
v -5.498844 -14.730378 -6.122775
v -4.814828 -15.746931 -4.343276
v -5.215704 -14.939893 -5.040625
v -4.765920 -14.879002 -5.107175
v -4.310215 -15.402225 -4.660752
v -3.806470 -16.748569 -4.624708
v -5.452739 -14.715387 -6.152267
v -3.247739 -15.809788 -5.395067
v -2.993115 -17.370148 -4.930192
v -2.585837 -16.315624 -5.643668
v -2.530687 -17.808622 -5.017237
v -1.385612 -17.686855 -4.919210
v -1.538911 -16.204294 -5.554043
v -1.223377 -16.186607 -5.317499
v -1.184381 -16.094448 -5.383713
v -1.509273 -16.134253 -5.604366
v -0.496118 -15.868501 -5.396502
v -0.515034 -15.686541 -5.574558
v -1.523650 -15.995963 -5.739688
v -0.077420 -15.151619 -6.556071
v -0.940302 -14.131765 -6.928904
v -2.312570 -15.063525 -6.080564
v -1.362745 -13.967992 -6.487564
v -1.379375 -13.951006 -6.480510
v -2.326103 -15.049703 -6.074823
v -2.259156 -14.667408 -6.002736
v -0.917502 -13.833385 -7.031813
v -1.337130 -13.632766 -6.603181
v -1.345524 -12.531721 -7.424452
v -1.383206 -12.511813 -7.397729
v -1.383434 -13.608303 -6.570344
v -1.578555 -12.550659 -7.056244
v 0.151279 -15.744768 -5.351930
v 0.476453 -15.200021 -6.371011
v 0.381348 -15.937016 -5.094691
v 1.145126 -15.470840 -4.734419
v 1.311834 -14.690142 -5.976964
v 2.323209 -14.650205 -4.281589
v 2.586407 -14.217535 -4.448792
v 1.575032 -14.257473 -6.144167
v 3.589300 -13.042507 -6.011718
v 3.596362 -13.037236 -6.187122
v 1.580903 -14.253091 -6.289971
v 3.668131 -13.668452 -7.675597
v 3.954190 -13.067211 -6.167583
v 3.940081 -13.691233 -7.660747
v 4.731910 -13.519757 -5.366417
v 5.062820 -13.569011 -5.479270
v 4.242627 -13.736264 -7.763927
v 5.593827 -13.718864 -7.508927
v 6.232617 -13.370048 -5.219073
v 6.663356 -13.536955 -7.271033
v 6.868219 -12.803370 -6.029141
v 6.414426 -13.274570 -5.001748
v 7.076001 -12.694252 -5.780769
v 7.478180 -12.549061 -5.685135
v 6.599864 -13.018068 -4.465126
v 7.647724 -12.314545 -5.194509
v 7.419724 -12.529945 -3.159309
v 7.654607 -12.351565 -3.114117
v 7.882607 -12.136166 -5.149316
v 7.935725 -12.379124 -2.838280
v 7.225339 -12.771329 -2.941889
v 7.370899 -12.931443 -2.611664
v 6.387256 -13.282082 -4.227322
v 5.807403 -13.524632 -3.855177
v 6.673332 -13.223234 -2.163972
v 5.873789 -16.031490 -1.579842
v 6.425064 -16.115858 -1.079000
v 7.398694 -13.334245 -1.504968
v 7.472663 -13.379858 -1.119200
v 8.309192 -12.796555 -0.719590
v 8.499389 -12.566740 -0.979166
v 10.296991 -12.561954 0.807410
v 10.356780 -12.498498 0.748065
v 8.578058 -12.483245 -1.057251
v 9.089637 -11.971665 -1.016988
v 10.522161 -12.389406 0.666012
v 9.307244 -11.828124 -1.124953
v 10.090246 -11.562472 -0.283094
v 7.819886 -12.982558 -0.054051
v 9.807686 -12.747958 1.472949
v 7.415486 -12.844559 1.377549
v 7.407329 -12.875975 1.613900
v 9.799528 -12.779374 1.709300
v 9.600306 -12.681819 2.035006
v 11.406650 -12.816639 1.969858
v 11.172350 -12.881838 1.659788
v 12.344150 -12.790038 2.247788
v 12.575767 -12.360979 1.719223
v 11.403967 -12.452779 1.131223
v 11.711409 -12.252089 1.274378
v 12.793544 -11.821030 1.557805
v 11.997958 -11.541629 1.061985
v 12.581364 -11.383512 1.384229
v 12.318316 -12.242378 3.770452
v 12.022271 -11.879216 3.987343
v 11.372657 -12.096035 3.973362
v 11.055300 -9.661753 3.847746
v 11.738516 -9.702682 3.875027
v 10.757826 -9.065858 3.561640
v 11.072169 -8.774682 3.220340
v 12.019576 -9.442336 3.569864
v 11.223424 -8.506630 2.973995
v 11.786312 -8.714828 1.535017
v 12.681797 -9.687275 1.876950
v 11.812811 -9.048628 1.326949
v 10.964710 -8.691646 3.235617
v 11.141755 -8.443522 2.985605
v 10.390148 -7.428607 3.430093
v 10.500839 -7.286907 3.288672
v 11.242958 -8.313970 2.856306
v 11.616758 -5.760970 3.567306
v 10.030005 -7.016343 3.774215
v 11.186282 -5.513597 4.011231
v 10.332068 -5.103843 5.268778
v 9.999911 -7.027544 3.794630
v 10.301974 -5.115044 5.289193
v 9.138237 -6.576426 5.373857
v 9.119645 -6.537988 5.708076
v 10.285425 -5.080831 5.586677
v 10.363637 -6.797557 7.724882
v 10.746743 -6.424032 8.018936
v 10.704448 -4.672288 5.908298
v 10.710852 -6.116684 8.099947
v 10.171294 -4.755417 8.891964
v 10.255940 -3.540735 6.566663
v 9.078480 -2.885669 7.908669
v 9.001457 -2.181603 7.520211
v 10.171697 -2.770662 6.141787
v 10.113256 -0.105003 6.185811
v 10.438044 -0.090737 5.933464
v 10.526932 -2.755059 5.865783
v 10.441878 -0.319664 5.611695
v 10.476980 -0.322508 5.573580
v 10.556110 -2.757423 5.834100
v 10.482554 -1.397812 5.087104
v 10.614626 -1.448096 4.984601
v 10.675073 -2.802716 5.741772
v 11.016886 -1.368509 4.732883
v 11.068595 -1.401298 4.703576
v 10.731629 -2.838579 5.709718
v 11.685396 -2.421898 4.698176
v 10.604557 -1.356271 4.994516
v 11.008594 -1.292888 4.741049
v 10.609181 -0.277494 5.473253
v 10.899616 -0.048677 5.286231
v 11.229323 -1.118986 4.598911
v 11.892015 0.509246 4.976342
v 10.876033 0.095293 5.464259
v 11.869989 0.643700 5.142602
v 10.768001 0.224631 5.821413
v 8.685156 -1.772508 7.893310
v 9.796955 0.304092 6.558910
v 8.475236 -1.602520 8.180650
v 9.041735 -2.810971 8.085418
v 8.944419 -2.968919 8.433424
v 10.122945 -4.657129 9.124529
v 9.000536 -4.821040 10.638153
v 7.822010 -3.132829 9.947047
v 8.578103 -5.118942 11.763572
v 8.565670 -5.118242 11.769529
v 7.805651 -3.131908 9.954885
v 7.399870 -4.655642 11.218729
v 7.145337 -4.513738 11.319982
v 7.470738 -2.945192 10.088113
v 7.004159 -4.513560 11.689165
v 6.083287 -4.233531 11.695116
v 6.549867 -2.665163 10.094064
v 5.010875 -3.714716 11.329305
v 4.879557 -3.592876 11.273716
v 6.377079 -2.504847 10.020922
v 6.340557 -2.115676 9.970516
v 4.596684 -3.429745 11.141503
v 6.057683 -1.952545 9.838303
v 4.788683 -1.981945 9.624104
v 4.284639 -3.375794 11.153495
v 4.476639 -1.927995 9.636095
v 3.292839 -2.671995 10.432295
v 3.164286 -2.524890 10.378622
v 4.348086 -1.780890 9.582422
v 2.294886 -1.581690 11.000821
v 3.163773 -2.538412 10.398401
v 2.294373 -1.595212 11.020601
v 2.343627 -1.867710 11.301719
v 3.201791 -2.691303 10.538662
v 2.393651 -2.068883 11.486271
v 4.193591 -3.395103 11.259862
v 4.192551 -3.400005 11.280009
v 2.392283 -2.075334 11.512781
v 2.702546 -2.730439 11.506623
v 2.283817 -2.938671 12.561792
v 1.973554 -2.283566 12.567950
v 2.392317 -3.254662 12.772538
v 1.788881 -3.524589 13.214386
v 1.179559 -2.638733 13.149329
v 0.885881 -2.437389 13.319386
v 0.427646 -1.195692 12.871040
v 0.576619 -1.004922 12.559401
v -0.605554 0.324708 12.448040
v 0.218969 -1.290458 13.040129
v -0.814231 0.229942 12.617128
v -1.052220 0.456282 12.834937
v 1.669687 -3.627593 13.255857
v 0.766687 -2.540393 13.360857
v 1.332989 -3.429370 13.197738
v 0.945887 -3.657440 13.247076
v 0.472490 -2.713726 13.398354
v 1.048490 -5.131726 15.506154
v 0.514231 -3.317159 13.248753
v 0.963569 -5.203441 14.893047
v 1.210469 -3.640613 13.249775
v 1.249572 -5.118938 15.508204
v 1.624942 -5.055508 15.611564
v 0.602364 -5.547537 16.715990
v 0.472413 -5.492880 16.347569
v 0.401049 -5.760695 17.379148
v 0.103152 -6.058125 17.259029
v 0.246011 -5.718927 16.256279
v -0.184189 -6.258927 17.439480
v -0.407514 -6.889275 17.070597
v 0.022686 -6.349275 15.887396
v 0.010618 -6.674372 16.110500
v -0.407049 -7.208131 17.016626
v 0.011230 -7.093919 16.039488
v -0.190086 -7.307077 16.702646
v -0.449168 -7.576632 17.187515
v -0.245505 -7.791947 16.927498
v -1.142189 -9.763894 15.835183
v -0.453959 -7.581951 17.198593
v -1.148494 -9.770893 15.849760
v -1.443359 -9.848751 15.751994
v -0.500431 -7.658080 17.349670
v -1.489831 -9.924880 15.903071
v -1.209641 -9.871062 16.048546
v -0.428782 -7.932685 17.813560
v -1.115365 -10.232386 16.658926
v -0.218681 -8.260438 17.751242
v 0.731141 -9.034848 18.369566
v -0.165543 -11.006796 17.277250
v 1.022683 -9.277837 18.261887
v 1.587959 -9.564825 18.150114
v 0.578241 -11.384411 17.130180
v 0.793559 -11.168025 17.035315
v 1.553573 -11.302028 16.145458
v 1.578259 -11.560732 15.959318
v 2.451173 -10.052828 16.105257
v 2.463500 -10.055819 16.064400
v 1.594479 -11.564666 15.905558
v 2.808058 -9.949876 15.902716
v 2.860924 -9.990037 15.658170
v 1.647345 -11.604827 15.661012
v 4.617720 -12.344594 14.768559
v 2.170332 -12.094696 14.717093
v 3.688875 -12.440912 14.330798
v 4.448588 -13.024393 14.712963
v 1.443879 -12.422630 15.594130
v 1.661300 -12.477104 14.929551
v 1.210773 -13.075052 14.831170
v 0.993352 -13.020578 15.495749
v 1.218243 -13.319912 14.521746
v 0.430073 -13.685504 14.323365
v -0.043714 -13.501621 15.234723
v -0.238927 -13.572704 15.477165
v -1.442279 -13.222484 15.654309
v -1.627073 -13.040804 15.467807
v -2.185546 -13.627699 14.067596
v -2.850681 -12.469038 13.847236
v -2.292207 -11.882143 15.247445
v -2.628523 -11.838090 14.125761
v -1.025323 -13.521487 15.562391
v -1.636920 -14.021125 13.946651
v -1.299523 -14.213287 13.875191
v -1.167591 -14.772594 12.822105
v -1.463325 -14.757055 12.561012
v -0.473991 -15.220795 11.955706
v -0.520175 -15.225378 11.881742
v -1.524094 -14.763086 12.463694
v -0.806462 -15.195086 11.611536
v -1.187844 -15.135304 11.260054
v -1.905476 -14.703304 12.112211
v -1.158581 -16.056284 10.491793
v -1.314726 -15.991125 10.362577
v -2.093319 -14.624916 11.956764
v -1.962582 -14.654758 11.244343
v -2.643063 -14.227224 11.101559
v -2.773799 -14.197383 11.813980
v -4.359221 -14.815540 9.680033
v -2.291815 -14.519621 10.798522
v -4.007972 -15.107937 9.376995
v -3.552288 -15.538515 9.013206
v -2.276219 -14.528983 10.792853
v -3.536693 -15.547877 9.007538
v -1.575436 -15.886574 9.987277
v -1.548979 -16.238117 9.828281
v -3.504864 -15.970787 8.816265
v -3.583761 -16.330191 8.674578
v -1.151542 -16.821787 9.137665
v -3.220390 -16.863831 8.043157
v -1.897417 -17.143536 7.345540
v -2.571046 -17.354393 6.256120
v -3.836279 -17.056614 7.047115
v -3.837126 -16.926609 6.674868
v -4.498808 -16.864101 6.850551
v -4.339158 -17.009109 7.180635
v -5.331870 -16.885254 6.014285
v -4.112300 -16.848801 6.450868
v -4.975179 -16.871134 5.645434
v -4.320390 -16.734818 5.749899
v -4.306767 -16.737129 5.667126
v -4.961717 -16.873417 5.563640
v -3.464926 -17.669561 4.329115
v -3.631044 -17.725800 4.158786
v -5.163432 -16.941708 5.356812
v -5.389184 -17.104799 4.712803
v -5.838340 -17.168530 4.900834
v -5.577939 -17.000521 5.530338
v -6.946003 -17.744234 6.039890
v -5.892143 -17.205921 4.830587
v -6.986893 -17.772652 5.986503
v -6.828493 -17.713852 4.749902
v -7.905430 -18.059113 4.595537
v -8.063830 -18.117912 5.832138
v -9.120061 -18.275053 5.808370
v -8.968629 -18.330538 7.022763
v -7.948742 -18.160080 6.755076
v -8.282261 -18.106485 6.959289
v -8.975404 -18.216143 7.353300
v -8.289036 -17.992090 7.289827
v -9.251691 -18.325140 7.612884
v -9.402814 -17.656914 8.337473
v -8.487881 -17.112844 8.243233
v -9.174250 -17.336897 8.306706
v -8.296836 -17.924536 4.183061
v -9.635068 -18.097977 5.265638
v -9.924635 -17.995935 5.017061
v -5.868748 -17.320288 3.861207
v -6.810713 -17.800772 4.013173
v -5.589113 -17.287771 3.584173
v -5.621033 -17.283876 4.069563
v -5.400849 -17.260098 3.742524
v -3.807249 -17.861898 3.669924
v -3.821912 -17.879360 3.492810
v -5.415512 -17.277559 3.565410
v -3.834168 -17.961956 3.106571
v -3.844720 -17.963367 3.072642
v -5.423531 -17.278631 3.539624
v -3.597509 -19.060287 2.694770
v -3.746785 -18.928673 2.113713
v -5.560012 -17.158297 3.008372
v -4.024300 -17.805033 2.373626
v -3.825629 -17.971514 3.108396
v -3.581640 -19.067059 2.724490
v -3.815422 -17.886623 3.494196
v -2.750960 -18.038815 4.147301
v -2.417385 -19.233519 3.438823
v -2.425022 -18.171766 3.967743
v -1.205990 -18.078930 3.529982
v -1.404064 -19.156349 3.074934
v -1.102680 -18.591970 3.007089
v -1.181058 -19.269249 0.922251
v -1.473827 -19.759186 1.219248
v -0.920328 -18.977310 0.411498
v -1.684528 -18.877075 -0.015137
v -2.238028 -19.658951 0.792613
v -2.039627 -19.156635 0.442933
v -1.993554 -18.663383 -0.145600
v -2.386813 -18.916557 0.296358
v -2.817491 -18.493505 -2.189574
v -1.789067 -18.701836 -0.229704
v -2.587753 -18.536707 -2.284064
v -2.169880 -18.846962 -2.661954
v -0.523422 -17.895374 -0.475983
v -0.904234 -18.040501 -2.908233
v -0.570194 -16.810226 -2.105036
v -0.400228 -16.630682 -2.440595
v -0.718334 -17.844124 -3.275251
v 0.469772 -16.244883 -3.575195
v 0.102744 -16.167107 -4.918215
v -1.119771 -17.759056 -4.744179
v -0.215306 -16.047518 -5.119725
v -0.464845 -15.957676 -5.289023
v -1.327201 -17.684376 -4.884908
v -1.153108 -16.183624 -5.276234
v -0.336484 -16.559261 -2.367431
v 0.533516 -16.173462 -3.502031
v 2.004116 -16.325262 -1.544231
v 2.565773 -16.060036 -1.945555
v 1.095173 -15.908236 -3.903355
v 2.268574 -15.128605 -3.372613
v 2.875171 -15.968719 -1.946970
v 2.606978 -15.028728 -3.374160
v 4.019993 -16.764799 -1.883455
v 4.770654 -16.112597 -1.891415
v 3.230965 -14.486585 -3.380777
v 5.073152 -13.768271 -4.168840
v 4.544708 -13.513516 -5.171932
v 2.702521 -14.231830 -4.383869
v 3.728985 -13.059704 -5.933615
v 5.174795 -13.690573 -3.371536
v 4.991775 -15.202555 -1.787653
v 5.410693 -16.045879 -1.753768
v 5.605185 -13.712813 -4.054421
v 5.688903 -16.203541 -1.762008
v 5.370089 -13.633969 -3.599174
v 5.460274 -15.802415 -1.642663
v 6.493360 -16.016417 -0.648142
v 6.511730 -16.181149 -0.921732
v 6.517992 -15.451312 -0.234142
v 6.488566 -15.416560 -0.271365
v 6.489367 -16.154737 -0.950021
v 6.474966 -15.022537 -0.276821
v 6.446054 -14.995978 -0.322107
v 6.460454 -16.128180 -0.995307
v 7.508053 -13.392179 -1.035507
v 6.214342 -14.942628 -0.766939
v 6.535458 -14.103973 -0.779261
v 6.646694 -14.936079 0.111236
v 7.708694 -13.332279 -0.602164
v 6.714523 -15.302799 0.239236
v 6.710051 -14.969727 0.930097
v 7.705295 -13.079144 -0.077110
v 7.300895 -12.941144 1.354490
v 6.059877 -14.927306 2.231270
v 6.806763 -12.908905 2.343381
v 6.377947 -12.939192 2.535278
v 6.413291 -12.851342 2.619239
v 6.834582 -12.839759 2.409467
v 5.969382 -12.790559 3.628667
v 6.213294 -12.421000 3.786844
v 7.078494 -12.470201 2.567644
v 9.191693 -12.051400 3.624244
v 9.273737 -12.173102 3.508397
v 7.160537 -12.591903 2.451797
v 9.275579 -12.308041 3.137501
v 9.914297 -10.723398 4.368346
v 10.118423 -10.400535 4.269013
v 9.207840 -9.616333 4.177192
v 9.387387 -9.408688 4.134923
v 10.312979 -10.175531 4.223212
v 9.263762 -8.768003 4.316204
v 9.810448 -8.327598 4.035861
v 10.898359 -9.703955 3.923026
v 10.600885 -9.108059 3.636920
v 9.985355 -8.034124 3.822668
v 10.788174 -8.793815 3.408638
v 10.243402 -7.513535 3.573916
v 9.669269 -7.710320 4.109073
v 9.962058 -7.225320 3.828841
v 9.095709 -6.798625 5.412293
v 9.646151 -7.789340 4.154179
v 9.072591 -6.877645 5.457399
v 9.042605 -7.312530 5.914802
v 9.073279 -7.097615 6.133993
v 9.107053 -6.636192 5.703657
v 10.353390 -6.877474 7.721285
v 8.713093 -8.109661 6.601904
v 10.024076 -7.802773 8.149090
v 9.336027 -8.433870 8.513728
v 9.745277 -8.588908 8.904376
v 10.335107 -7.920602 8.445982
v 9.739907 -8.922002 9.114982
v 9.780123 -8.922587 9.149886
v 10.375322 -7.921187 8.480886
v 10.222140 -8.086625 8.707776
v 10.176985 -8.842743 10.037610
v 10.744328 -7.981566 9.875834
v 10.320380 -8.484619 10.118361
v 10.294878 -8.050756 10.973707
v 10.718824 -7.547704 10.731181
v 10.150877 -7.944177 11.676181
v 10.219090 -7.320439 11.978867
v 10.787038 -6.923965 11.033866
v 10.821445 -6.622966 11.136114
v 10.101902 -5.215262 11.096278
v 9.840271 -5.071724 10.981450
v 9.216302 -5.309462 12.024478
v 10.497839 -5.824678 11.412197
v 9.612239 -5.918879 12.340397
v 9.793294 -6.270061 12.342133
v 8.120024 -5.957633 13.070798
v 8.340554 -5.681433 12.894182
v 7.042866 -5.441318 13.035745
v 7.249102 -4.694093 11.751558
v 8.497293 -5.113543 11.918200
v 7.331493 -4.650942 11.367401
v 8.015752 -6.164598 13.226496
v 6.938594 -5.648283 13.191443
v 7.308542 -6.247967 13.361970
v 6.910492 -6.430669 13.583016
v 6.540545 -5.830984 13.412490
v 6.223590 -5.615780 13.508108
v 5.597294 -4.535793 12.687398
v 5.716471 -4.409948 12.332608
v 4.732094 -3.848793 11.813799
v 5.087484 -4.808667 12.977717
v 4.222284 -4.121667 12.104118
v 2.740284 -3.818067 12.794718
v 2.697188 -3.406932 12.521493
v 4.179188 -3.710532 11.830894
v 2.684963 -3.139027 12.231469
v 4.950376 -5.096411 13.178707
v 2.603176 -4.105811 12.995707
v 3.383776 -5.619011 13.312508
v 3.364097 -5.625293 13.330990
v 2.583498 -4.112093 13.014190
v 2.949844 -5.481764 15.241545
v 1.636341 -5.053595 15.610709
v 1.585235 -3.786684 13.294755
v 1.221868 -3.638700 13.248920
v 3.392973 -5.639987 13.338264
v 2.987839 -5.501098 15.251116
v 4.959573 -5.117386 13.204464
v 5.009843 -5.121355 13.251781
v 3.053983 -5.506320 15.313375
v 3.343643 -5.484355 15.580380
v 3.046585 -5.140524 16.532244
v 2.663117 -5.053910 16.565828
v 3.098185 -4.961723 17.687244
v 2.957748 -4.928490 17.742357
v 2.478331 -5.010182 16.638344
v 2.645068 -4.882287 17.790817
v 1.119863 -5.197241 18.046432
v 0.953126 -5.325135 16.893959
v 0.751810 -5.538293 17.557116
v 0.615851 -5.634435 18.730263
v 0.247798 -5.975488 18.240946
v -0.074257 -6.196123 18.185736
v 0.564716 -5.752424 18.906303
v -0.113120 -6.285794 18.319527
v 0.617680 -5.655194 19.206326
v 0.569937 -6.176430 19.616320
v -0.160863 -6.807030 18.729519
v 0.501895 -6.438261 19.445768
v 0.534201 -6.711225 19.542198
v -0.136311 -7.014483 18.802807
v 0.166148 -7.052277 19.052883
v 2.231794 -8.471580 19.492270
v 1.863742 -8.812632 19.002954
v 1.883460 -9.108953 18.743261
v 2.486886 -8.509422 19.393625
v 2.077330 -9.137713 18.668291
v 2.757129 -8.457314 19.558092
v 3.279573 -8.416851 19.128010
v 2.599773 -9.097251 18.238209
v 3.174312 -8.456182 18.827728
v 3.288194 -8.404336 18.650803
v 2.686323 -9.057848 18.103745
v 2.920141 -8.745389 18.161486
v 2.976811 -8.772467 17.802477
v 2.729393 -9.078427 17.830898
v 3.293706 -9.129625 16.707321
v 2.820110 -9.608477 16.542618
v 2.369459 -9.442354 17.705725
v 2.472659 -9.796354 16.550726
v 2.265082 -9.904311 16.565268
v 2.161882 -9.550311 17.720266
v 1.367482 -11.153511 16.605467
v 3.203222 -8.504340 17.780550
v 3.520116 -8.861498 16.685392
v 3.571274 -8.163288 18.269865
v 4.054284 -7.243533 17.848974
v 4.003126 -7.941743 16.264500
v 3.887547 -7.371428 16.696501
v 3.915389 -7.313030 16.626852
v 4.030968 -7.883345 16.194853
v 4.241312 -8.010055 15.886224
v 4.072416 -9.066701 15.566992
v 3.808736 -9.273669 15.774811
v 5.633856 -11.155301 14.621746
v 5.363948 -11.439253 14.653152
v 3.519724 -9.577719 15.808439
v 5.165348 -12.001855 14.893470
v 6.192193 -11.726434 14.849894
v 5.902557 -12.257470 15.068587
v 6.647307 -11.271970 14.859337
v 7.294010 -11.810841 14.623137
v 6.549260 -12.796341 14.832387
v 6.918755 -12.331847 14.584526
v 6.586459 -13.583687 12.811875
v 6.253488 -13.910586 13.254576
v 6.397133 -13.671096 12.101731
v 5.182899 -13.847286 12.024450
v 5.244155 -14.057045 13.190336
v 3.598843 -15.016669 11.178273
v 3.193776 -14.979172 11.491622
v 4.839088 -14.019547 13.503685
v 3.744072 -13.761525 12.640088
v 3.309622 -13.313656 13.281321
v 4.363908 -13.529689 14.205032
v 1.483222 -13.327456 14.132120
v 1.487911 -13.168354 14.343232
v 4.369037 -13.355671 14.435935
v 1.565598 -12.875634 14.596284
v 3.086229 -13.584785 12.797369
v 1.259830 -13.598585 13.648169
v 1.010229 -14.625785 12.248369
v 0.456489 -14.836825 12.501972
v 0.706089 -13.809626 13.901772
v -0.237111 -14.388625 13.368372
v -0.540667 -14.268135 13.774352
v 0.402533 -13.689135 14.307752
v -0.266467 -13.576335 15.461552
v 3.087588 -13.586411 12.795314
v 1.011588 -14.627411 12.246314
v 2.341890 -14.200750 11.858761
v 2.343934 -14.213573 11.851714
v 1.013252 -14.637845 12.240580
v 2.477566 -14.799053 11.655128
v 2.065535 -15.659649 10.963227
v 0.636538 -15.424676 11.607985
v 0.423598 -16.323961 10.484540
v -0.732362 -16.222469 10.675156
v -0.420339 -15.331883 11.782262
v -0.675099 -15.335226 11.480639
v 2.404071 -15.951400 10.206907
v 0.762133 -16.615711 9.728220
v 1.529256 -16.727619 8.737892
v 0.903133 -17.153702 8.263222
v 0.077311 -17.081739 9.209049
v 0.744207 -17.300671 7.933955
v 0.010127 -17.241871 7.583918
v -0.532892 -17.032862 8.918080
v -1.278767 -17.354612 7.125956
v 0.243645 -17.514288 6.878319
v -1.084656 -17.581059 6.539426
v 0.205306 -17.555450 6.487738
v 0.194872 -17.472601 5.701642
v -1.096068 -17.490442 5.679634
v -1.329453 -17.924906 3.826087
v -2.356026 -18.093250 4.046274
v -1.949407 -17.630377 5.862664
v -2.698524 -17.979143 4.206984
v -3.302469 -17.679985 4.403272
v -2.609972 -17.303173 6.077354
v -3.883953 -16.864990 6.459811
v -3.392534 -17.665905 4.371511
v -4.002460 -16.846464 6.418020
v -4.217811 -16.732637 5.719223
v 0.647181 -17.273287 5.318871
v -0.734309 -17.662649 3.322441
v 1.506751 -16.896532 4.247489
v 1.558942 -16.896931 4.121906
v -0.679372 -17.663069 3.190249
v -0.610872 -18.203598 2.689813
v 1.844673 -16.779829 3.579836
v -0.329984 -18.088482 2.156930
v 2.236318 -16.830723 1.967149
v 2.275908 -16.953291 1.598081
v -0.281335 -18.239094 1.703415
v -0.119497 -18.060385 1.106802
v 2.335091 -16.975359 1.364819
v -0.054766 -18.084520 0.851670
v 3.130151 -17.791693 0.588898
v 0.515219 -17.423370 0.414626
v 2.241386 -17.200035 0.230800
v 3.048393 -17.835037 -0.231486
v -0.122727 -18.120550 0.169726
v 2.928755 -17.634701 -0.450274
v 0.402911 -17.416370 0.245911
v 2.342395 -17.141880 -0.158272
v 2.837550 -17.426296 -0.746390
v -0.222482 -17.892607 -0.154152
v 2.045550 -16.573696 -0.987590
v 1.892641 -16.438807 -1.194998
v -0.389727 -17.745071 -0.381004
v -0.447959 -16.672806 -2.018198
v 3.456299 -17.089174 -1.586434
v 2.664299 -16.236574 -1.827634
v 3.742530 -17.117239 -1.726435
v 2.938399 -16.910883 2.100106
v 3.923977 -17.706856 1.556382
v 2.722274 -16.880028 3.746033
v 3.037789 -16.829857 3.901764
v 4.256099 -17.654043 1.720309
v 4.280731 -17.088940 2.134309
v 4.841690 -17.150946 2.185572
v 4.817058 -17.716051 1.771572
v 4.899940 -18.006870 1.666051
v 5.513649 -17.994673 1.517775
v 5.624570 -17.700001 1.576472
v 5.724249 -16.942871 2.287575
v 6.159037 -16.723698 2.057648
v 6.196659 -17.411613 1.273937
v 6.221291 -16.846508 1.687937
v 5.957275 -15.288303 2.546059
v 5.955815 -14.957831 2.330583
v 5.862475 -12.882903 3.638059
v 5.894230 -12.857986 3.601145
v 5.997597 -14.925046 2.282012
v 6.317811 -12.937008 2.584273
v 5.514627 -15.449745 2.863246
v 5.419827 -13.044345 3.955246
v 4.075809 -15.007106 4.484707
v 4.040766 -14.910810 4.738575
v 5.391792 -12.967308 4.158340
v 4.108232 -14.780416 5.589163
v 4.104669 -14.340487 6.104896
v 5.389084 -12.632961 4.550297
v 4.399008 -12.887179 6.801131
v 4.404911 -12.880470 6.804483
v 5.394481 -12.626827 4.553362
v 5.309881 -11.976427 6.343762
v 5.736638 -11.731094 6.274805
v 5.821238 -12.381495 4.484405
v 5.849924 -11.570135 5.932459
v 6.318087 -11.017662 5.558588
v 6.177042 -11.961616 4.200263
v 8.011242 -10.907415 3.683663
v 8.013593 -10.913738 3.679108
v 6.179393 -11.967938 4.195708
v 9.157793 -11.598338 4.033108
v 6.903774 -11.711422 3.514668
v 8.324026 -11.535178 3.437132
v 8.017963 -10.900743 3.690114
v 9.162163 -11.585342 4.044114
v 6.326931 -11.008882 5.567077
v 8.775545 -10.971363 4.016457
v 6.815915 -10.460901 5.019840
v 6.644492 -10.482120 5.919295
v 9.403509 -11.185003 4.311800
v 7.628710 -9.549403 4.979001
v 7.983068 -9.194593 5.051826
v 9.757868 -10.830194 4.384625
v 8.287384 -9.071213 4.833749
v 8.330154 -9.034568 4.829409
v 9.790373 -10.802343 4.381327
v 9.057361 -9.712195 4.192954
v 8.423406 -8.934170 4.827927
v 9.143418 -9.619543 4.191586
v 8.482495 -8.373549 6.110057
v 8.691208 -8.186896 6.063049
v 9.375132 -9.412321 4.139398
v 9.251360 -8.771679 4.320732
v 8.293636 -9.020572 4.873423
v 8.374624 -8.445370 6.147875
v 7.987819 -9.156107 5.081978
v 7.678469 -9.280651 5.270825
v 8.036272 -8.581591 6.354427
v 6.709964 -10.128498 6.303275
v 6.608675 -10.044281 6.768749
v 7.952075 -8.511584 6.741353
v 8.420517 -8.917387 8.681485
v 6.164265 -10.398199 7.398228
v 7.976107 -9.271305 9.310965
v 6.549370 -11.341779 10.049438
v 6.797604 -11.463053 10.189009
v 8.224341 -9.392579 9.450535
v 8.583995 -9.532793 9.530063
v 7.500345 -11.521785 11.512523
v 9.118078 -9.577429 10.535933
v 7.915283 -11.138472 12.555545
v 8.039477 -11.015933 12.722985
v 9.231627 -9.465393 10.689021
v 9.114628 -9.166594 12.022820
v 9.714280 -8.796443 11.992500
v 9.831280 -9.095243 10.658700
v 9.865505 -8.816856 10.935584
v 9.921497 -8.481461 12.037605
v 10.138160 -8.402407 10.994934
v 9.994159 -8.295828 11.697408
v 8.696842 -8.353401 13.354482
v 8.382771 -8.127327 13.430140
v 7.582524 -10.126504 14.179489
v 7.540813 -10.105612 14.190996
v 8.332592 -8.102194 13.443981
v 7.329706 -8.159100 13.807801
v 7.221767 -7.364892 13.918618
v 8.190567 -7.057184 13.589792
v 7.483356 -7.140553 13.725266
v 6.543175 -7.002510 13.904442
v 6.590472 -6.663734 13.706614
v 5.980375 -5.792910 13.602042
v 6.268666 -7.124206 13.928553
v 5.705866 -5.914606 13.626153
v 4.039666 -6.277606 15.954753
v 4.378637 -5.990923 14.257391
v 4.196163 -6.030677 14.512408
v 4.030251 -6.743000 15.296982
v 5.482550 -7.294600 13.976817
v 6.287338 -7.285567 14.016515
v 4.058338 -6.438967 16.042715
v 4.301338 -7.591567 15.350315
v 4.293458 -7.798278 15.691651
v 4.050458 -6.645679 16.384050
v 3.984002 -7.034377 16.370836
v 3.950002 -7.013814 16.647778
v 4.024617 -6.630051 16.594526
v 4.116739 -6.885919 17.800253
v 4.149360 -6.359005 17.881187
v 4.049410 -6.229596 16.656038
v 4.101010 -6.050796 17.811039
v 6.443355 -8.188952 14.041566
v 4.457355 -8.494952 15.375366
v 6.571366 -10.138263 14.446675
v 6.187087 -10.732287 14.648018
v 4.106014 -9.038059 15.559451
v 5.675142 -11.120107 14.612480
v 7.525250 -12.178400 11.784848
v 7.935986 -11.684283 12.781917
v 7.640006 -12.189661 12.515940
v 6.098907 -10.764027 7.277522
v 6.484012 -11.707606 9.928732
v 5.925865 -11.118452 7.297052
v 5.776473 -11.489800 7.235765
v 6.287443 -12.196222 9.848090
v 5.403273 -12.655602 9.086165
v 5.442861 -12.847274 9.147082
v 6.339532 -12.448423 9.928245
v 6.387860 -12.829273 10.017681
v 5.725148 -13.935056 11.240383
v 5.467542 -13.903399 11.537063
v 3.835452 -15.063314 10.773131
v 5.832079 -13.850731 10.642079
v 3.952408 -14.971084 10.118737
v 4.887079 -13.868731 9.771480
v 4.738005 -13.874553 9.321408
v 3.789359 -14.977451 9.626471
v 3.979605 -15.534752 7.552608
v 3.268404 -16.291832 7.666134
v 3.011483 -15.805509 9.750640
v 2.084605 -16.594233 8.320734
v 3.250254 -16.380476 7.592361
v 2.066454 -16.682877 8.246961
v 2.274893 -16.681164 7.912559
v 3.240385 -16.680853 7.130489
v 2.261907 -17.076397 7.304833
v 2.877696 -16.804028 7.036727
v 2.445390 -17.010805 5.833733
v 1.829600 -17.283175 6.101838
v 2.461065 -17.029680 4.970916
v 2.184704 -17.070240 4.805059
v 1.538694 -17.325869 5.927251
v 1.189543 -17.412252 5.764927
v 4.164570 -15.113205 7.077637
v 4.093729 -14.741333 6.967185
v 4.922970 -13.453006 8.846437
v 4.925864 -13.411970 8.817242
v 4.097537 -14.687340 6.928771
v 4.393079 -13.175502 7.485977
v 5.152718 -13.026455 8.801984
v 4.641201 -12.753845 7.469288
v 5.525918 -11.860655 6.951583
v 4.983850 -16.780537 2.591610
v 3.412337 -16.670595 4.145163
v 4.674991 -16.921295 2.390519
v 5.217382 -16.949936 2.435895
v 4.982271 -17.144190 2.185631
v 5.006782 -18.001738 1.666095
v 2.357182 -14.211145 11.853440
v 2.489358 -14.796893 11.656664
v 3.100033 -13.594871 12.790984
v 14.346792 1.374077 2.347486
v 14.496458 1.347346 2.711426
v 14.193789 0.349715 1.782245
v 7.906810 -6.463648 -9.289030
v 8.484061 -5.606222 -10.309942
v 7.625323 -6.483460 -9.931577
v 7.799208 -6.516598 -9.239162
v 7.508727 -6.540836 -9.877541
v 7.389633 -6.583762 -8.704260
v -1.977957 -7.329871 -6.767109
v -1.990438 -7.158378 -6.758448
v -0.911984 -3.415733 -8.061681
v -1.906473 -4.281837 -7.964282
v -1.154474 -3.107344 -8.097864
v -1.544595 -2.867585 -8.052266
v -2.230761 -4.082537 -7.926379
v -2.496325 -3.520956 -7.807870
v -3.133130 -3.889173 -7.742881
v -2.797573 -4.410282 -7.868534
v -4.233547 -4.466227 -7.806555
v -4.196309 -5.072778 -7.787313
v -2.764030 -4.956624 -7.851202
v -5.169436 -5.695882 -8.762293
v -4.481384 -4.523153 -7.889683
v -5.404204 -5.243249 -8.846599
v -5.340921 -5.000865 -8.542176
v -4.580705 -4.359333 -7.876422
v -5.448545 -4.823351 -8.527806
v -5.218339 -4.274729 -8.087652
v -4.576200 -3.988549 -7.737070
v -5.213780 -3.899509 -7.946633
v -4.216347 -3.420205 -7.537438
v -4.335587 -3.217377 -7.489025
v -5.325138 -3.710089 -7.901421
v -4.950110 -1.555839 -7.983923
v -4.064631 -3.104942 -7.468958
v -4.744184 -1.470388 -7.968673
v -3.338194 -3.111357 -7.608613
v -3.161178 -2.957784 -7.614138
v -4.600129 -1.345411 -7.973169
v -2.152129 -1.539811 -8.518569
v -2.160570 -1.103931 -8.711817
v -4.608570 -0.909531 -8.166416
v -3.630569 -0.033531 -8.289416
v -3.766502 0.106221 -8.374941
v -4.744502 -0.769779 -8.251942
v -5.652302 -0.298779 -9.364341
v -3.791932 0.631770 -8.541600
v -5.677732 0.226770 -9.531000
v -3.160132 1.589370 -9.222000
v -3.336329 1.935526 -9.312870
v -5.853929 0.572926 -9.621870
v -3.626927 2.183050 -9.213165
v -3.553587 0.479794 -8.534173
v -2.921787 1.437394 -9.214573
v -3.096636 -0.154913 -12.032512
v -2.578724 1.614294 -9.890272
v -2.620118 0.658072 -11.776845
v -2.945613 -0.100509 -11.999595
v -3.434278 0.515429 -8.541227
v -3.399671 0.403368 -8.498813
v -2.894115 -0.255474 -11.985985
v -2.767871 1.360968 -9.179213
v -2.741360 1.352762 -9.175635
v -2.859232 -0.266272 -11.981277
v -1.903161 -0.675238 -8.917635
v -1.925634 -1.215671 -8.967557
v -2.888802 -0.977368 -12.046965
v -2.516034 -1.093871 -11.990957
v -2.466558 -1.680499 -12.297880
v -2.823703 -1.749246 -12.450811
v -2.569632 -3.121923 -12.833782
v -2.745836 1.351335 -9.172311
v -1.907637 -0.676665 -8.914310
v -3.377636 0.393735 -8.491911
v -2.516491 -3.491643 -7.807852
v -1.627487 -1.974262 -8.676212
v -1.566188 -2.836198 -8.052247
v -4.075974 -3.506779 -7.549278
v -3.348788 -3.486632 -7.683623
v -4.446656 -4.068445 -7.747997
v 13.419397 10.042044 1.600461
v 14.377502 9.578258 1.686533
v 14.753798 9.598644 1.805061
v 15.842626 8.506065 1.716244
v 15.810170 8.140655 1.569668
v 17.036625 8.271465 1.341244
v -1.818645 -0.920585 -11.483053
v -1.467555 -0.993015 -9.685146
v -10.143363 -9.258516 -9.223226
v -8.056710 -10.552691 -7.585896
v -8.252164 -10.322917 -7.332025
v -5.278423 -0.052045 10.579021
v -6.189610 -2.094459 9.869860
v -5.826223 -1.232245 10.816620
v -6.144341 -1.321819 11.027914
v -6.537551 -2.192430 10.100963
v -6.897941 -0.453619 11.673514
v -5.964572 -1.134075 10.985277
v -6.718172 -0.265875 11.630877
v -5.416772 0.046125 10.747678
v -5.446521 0.361422 10.815226
v -6.747921 0.049422 11.698425
v -7.958425 2.061077 9.429274
v -7.130046 0.611897 11.817539
v -8.038877 2.111287 10.239781
v -7.385191 2.363216 9.674480
v -5.429144 0.940876 10.763913
v 5.313598 12.981735 8.344112
v 5.805027 12.428605 8.342268
v 5.394920 13.380960 7.812124
v -4.066830 -0.278376 -12.263574
v -5.880871 -0.055403 -10.058774
v -10.823271 -3.351559 2.214436
v -11.252930 -2.991040 3.167364
v 2.209162 13.351223 6.757353
v 2.260509 13.785919 6.741762
v 0.149110 12.460519 5.496762
v 0.234628 2.731994 -10.056409
v 1.684061 1.783089 -13.075701
v 1.783058 1.979996 -13.141140
v 0.284229 2.912507 -10.045163
v 2.623701 2.618288 -12.613183
v -10.599623 10.670601 3.545388
v -12.220604 9.789293 4.928465
v -10.599618 11.028585 3.378831
v -2.281351 19.202906 -9.087646
v -2.154736 19.822447 -9.071424
v -3.702538 19.563416 -9.490866
v -5.309202 13.103006 -6.104703
v -5.666721 12.317877 -5.126972
v -0.728234 14.974725 -3.328292
v -1.772921 15.399129 -2.180220
v -1.071434 4.502512 -12.575949
v -1.192560 3.496078 -12.761955
v -1.185359 3.462230 -12.770437
v 0.330257 2.829978 -13.860961
v 0.380444 2.871632 -13.890374
v 0.695907 3.148671 -14.012573
v 0.687480 2.694403 -13.779634
v -1.052416 3.460430 -11.515553
v 1.169130 3.404638 -9.878332
v 0.761524 3.082362 -9.879085
v 2.909253 2.922486 -11.982377
v 3.008474 2.989325 -11.797261
v -2.641555 1.623372 -11.320263
v -2.611573 1.847407 -10.413745
v 6.660089 1.519153 -11.970291
v 7.029378 1.177555 -11.763053
v 7.181489 1.517087 -12.124904
v 7.017043 1.084143 -11.799129
v 7.393827 0.905612 -10.049481
v 7.463852 0.826525 -10.341573
v 7.587874 0.837340 -10.357757
v 8.857188 1.799765 -10.154107
v -7.623115 -6.293699 -11.868180
v -7.327016 -6.436399 -12.272889
v -6.337586 -6.115251 -13.012185
v -7.841930 -5.868805 -11.323691
v 14.441806 12.542509 -1.517739
v 15.530991 10.989161 -1.130509
v -8.346627 2.000042 10.665634
v -7.329766 0.673552 11.886284
v -6.620722 -7.625169 -12.412448
v -4.997296 -7.453592 -13.155628
v 4.077738 5.332122 11.177607
v 1.869395 5.062886 12.094767
v -4.215018 -7.778090 -9.615954
v -2.660441 -7.560775 -11.747413
v 0.319038 -6.628432 -9.400989
v 0.174650 -6.763193 -9.149649
v -0.741814 -5.684189 -7.658443
v -1.082238 -5.540348 -7.697720
v 9.974650 -9.119581 -3.854817
v 10.280568 -9.535058 -2.314804
v 5.167906 -13.692764 -3.338443
v 4.986296 -15.128569 -1.798039
v -19.306145 24.424362 -10.668123
v -19.656639 23.784567 -10.737853
v -19.633558 23.052719 -10.707677
v -19.243694 22.444147 -10.586467
v -18.601757 22.137911 -10.409891
v -17.896624 22.224113 -10.229898
v -19.248856 24.269623 -10.215878
v -19.537498 23.742731 -10.273304
v -19.518490 23.140034 -10.248451
v -19.197426 22.638855 -10.148632
v -18.668772 22.386663 -10.003217
v -18.088074 22.457649 -9.854988
v -16.681856 22.252357 -10.967328
v -16.825417 22.040497 -11.219530
v -16.935020 21.845810 -11.474021
v -17.887970 21.759899 -11.278427
v -18.334820 21.800020 -11.799087
v -18.616735 22.113091 -12.342110
v -18.672720 22.631374 -12.790018
v -17.881559 22.896952 -13.297247
v -16.899307 21.239170 -12.212094
v -17.301802 21.275309 -12.681070
v -17.555733 21.557301 -13.170193
v -17.606159 22.024139 -13.573637
v -18.764984 23.762806 -12.939107
v -18.961979 24.242023 -12.641315
v -19.057293 24.621159 -12.189312
v -19.039150 24.853355 -11.638956
v -18.909794 24.909920 -11.058260
v -18.240801 24.127636 -13.229573
v -18.454264 24.646912 -12.906889
v -18.557545 25.057739 -12.417099
v -18.537886 25.309345 -11.820740
v -18.397715 25.370638 -11.191505
v -17.621147 23.071524 -13.500808
v -17.183811 23.380377 -13.765478
v -16.360641 24.127066 -13.937175
v -15.860109 23.892179 -14.420990
v -16.119715 24.445278 -13.842409
v -15.619182 24.210392 -14.326224
v -16.147310 24.566032 -13.755629
v -15.654831 24.389456 -14.097398
v -15.260810 24.344908 -14.580392
v -16.086315 24.646803 -13.713031
v -15.606165 24.453901 -14.063409
v -15.210742 24.411209 -14.545424
v -16.705908 25.124292 -13.496944
v -17.527550 24.686918 -13.562719
v -18.286793 24.890625 -12.984976
v -18.369190 25.443134 -12.185180
v -17.720284 25.979239 -11.691992
v -16.768991 26.144581 -11.831402
v -16.144114 25.829865 -12.511263
v -16.413506 25.365862 -13.274713
v -17.523724 25.076267 -13.497290
v -18.100746 25.231083 -13.058207
v -18.163368 25.650991 -12.450358
v -17.670200 26.058430 -12.075535
v -16.947218 26.184090 -12.181488
v -16.472311 25.944904 -12.698183
v -15.847781 24.843870 -13.531739
v -15.415842 24.611137 -13.918760
v -15.014938 24.572975 -14.396609
v -15.810120 24.862421 -13.501560
v -15.385794 24.625940 -13.894681
v -14.984024 24.588203 -14.371837
v -15.661634 25.026329 -13.298309
v -15.428654 25.345207 -12.805669
v -15.313030 25.438593 -12.598098
v -15.889666 25.868057 -11.859543
v -15.168636 25.448305 -11.254283
v -14.600729 25.651731 -11.996475
v -16.856518 25.721533 -10.499510
v -16.587139 25.572771 -10.252451
v -17.490692 24.474701 -9.773641
v -17.136532 23.855833 -9.697880
v -15.116415 23.590736 -10.629199
v -15.290385 23.044661 -10.783042
v -14.703677 22.290426 -11.328817
v -14.773165 22.080351 -11.456271
v -14.709373 21.917341 -11.563699
v -14.926769 21.595856 -11.871819
v -15.064194 21.394724 -12.117727
v -15.836549 20.988661 -12.577020
v -14.975884 21.082270 -13.049105
v -14.277882 20.897123 -12.398526
v -15.137129 21.105814 -13.614523
v -15.377536 21.119268 -13.973524
v -15.571937 21.141079 -14.052392
v -16.536417 21.243139 -14.019869
v -16.852612 21.875399 -14.287960
v -16.287262 22.571445 -14.658896
v -15.634761 21.325388 -14.980702
v -15.923851 21.903454 -15.225816
v -16.199512 22.762899 -14.670457
v -16.186264 22.989471 -14.575189
v -16.113209 23.319981 -14.501570
v -15.916778 23.809620 -14.429781
v -15.405676 22.459209 -15.933726
v -14.953245 21.665926 -15.956063
v -14.699136 21.046413 -15.334675
v -15.611938 22.209011 -15.708817
v -15.268090 21.606112 -15.725789
v -15.074966 21.135281 -15.253534
v -14.086525 20.760149 -14.787231
v -14.382505 20.992987 -15.471848
v -13.515669 20.606781 -15.133400
v -13.780310 20.814968 -15.745527
v -14.647904 22.071850 -16.365837
v -14.576689 22.735580 -16.518974
v -14.261000 23.343283 -16.508951
v -13.873232 21.939215 -16.948021
v -13.819108 22.443647 -17.064407
v -13.579185 22.905500 -17.056789
v -14.915406 23.767550 -16.030617
v -14.750333 24.118347 -15.954651
v -13.529482 23.602531 -16.455658
v -13.192987 23.718031 -16.287924
v -12.687838 24.536095 -15.218699
v -13.672216 24.852333 -15.322886
v -13.377048 24.969482 -14.333432
v -12.407539 25.325081 -14.569725
v -14.236508 24.837038 -14.004797
v -14.815477 24.702957 -14.149815
v -13.546134 25.043671 -13.539023
v -13.513353 25.093893 -13.431945
v -13.687124 25.227871 -13.034803
v -13.195626 25.241171 -13.384816
v -13.449663 25.361296 -12.685535
v -12.949059 25.379713 -13.022153
v -13.166564 25.481730 -12.230607
v -12.425378 25.734697 -12.216090
v -13.187053 25.527273 -11.978164
v -12.445866 25.780243 -11.963647
v -13.228702 25.527588 -11.812733
v -12.519682 25.762495 -11.662777
v -13.331728 25.268709 -11.155298
v -12.636965 25.467793 -10.914373
v -13.484941 25.174496 -11.091873
v -12.903176 25.217571 -10.868082
v -12.417748 25.417112 -10.529067
v -13.449969 24.546688 -10.887549
v -12.874450 24.701872 -10.700244
v -12.382776 24.789307 -10.324742
v -13.264740 23.952328 -10.902284
v -13.291764 23.898310 -10.902996
v -14.935036 24.366062 -10.603963
v -14.279105 24.997637 -10.935623
v -15.170713 25.354864 -11.064283
v -15.530705 25.030037 -10.225225
v -15.004990 24.114525 -10.585081
v -15.150794 23.783508 -10.563272
v -13.351658 23.635326 -10.879980
v -13.388010 23.450670 -10.862079
v -13.666998 23.317278 -10.880826
v -13.129167 23.061131 -10.720869
v -13.912704 22.577925 -11.081775
v -13.355826 22.379089 -10.906241
v -13.401925 22.195076 -11.030045
v -13.358337 21.960232 -11.126484
v -13.317141 21.769953 -11.211445
v -13.416329 20.991257 -11.914202
v -12.415970 21.268364 -12.094656
v -12.390330 21.298458 -11.041800
v -12.308064 21.334145 -12.322223
v -12.277669 21.353590 -12.425948
v -12.873266 20.994326 -13.702862
v -13.321433 20.891069 -13.843279
v -12.738253 21.007980 -13.850677
v -12.307508 21.259798 -13.795017
v -11.986010 21.461702 -13.782394
v -11.749125 21.638489 -13.144028
v -11.686958 21.619581 -13.938603
v -11.445910 21.798567 -13.302412
v -11.683722 21.582123 -14.080587
v -11.493791 21.796558 -13.478220
v -11.153204 21.816685 -12.905073
v -10.708894 21.639734 -12.440124
v -11.631617 21.667690 -13.973179
v -11.389796 21.847347 -13.337470
v -11.551731 21.753654 -14.028046
v -11.308798 21.934509 -13.393101
v -11.459751 21.843145 -14.155494
v -11.162514 22.120398 -13.633392
v -10.724198 22.202326 -13.144540
v -11.298744 22.075607 -14.360349
v -11.015644 22.332449 -13.820259
v -10.549527 22.454517 -13.366781
v -11.242294 22.193760 -14.407246
v -10.881715 22.537224 -13.908695
v -10.334092 22.696455 -13.494821
v -11.217044 22.625231 -14.651636
v -10.863727 22.844578 -14.082785
v -10.312292 23.068970 -13.705817
v -11.275428 23.113958 -14.806754
v -11.799515 23.723455 -15.351215
v -11.598963 22.598068 -16.123957
v -11.589396 21.908916 -16.262375
v -11.930979 21.303570 -16.367519
v -12.532858 20.943027 -16.411423
v -13.234959 20.923183 -16.382404
v -11.817384 22.634911 -16.590252
v -11.809252 22.049135 -16.707909
v -12.099596 21.534588 -16.797279
v -12.611195 21.228128 -16.834599
v -13.207979 21.211260 -16.809933
v -12.068869 23.421909 -15.813075
v -11.831747 23.874878 -15.301198
v -12.316319 23.575607 -15.838134
v -12.090089 24.035341 -15.327359
v -12.340624 24.220917 -15.300782
v -12.516773 24.410042 -15.246473
v -10.322843 23.563009 -13.850019
v -10.643376 24.290388 -14.379516
v -10.106027 24.453266 -13.606917
v -9.454068 23.775528 -13.554779
v -10.234366 25.001158 -13.433338
v -10.592939 25.567579 -13.388374
v -10.775520 25.660423 -13.441978
v -11.485909 25.709961 -13.991233
v -12.042088 25.781015 -13.731721
v -12.077931 25.826809 -12.834279
v -10.934182 26.358025 -12.923180
v -11.442692 26.422989 -12.685911
v -10.588673 26.694157 -12.485660
v -11.236645 26.806822 -12.014220
v -10.263273 26.762665 -12.274102
v -11.115871 26.910912 -11.653785
v -9.396705 25.820515 -12.729315
v -9.673244 26.361725 -12.535203
v -9.936829 26.790295 -12.142879
v -10.153688 27.051313 -11.602598
v -10.296047 27.111351 -10.983572
v -10.345665 26.962719 -10.365099
v -10.296189 26.624445 -9.826408
v -8.822017 26.048073 -12.434038
v -9.069275 26.531982 -12.260481
v -9.304951 26.915171 -11.909698
v -9.498850 27.148556 -11.426622
v -9.626134 27.202236 -10.873142
v -9.670499 27.069342 -10.320152
v -9.626263 26.766884 -9.838497
v -10.237051 25.556644 -9.194845
v -9.278141 25.583174 -9.002426
v -10.006166 24.325884 -9.130543
v -10.024924 24.320614 -9.129147
v -10.242314 24.086302 -9.041874
v -10.393216 24.092281 -9.033822
v -10.484859 26.038948 -9.366958
v -11.316599 26.481304 -10.006675
v -10.834476 25.889130 -9.259232
v -11.466600 26.225321 -9.745417
v -10.666930 24.438236 -9.108382
v -10.541773 23.869692 -8.920223
v -11.431384 24.878189 -9.187048
v -11.611875 24.111937 -9.592527
v -11.523243 23.530779 -9.423083
v -11.133379 23.222799 -8.652996
v -12.025381 24.068995 -10.137531
v -12.171869 24.208305 -10.269514
v -11.888355 23.149797 -9.866254
v -11.925518 23.073608 -9.871511
v -11.980994 22.832561 -9.792317
v -12.565959 22.256424 -10.198845
v -12.390547 21.676065 -10.369536
v -12.010196 21.312695 -10.715971
v -11.100288 21.337048 -10.611800
v -11.757445 22.217024 -9.125055
v -11.565590 21.582256 -9.311749
v -11.149583 21.184818 -9.690662
v -10.917953 21.386034 -10.894928
v -10.861057 21.407492 -11.053788
v -10.290055 21.325148 -11.805454
v -9.704498 20.945963 -12.012451
v -9.315226 20.349796 -12.162640
v -9.115464 19.627460 -12.689575
v -9.062672 19.612282 -11.925143
v -9.086848 20.175261 -11.675884
v -9.309870 20.675819 -11.394176
v -9.705601 21.055307 -11.113029
v -9.052404 19.599567 -11.894615
v -9.080070 20.166866 -11.655733
v -9.302174 20.666290 -11.371297
v -9.692688 21.039320 -11.074637
v -8.999567 19.187464 -11.496918
v -8.986781 19.392372 -10.906120
v -8.979800 18.815058 -11.373301
v -8.966240 19.005375 -10.777660
v -9.205256 18.054407 -12.296583
v -8.967374 17.759769 -12.829794
v -8.560768 17.792709 -13.340969
v -8.996343 17.730001 -11.953344
v -8.716481 17.383369 -12.580651
v -8.238121 17.422119 -13.182034
v -8.178297 18.749836 -13.784762
v -7.240466 18.903824 -14.013761
v -7.711376 19.629965 -13.567266
v -7.858095 19.939011 -13.211237
v -8.952007 21.083656 -12.287582
v -8.766623 20.029261 -12.674868
v -9.004472 20.573050 -12.360590
v -9.260170 21.189508 -12.285460
v -9.498121 21.792820 -12.459938
v -8.953456 19.940060 -12.625141
v -9.096037 20.529333 -12.336219
v -9.380426 21.132093 -12.253453
v -9.767032 21.664431 -12.388365
v -9.554420 20.768650 -12.112444
v -8.065292 21.658499 -12.510753
v -8.270818 23.019354 -12.524971
v -8.209914 23.817772 -12.377441
v -8.583642 24.613354 -12.402537
v -8.891094 24.841423 -12.609659
v -7.964649 24.481077 -11.943457
v -7.655113 25.483047 -11.544672
v -7.431298 24.670908 -10.803644
v -7.084211 23.979843 -11.561460
v -7.669478 26.149097 -10.363999
v -8.152473 26.582745 -9.975951
v -8.832037 26.651281 -9.651280
v -7.659820 25.869591 -9.929090
v -8.070368 26.238188 -9.599250
v -8.647995 26.296446 -9.323279
v -7.427757 24.574421 -10.532374
v -7.421608 24.543701 -10.462203
v -7.446139 24.642801 -9.986731
v -7.137535 24.085052 -9.880977
v -7.442508 24.664703 -9.887733
v -7.133461 24.109619 -9.769940
v -7.406866 24.593655 -9.768620
v -6.990917 24.005083 -9.556716
v -7.614373 24.637728 -9.238887
v -7.198424 24.049156 -9.026984
v -7.717020 24.723007 -9.186949
v -7.441359 24.175013 -8.983929
v -8.408545 25.245018 -8.889288
v -8.820539 24.426865 -8.903087
v -8.679085 23.842854 -8.665544
v -7.798264 23.636641 -8.194767
v -9.316955 24.338909 -9.031503
v -9.490575 24.411535 -9.079144
v -9.109253 23.458698 -8.613654
v -9.144898 23.406839 -8.584679
v -9.354809 23.184023 -8.446879
v -9.387948 22.985321 -8.285677
v -9.454235 22.819235 -8.167823
v -10.331520 22.485535 -8.087945
v -10.423970 21.822847 -8.184632
v -9.665835 21.302485 -8.389122
v -9.064457 22.207321 -7.595231
v -9.148984 21.601435 -7.683632
v -9.787481 20.906940 -8.844555
v -9.305435 20.370409 -8.878831
v -10.711658 20.999355 -9.300425
v -9.992457 20.797638 -10.016329
v -9.510411 20.261106 -10.050605
v -9.343096 19.476105 -9.397738
v -9.751369 20.854063 -10.431008
v -9.391050 20.286175 -10.281600
v -9.695364 20.860504 -10.539122
v -9.337820 20.292297 -10.384356
v -8.905522 20.485106 -8.456007
v -8.297235 20.393394 -8.123977
v -8.168222 20.240110 -8.159267
v -7.693922 20.174252 -8.149201
v -6.631201 18.840424 -8.957977
v -6.650352 18.804354 -8.963964
v -7.066517 18.485329 -8.894152
v -6.778254 17.885906 -8.955530
v -6.426823 17.344294 -8.784297
v -6.060617 16.935074 -8.404031
v -7.960760 18.593332 -8.730565
v -7.565466 18.065176 -9.365305
v -7.066150 17.643476 -9.227387
v -6.758592 17.064919 -9.097582
v -6.685143 16.409178 -8.993764
v -6.582811 16.153175 -8.013806
v -8.024434 17.990492 -10.204466
v -8.841230 18.554138 -9.792549
v -8.906277 18.769773 -10.843166
v -8.646114 17.731390 -11.065779
v -7.418498 17.165508 -10.598176
v -7.010970 16.828655 -10.305645
v -6.766585 16.455263 -9.898240
v -6.712884 16.087410 -9.421873
v -7.902611 16.920673 -11.248910
v -7.482154 16.670578 -11.773922
v -6.672553 16.721809 -11.529614
v -6.431603 16.484039 -11.029082
v -6.158225 16.093401 -10.657881
v -5.883227 15.593917 -10.457842
v -6.810474 15.199302 -9.496197
v -6.340225 14.919591 -10.083380
v -6.988095 16.843472 -12.619257
v -7.192472 17.059061 -13.066740
v -7.443842 17.402199 -13.394701
v -6.345660 16.997272 -12.800400
v -6.574240 17.238392 -13.300876
v -6.855378 17.622164 -13.667675
v -5.989171 16.798777 -11.526331
v -5.808729 16.390594 -10.938840
v -5.684586 15.770221 -10.559313
v -5.836927 16.811234 -11.561033
v -5.681290 16.401024 -10.967888
v -5.532343 15.782679 -10.594014
v -5.253150 16.878641 -12.000013
v -5.115656 16.932825 -12.292168
v -6.221500 17.290024 -13.426479
v -6.088948 17.981123 -14.030365
v -5.834284 17.298344 -13.502830
v -5.733544 17.823584 -13.961782
v -4.839240 18.635990 -13.955555
v -4.193021 18.572556 -14.047564
v -3.624656 18.492811 -14.364880
v -4.652708 19.397888 -13.731584
v -4.035419 19.216288 -13.858328
v -3.452585 19.195642 -14.158272
v -4.667819 19.595177 -13.611954
v -4.072181 19.565569 -13.599391
v -3.501012 19.630762 -13.758556
v -4.653996 19.833830 -13.444009
v -4.059420 19.785896 -13.444344
v -3.487189 19.869415 -13.590611
v -4.656950 19.937889 -13.361555
v -4.064743 19.983282 -13.289430
v -3.494427 20.139114 -13.381237
v -4.688671 20.226595 -13.057764
v -4.090633 20.218933 -13.041465
v -3.520674 20.378006 -13.129864
v -4.820502 20.488605 -12.773582
v -4.340329 20.712450 -12.502971
v -4.912005 20.590332 -12.692043
v -4.425351 20.806971 -12.427208
v -5.603237 19.958015 -13.858877
v -6.478952 19.586302 -14.148439
v -5.870204 20.248220 -13.833850
v -6.535748 19.965717 -14.053918
v -5.172171 20.637426 -12.750400
v -4.563130 20.803305 -12.424133
v -5.276207 20.754391 -12.618439
v -4.671666 20.925327 -12.286465
v -5.714800 20.999840 -12.497389
v -5.515943 21.319632 -12.025494
v -5.993921 21.120129 -12.461284
v -5.795064 21.439922 -11.989388
v -6.560135 21.254206 -12.581402
v -6.848829 21.720310 -12.228720
v -6.994524 22.317223 -12.010885
v -6.964080 21.185730 -12.761375
v -7.167140 21.666351 -12.370539
v -7.398469 22.248747 -12.190859
v -6.594889 22.582144 -11.668604
v -6.114218 22.213421 -11.565811
v -6.728520 23.396770 -11.580714
v -6.365995 23.095556 -10.897310
v -5.885324 22.726833 -10.794518
v -5.342520 22.333570 -11.284314
v -5.849862 22.776720 -10.386052
v -5.800900 22.773085 -10.299123
v -5.709893 22.779554 -10.107624
v -5.642667 22.966040 -9.128246
v -5.371391 22.009504 -9.227889
v -4.868666 22.242441 -10.059445
v -5.460524 21.822392 -9.068977
v -5.583238 21.651888 -8.887544
v -6.179783 22.591522 -7.999699
v -6.562120 23.229921 -8.065609
v -6.412262 22.333624 -7.812153
v -6.915339 23.173622 -7.898874
v -5.607301 21.451277 -8.842051
v -5.938924 20.892332 -8.589787
v -6.863515 20.913294 -7.867639
v -6.705906 20.279232 -8.215372
v -5.763235 19.841728 -8.865550
v -6.094150 19.408161 -8.860445
v -6.161865 19.216970 -8.905312
v -6.375513 19.066431 -8.920336
v -5.418141 17.822914 -8.904240
v -5.271873 17.214401 -8.493601
v -5.811703 17.748518 -8.900865
v -5.718954 17.129889 -8.489766
v -5.174640 17.151417 -8.430235
v -5.242822 17.647018 -8.839281
v -5.295396 18.256697 -9.046924
v -4.570079 17.094505 -8.650617
v -4.698299 17.595758 -9.037776
v -4.690834 18.199785 -9.267304
v -3.896729 16.804821 -8.623469
v -3.439578 17.046175 -8.990825
v -3.007993 17.454735 -9.212189
v -2.655549 17.979786 -9.260084
v -3.895780 16.804256 -8.622662
v -3.438912 17.045780 -8.990258
v -3.007349 17.454353 -9.211641
v -2.654663 17.979261 -9.259330
v -3.685289 16.654650 -8.282966
v -3.043667 16.781115 -8.348706
v -2.481924 17.122297 -8.342937
v -2.074959 17.632708 -8.266425
v -3.671798 16.631210 -8.210312
v -3.034287 16.764816 -8.298192
v -2.472545 17.105999 -8.292421
v -2.061468 17.609266 -8.193771
v -3.605957 16.595640 -8.106569
v -2.911311 16.735920 -8.093441
v -2.323847 17.122076 -8.003152
v -1.934655 17.694237 -7.849701
v -3.600657 16.574539 -8.048037
v -2.910063 16.730951 -8.079665
v -2.323282 17.119829 -7.996921
v -1.931298 17.680874 -7.812634
v -3.844307 16.035295 -7.104717
v -3.993710 15.938782 -6.924996
v -4.080266 15.842731 -6.761334
v -4.693193 15.394048 -6.391923
v -6.463902 15.223289 -7.122253
v -6.300989 15.071108 -6.891817
v -5.694722 13.273303 -7.201884
v -5.457219 12.686933 -6.968110
v -5.446242 12.107838 -6.622542
v -6.176951 13.345129 -8.064608
v -5.369601 12.775129 -8.137274
v -5.211821 12.310917 -7.674131
v -5.184344 11.706538 -7.376035
v -5.702507 11.283305 -6.801605
v -5.246310 12.723488 -8.178290
v -5.000659 12.186291 -7.764012
v -4.938046 11.508718 -7.524164
v -5.092832 12.701895 -8.290717
v -4.869999 12.167909 -7.859725
v -4.784568 11.487126 -7.636591
v -4.768322 12.771022 -8.999537
v -4.265411 12.307270 -9.162242
v -3.985281 11.682814 -9.323609
v -4.778195 12.818260 -9.186865
v -4.273380 12.345402 -9.313458
v -3.994325 11.726086 -9.495209
v -6.478074 13.532151 -8.709850
v -6.820838 14.482220 -9.392884
v -6.007422 14.668194 -10.281944
v -6.449162 13.502644 -9.026590
v -6.709661 14.224695 -9.545696
v -6.091465 14.366035 -10.221382
v -4.636554 15.447306 -10.700817
v -4.400679 15.977634 -11.149089
v -5.017592 15.647407 -10.688929
v -4.736857 16.154177 -11.138600
v -4.116196 15.911496 -11.186998
v -4.110065 15.336145 -10.761479
v -3.717323 15.894615 -11.240483
v -3.659071 15.317059 -10.821953
v -3.705130 15.950802 -11.301932
v -3.642098 15.466515 -10.896136
v -3.566612 14.872405 -10.685158
v -3.624889 15.963612 -11.297555
v -3.577125 15.476888 -10.892591
v -3.486371 14.885215 -10.680780
v -2.969060 16.337677 -11.928243
v -3.008696 16.494410 -12.225308
v -3.333207 16.975386 -12.768522
v -2.941410 17.110714 -13.314438
v -3.530789 17.120699 -12.869436
v -3.153924 17.267008 -13.422977
v -4.544842 17.174536 -12.808885
v -4.962825 16.957310 -12.442286
v -4.491894 17.586800 -13.438624
v -3.921742 17.649870 -13.607462
v -3.379544 17.522404 -13.825022
v -5.199551 17.720009 -13.844772
v -4.674425 18.349684 -13.950748
v -4.091581 18.359707 -14.083976
v -3.584655 18.379660 -14.400497
v -3.128042 17.665356 -14.664507
v -2.679641 16.982361 -13.309582
v -2.432343 16.861401 -13.298883
v -2.270955 16.765594 -13.209920
v -1.511722 16.802141 -13.977165
v -0.926218 17.032497 -13.099354
v -1.525878 16.322075 -12.646131
v -0.991599 17.048759 -14.455896
v -1.418030 17.171909 -15.067684
v -1.754145 17.673130 -15.522764
v -1.896599 18.398317 -15.681215
v -1.801590 19.124502 -15.494316
v -0.621174 17.269699 -14.739653
v -0.983641 17.374378 -15.259672
v -1.269337 17.800419 -15.646491
v -1.390423 18.416824 -15.781172
v -1.309666 19.034082 -15.622309
v -2.036241 19.690193 -14.959356
v -2.550688 19.589712 -14.810932
v -1.959757 20.176723 -14.483275
v -2.535124 20.064344 -14.317276
v -0.609374 20.067068 -14.282152
v -0.482827 19.431580 -15.014739
v -0.285235 20.500671 -13.331551
v 0.030518 20.324520 -13.172682
v -0.473109 20.532026 -11.529230
v -1.305592 20.887522 -11.525414
v -2.003063 21.070787 -11.846103
v -2.094146 21.115011 -11.984544
v -1.535906 20.988487 -13.410045
v -2.180973 20.584812 -14.023400
v -1.896193 21.082256 -13.279738
v -2.386444 20.775463 -13.745887
v -2.275513 21.201746 -12.041778
v -2.477769 21.141584 -13.020523
v -3.388471 20.806267 -12.774251
v -3.243770 21.545261 -12.074577
v -1.904134 21.163425 -11.057484
v -2.772838 21.624151 -10.675153
v -3.150989 21.300642 -10.042828
v -2.774278 20.419016 -9.602472
v -1.501587 21.282715 -10.089591
v -1.879739 20.959204 -9.457265
v -4.262784 20.661112 -9.642859
v -4.286678 21.085209 -9.759580
v -4.196850 21.294437 -9.881741
v -3.460312 21.655178 -10.338768
v -3.540662 21.908901 -11.008448
v -3.780838 21.782631 -11.676039
v -4.658900 21.478167 -11.809467
v -4.660550 22.063480 -10.073299
v -4.734013 22.295456 -10.685575
v -4.953602 22.180008 -11.295942
v -4.403600 20.377068 -9.524746
v -4.473400 20.207552 -9.454391
v -3.820450 18.881708 -9.542594
v -3.068294 18.782797 -9.478855
v -3.829059 18.805956 -9.557127
v -3.076643 18.709332 -9.492949
v -3.074774 18.853342 -9.471014
v -3.050981 18.970844 -9.449815
v -1.938634 18.658863 -8.467483
v -1.944831 18.611712 -8.471630
v -2.036395 18.560556 -8.642082
v -2.063571 18.400301 -8.676117
v -1.877743 18.675444 -8.319212
v -2.166967 18.797760 -8.857083
v -2.624202 18.925907 -9.260112
v -3.194706 19.044540 -9.480043
v -1.853026 18.780293 -8.312587
v -2.151217 18.864571 -8.852861
v -2.606180 19.002357 -9.255281
v -3.163444 19.177153 -9.471664
v -1.895983 18.839787 -8.456052
v -1.835592 18.990454 -8.452444
v -1.667669 19.170948 -8.220647
v -1.822947 19.483078 -8.690093
v -1.195927 19.630573 -8.052534
v -1.333423 19.960030 -8.515642
v 0.110530 18.825235 -6.402755
v -0.813456 18.692408 -6.554724
v -0.352432 17.924793 -6.250237
v 0.254543 18.300007 -5.629524
v -0.441622 17.701353 -6.354003
v -0.519422 17.535831 -6.445120
v -1.122228 17.330484 -6.862586
v -1.251330 16.719919 -6.830138
v -1.443006 16.171659 -6.599525
v -1.377650 17.373980 -7.020649
v -1.499603 16.762196 -6.983778
v -1.754169 16.224648 -6.792082
v -1.555917 17.310808 -7.164023
v -1.886118 16.646786 -7.181030
v -2.337537 16.106962 -6.946383
v -1.698382 17.380432 -7.324578
v -2.008754 16.706718 -7.319238
v -2.521412 16.196821 -7.153606
v -1.830162 17.521664 -7.533640
v -2.231557 16.963190 -7.717397
v -2.784407 16.515474 -7.691249
v -1.928203 17.665966 -7.783231
v -2.319813 17.093088 -7.942076
v -2.908464 16.698067 -8.007070
v -2.441787 15.233861 -5.796116
v -2.451918 15.081358 -5.654524
v -3.232649 14.690912 -5.005663
v -3.205356 14.482953 -4.274094
v -3.928913 15.141224 -5.586810
v -4.173785 14.275156 -5.122848
v -4.190296 14.047847 -4.396732
v -3.925990 14.552617 -3.521986
v -4.946663 14.669292 -6.184111
v -4.767629 15.256128 -6.321554
v -5.069844 14.506581 -6.237648
v -4.368577 14.084428 -5.440248
v -4.281078 13.894067 -4.280018
v -4.305930 13.823547 -4.292187
v -5.092701 14.441722 -6.248840
v -4.946597 14.122649 -6.151817
v -4.590717 13.807946 -5.714809
v -4.424807 13.538774 -5.152061
v -4.470357 13.350000 -4.536467
v -4.721469 13.266078 -3.947769
v -5.145614 13.297877 -3.462222
v -6.041222 12.796876 -3.477564
v -6.885680 12.286731 -3.808362
v -6.946934 12.447438 -2.782103
v -6.553916 13.388413 -2.822753
v -7.687922 11.505970 -3.041792
v -8.169155 11.265619 -2.794890
v -7.838551 11.122572 -3.667101
v -8.314279 10.896236 -3.397343
v -7.870619 10.856815 -3.899651
v -8.428495 10.437724 -3.869033
v -9.092371 10.238791 -3.955614
v -7.643739 10.439116 -4.239910
v -8.252161 10.113082 -4.133487
v -8.865492 9.821093 -4.295872
v -7.222239 9.078989 -5.195806
v -6.382375 10.785240 -5.165288
v -6.049162 10.752486 -5.684886
v -6.169119 11.602571 -5.105884
v -5.843890 11.539218 -5.627706
v -5.906832 10.105529 -6.380138
v -6.429626 9.109586 -6.526990
v -7.449998 8.627862 -6.643445
v -7.418180 8.621450 -6.793943
v -5.875014 10.099118 -6.530635
v -5.783616 9.912976 -6.890562
v -5.514582 10.032697 -7.306058
v -5.483793 9.884631 -7.438455
v -5.053851 9.850453 -7.798990
v -4.344389 10.502524 -8.178635
v -4.034209 10.594007 -8.809830
v -4.323458 10.772963 -8.131977
v -4.014264 10.851712 -8.765369
v -4.026585 10.235793 -9.052384
v -4.283230 9.831787 -8.620348
v -4.731359 9.526900 -8.271109
v -3.938908 9.841525 -9.322908
v -4.210325 9.503950 -8.845289
v -4.648393 9.153814 -8.527098
v -3.733180 9.426043 -9.794780
v -3.879831 8.725684 -9.737486
v -3.493400 9.337054 -10.309554
v -3.636664 8.635438 -10.259534
v -3.277656 9.376781 -10.645828
v -3.231788 8.709573 -10.874701
v -3.438973 8.113352 -11.192898
v -3.177253 9.435743 -10.808230
v -3.143634 8.761342 -11.017292
v -3.329298 8.177759 -11.370298
v -3.131440 9.533090 -10.878408
v -3.021482 8.945815 -11.118720
v -3.109174 8.410311 -11.465528
v -3.064823 9.577210 -10.961606
v -2.968963 8.980598 -11.184311
v -3.050503 8.449168 -11.538803
v -2.832283 8.624042 -11.798905
v -2.395810 9.684749 -11.208936
v -2.441525 9.065380 -11.379301
v -2.461284 8.543880 -11.756634
v -2.268997 9.667054 -11.189069
v -2.341548 9.051430 -11.363639
v -2.349596 8.528297 -11.739136
v -1.799226 10.792683 -11.208634
v -1.222767 10.433629 -11.118876
v -2.271133 11.483178 -11.151317
v -2.128929 11.950206 -10.983210
v -3.077159 12.262080 -10.572647
v -3.266903 12.895314 -10.466214
v -3.641800 12.056536 -10.192127
v -3.792523 12.703974 -10.111991
v -3.808114 11.871262 -10.006780
v -4.070241 12.351894 -9.739305
v -4.456016 12.811993 -9.635633
v -4.921232 13.198837 -9.707644
v -3.974628 11.654078 -9.594501
v -4.169384 12.222583 -9.493835
v -4.545567 12.695193 -9.413914
v -5.060069 13.017755 -9.363895
v -4.743709 13.462260 -9.980321
v -4.742180 13.703859 -10.170766
v -3.050799 12.827969 -10.512434
v -2.279751 13.240223 -10.282356
v -2.634667 14.785631 -10.524500
v -2.437141 15.392499 -10.831945
v -2.085108 15.814185 -11.279250
v -3.014123 14.878079 -10.674809
v -2.698017 15.456058 -10.935282
v -2.464563 15.906633 -11.429558
v -1.973489 15.854650 -11.280216
v -2.247945 15.519179 -10.819460
v -2.422562 15.020396 -10.471771
v -1.875851 15.876390 -11.205676
v -2.153494 15.540211 -10.747354
v -2.303312 15.046949 -10.380733
v -1.184821 16.023891 -11.097714
v -0.482870 16.568241 -11.385204
v 0.008488 17.880857 -11.970838
v 0.131669 17.677427 -11.413982
v 0.150876 18.188009 -11.886712
v 0.269608 17.974977 -11.332486
v 0.187778 18.584221 -13.797243
v 0.008449 19.350388 -14.140024
v 0.248829 18.457254 -11.911553
v 0.301165 18.123224 -11.335551
v 0.335897 18.759003 -11.753946
v 0.395926 18.451633 -11.164019
v 0.354778 18.907236 -11.720883
v 0.414892 18.730625 -11.103114
v 0.694740 18.535492 -10.555345
v 0.319989 19.267117 -11.609876
v 0.381527 19.075775 -10.996651
v 0.652059 18.977013 -10.419154
v 0.281089 19.351885 -11.523779
v 0.176853 19.606226 -11.486911
v 0.038295 19.902676 -11.383972
v -0.314383 20.396473 -11.577837
v 0.510345 19.759346 -9.975283
v -0.063989 20.673834 -9.935367
v 0.008533 20.278587 -8.932239
v 1.022174 20.015020 -9.084846
v -0.181210 20.290451 -8.834451
v -1.019143 20.669209 -8.954868
v -1.197674 19.932611 -8.420415
v -0.357482 19.956347 -7.946585
v 0.873471 19.717234 -7.644991
v 1.084414 19.829063 -7.959177
v 1.826299 18.700678 -7.324077
v 1.756027 18.741856 -7.245916
v 1.614977 18.827896 -7.051728
v 0.765767 19.475029 -7.219748
v 0.305596 18.902081 -6.427191
v 1.256359 18.934589 -6.126993
v 2.436891 18.400291 -5.836837
v 1.528969 18.772388 -5.661578
v 1.561365 18.220291 -4.832343
v 2.491370 18.577988 -4.857579
v 1.422792 18.078402 -4.761478
v 0.657622 18.017759 -5.109660
v 0.739289 17.214390 -4.868164
v 1.243640 17.436882 -4.159784
v 0.436826 16.890173 -5.157952
v 0.296729 16.267742 -4.868181
v 0.327554 16.859575 -5.278527
v 0.182791 16.235838 -4.993904
v 0.134126 16.327267 -5.187025
v -0.014961 16.234818 -5.358029
v -0.330705 16.368551 -5.933056
v -0.793711 15.848399 -5.908436
v -0.408861 16.429735 -6.064246
v -0.865332 15.904468 -6.028657
v -0.483787 16.485708 -6.198098
v -1.012730 16.012926 -6.268645
v -0.498775 16.507339 -6.230258
v -1.028243 16.035316 -6.301933
v -0.790242 15.462251 -5.295413
v -1.007600 15.117718 -5.002371
v -1.926804 14.669504 -5.051406
v -2.277308 14.398456 -4.562800
v -2.604558 14.353466 -3.991889
v -2.042917 14.689682 -5.120349
v -2.374200 14.415294 -4.620331
v -2.729728 14.375218 -4.066210
v -2.219244 14.311672 -3.645349
v -1.555338 14.367877 -3.924406
v -0.979814 14.700141 -4.207559
v -2.205209 14.315402 -3.611828
v -1.544963 14.370634 -3.899628
v -0.965778 14.703871 -4.174038
v -2.930522 14.916845 -2.782424
v -2.891516 15.459622 -2.359464
v -3.209507 14.992415 -2.862444
v -3.193514 15.541426 -2.446085
v -3.230058 14.928379 -2.946493
v -3.249502 15.367371 -2.558087
v -3.895319 14.881079 -2.905424
v -3.890561 15.321791 -2.518512
v -3.914250 14.942307 -2.818937
v -3.956391 15.487185 -2.398990
v -4.266660 14.762072 -2.639016
v -4.337872 15.292080 -2.204226
v -4.992375 14.105485 -2.817055
v -5.139698 13.599876 -3.274692
v -5.244885 14.537015 -2.094894
v -4.851641 15.160643 -1.881049
v -5.721986 14.555354 -1.471909
v -5.395278 15.181539 -1.171183
v -5.994123 14.338719 -1.181053
v -6.031826 14.314089 -1.153751
v -7.095399 12.363640 -2.057533
v -7.472487 11.774053 -2.128544
v -8.048373 11.373313 -2.179659
v -7.079951 12.365210 -2.190799
v -7.461696 11.775150 -2.221643
v -8.032926 11.374883 -2.312926
v -7.049130 12.353392 -2.361559
v -7.024365 12.367939 -2.455312
v -8.007954 11.362457 -2.484535
v -8.010194 11.347674 -2.591187
v -8.122344 11.335131 -2.089439
v -7.590260 11.655013 -1.964522
v -7.204710 12.142676 -1.843784
v -8.134595 11.318574 -1.993586
v -7.602105 11.639004 -1.871840
v -7.219676 12.122450 -1.726687
v -9.322997 10.966784 -1.907311
v -9.284281 10.871601 -1.525904
v -10.196787 10.052530 -2.277137
v -10.197268 10.057186 -2.292186
v -10.163578 10.230294 -2.590406
v -9.429288 10.899449 -2.747770
v -9.334974 10.428136 -3.631333
v -10.364743 10.422333 -3.583099
v -11.363192 9.728737 -3.258660
v -11.503446 9.366613 -2.746154
v -11.819893 8.724218 -3.403933
v -11.629957 8.174325 -3.948203
v -10.865421 8.132595 -5.026820
v -10.728702 7.758485 -5.591461
v -10.856807 7.370930 -6.149010
v -10.821649 8.384990 -5.191320
v -10.689127 7.986671 -5.740183
v -10.806173 7.662884 -6.339293
v -10.771273 8.492647 -5.278948
v -10.616873 8.186117 -5.913016
v -10.745781 7.928732 -6.574060
v -10.169516 8.857530 -5.443278
v -10.211596 8.431862 -6.023691
v -10.195653 8.262309 -6.724291
v -9.717316 9.008204 -5.295569
v -9.374478 8.668509 -5.693275
v -9.089036 8.492935 -6.221288
v -9.252704 9.100540 -5.042115
v -8.997179 8.743493 -5.487452
v -8.655657 8.579063 -5.984871
v -9.481683 8.307815 -7.153377
v -9.260386 8.320790 -7.596913
v -7.208116 8.277895 -7.568323
v -6.543527 8.481760 -7.647751
v -7.250096 8.579673 -7.047208
v -6.587296 8.796405 -7.104417
v -6.543829 8.350760 -7.743660
v -7.223743 8.054836 -7.769170
v -6.494694 8.249593 -7.841684
v -7.170327 7.944854 -7.875735
v -6.239027 8.132853 -8.087393
v -6.659981 7.689393 -8.273787
v -7.150083 7.422262 -8.585304
v -7.647526 7.365150 -8.982659
v -6.059779 7.974968 -8.239109
v -6.582983 7.621572 -8.338957
v -7.080195 7.360704 -8.644457
v -7.488710 7.225263 -9.117081
v -5.137769 7.982311 -8.718454
v -4.947914 8.220700 -8.771019
v -4.937457 8.329980 -8.720462
v -4.627639 8.079670 -9.180611
v -4.800046 8.487605 -8.711615
v -4.484246 8.244158 -9.171379
v -3.983418 7.679088 -10.930308
v -3.863616 7.768523 -10.946083
v -4.392588 7.328105 -12.241516
v -3.911085 7.694709 -12.433191
v -3.727276 7.788803 -12.462667
v -3.687699 7.817623 -12.498465
v -3.509568 7.942244 -12.587212
v -3.465536 7.973901 -12.602601
v -4.010011 8.160288 -13.860789
v -3.752605 8.025665 -14.543146
v -3.154627 7.722853 -14.860506
v -2.517788 7.404636 -14.652741
v -4.401239 7.962435 -13.868587
v -4.079480 7.794158 -14.721531
v -3.332008 7.415642 -15.118231
v -2.535958 7.017871 -14.858528
v -1.935487 6.947815 -13.492890
v -2.056405 7.456943 -13.190663
v -2.148139 7.629126 -13.109748
v -2.707456 8.095756 -12.882858
v -1.250949 7.705343 -11.776733
v -1.332221 7.852920 -11.717878
v -1.620271 8.135513 -11.730128
v -1.361414 8.526408 -11.348895
v -1.003835 8.965588 -11.138172
v -1.782273 8.267237 -11.746137
v -1.497913 8.637396 -11.362383
v -1.165837 9.097312 -11.154181
v -1.849056 8.441963 -11.633110
v -1.571240 9.034658 -11.236653
v -2.095007 8.551600 -11.637383
v -1.851381 9.159536 -11.241520
v -0.668685 10.517517 -10.978924
v -0.416904 10.216841 -11.019166
v 0.643471 10.866734 -9.876101
v 0.424406 11.320432 -9.740232
v -0.204642 11.828412 -9.807273
v -0.491836 11.929315 -9.944633
v -0.836359 12.317544 -10.020725
v -1.228933 12.840445 -9.933498
v -1.960004 13.125686 -10.110568
v -2.150026 13.713223 -9.984812
v -2.087346 13.106183 -10.226149
v -2.292633 13.691383 -10.114247
v -1.815306 13.919391 -9.686235
v -1.324814 13.513694 -9.561242
v -1.805419 13.933554 -9.678911
v -1.316001 13.526318 -9.554714
v -1.820659 14.969587 -9.964952
v -1.322172 15.443165 -10.118578
v -1.919735 15.041322 -10.075405
v -1.409925 15.506701 -10.216406
v -0.720945 15.263878 -9.853790
v -0.712266 14.622288 -9.494484
v -0.728801 13.890780 -9.420749
v -0.568624 15.268311 -9.836973
v -0.618541 14.625016 -9.484138
v -0.576480 13.895214 -9.403933
v 0.088102 15.523305 -10.017846
v -0.101755 16.044287 -10.667120
v 0.649462 16.259949 -10.323337
v 0.953714 15.484842 -10.076637
v -0.242212 16.886047 -11.336406
v -0.358820 16.739761 -11.369635
v -0.133203 17.110703 -11.388712
v 0.062296 17.521402 -11.424763
v 0.743203 16.501896 -10.326502
v 1.115732 16.966177 -10.112375
v 1.402090 17.040850 -9.883859
v 1.747814 17.163162 -9.565783
v 1.982197 18.185915 -9.105456
v 2.270172 17.566248 -8.821676
v 2.199728 18.153215 -7.953446
v 2.119998 18.371315 -7.753161
v 1.850405 18.574780 -9.280895
v 1.826884 18.960800 -9.202465
v 0.638865 19.123516 -10.315059
v 0.649696 19.074760 -10.338683
v 0.685945 19.250324 -10.160747
v 0.609510 19.450508 -10.096422
v 2.027028 18.520773 -7.845655
v 1.790454 18.786076 -7.500029
v 3.079896 17.697948 -6.520611
v 2.890986 17.962105 -6.293292
v 2.809535 18.083160 -6.143424
v 2.573409 18.271538 -6.013145
v 3.693501 18.179981 -4.943343
v 3.448776 18.161869 -4.158705
v 2.671915 18.169661 -3.889816
v 3.971902 17.906122 -4.998841
v 3.649894 17.882288 -3.966423
v 2.627709 17.892544 -3.612621
v 4.249171 17.218752 -6.165691
v 3.925525 17.764065 -5.597633
v 4.590301 17.468048 -5.155762
v 4.992819 17.310795 -5.846253
v 4.002515 17.799448 -4.324571
v 3.819160 17.593672 -3.724521
v 4.639669 17.434505 -4.231008
v 4.468433 17.242334 -3.670623
v 3.954342 16.754200 -3.074090
v 3.062295 16.803158 -2.929837
v 3.126308 15.921837 -2.734566
v 3.927634 16.121668 -2.490148
v 1.831494 16.947493 -3.187553
v 1.667191 16.600622 -3.096965
v 0.654243 16.117870 -4.075689
v 0.546753 16.251369 -4.435693
v 0.654107 15.976145 -3.919501
v 0.709632 15.776290 -3.680536
v -1.536752 15.482597 -1.056056
v -1.400299 15.600019 -0.690217
v -1.762613 17.112701 -0.073321
v -1.904679 17.022675 -1.099310
v -2.785638 17.586185 -1.432719
v -3.410244 18.059568 -0.664235
v -3.110745 17.936745 0.384577
v -2.198972 17.443415 0.463556
v -1.951581 17.297960 -0.943741
v -2.621110 17.726229 -1.197131
v -3.095812 18.085999 -0.613082
v -2.868191 17.992653 0.184016
v -2.994429 17.375050 1.157402
v -3.597774 17.206831 1.359854
v -4.170919 16.886278 1.405234
v -2.714482 16.941631 1.631560
v -3.317827 16.773411 1.834012
v -3.890973 16.452858 1.879393
v -4.704912 17.412987 0.581273
v -5.108028 17.220860 -0.611447
v -4.970757 17.240599 0.535704
v -5.277126 17.094580 -0.370764
v -5.566656 15.364136 -0.530075
v -5.509040 15.295702 -0.729240
v -5.592479 15.448121 -0.383298
v -5.449587 15.395093 0.568191
v -6.068204 14.686087 0.055354
v -6.302711 14.371210 0.091971
v -5.562590 14.928992 0.688187
v -5.386680 15.501329 0.617230
v -5.424738 14.909631 0.841982
v -5.263282 15.483997 0.754899
v -5.117301 14.772488 1.336743
v -5.531697 13.901265 1.601213
v -4.613219 13.944612 1.995188
v -4.624834 14.877331 2.134178
v -4.818199 12.673416 2.108927
v -4.557171 12.268827 2.474720
v -4.392332 11.978009 2.978589
v -4.342283 11.833781 3.563674
v -4.880530 12.623059 2.100801
v -4.597770 12.236029 2.469427
v -4.427641 11.949484 2.973986
v -4.389341 11.795764 3.557539
v -5.690904 12.625792 1.947639
v -6.126184 12.245835 2.196424
v -6.496688 11.973440 2.625677
v -6.757163 11.841877 3.182969
v -6.086393 12.832352 1.762154
v -6.360693 12.368317 2.086439
v -6.695138 12.077088 2.532604
v -7.048877 11.994236 3.046154
v -6.194935 12.863972 1.683637
v -6.563688 12.426533 1.937227
v -6.967427 12.153078 2.329473
v -7.357347 12.076660 2.812961
v -6.486718 13.436205 1.017869
v -6.811154 12.585281 0.855073
v -7.030121 12.215585 1.310065
v -7.433859 11.942130 1.702311
v -7.973567 11.797970 1.984397
v -8.267297 12.230205 2.747765
v -6.885488 12.424555 0.482010
v -7.150091 11.906643 0.605395
v -6.921399 12.321547 0.033709
v -7.183459 11.810928 0.188841
v -6.979122 12.118015 -0.456274
v -7.208347 11.699060 -0.069605
v -6.999362 12.079342 -0.509733
v -7.227133 11.663164 -0.119226
v -7.240177 11.880053 -1.070732
v -7.770918 11.337894 -1.132017
v -7.293391 11.995082 -1.627502
v -7.824132 11.452924 -1.688786
v -7.972677 11.033318 -0.411582
v -8.189815 10.892485 -0.227187
v -8.659091 10.649509 -0.152707
v -8.667086 10.703308 0.556341
v -8.947599 10.518951 -0.146054
v -8.955594 10.572750 0.562993
v -9.075366 10.461100 -0.213770
v -9.171891 10.426878 0.430808
v -9.659156 10.236050 -0.894301
v -9.738335 9.571982 -0.256078
v -9.762582 9.634693 0.393112
v -9.797503 10.250365 0.972707
v -10.337233 9.231019 -1.245670
v -9.969985 10.013487 -1.294985
v -10.264880 9.950209 -2.106522
v -10.891470 9.427210 -1.862235
v -10.378782 8.960554 -1.109772
v -10.016964 9.032322 -0.625646
v -9.824788 9.197872 -0.072381
v -9.824227 9.438277 0.486767
v -10.415006 8.749413 -1.030744
v -10.039292 8.902177 -0.576934
v -9.844604 9.082369 -0.029149
v -9.853202 9.269386 0.549981
v -10.740879 8.112969 -0.939700
v -10.681935 7.734916 -0.367428
v -10.760576 7.562678 0.294421
v -10.781590 8.088590 -0.951066
v -10.711971 7.716929 -0.375813
v -10.794790 7.542190 0.284869
v -11.435677 8.971879 -1.880651
v -11.734497 9.037107 -2.596670
v -11.860870 8.496515 -1.793037
v -12.126846 8.554574 -2.430357
v -11.236912 7.742347 -0.899698
v -11.073072 7.486527 -0.330212
v -10.996812 7.433446 0.308512
v -11.432409 7.607387 -0.893715
v -11.227701 7.379780 -0.325480
v -11.178608 7.307944 0.314076
v -11.743025 7.371414 -0.897356
v -11.832312 6.979108 -0.294492
v -12.019794 6.848186 0.393280
v -11.768725 7.363907 -0.905963
v -11.854690 6.972572 -0.301986
v -12.049857 6.839406 0.383212
v -11.820091 7.401457 -0.977910
v -11.927294 7.005771 -0.470442
v -12.113430 6.814876 0.124954
v -12.354051 6.853848 0.730070
v -12.009714 7.281943 -1.073389
v -11.994461 6.963437 -0.504262
v -12.172530 6.777626 0.095195
v -12.520533 6.748919 0.646243
v -12.035797 7.195579 -1.040439
v -12.087234 6.826005 -0.419077
v -12.362259 6.642507 0.225912
v -12.108344 7.093841 -1.104899
v -12.150403 6.737419 -0.475205
v -12.447120 6.523501 0.150511
v -12.251007 6.937998 -1.286424
v -12.394220 6.442520 -0.818657
v -12.735970 6.122684 -0.303171
v -12.265079 6.926043 -1.303328
v -12.406878 6.431767 -0.833861
v -12.752274 6.108834 -0.322755
v -12.344559 6.887402 -1.415726
v -12.541904 6.354434 -1.049115
v -12.912275 5.994039 -0.612831
v -13.403385 5.857095 -0.168466
v -12.363214 6.876928 -1.440326
v -12.551959 6.348789 -1.062375
v -12.924041 5.987433 -0.628347
v -13.426930 5.843875 -0.199515
v -12.403767 6.933857 -1.554550
v -12.876233 6.031778 -0.878084
v -13.842692 5.782320 -0.235184
v -13.888815 5.560189 -0.475749
v -12.453912 6.692354 -1.816093
v -12.427449 6.567560 -1.775366
v -12.586583 6.182036 -1.242965
v -12.964555 5.792313 -0.839658
v -13.508006 5.453409 -0.622383
v -12.387023 6.484539 -1.818889
v -12.564793 6.137286 -1.266424
v -12.939058 5.739951 -0.867108
v -13.456982 5.348624 -0.677314
v -12.300394 6.369404 -1.960929
v -12.366640 5.936426 -1.521702
v -12.621714 5.485170 -1.180992
v -11.548563 5.925139 -2.121224
v -11.752420 5.573478 -1.652658
v -11.919923 5.070476 -1.330619
v -10.424938 5.573095 -2.128967
v -10.087753 5.009685 -1.943365
v -9.937086 4.345215 -1.906600
v -9.994669 3.675528 -2.023976
v -10.791572 6.022486 -3.316331
v -10.396810 5.663289 -3.831474
v -10.863037 6.039774 -3.382324
v -10.474501 5.682083 -3.903216
v -11.000011 6.077591 -3.470389
v -10.722247 5.761088 -4.065669
v -11.912385 6.570805 -3.358325
v -11.338880 6.952971 -4.141450
v -11.046719 6.599277 -4.708220
v -11.077503 5.634025 -5.001920
v -11.308739 7.195712 -4.151825
v -10.954552 7.045390 -4.691644
v -10.823881 6.913245 -5.327971
v -10.934449 6.817201 -5.974500
v -11.300032 7.238819 -4.158856
v -10.949346 7.071164 -4.695848
v -10.817927 6.942720 -5.332779
v -10.923602 6.870908 -5.983260
v -10.953200 7.545595 -4.655123
v -10.771663 7.295834 -5.305090
v -10.876880 7.056368 -5.975448
v -10.939573 7.649567 -4.692598
v -10.759933 7.385327 -5.337347
v -10.862492 7.166143 -6.015015
v -11.041981 6.513464 -6.004258
v -11.178463 6.028680 -6.119504
v -11.737764 5.869279 -7.687720
v -11.694405 5.548619 -7.461611
v -11.517429 5.587373 -8.512584
v -11.326534 5.378479 -9.153953
v -11.402699 6.058141 -9.182229
v -11.287253 6.556161 -9.310075
v -11.602740 7.153131 -7.953037
v -11.477188 7.527548 -7.956052
v -10.611483 8.028217 -8.755529
v -10.272759 7.603012 -9.646349
v -8.569242 7.810880 -8.595695
v -8.432096 7.757567 -8.632093
v -8.314101 7.689264 -8.730289
v -8.028880 7.572916 -8.744051
v -8.574186 7.340697 -10.349244
v -8.878950 7.322855 -10.446238
v -7.319017 6.337165 -10.190140
v -6.609801 6.177394 -10.188075
v -5.943531 6.093164 -10.466478
v -7.245161 6.570284 -10.028356
v -6.562521 6.326626 -10.084508
v -5.869673 6.326283 -10.304694
v -7.296353 6.645735 -9.980594
v -6.681911 6.427888 -9.961449
v -6.043581 6.392572 -10.090479
v -5.465164 6.544423 -10.350742
v -7.258701 6.727949 -9.793848
v -6.659654 6.476490 -9.851053
v -6.016138 6.452496 -9.954366
v -5.412637 6.659116 -10.090220
v -7.298675 6.889918 -9.464828
v -6.278560 6.771637 -9.119698
v -5.275527 7.179120 -9.160005
v -5.283953 7.201138 -9.124969
v -7.307100 6.911937 -9.429792
v -4.856015 6.687173 -11.628219
v -4.899320 6.752181 -12.225363
v -4.458352 7.159337 -11.612030
v -4.509597 7.214916 -12.209497
v -4.958635 6.621823 -12.179587
v -5.007514 6.465614 -11.529628
v -5.100945 6.330722 -12.252425
v -5.136698 6.201361 -11.595748
v -5.379544 5.304858 -13.102256
v -5.306696 5.000255 -13.598052
v -5.567084 6.234160 -14.105532
v -5.334067 6.879787 -14.508692
v -4.786945 7.168235 -15.009815
v -4.129344 6.992151 -15.422396
v -3.606006 6.417068 -15.592878
v -3.411705 5.657018 -15.457819
v -5.549888 6.072069 -14.512346
v -5.363474 6.588570 -14.834872
v -4.925776 6.819327 -15.235772
v -4.399694 6.678461 -15.565836
v -3.981025 6.218394 -15.702223
v -3.825583 5.610354 -15.594175
v -3.436486 4.521557 -14.714678
v -3.255268 3.953808 -14.551757
v -3.096451 3.358520 -14.597912
v -2.978748 2.805825 -14.847703
v -2.916159 5.149734 -14.912414
v -2.748378 4.628059 -14.276687
v -2.842920 4.017630 -14.289291
v -2.736307 3.414262 -14.368674
v -2.441098 2.889041 -14.505481
v -2.353947 2.484727 -15.147652
v -2.019606 5.400135 -13.611920
v -2.037858 6.110212 -14.179003
v -1.881433 6.724800 -13.527899
v -1.451950 5.985765 -13.180550
v -0.624819 6.664760 -11.656569
v -1.080308 6.864854 -12.370893
v -1.131377 7.535074 -11.817755
v -0.399085 7.437452 -11.420050
v -0.571857 6.471466 -11.587796
v -0.449397 6.002670 -11.106594
v -0.070862 5.883449 -10.205379
v 0.129888 5.238161 -9.909349
v 0.188116 6.153880 -9.832426
v 0.411327 5.532046 -9.504052
v 0.475373 6.974050 -9.723254
v 0.856542 7.084767 -9.270556
v 1.356606 7.083087 -8.935268
v 0.481635 7.709306 -9.831997
v 0.862022 7.728022 -9.365693
v 1.362868 7.818343 -9.044012
v 0.181069 8.475220 -10.285406
v -0.108722 7.883794 -11.048178
v -0.710228 8.690968 -11.095566
v 0.040817 9.278100 -10.841385
v 0.551093 8.938689 -9.664000
v 0.897556 8.635670 -9.214670
v 1.376980 8.298474 -8.949706
v 0.614756 9.072583 -9.618862
v 0.951855 8.749870 -9.176172
v 1.445416 8.442407 -8.901184
v 0.931048 9.822739 -9.607159
v 0.661710 10.662872 -9.938777
v 1.730067 9.495861 -8.862267
v 1.858285 8.840593 -8.718095
v 2.091791 9.601164 -8.705354
v 2.220009 8.945896 -8.561183
v 2.612353 9.903264 -8.506096
v 2.491800 10.829077 -8.932439
v 2.993403 10.889131 -8.039008
v 3.545580 10.054873 -8.158024
v 2.939549 11.029366 -7.952150
v 2.937250 11.041454 -7.942040
v 2.360985 12.162271 -8.353754
v 2.412890 12.737143 -8.230415
v 2.051899 11.792388 -9.105896
v 1.431141 12.421357 -8.975047
v 1.516984 12.986771 -8.829033
v 2.239785 13.440013 -8.700013
v 0.683568 12.300570 -9.230224
v 0.481117 12.013456 -9.416883
v 0.558185 13.069603 -9.057334
v 1.055656 13.329333 -8.872286
v 0.526926 13.136989 -9.067882
v 1.024397 13.396719 -8.882833
v 0.310567 13.627145 -9.209238
v 0.698897 14.302486 -9.266558
v -0.082980 13.834849 -9.338187
v 0.286416 14.520185 -9.401711
v 1.386358 14.298645 -9.118335
v 1.873206 15.029193 -9.506548
v 2.341301 14.779208 -8.706657
v 2.163323 13.861893 -8.816895
v 2.715516 15.379898 -8.428407
v 2.785839 16.115650 -8.393826
v 2.837460 16.409611 -8.221731
v 2.897179 16.704914 -8.004093
v 2.829481 16.897633 -7.974420
v 2.778821 17.239763 -7.755629
v 4.182794 16.588394 -6.897036
v 4.073977 17.055098 -6.467137
v 4.251033 16.407635 -6.993812
v 5.129818 15.947872 -6.909012
v 5.103369 15.256237 -6.726220
v 4.192562 14.878581 -6.589699
v 3.857311 15.775316 -7.625891
v 3.833129 15.142963 -7.458768
v 4.113431 14.774507 -6.417645
v 4.090137 14.716273 -6.310239
v 4.162311 14.691210 -6.204077
v 3.553403 14.447508 -6.366539
v 3.094414 14.017336 -6.613183
v 4.156767 14.663643 -6.143730
v 3.548583 14.423540 -6.314073
v 3.088391 13.987382 -6.547615
v 5.417408 14.613019 -5.535717
v 5.044788 14.370544 -5.071035
v 5.639614 14.863283 -4.468328
v 5.846664 15.564480 -4.164679
v 6.013783 16.461740 -4.689378
v 5.656178 17.037125 -4.918349
v 5.714807 16.447561 -4.120186
v 5.313044 17.093998 -4.377433
v 5.604724 16.324121 -3.759809
v 5.023113 16.768764 -3.428547
v 5.568174 15.961494 -3.230111
v 5.050491 16.357264 -2.935260
v 4.502979 13.702194 -3.916523
v 4.187088 13.186227 -3.896856
v 4.039794 12.603661 -3.969782
v 4.077755 12.020376 -4.127056
v 4.536740 13.682751 -3.824673
v 4.212886 13.171370 -3.826668
v 4.067926 12.587460 -3.893246
v 4.118252 11.997054 -4.016878
v 4.515360 13.579633 -3.689750
v 4.229709 12.929898 -3.603713
v 4.190974 12.217077 -3.642948
v 4.558053 13.573240 -3.564030
v 4.258996 12.925513 -3.517468
v 4.230074 12.211224 -3.527806
v 4.904388 13.710174 -3.074440
v 4.890361 13.185317 -2.610505
v 5.040108 12.557169 -2.338635
v 5.059619 13.817441 -2.934985
v 5.010511 13.268342 -2.502566
v 5.195339 12.664436 -2.199180
v 5.577475 13.999113 -2.309261
v 5.828564 13.582529 -1.852136
v 6.333402 13.228143 -1.596991
v 6.968426 13.022694 -1.606277
v 5.466049 14.275853 -1.726820
v 5.752579 13.984850 -1.224357
v 6.211897 13.849296 -0.788577
v 5.115036 15.218697 -1.979990
v 5.035070 15.135489 -1.296751
v 5.217706 15.096283 -0.629487
v 5.004746 16.007496 -2.483342
v 4.206377 16.130203 -2.411525
v 3.955625 15.396892 -1.875695
v 4.125026 15.275357 -1.214888
v 4.058294 15.274478 -0.525192
v 5.194871 15.780809 0.017533
v 4.396502 15.903515 0.089350
v 3.257494 14.558863 -1.628258
v 2.938554 14.337745 -1.094483
v 2.561365 14.351392 -0.553120
v 2.943454 15.799668 -2.772888
v 2.950950 15.821438 -2.774654
v 2.025269 14.996017 -2.421427
v 2.033616 14.571555 -1.935369
v 1.947769 14.379135 -1.325372
v 1.783821 14.454830 -0.705789
v 1.504346 15.198924 -3.000406
v 1.400115 14.623975 -2.808213
v 1.200479 14.156116 -2.462348
v 0.928750 13.849986 -2.003201
v 1.495259 15.198668 -3.006015
v 1.393548 14.623791 -2.812268
v 1.192850 14.155903 -2.467058
v 0.916602 13.849646 -2.010701
v 0.758297 14.968370 -3.208860
v 0.249593 14.514211 -2.964439
v -0.262285 14.276366 -2.510352
v -0.688805 14.295974 -1.925135
v -0.519737 14.204823 -0.948013
v 0.000179 13.853904 -1.200019
v -0.513104 14.205085 -0.934695
v 0.006812 13.854166 -1.186700
v -0.355383 14.615456 -0.242615
v 0.329590 14.646900 0.059716
v -0.434591 14.845545 -0.069408
v 0.259872 14.849420 0.212168
v -0.783259 15.380068 0.142945
v -0.245149 15.157731 0.352980
v 0.363134 15.053612 0.400531
v -0.765593 15.667195 0.500918
v -0.230977 15.388077 0.640160
v 0.377663 15.289752 0.694936
v -0.496137 15.644026 0.834203
v 0.230811 15.369795 0.830792
v -1.023996 16.233049 1.471873
v -0.603281 15.348704 1.742317
v 0.123666 15.074473 1.738904
v 1.021404 15.461451 1.462274
v -0.834077 15.287922 1.863581
v -0.356948 14.926118 1.844009
v 0.158291 14.660296 1.995023
v -1.004636 15.048335 1.961926
v -0.515518 14.703373 1.935443
v -0.033410 14.391012 2.105560
v -1.806028 15.930182 2.308919
v -1.951645 16.500740 2.004193
v -2.148479 15.797703 2.452293
v -2.340082 16.548435 2.051337
v -1.205171 14.781450 2.036504
v -0.662394 14.504011 1.981129
v -0.109951 14.283654 2.125677
v -1.267523 14.648103 2.067159
v -0.716720 14.387830 2.007839
v -0.167755 14.160035 2.154096
v -1.814739 14.301856 2.394887
v -1.746418 13.735867 2.627276
v -1.559501 13.279002 2.995179
v -2.380760 14.920621 2.617957
v -2.831696 14.179958 2.650929
v -2.655689 13.626878 2.856205
v -2.542122 13.161221 3.242576
v -1.868927 12.994074 3.733679
v -3.498591 15.813719 2.500348
v -3.784913 15.546354 2.546441
v -3.171093 14.152602 2.618077
v -2.900944 13.591887 2.809073
v -2.668539 13.133519 3.208758
v -3.395131 14.028699 2.584329
v -3.108150 13.477293 2.777861
v -2.934625 12.986362 3.168676
v -3.572030 13.947783 2.531695
v -3.439132 13.326042 2.680901
v -3.376826 12.785058 3.041376
v -3.393313 12.396043 3.565668
v -3.639273 13.926469 2.510287
v -3.478621 13.313525 2.668329
v -3.425617 12.769592 3.025842
v -3.487237 12.366271 3.535765
v -3.595607 12.846475 2.854739
v -3.878108 13.792759 2.404320
v -4.124685 13.772368 2.260014
v -3.830256 12.515532 2.998431
v -3.895782 12.151755 3.620085
v -4.077081 12.375738 2.890611
v -4.142607 12.011962 3.512265
v -3.836120 11.935961 5.526096
v -3.915759 12.084045 6.171535
v -3.970441 12.458429 6.720816
v -4.328909 11.699295 5.574190
v -4.293222 11.902765 6.208374
v -4.463230 12.221764 6.768909
v -4.418550 11.586390 5.549408
v -4.432524 11.669118 6.159741
v -4.605672 11.877782 6.712937
v -4.455044 11.538921 5.555154
v -4.467195 11.624020 6.165201
v -4.648558 11.821999 6.719690
v -5.141020 11.342352 4.644335
v -5.771607 11.274620 4.467669
v -6.420932 11.382540 4.454647
v -5.063688 11.474287 4.150495
v -5.711372 11.377386 4.083010
v -6.343600 11.514475 3.960807
v -6.378106 10.867508 5.438738
v -5.938644 10.805080 5.939464
v -5.576695 10.998865 6.467849
v -7.631413 12.112618 4.387796
v -8.018827 12.183803 4.412712
v -6.511076 10.681820 5.639786
v -6.033979 10.695355 6.070190
v -5.671954 10.898029 6.561020
v -7.861659 10.891387 5.674837
v -7.846092 10.623347 6.328062
v -8.687119 11.504219 5.302246
v -9.185525 10.648612 5.766252
v -9.018393 10.408367 6.409010
v -8.414715 10.705735 7.126643
v -9.971460 10.584852 5.319924
v -10.455797 10.257851 5.534451
v -10.929132 10.084261 5.899630
v -10.002934 11.286053 4.773762
v -10.605905 10.698830 4.486426
v -10.986001 10.353101 4.837898
v -11.486602 10.184410 5.167255
v -11.724607 10.300887 5.949551
v -9.769217 11.949094 4.255515
v -9.153305 12.380079 3.604562
v -8.967020 12.177221 2.649061
v -9.968509 12.000239 3.918528
v -9.500416 12.327788 3.423803
v -9.358839 12.173618 2.697623
v -8.292598 11.462762 1.693244
v -7.933874 11.367149 1.222223
v -8.191709 11.535876 1.753790
v -7.840155 11.435068 1.278467
v -8.065052 11.263821 1.118526
v -8.249639 11.042495 0.856192
v -9.643320 10.990058 1.834140
v -10.141873 10.489886 2.174060
v -10.253216 8.754718 1.627808
v -10.570375 8.114064 1.576707
v -10.147395 8.736973 1.193508
v -10.464555 8.096318 1.142408
v -10.588848 8.075903 1.734894
v -10.277763 8.676830 1.918944
v -10.603227 8.030275 1.898075
v -10.293990 8.625336 2.103106
v -11.753771 7.327437 1.885389
v -11.897928 7.167988 1.199929
v -11.736324 7.300601 2.107286
v -11.096023 7.536704 2.154062
v -10.591045 7.994479 2.212026
v -10.294322 8.607814 2.272809
v -11.732101 7.282136 2.202711
v -11.094306 7.529199 2.192848
v -10.588625 7.983896 2.266711
v -10.288088 8.580563 2.413633
v -10.958791 7.523335 2.542575
v -10.459279 8.051969 2.742256
v -12.444530 7.204759 2.985449
v -12.417406 7.377398 3.628036
v -12.335519 7.764953 4.163344
v -12.210077 8.314378 4.518106
v -12.725227 7.150069 3.063616
v -12.486214 7.363993 3.647197
v -12.419259 7.748638 4.186664
v -12.533529 8.251356 4.608179
v -12.911481 7.031016 3.099684
v -12.819216 7.115563 3.710603
v -12.837868 7.379639 4.275226
v -12.965197 7.791547 4.725784
v -13.028871 6.937752 3.137473
v -12.893690 7.056396 3.734576
v -12.923169 7.311869 4.302685
v -13.113770 7.673507 4.773612
v -13.163810 6.794091 3.248719
v -13.228537 6.907650 4.202726
v -13.621695 7.407501 4.977280
v -13.723023 7.234029 5.011007
v -13.256767 6.634950 3.279660
v -14.085759 5.963125 2.407522
v -13.721861 6.733916 2.079657
v -13.542004 6.850784 1.524049
v -13.563437 6.302519 0.793991
v -14.746679 5.978143 1.689737
v -14.510025 6.131916 0.958675
v -13.504185 6.199994 0.622795
v -13.439898 6.154598 0.528574
v -14.121625 5.798793 2.530157
v -14.110765 5.654575 2.677729
v -15.557609 4.664394 2.410021
v -15.184891 3.544444 2.673679
v -15.368966 4.630867 2.666672
v -15.085701 3.779706 2.867052
v -13.382201 3.305748 2.992227
v -12.421727 2.784995 3.676584
v -13.390496 3.090371 2.882686
v -13.436776 2.657110 2.582787
v -12.913393 2.208301 2.701728
v -12.544914 1.719521 3.040584
v -12.387009 1.264617 3.548161
v -13.270892 2.316016 1.998054
v -12.863857 2.106445 2.527118
v -12.515665 1.659379 2.937484
v -12.278921 1.042362 3.167153
v -13.827007 2.232831 0.634892
v -14.419405 2.241279 1.537614
v -15.449905 2.670489 1.301747
v -15.577369 3.061370 0.237440
v -14.654610 2.962550 -0.426285
v -13.889497 2.424456 0.113130
v -14.538732 2.161700 1.251842
v -15.321913 2.487900 1.072584
v -15.418784 2.784969 0.263710
v -14.717487 2.709866 -0.240720
v -13.821933 2.903515 -0.429860
v -13.889359 3.464706 -0.769809
v -13.125616 2.946146 -0.497597
v -13.193043 3.507338 -0.837546
v -11.914480 3.620160 -1.111283
v -11.437451 3.142348 -1.356500
v -11.150873 2.670303 -1.815891
v -11.654336 3.865737 -1.151859
v -11.244361 3.324625 -1.386617
v -10.866547 2.938708 -1.860239
v -11.224688 2.543712 -1.777913
v -11.563304 2.904810 -1.280025
v -12.064717 3.307558 -0.998379
v -11.299128 1.647157 -2.051446
v -11.193377 1.822128 -1.133638
v -11.535309 2.259660 -0.703994
v -12.028376 2.470051 -0.250600
v -12.891726 2.930325 -0.536911
v -11.105440 1.757204 -1.030957
v -11.368578 2.142639 -0.515693
v -11.804762 2.322834 -0.005231
v -11.090050 1.744631 -1.013503
v -11.357461 2.133557 -0.503086
v -11.790592 2.311257 0.010839
v -10.746741 1.126700 -0.808715
v -10.725045 0.989159 -0.123484
v -10.713265 1.007238 -0.833276
v -10.692939 0.874580 -0.147042
v -10.920841 0.370903 -1.630696
v -11.226828 1.113163 -2.137151
v -11.075757 1.136830 -2.827407
v -10.575777 0.424962 -3.207324
v -11.293796 -0.235248 -2.229075
v -11.155672 -0.213609 -2.860167
v -10.248429 0.551615 -3.436666
v -10.075225 -0.008289 -3.722116
v -9.928168 0.758629 -3.623218
v -9.729424 0.215233 -3.923545
v -9.663183 1.192340 -3.746799
v -9.218342 1.028564 -4.129136
v -8.933240 0.864359 -4.641621
v -8.840515 0.718522 -5.225592
v -9.646483 1.260629 -3.759562
v -9.208999 1.066768 -4.136276
v -8.924477 0.900196 -4.648319
v -8.825485 0.779980 -5.237077
v -9.825554 2.083408 -3.863714
v -9.600008 2.560433 -4.440533
v -10.120842 2.821940 -3.402100
v -9.881728 3.265030 -4.000130
v -10.163542 2.839067 -3.215873
v -9.873530 3.234281 -3.631465
v -9.798814 3.707887 -4.059404
v -10.154734 2.865231 -3.184972
v -9.865257 3.258860 -3.602436
v -9.788750 3.737785 -4.024093
v -9.762427 3.753048 -3.888393
v -10.121490 2.943920 -3.095666
v -9.820222 3.379718 -3.477769
v -9.740058 3.900915 -3.863273
v -9.891555 4.438872 -4.201409
v -10.075949 3.015988 -2.986720
v -9.791331 3.425437 -3.408656
v -9.707422 3.952559 -3.785203
v -9.835274 4.527936 -4.066771
v -10.178219 4.461054 -4.714054
v -10.256549 4.317639 -5.416983
v -10.789889 4.884400 -6.154504
v -11.194896 5.818854 -6.126830
v -10.478876 4.524265 -6.337116
v -10.140327 4.144003 -5.854256
v -10.270061 4.309149 -6.652932
v -9.931511 3.928887 -6.170073
v -10.245236 4.127680 -7.562285
v -9.794521 3.353979 -7.910597
v -9.740092 2.267512 -7.941994
v -9.815287 2.298190 -8.173725
v -10.302824 4.151175 -7.739759
v -10.098467 3.857296 -8.704792
v -9.851257 3.300088 -8.710745
v -9.794923 2.695774 -8.653664
v -9.935925 2.113667 -8.540094
v -10.082783 3.803824 -9.286361
v -9.838986 3.258252 -9.165774
v -9.782652 2.653937 -9.108693
v -9.920241 2.060197 -9.121665
v -9.980314 3.744952 -9.604760
v -9.710098 3.104247 -9.770990
v -9.718060 2.407042 -9.929089
v -10.002942 1.763331 -10.054112
v -9.653945 3.809101 -10.026145
v -9.649032 3.116250 -9.849834
v -9.700699 2.410454 -9.951502
v -9.800795 1.803064 -10.315110
v -9.542437 3.835748 -10.068758
v -9.438114 3.174803 -9.910118
v -9.416923 2.493338 -9.999855
v -9.481954 1.890814 -10.324869
v -8.806160 3.830980 -9.858665
v -8.986396 3.171878 -9.781223
v -8.965203 2.490412 -9.870959
v -8.745675 1.886046 -10.114777
v -7.346618 5.019425 -9.066868
v -6.082083 5.142869 -8.726345
v -5.012444 4.442745 -8.785666
v -5.008831 4.449793 -8.801159
v -7.342721 5.027029 -9.083580
v -7.274948 5.143600 -9.577222
v -6.587963 5.352741 -9.778738
v -5.866681 5.257040 -9.942719
v -7.366424 5.203966 -9.960402
v -6.648341 5.392585 -10.031652
v -5.937336 5.303666 -10.238685
v -6.796798 5.527265 -10.419905
v -6.113673 5.477196 -10.700991
v -5.642315 5.191808 -11.195511
v -6.752903 5.598789 -10.435080
v -6.170582 5.526994 -10.666625
v -5.704735 5.522592 -11.091871
v -7.423265 6.064038 -10.293340
v -6.685859 5.960266 -10.251404
v -5.981240 5.967978 -10.495842
v -7.422127 6.073422 -10.289737
v -6.685107 5.966460 -10.249025
v -5.980361 5.975226 -10.493059
v -5.202160 6.008565 -11.646788
v -5.176670 6.073960 -11.645636
v -5.153401 4.610780 -11.250938
v -5.004982 4.457981 -11.139729
v -4.867697 4.292466 -11.119909
v -4.666666 4.090753 -11.062539
v -4.510744 3.822411 -11.195153
v -4.296505 3.828274 -10.621823
v -4.017169 3.378676 -11.395436
v -3.778926 3.362958 -10.831847
v -3.995767 2.695534 -12.316626
v -3.764147 2.028675 -12.498867
v -4.792019 3.160993 -12.324354
v -5.007666 3.270151 -12.916805
v -4.897431 3.498576 -13.504248
v -4.135944 3.144449 -13.885639
v -3.909119 2.492948 -14.121556
v -4.171315 1.266629 -12.873184
v -4.403271 1.384043 -13.510443
v -4.284699 1.629743 -14.142313
v -3.958255 3.209705 -13.992603
v -3.608670 2.608312 -14.357629
v -3.912778 3.254425 -14.023045
v -3.565296 2.650964 -14.386662
v -4.445979 4.467851 -14.370566
v -5.048147 4.053088 -13.715850
v -5.258345 5.006025 -13.820810
v -5.093657 5.059770 -14.768572
v -4.022307 4.579772 -14.730868
v -3.435269 3.730810 -14.526418
v -3.282600 2.708627 -14.723850
v -3.087238 2.785459 -14.830279
v -3.826945 4.656604 -14.837296
v -3.340532 0.842215 -15.607887
v -3.181094 0.937940 -15.756329
v -3.041663 1.054698 -15.860354
v -2.793325 1.866992 -15.671782
v -2.016907 1.541912 -15.892126
v -2.434525 1.059392 -16.483583
v -1.616403 1.778920 -15.595197
v -1.057580 1.660628 -15.802260
v -1.416643 2.036307 -15.203127
v -0.857820 1.918015 -15.410191
v -1.256537 2.134550 -14.916517
v -0.543180 2.170141 -14.908534
v 0.103671 2.441872 -15.042531
v -1.247053 2.200110 -14.620872
v -0.536064 2.219333 -14.686704
v 0.114025 2.513442 -14.719789
v -2.330241 2.876763 -14.204941
v -2.553140 3.449638 -13.916201
v -2.543948 4.095871 -13.707544
v -2.386769 2.906686 -14.305207
v -2.603339 3.476211 -14.005241
v -2.610956 4.131343 -13.826401
v 0.218558 2.361285 -15.455201
v 0.646161 2.165470 -16.101784
v 1.330284 2.171843 -16.558226
v 1.762821 2.989604 -16.124413
v 2.497132 2.369496 -16.471210
v 1.997600 2.122869 -17.303944
v 3.075784 3.158005 -15.606390
v 2.174307 3.423024 -15.659217
v 1.908015 3.691423 -15.115308
v 2.466660 3.771953 -14.362236
v 3.422615 3.946540 -15.271822
v 3.179148 4.191934 -14.774532
v 2.411572 3.706286 -14.165334
v 1.536805 3.270082 -13.906993
v 2.085699 2.700581 -13.277216
v 2.672816 3.574602 -13.145320
v -0.954035 4.354512 -11.520509
v -0.832138 4.495329 -11.329340
v -0.624952 4.731112 -11.006400
v -0.252448 4.372038 -10.421777
v -0.515448 5.119333 -10.860091
v -0.127392 4.815393 -10.254689
v -0.288154 3.954251 -10.433267
v -0.313434 3.555299 -10.423870
v 3.230360 3.076918 -11.517708
v 1.034436 5.431205 -8.892671
v 1.266279 5.948299 -8.647486
v 1.580381 6.477502 -8.597107
v 1.016384 5.442534 -8.899331
v 1.251135 5.957804 -8.653073
v 1.564504 6.487467 -8.602965
v 1.823630 6.297079 -8.525512
v 1.729245 5.599851 -8.576571
v 2.487240 6.880497 -8.552198
v 2.602593 6.192358 -8.009405
v 2.555539 5.488767 -8.029106
v 2.296789 4.885039 -8.669641
v 3.393408 6.918221 -7.703273
v 4.003738 6.848033 -7.444589
v 4.630141 6.628821 -7.382049
v 3.557230 7.662491 -7.800465
v 4.155011 7.535295 -7.534336
v 4.818392 7.484081 -7.493735
v 3.336963 8.475095 -7.991112
v 2.820622 8.875666 -8.305412
v 4.163932 8.724146 -7.561186
v 4.609409 8.333602 -7.395609
v 5.057680 7.914531 -7.438285
v 4.154959 9.522840 -7.784094
v 4.613219 9.405781 -7.102936
v 5.048635 8.999972 -6.947622
v 5.603331 8.742362 -6.881751
v 5.958609 8.150463 -7.511091
v 4.842256 9.303823 -6.818381
v 5.471791 8.851704 -6.778824
v 4.849612 9.316168 -6.794374
v 5.479147 8.864047 -6.754818
v 3.443742 11.553544 -5.941020
v 3.389734 11.583281 -6.000587
v 3.058866 11.804342 -6.596742
v 2.765656 12.529419 -6.699058
v 3.024776 11.755603 -6.857175
v 2.732811 12.482461 -6.949978
v 3.117854 11.544428 -7.045744
v 3.037540 11.192513 -7.658926
v 2.674071 12.625989 -7.182606
v 2.671325 12.627842 -7.201247
v 2.650432 12.699874 -7.446232
v 2.497437 12.593566 -8.003590
v 3.103500 14.222627 -7.318276
v 2.868574 14.720793 -8.089272
v 3.096472 14.174125 -7.062293
v 3.099612 14.171989 -7.035198
v 3.056282 14.042797 -6.879838
v 3.058584 13.995193 -6.736604
v 2.779715 12.492732 -6.588390
v 2.781322 12.516097 -6.501334
v 2.762464 12.895919 -6.324272
v 2.901079 12.453365 -5.959544
v 2.763124 12.899840 -6.319767
v 2.901760 12.457412 -5.954895
v 3.095078 13.889981 -6.243321
v 3.642234 14.252764 -5.834151
v 3.114070 13.949081 -6.321187
v 3.661332 14.312192 -5.912449
v 3.855067 13.940761 -5.280109
v 3.461475 13.354361 -5.200885
v 3.237211 12.692959 -5.332450
v 3.921828 13.904808 -5.205116
v 3.519463 13.323133 -5.135748
v 3.307633 12.655035 -5.253346
v 4.080763 13.726754 -4.962119
v 3.966347 11.857230 -4.890502
v 3.943205 11.552964 -5.274864
v 3.832592 12.041666 -4.962286
v 4.166385 11.508590 -4.962895
v 3.902668 12.027733 -4.864330
v 4.208720 13.701313 -4.783256
v 4.010613 13.385713 -4.769117
v 4.209387 13.701026 -4.779891
v 3.830713 12.771014 -4.782753
v 4.167547 11.508090 -4.957027
v 3.903034 12.027575 -4.862487
v 4.174178 11.504355 -4.909569
v 3.905115 12.026403 -4.847586
v 4.213188 13.698886 -4.752682
v 4.384943 13.852022 -4.599009
v 4.045421 13.324250 -4.469767
v 3.904458 12.702872 -4.402389
v 3.979914 12.066618 -4.405412
v 4.405509 13.855741 -4.522850
v 4.060071 13.326899 -4.415520
v 3.919627 12.705614 -4.346218
v 4.001974 12.070607 -4.323725
v 4.677155 11.031599 -4.307587
v 4.786952 10.879368 -4.150646
v 4.889023 11.413231 -2.846762
v 4.779943 11.642779 -2.839040
v 5.105991 11.175734 -2.715810
v 4.928969 10.821679 -3.307027
v 4.963280 10.628394 -3.990907
v 5.234355 10.844820 -2.592736
v 5.017903 10.592413 -3.221758
v 5.080960 10.325022 -3.878077
v 5.470117 10.510489 -2.191071
v 5.386059 9.976684 -2.421189
v 5.497200 10.492445 -2.159274
v 5.412157 9.959297 -2.390550
v 6.051934 10.462546 -1.710529
v 6.510177 9.901725 -1.632327
v 7.029465 9.430012 -1.828414
v 6.073148 10.481385 -1.698937
v 6.528559 9.918049 -1.622281
v 7.054313 9.452078 -1.814835
v 6.274925 11.295905 -1.796495
v 6.867004 11.450461 -1.732441
v 7.469723 11.495437 -1.847572
v 6.147815 12.049939 -1.824244
v 6.757046 12.102745 -1.756447
v 7.342612 12.249471 -1.875322
v 8.095664 10.845674 -1.911490
v 8.041648 10.225648 -1.857699
v 7.857120 9.640179 -1.973541
v 8.225267 10.825890 -1.997885
v 8.164758 10.206855 -1.939766
v 8.004680 9.617655 -2.071908
v 8.646199 10.997087 -2.408324
v 8.948177 10.525417 -2.717787
v 9.046692 10.044793 -3.128549
v 8.945827 11.310013 -2.655465
v 9.201159 10.789625 -2.926453
v 9.346320 10.357718 -3.375690
v 9.121396 12.236277 -2.903345
v 8.254574 12.612678 -2.425984
v 8.902143 13.442165 -2.309645
v 9.180744 13.198793 -3.274437
v 8.912302 13.800811 -1.751870
v 9.251335 14.500378 -1.791948
v 8.829393 13.856315 -1.520562
v 9.172215 14.553345 -1.571210
v 7.944360 13.565187 -0.884298
v 7.843783 13.503113 -0.906167
v 8.200769 14.238025 -0.459997
v 8.723816 14.565356 -0.721234
v 9.070745 14.944256 -1.151401
v 8.268756 14.553470 -0.052242
v 8.775562 14.805450 -0.410881
v 9.138732 15.259701 -0.743647
v 7.334988 14.908503 0.887727
v 7.185372 14.879471 0.822417
v 6.871871 14.613739 0.364544
v 6.291396 14.938365 0.416758
v 6.716502 14.375216 0.049445
v 6.129659 14.690065 0.088745
v 6.293509 15.415456 0.868925
v 5.586566 15.914666 0.652279
v 5.236914 16.147066 1.113656
v 5.470788 15.962287 1.954534
v 6.641909 15.946727 1.472060
v 6.322227 16.159206 1.893891
v 5.123505 15.850162 2.302752
v 5.355628 15.940382 3.013044
v 4.554975 15.477177 2.552140
v 4.812069 15.583779 3.251479
v 3.710538 15.066672 2.215427
v 3.297259 14.763548 2.578973
v 3.604480 15.092115 2.117197
v 3.195210 14.788029 2.484458
v 3.343150 15.000802 2.097709
v 3.246544 15.042911 1.962578
v 3.233525 15.296035 1.571717
v 2.558155 15.169910 1.589152
v 3.742913 15.847110 0.861404
v 3.187418 15.135659 0.358445
v 2.513906 15.015997 0.424760
v 1.822483 15.466762 0.984661
v 1.504109 15.144507 2.048934
v 2.018596 14.678815 2.738629
v 0.377834 13.415067 2.973670
v 0.097546 13.021975 3.455264
v 0.168941 13.409233 2.844308
v -0.121417 13.015861 3.319666
v -0.129633 13.410030 2.648257
v -0.692249 13.053802 2.990637
v -0.145585 13.418783 2.631127
v -0.708646 13.062799 2.973028
v -1.609408 12.807974 4.086730
v -0.867003 12.682673 4.508695
v -1.877391 11.696397 5.790957
v -1.889241 11.773916 6.540889
v -1.940964 12.149079 7.192906
v -2.466983 12.597619 4.192289
v -3.033503 12.186509 4.697020
v -2.541028 11.754145 5.632371
v -2.525507 11.731826 6.224883
v -2.443817 11.970589 6.926527
v -2.272847 12.601223 7.552526
v -2.302127 12.606402 7.554598
v -2.603921 11.765270 5.636819
v -2.545104 11.735293 6.226268
v -3.029013 11.875669 5.657582
v -3.320190 12.014875 6.280341
v -3.465579 12.381324 6.860487
v -3.486962 11.949284 5.481415
v -3.652075 12.068226 6.152670
v -3.829628 12.439844 6.720443
v -2.857536 13.085075 7.676268
v -3.738355 13.489182 7.610982
v -4.037934 13.717612 8.211455
v -3.535071 13.601701 9.034317
v -2.489756 13.886982 8.082582
v -2.789334 14.115413 8.683056
v -3.626678 13.466154 9.205808
v -3.626690 13.466141 9.205826
v -4.842327 13.356696 8.721124
v -5.224968 13.081996 8.261519
v -5.214694 12.796026 7.668875
v -4.951134 13.118196 9.072054
v -5.429434 12.774819 8.497549
v -5.416591 12.417356 7.756744
v -3.615357 13.391142 9.423857
v -4.266555 13.002542 9.761522
v -3.706263 12.666535 10.273635
v -3.226555 13.333542 10.155024
v -5.071266 12.053495 10.347417
v -5.691591 11.974554 10.669387
v -4.735202 12.798265 9.800249
v -5.149489 12.947721 9.151377
v -5.517324 12.661481 8.520691
v -6.084756 11.876245 8.689340
v -6.647147 11.807437 9.106091
v -6.460063 12.506194 10.775018
v -6.822564 12.636970 10.207254
v -7.144421 12.386509 9.655405
v -6.009298 11.366390 8.010603
v -6.522807 10.877022 7.847757
v -7.180257 10.640956 7.643494
v -5.876863 11.290704 7.708607
v -6.432508 10.825417 7.641845
v -7.072566 10.579412 7.397921
v -7.785963 10.721963 8.028456
v -7.654633 10.939217 8.576792
v -7.494977 11.324064 9.014423
v -8.186557 10.715136 8.144757
v -8.010673 10.933149 8.680159
v -7.923234 11.316766 9.138756
v -8.624146 10.629502 8.256420
v -9.252505 10.255040 8.098628
v -9.600832 9.890766 7.122571
v -10.186375 9.711903 6.888330
v -10.824271 9.748785 6.741878
v -9.544321 9.943269 6.925902
v -10.138947 9.755967 6.723273
v -10.763396 9.805343 6.530023
v -11.074339 9.666241 7.103005
v -10.658504 9.540262 7.558010
v -10.233215 9.633977 8.012063
v -9.850428 9.935937 8.409695
v -11.308481 9.523158 7.357677
v -10.770564 9.471784 7.679894
v -10.336429 9.570905 8.124326
v -10.059111 9.808412 8.636676
v -12.493990 9.929374 6.961540
v -12.991810 9.926642 6.488769
v -12.827086 9.566930 7.375935
v -13.386379 9.563861 6.844784
v -13.692051 9.287683 6.084735
v -13.601003 8.824007 5.426326
v -14.264190 9.067987 6.938723
v -14.198978 8.749413 7.571304
v -13.689095 9.354367 6.974284
v -13.615829 8.996451 7.684979
v -13.554450 8.002703 8.201142
v -13.823760 7.072176 8.098314
v -13.778137 6.871232 8.085982
v -14.451588 6.714014 7.370569
v -13.666429 6.147120 7.142044
v -13.502005 5.936472 8.079412
v -13.686666 6.183506 6.939858
v -13.403199 6.263928 6.249092
v -13.504390 6.550447 5.555470
v -13.145294 6.380845 5.011650
v -12.907809 5.995338 4.513212
v -12.825171 5.447880 4.129916
v -13.562263 6.584690 5.501048
v -13.156665 6.387573 5.000957
v -12.916370 6.000404 4.505161
v -12.875011 5.477369 4.083048
v -13.668182 6.653986 5.422909
v -13.350360 6.524515 4.857555
v -13.165840 6.193235 4.315702
v -13.139531 5.704869 3.870500
v -13.701231 6.675548 5.398639
v -13.370323 6.537539 4.842895
v -13.188620 6.208098 4.298973
v -13.180652 5.731698 3.840304
v -13.548417 6.661608 4.881853
v -13.322709 6.353452 4.307295
v -13.385147 5.941262 3.757550
v -13.723341 5.506837 3.341712
v -13.844755 7.016068 5.159625
v -13.457020 6.743233 4.698517
v -13.287551 6.442818 4.134222
v -13.359227 6.155378 3.542919
v -13.817708 7.128048 5.109326
v -13.440682 6.810875 4.668134
v -13.268908 6.520005 4.099551
v -13.325575 6.294705 3.480336
v -14.104048 5.496177 2.833160
v -14.117901 5.527452 2.789467
v -13.848300 4.889400 3.259065
v -13.813649 4.804367 3.280218
v -13.663884 4.680613 3.352499
v -13.485860 4.041424 3.261976
v -12.971951 3.338614 3.184458
v -12.508278 3.026925 3.543817
v -12.232414 2.714084 4.060838
v -12.108994 2.724457 4.837951
v -12.115208 3.232496 4.379352
v -12.375781 3.714639 3.969358
v -12.004941 2.918858 5.027605
v -12.038565 3.375687 4.519046
v -12.271728 3.909041 4.159013
v -11.804382 3.147302 5.791482
v -11.664687 3.798719 5.936623
v -11.776676 4.465382 6.025753
v -11.800866 3.082947 6.100812
v -11.661415 3.738832 6.224477
v -11.772296 4.385221 6.411057
v -11.971158 2.587121 6.717669
v -12.148738 1.881803 6.910632
v -12.455560 0.969268 6.107611
v -12.681166 0.421693 6.105390
v -12.594383 1.052972 5.653391
v -12.836111 0.515117 5.598422
v -12.625674 0.972209 5.583652
v -12.958834 0.381561 5.476032
v -12.561634 1.008424 5.186637
v -12.894793 0.417776 5.079017
v -12.379939 1.206033 4.758012
v -12.316554 1.325397 4.633077
v -12.885190 0.299345 4.593829
v -12.942135 0.008045 4.133790
v -11.478704 0.486116 2.528948
v -11.499210 0.563596 2.543550
v -11.953193 0.993497 2.907658
v -11.991869 1.589701 2.481941
v -12.198245 1.991047 1.903564
v -12.001757 1.016221 2.942086
v -12.022017 1.603808 2.503314
v -12.246809 2.013772 1.937992
v -11.941165 1.863983 1.418168
v -11.491506 1.396137 1.587830
v -11.912353 1.842345 1.274041
v -11.459105 1.371805 1.425756
v -11.873057 1.819231 1.120413
v -11.396594 1.313936 1.140195
v -11.739813 1.925981 0.637884
v -11.263350 1.420686 0.657666
v -11.081718 0.147152 1.905561
v -11.374834 -0.154231 2.498030
v -10.903432 -0.113228 1.849844
v -11.172953 -0.449069 2.434940
v -10.516413 -0.452206 0.880737
v -10.408193 -1.047338 0.646943
v -10.524913 -1.661209 0.473470
v -10.851424 -2.214137 0.382834
v -10.532733 -0.418827 0.778232
v -10.418104 -1.027067 0.584689
v -10.537031 -1.636426 0.397360
v -10.874077 -2.167810 0.240563
v -10.539707 -0.394618 0.513354
v -10.500063 -1.008124 0.094211
v -10.568228 -0.253591 0.311740
v -10.531509 -0.852630 -0.128085
v -10.605873 -0.015112 0.113176
v -10.583140 -0.410619 -0.490071
v -10.629207 0.232975 -0.040992
v -10.609545 -0.129886 -0.664526
v -10.650565 0.345827 0.005818
v -10.580518 0.085612 -0.559890
v -10.728168 -0.167369 -1.113825
v -10.647297 0.398791 -0.018685
v -10.577839 0.129012 -0.579967
v -10.724898 -0.114405 -1.138327
v -11.183981 -1.409419 -1.386907
v -11.365711 -1.633580 -1.930962
v -11.392153 -1.731112 -2.173124
v -11.223112 -1.814883 -2.814385
v -10.915250 -1.608088 -3.375223
v -10.675251 -1.259291 -3.696889
v -9.793157 -0.967865 -5.203890
v -9.723765 -0.771283 -5.866857
v -9.920691 -0.561997 -6.499633
v -9.503513 -0.416225 -5.090914
v -9.511620 -0.367242 -5.784110
v -9.689653 -0.121974 -6.409516
v -9.259305 -0.093375 -4.866633
v -9.016196 0.197814 -5.354554
v -9.243706 -0.062239 -4.840485
v -9.002252 0.225648 -5.331178
v -9.372171 0.378400 -6.459436
v -9.366517 0.423818 -6.478085
v -9.277884 0.616374 -6.470797
v -9.249349 0.721044 -6.487749
v -8.797192 1.312943 -5.751651
v -8.866182 1.897528 -5.588057
v -9.131127 2.416935 -5.405619
v -8.791254 1.305717 -5.722867
v -8.861217 1.891487 -5.563993
v -9.125189 2.409709 -5.376834
v -9.285700 2.522731 -5.848260
v -9.226377 2.032935 -6.399574
v -9.393559 1.424683 -6.786157
v -9.409012 2.852689 -6.183928
v -9.332886 2.317929 -6.689499
v -9.552485 1.849934 -7.218767
v -10.597494 0.641479 -7.735526
v -10.614559 0.314892 -7.514504
v -10.858329 0.310871 -8.597227
v -10.736635 0.872568 -8.840073
v -11.017486 0.069292 -9.235752
v -10.895794 0.630989 -9.478598
v -11.078333 0.411105 -10.392688
v -10.766854 0.196858 -11.204674
v -10.119554 0.750295 -11.482074
v -11.130037 0.167285 -10.192188
v -10.720198 -0.114617 -11.260591
v -9.868485 0.613587 -11.625591
v -10.679090 -1.151926 -8.939941
v -10.555613 -0.864495 -7.944579
v -9.555170 -2.189279 -8.798622
v -9.254718 -2.816928 -8.619166
v -9.206346 -3.460782 -8.303677
v -9.561904 -2.196499 -8.812364
v -9.259446 -2.821999 -8.628817
v -9.211645 -3.466465 -8.314492
v -10.797514 -1.498652 -9.962442
v -10.630614 -1.768207 -9.920481
v -9.710031 -2.393088 -10.497886
v -9.615994 -2.999993 -10.258000
v -9.649883 -3.657158 -10.216702
v -9.807148 -4.276412 -10.379534
v -9.341530 -2.419269 -10.612119
v -9.361542 -3.018071 -10.336879
v -9.395430 -3.675237 -10.295582
v -9.438647 -4.302592 -10.493767
v -9.196250 -2.415794 -10.634134
v -9.090194 -3.010502 -10.376442
v -9.034029 -3.664125 -10.345600
v -9.035233 -4.289651 -10.545715
v -8.476483 -2.389723 -10.123988
v -8.725771 -2.997302 -10.118152
v -8.741894 -3.653544 -10.138545
v -8.522707 -4.271087 -10.182455
v -7.650520 -1.809321 -9.707472
v -7.236711 -1.234173 -10.144733
v -8.263592 -1.006244 -11.598956
v -8.319145 0.216125 -11.699091
v -7.993234 -0.841977 -11.550031
v -8.035454 0.087024 -11.626132
v -7.192924 0.636767 -10.308180
v -7.349220 0.959642 -10.028855
v -7.509793 1.078380 -9.971484
v -7.520363 1.091145 -9.961492
v -8.647522 1.834011 -10.056112
v -8.839977 2.377123 -9.782274
v -8.866314 2.998539 -9.640341
v -8.723223 3.620199 -9.648139
v -8.674753 1.839585 -10.085035
v -8.855441 2.380288 -9.798700
v -8.879222 3.001181 -9.654051
v -8.743106 3.624268 -9.669258
v -8.588795 3.568719 -9.502087
v -8.592991 2.890720 -9.393098
v -8.440658 2.228697 -9.493587
v -8.384649 3.603139 -9.242811
v -8.403921 2.922598 -9.152969
v -8.185781 2.271669 -9.169882
v -8.307568 3.655543 -9.109224
v -8.274063 3.024292 -8.898615
v -8.034846 2.406985 -8.823358
v -7.622695 1.888207 -8.893765
v -8.268344 3.682085 -9.025356
v -8.253637 3.038115 -8.854939
v -8.008585 2.424756 -8.767204
v -7.566765 1.926054 -8.774176
v -8.104441 3.898347 -8.759908
v -7.976130 3.452580 -8.347721
v -7.681009 2.984106 -8.067533
v -7.254152 2.548603 -7.952642
v -8.078383 3.934604 -8.726732
v -7.964489 3.468778 -8.332900
v -7.669368 3.000304 -8.052711
v -7.228096 2.584860 -7.919467
v -7.013709 5.053380 -8.716062
v -6.333503 5.096615 -8.577867
v -5.666732 4.899728 -8.560579
v -4.864612 3.471433 -8.418084
v -5.159230 3.071260 -8.080902
v -5.596365 2.712853 -7.878199
v -6.127361 2.436105 -7.832538
v -4.825240 3.391752 -8.472338
v -5.134334 3.020875 -8.115209
v -5.574010 2.667611 -7.909004
v -6.095330 2.371282 -7.876676
v -4.700764 3.198111 -8.660000
v -4.904709 2.655081 -8.472407
v -5.269573 2.172164 -8.399384
v -5.753502 1.804759 -8.449305
v -6.300984 1.595010 -8.616444
v -4.594911 3.090355 -8.792578
v -4.862045 2.611650 -8.525843
v -5.246480 2.148656 -8.428308
v -5.704116 1.754484 -8.511160
v -6.182457 1.474352 -8.764894
v -4.503602 3.007339 -8.875725
v -5.080621 1.879210 -8.645204
v -4.460751 2.975854 -8.913346
v -4.506492 4.017710 -9.732282
v -4.729277 4.289778 -9.477294
v -4.817247 4.458897 -9.540677
v -4.835281 4.485931 -9.507619
v -4.343572 2.556834 -8.972028
v -4.768290 2.006784 -8.744903
v -5.285533 1.494763 -8.814325
v -3.747231 2.883908 -9.602355
v -3.503989 2.760272 -9.709848
v -3.338912 2.635411 -9.727226
v -3.331347 2.633281 -9.732586
v -3.244668 2.994533 -10.780880
v -3.088766 2.720576 -11.345989
v -3.096509 2.298947 -11.836782
v -3.266897 1.784135 -12.189830
v -3.293196 3.037062 -10.816742
v -3.118604 2.746726 -11.368040
v -3.125542 2.324391 -11.858236
v -3.313111 1.824636 -12.223982
v -3.092741 1.368747 -12.036922
v -3.013488 1.189830 -11.995324
v -3.954169 0.191840 -12.426747
v -4.433592 0.792687 -13.390477
v -4.464456 0.875982 -14.030873
v -4.239323 0.993167 -14.625500
v -4.512992 0.113896 -13.436292
v -4.547512 0.207055 -14.152524
v -4.295718 0.338118 -14.817568
v -6.984744 -0.225726 -10.640439
v -6.490376 -0.127832 -10.244082
v -4.221871 -0.343067 -12.601514
v -4.473660 -0.997581 -15.256979
v -4.762723 -1.493271 -15.761461
v -4.164894 -0.807174 -15.656128
v -4.491586 -1.326067 -16.111967
v -3.913621 -0.865974 -16.147451
v -4.369104 -1.331786 -16.386606
v -3.801756 -0.870950 -16.364971
v -4.269895 -1.336199 -16.579515
v -2.942786 -0.246451 -16.965508
v -2.047938 -0.415086 -17.296568
v -0.782552 0.571456 -16.709965
v -1.154139 1.334204 -16.194670
v -0.660043 0.398049 -16.718561
v -0.637857 0.370174 -16.721321
v 0.616253 0.833895 -17.047705
v 0.819593 1.677786 -16.719463
v 0.670257 0.576573 -17.078691
v 0.714267 0.437781 -17.107880
v 1.575827 1.054813 -18.076118
v 2.113605 1.466053 -18.128643
v 2.608232 1.790523 -17.795261
v 1.786343 0.649655 -18.318325
v 2.419022 1.133468 -18.380119
v 3.000937 1.515197 -17.987907
v 3.086606 1.982013 -16.631319
v 3.379606 2.196622 -16.158386
v 3.736723 2.537095 -15.823548
v 3.015481 2.033525 -16.610521
v 3.309375 2.247488 -16.137852
v 3.650815 2.599314 -15.798428
v 2.940844 2.110122 -16.542660
v 3.184956 2.421240 -16.026396
v 3.501858 2.873653 -15.683165
v 2.854570 2.157408 -16.528353
v 3.116785 2.458605 -16.015091
v 3.415584 2.920940 -15.668859
v 4.442691 3.899431 -15.289529
v 4.409887 4.402592 -14.649237
v 3.777925 4.516617 -14.147402
v 4.781942 3.696609 -15.276558
v 4.738778 4.358663 -14.434070
v 3.907249 4.508696 -13.773760
v 3.885804 2.453480 -15.854079
v 3.661352 2.037950 -16.215012
v 3.469886 1.764787 -16.706985
v 4.434868 2.079878 -15.838627
v 4.144656 1.709094 -16.201410
v 3.979756 1.417855 -16.692636
v 4.889181 3.146206 -15.527410
v 4.975912 3.716595 -15.186010
v 5.067694 4.126981 -14.663918
v 5.152624 4.324146 -14.028831
v 5.219690 4.282528 -13.363107
v 5.260196 4.007519 -12.753065
v 5.268888 3.534781 -12.277811
v 5.244640 2.925616 -11.998975
v 5.619972 3.038442 -15.489510
v 5.700971 3.571127 -15.170677
v 5.786685 3.954387 -14.683097
v 5.866002 4.138518 -14.089991
v 5.928635 4.099651 -13.468272
v 5.966462 3.842820 -12.898555
v 5.974579 3.401332 -12.454716
v 5.951935 2.832433 -12.194312
v 5.535241 1.420992 -12.313366
v 5.306924 1.032241 -12.508965
v 3.561416 1.605521 -12.108727
v 3.272091 1.037841 -12.402401
v 2.517776 1.743089 -12.732630
v 2.374074 2.020429 -12.818487
v 2.400721 2.224211 -12.803281
v 3.828480 1.808017 -11.915457
v 4.774165 2.200648 -11.805965
v 5.107365 3.156586 -11.994721
v 4.582561 3.971449 -12.342638
v 3.586454 4.044806 -12.593355
v 3.797261 2.156301 -11.732491
v 4.515982 2.454701 -11.649279
v 4.769213 3.181213 -11.792732
v 4.370362 3.800510 -12.057150
v 3.613321 3.856261 -12.247695
v 2.269026 3.059166 -8.927433
v 3.455511 2.923143 -11.438177
v 1.791717 3.498986 -9.502111
v 3.383349 3.861517 -7.491420
v 3.855359 4.133704 -7.180668
v 4.440449 4.280526 -7.008747
v 3.187472 4.733323 -7.687713
v 3.698725 4.830847 -7.337634
v 4.274289 5.020070 -7.175260
v 3.123857 4.933858 -7.620483
v 3.601035 5.220447 -7.236283
v 4.166777 5.558643 -7.084628
v 4.741210 5.900699 -7.186928
v 3.092692 4.984766 -7.617996
v 3.581638 5.252131 -7.234735
v 4.146726 5.591397 -7.083028
v 4.708172 5.954666 -7.184292
v 6.208132 5.239034 -7.458909
v 6.389052 5.299269 -7.533626
v 5.683696 6.697695 -7.893089
v 6.022448 7.641277 -7.839379
v 6.926636 7.996632 -7.586094
v 6.036426 6.709336 -8.070211
v 6.293876 7.426458 -8.029392
v 6.981059 7.696528 -7.836895
v 8.333798 7.197570 -7.061100
v 8.346415 7.252032 -7.018095
v 8.276391 7.579510 -6.869687
v 8.867953 7.653817 -6.666142
v 9.481403 7.797183 -6.670854
v 7.629496 8.201257 -6.840164
v 8.109616 8.224566 -6.081972
v 8.735526 8.166019 -6.040661
v 9.344733 8.325798 -6.025330
v 9.927834 8.461643 -6.566789
v 7.962520 8.398657 -5.594442
v 8.477020 8.535878 -5.143592
v 9.009873 8.885310 -4.859390
v 7.542263 8.504082 -5.016750
v 8.151375 8.617569 -4.695954
v 8.647291 8.976266 -4.360979
v 6.333068 8.947533 -5.242331
v 5.893517 9.411987 -5.125947
v 6.782093 8.830582 -6.168781
v 5.802782 8.967306 -6.478403
v 5.420914 9.429609 -6.227564
v 5.551806 10.120729 -5.620337
v 6.060099 9.075584 -4.869424
v 6.558989 8.671822 -4.817698
v 7.155468 8.468019 -4.686287
v 7.769172 8.491636 -4.492896
v 8.317418 8.739490 -4.263579
v 5.980021 8.776670 -3.433677
v 7.098092 8.694948 -2.682536
v 7.039279 8.751685 -2.598020
v 5.265392 9.742256 -3.951238
v 5.279147 9.538646 -3.359371
v 5.237593 9.796082 -3.932075
v 5.251348 9.592471 -3.340209
v 6.067309 9.084215 -2.451094
v 6.789985 8.953901 -2.297595
v 6.063540 9.123203 -2.402000
v 6.785703 8.998202 -2.241811
v 8.200864 8.980997 -2.848361
v 8.609645 9.161662 -3.257432
v 8.273907 9.150059 -2.705444
v 8.677475 9.318657 -3.124715
v 9.777509 8.949832 -5.328275
v 10.374069 9.251402 -5.336007
v 10.603341 10.458954 -4.227077
v 10.933875 11.032632 -4.100292
v 10.377574 10.553841 -4.084129
v 10.696508 11.132394 -3.950000
v 10.182862 10.556432 -3.997601
v 10.343122 11.117922 -3.764091
v 10.425280 11.740284 -3.726714
v 10.112018 10.562780 -3.963545
v 10.275990 11.123939 -3.731821
v 10.344552 11.747518 -3.687908
v 10.018841 10.610314 -3.886930
v 10.089185 11.236315 -3.619139
v 10.073504 11.920019 -3.590148
v 9.713071 10.572114 -3.641927
v 9.863072 11.208067 -3.437963
v 9.791281 11.884761 -3.364012
v 9.933729 14.695800 -3.006132
v 9.830083 14.677166 -2.880889
v 9.701956 14.683046 -2.705634
v 9.479930 14.499607 -2.357548
v 9.571352 16.229393 -2.160380
v 9.564398 16.472534 -1.391372
v 9.840073 16.439137 -2.357837
v 9.830924 16.759060 -1.345984
v 9.052150 15.053451 -0.006310
v 8.643701 14.876072 0.477273
v 8.150533 14.928327 0.908783
v 8.382341 14.902727 0.865594
v 9.005097 14.970849 0.376763
v 6.211837 16.212212 3.154516
v 5.827008 16.093039 3.037452
v 6.257975 16.571617 4.514039
v 5.912174 16.336456 5.204040
v 6.640262 16.474485 4.523558
v 6.185262 16.165062 5.431450
v 4.925589 15.449894 5.497235
v 4.563431 15.096395 5.830378
v 4.168392 14.921988 6.255385
v 4.559464 15.276413 5.010775
v 4.255514 14.950494 5.421257
v 3.802267 14.748507 5.768925
v 4.433735 15.171047 4.057323
v 3.994092 14.768999 3.765239
v 3.406013 14.541475 3.558751
v 4.508783 15.256403 3.794843
v 4.051977 14.834835 3.562788
v 3.481062 14.626831 3.296271
v 3.493858 14.525427 3.650532
v 4.130778 14.808922 3.970366
v 3.472974 14.461516 3.745808
v 4.106984 14.736106 4.078918
v 2.870204 14.138119 4.150908
v 3.012498 14.066029 4.789738
v 3.131271 14.233286 5.415410
v 2.419799 13.783463 4.270590
v 2.661725 13.789825 4.882946
v 2.680866 13.878630 5.535092
v 2.094421 14.465267 3.288597
v 1.797429 14.467973 3.028448
v 2.206202 13.568130 4.143287
v 2.557105 13.601759 4.781888
v 2.651773 13.767450 5.485920
v 2.199582 13.552565 4.147819
v 2.552560 13.591071 4.785001
v 2.646599 13.755283 5.489463
v 1.231546 13.119697 3.912195
v 0.777892 12.784667 4.340259
v 0.941357 13.201856 3.687885
v 0.520983 12.857404 4.141674
v 0.894447 13.270982 3.562104
v 0.455682 12.943678 3.876072
v 0.710625 13.312766 3.348774
v 0.271859 12.985462 3.662742
v -1.061871 12.034942 5.665555
v -1.291096 12.145222 6.883458
v -1.730394 12.856065 7.636647
v -1.775844 12.831231 7.631780
v -1.120707 12.002792 5.659255
v -1.066636 12.249573 6.890453
v -1.127146 13.767121 8.535223
v -1.255096 14.039862 9.132421
v -1.752167 14.179565 9.557639
v -2.414459 14.128927 9.636450
v -0.827908 13.464977 8.643678
v -0.987846 13.805902 9.390175
v -1.609184 13.980532 9.921698
v -2.437048 13.917234 10.020210
v -1.123098 12.599997 7.602949
v -0.964850 12.263617 7.089949
v -0.739831 12.130136 6.512964
v -0.475916 12.216086 5.943470
v -0.887163 12.483799 7.716156
v -0.834521 12.199430 7.152484
v -0.628391 12.075251 6.566435
v -0.294308 12.126644 6.030608
v 1.081044 12.446054 8.270741
v 0.391903 12.528776 8.515866
v 1.019652 12.479077 8.347493
v 1.589071 12.636444 8.072022
v 2.022768 12.979489 7.726893
v -0.156430 12.909140 8.812403
v 0.427276 12.732910 8.890427
v 1.040291 12.724449 8.845727
v 1.611124 12.884744 8.683516
v -0.078426 12.933443 9.578544
v 0.478731 12.748941 9.395806
v 1.088234 12.739387 9.316607
v 1.679001 12.905891 9.350184
v -0.957251 13.244333 10.553423
v -1.383623 12.726851 11.051256
v -0.656420 12.934807 10.629417
v -0.997518 12.520821 11.027683
v -1.668783 11.257773 11.132580
v -1.873851 11.264654 11.159343
v -2.097474 11.386830 11.167023
v -2.803421 11.632067 11.079215
v -4.160484 11.178719 10.777847
v -4.652354 10.849238 10.904721
v -5.129630 10.627282 11.203941
v -5.538311 10.537963 11.641654
v -4.183603 11.206135 10.761409
v -4.667963 10.867749 10.893622
v -5.144340 10.644726 11.193483
v -5.558833 10.562301 11.627063
v -4.339477 11.322720 10.685746
v -4.969301 11.103545 10.798192
v -5.546627 10.995013 11.133265
v -4.353517 11.355467 10.671858
v -4.981365 11.131685 10.786257
v -5.560667 11.027761 11.119376
v -4.389421 11.575617 10.599517
v -5.046363 11.538062 10.639585
v -5.648457 11.559890 10.907158
v -4.432429 11.884115 10.455573
v -5.081407 11.789440 10.522294
v -5.687802 11.842118 10.775471
v -6.162791 11.128213 11.799118
v -6.836837 11.273541 12.189828
v -7.646443 11.864020 11.865971
v -8.257713 11.802092 11.499812
v -7.730267 11.312103 12.185515
v -8.417020 11.242526 11.774141
v -8.854436 11.132256 10.742377
v -8.840682 11.260806 10.287617
v -8.896875 11.194794 10.102754
v -8.343679 11.920904 9.910345
v -8.349805 11.227083 9.286760
v -9.217144 10.924631 9.285322
v -10.305219 9.287020 9.305892
v -10.807126 8.828701 9.039915
v -10.303675 9.402470 9.104038
v -10.805582 8.944152 8.838061
v -10.244167 9.509248 9.079673
v -10.632551 9.105509 8.784384
v -11.167189 8.857261 8.552914
v -10.215088 9.568563 8.959268
v -10.604433 9.162863 8.667961
v -11.131665 8.929723 8.405824
v -10.170797 9.639913 8.840961
v -10.518942 9.295311 8.445895
v -11.013699 9.104924 8.106778
v -11.594593 9.092025 7.865059
v -10.149203 9.672131 8.791915
v -10.505705 9.315060 8.415831
v -10.998419 9.127723 8.072071
v -11.567118 9.133018 7.802655
v -12.867672 8.910439 8.103377
v -12.456497 8.525635 8.583387
v -11.814913 7.519323 9.631699
v -12.166316 7.294388 9.628650
v -12.276076 7.112012 9.722507
v -12.969822 7.335218 8.986261
v -12.931620 6.363093 9.342178
v -12.706136 6.415192 10.343418
v -12.979334 6.153132 9.348435
v -13.014958 6.049000 9.317001
v -13.087102 5.821582 9.283296
v -13.365788 5.719263 8.244401
v -12.755777 4.915600 8.630988
v -13.268590 4.797063 9.574602
v -12.346404 4.805061 7.880167
v -11.996971 4.189263 7.871465
v -11.911991 3.486542 7.852854
v -12.300453 4.824120 7.690957
v -11.965347 4.202380 7.741247
v -11.866041 3.505600 7.663644
v -12.157122 4.845450 7.354655
v -11.856278 4.218607 7.482893
v -11.807355 3.514446 7.523480
v -12.140904 4.844288 7.313121
v -11.844639 4.217772 7.453083
v -11.794503 3.513524 7.490565
v -12.510242 5.756012 5.734609
v -12.381842 5.548065 5.040628
v -12.502960 5.185465 4.411987
v -12.553421 5.823047 5.704846
v -12.411066 5.593434 5.020485
v -12.536563 5.237633 4.388826
v -12.399103 5.061422 4.499889
v -12.225173 5.310685 5.223013
v -12.255346 4.835537 4.535969
v -12.060891 5.052548 5.264245
v -11.822279 4.491566 6.924871
v -11.688713 3.945686 7.134575
v -11.749619 3.374070 7.305887
v -11.809134 4.475596 6.876161
v -11.677996 3.932666 7.094864
v -11.738747 3.360862 7.265599
v -12.053748 3.278163 8.430631
v -12.303720 3.814305 8.920568
v -11.840700 2.806545 9.055426
v -12.090672 3.342687 9.545362
v -11.405862 2.451648 9.355232
v -11.312686 2.692561 10.097034
v -11.299260 2.303666 9.388779
v -11.200917 2.537405 10.132207
v -11.974631 1.639300 8.263029
v -11.826379 1.281069 8.190437
v -12.406498 0.510576 6.460732
v -12.478083 0.592817 6.282201
v -12.400711 0.306893 6.626458
v -12.077855 0.875072 6.984145
v -12.779879 -0.511024 6.849199
v -11.952469 -0.326767 7.228424
v -11.629614 0.241412 7.586111
v -11.866615 1.096187 7.860989
v -12.743178 -1.934526 7.080477
v -12.012163 -2.699642 6.853870
v -12.464520 -1.896671 7.231419
v -11.908948 -2.478161 7.059197
v -10.624546 -1.928939 6.900700
v -10.460520 -1.967890 6.731447
v -10.362359 -2.035568 6.559393
v -10.009530 -2.191209 5.678637
v -9.250048 -2.231989 4.750017
v -8.599261 -2.358770 4.616998
v -8.042777 -2.739485 4.565306
v -11.015828 -2.716328 3.692775
v -10.983549 -2.800164 2.997128
v -10.775012 -3.074888 2.386364
v -10.421883 -3.498780 1.953225
v -11.041873 -2.738216 3.693610
v -10.991025 -2.806447 2.997368
v -10.779271 -3.078467 2.386500
v -10.438766 -3.512969 1.953766
v -11.327742 -3.352986 5.255229
v -12.399863 -3.442419 5.354347
v -13.029481 -3.059759 4.564147
v -11.476387 -3.436701 4.985031
v -12.291201 -3.504670 5.060361
v -12.769710 -3.213849 4.459807
v -12.039585 -2.593054 3.383502
v -11.632485 -2.703281 2.936569
v -11.390310 -2.919369 2.414757
v -11.341288 -3.216131 1.878885
v -11.491130 -3.558980 1.391411
v -11.942275 -2.096995 3.169763
v -11.587161 -2.472231 2.837015
v -11.363015 -2.780226 2.354804
v -11.295963 -2.985081 1.779332
v -11.393820 -3.062921 1.177672
v -12.804415 -1.119752 3.462053
v -12.317469 -0.697699 3.185421
v -11.399579 -1.683327 2.769399
v -11.096697 -2.122393 2.318146
v -11.037006 -2.527246 1.751863
v -11.229501 -2.836890 1.155866
v -11.231488 -1.475721 2.638693
v -10.999844 -2.002772 2.242834
v -10.940153 -2.407625 1.676551
v -11.061409 -2.629283 1.025160
v -11.369484 -3.558275 1.644999
v -11.343458 -3.134186 2.623221
v -11.813886 -2.915818 3.405030
v -11.552834 -3.065973 3.535209
v -11.027731 -3.754849 1.815421
v -9.765515 -5.506802 1.220698
v -10.621257 -5.319024 1.255981
v -11.092403 -5.628462 0.872184
v -10.908448 -6.257452 0.289664
v -9.963669 -6.317733 1.151708
v -10.355309 -6.574953 0.832676
v -11.614198 -5.918074 -1.216281
v -11.601025 -6.250472 -1.730081
v -11.746875 -6.675011 -2.146190
v -11.711904 -5.804868 -1.295613
v -11.686153 -6.151838 -1.799201
v -11.837453 -6.570063 -2.219734
v -12.052214 -5.452489 -0.691216
v -11.818165 -5.600770 0.128502
v -11.845985 -5.004442 0.803523
v -11.979512 -4.116333 0.877467
v -12.143498 -3.436915 0.308667
v -12.245535 -3.349057 -0.582346
v -12.228123 -3.902269 -1.293464
v -12.217662 -4.767017 -1.265085
v -12.135669 -5.375537 0.060798
v -12.156814 -4.922328 0.573813
v -12.258294 -4.247365 0.630011
v -12.382924 -3.731008 0.197723
v -12.460471 -3.664236 -0.479447
v -12.447238 -4.084676 -1.019896
v -11.857738 -5.200659 -1.801450
v -11.813214 -5.625409 -2.239922
v -11.972649 -6.009934 -2.688668
v -11.731246 -4.949559 -2.052719
v -11.703006 -5.406632 -2.458846
v -11.855385 -5.777153 -2.921607
v -12.183656 -3.949145 -1.393161
v -11.962843 -3.373902 -2.212266
v -11.935880 -2.886385 -0.411178
v -11.702282 -2.426427 -0.886437
v -11.008716 -2.150824 -0.099383
v -11.002625 -2.150852 -0.088976
v -11.002312 -1.456279 -0.952695
v -11.137704 -1.485181 -1.200960
v -11.511289 -4.346639 -2.688936
v -11.493347 -4.975747 -2.930697
v -11.723956 -5.560295 -3.174971
v -11.322872 -4.217825 -3.064174
v -11.330444 -4.864376 -3.255123
v -11.508137 -5.412747 -3.604783
v -11.195123 -4.106853 -3.194880
v -11.160967 -4.079461 -3.232374
v -11.065244 -3.393628 -3.571672
v -11.140538 -2.381985 -3.335020
v -10.800400 -3.972064 -3.775771
v -10.778637 -3.996485 -3.818694
v -10.677532 -4.055355 -4.061379
v -10.806463 -4.758926 -4.002792
v -11.187381 -5.366067 -4.039524
v -10.601725 -4.087551 -4.223772
v -10.746040 -4.784588 -4.132230
v -11.111573 -5.398263 -4.201917
v -10.525461 -3.985061 -4.394549
v -10.527069 -4.582492 -4.409993
v -10.706215 -5.144395 -4.506618
v -10.410957 -3.982640 -4.586995
v -10.418693 -4.580201 -4.592139
v -10.582872 -5.141788 -4.713919
v -10.701238 -2.721971 -4.817289
v -10.454017 -2.803471 -5.263135
v -10.083387 -1.798243 -5.285299
v -9.872841 -1.497720 -5.761043
v -9.859163 -1.180854 -6.271323
v -10.043879 -0.882949 -6.759287
v -10.046723 -1.610075 -5.170214
v -9.850136 -1.381191 -5.689773
v -9.838511 -1.074861 -6.206496
v -10.013145 -0.725215 -6.662815
v -10.022550 -1.028642 -6.792367
v -9.860132 -1.464231 -6.315398
v -9.941394 -1.884321 -5.804971
v -9.814289 -1.396072 -7.127899
v -9.700308 -1.746205 -6.572894
v -9.733133 -2.251751 -6.140502
v -9.481555 -1.662326 -7.764320
v -9.105173 -2.265653 -7.752919
v -8.989081 -2.965084 -7.697105
v -9.151403 -3.651431 -7.605591
v -9.482812 -1.663418 -7.775625
v -9.105345 -2.265803 -7.754473
v -8.989515 -2.965461 -7.701013
v -9.153405 -3.653169 -7.623591
v -9.540678 -1.623686 -7.863750
v -9.179661 -2.159518 -7.925221
v -9.026874 -2.790177 -7.937587
v -9.102180 -3.433672 -7.899240
v -9.541502 -1.623810 -7.867601
v -9.179873 -2.159550 -7.926208
v -9.027085 -2.790209 -7.938574
v -9.103004 -3.433796 -7.903091
v -9.365335 -1.947254 -8.147499
v -9.093866 -2.630984 -8.126349
v -9.105312 -3.357955 -8.012285
v -9.380866 -1.956241 -8.208114
v -9.104373 -2.637063 -8.167354
v -9.117397 -3.364948 -8.059450
v -9.946337 -4.504069 -8.383398
v -9.935315 -4.486574 -8.412359
v -9.283516 -3.576683 -8.418497
v -9.343111 -3.002625 -8.784696
v -9.634954 -2.437662 -9.035373
v -9.261401 -3.548138 -8.378389
v -9.326784 -2.981552 -8.755086
v -9.612839 -2.409117 -8.995265
v -9.991123 -2.512129 -9.400204
v -9.980489 -3.127249 -9.496483
v -10.086332 -3.735003 -9.411699
v -10.295988 -4.262656 -9.155998
v -10.116472 -2.560809 -9.905640
v -10.035018 -3.148426 -9.716359
v -10.140862 -3.756179 -9.631575
v -10.421337 -4.311335 -9.661435
v -10.065878 -2.561574 -10.027235
v -9.929646 -3.144825 -9.941245
v -9.982177 -3.747497 -9.928513
v -10.217534 -4.301485 -9.990476
v -9.805898 -2.576182 -10.316969
v -9.734849 -3.155771 -10.158337
v -9.758110 -3.760087 -10.178224
v -9.873054 -4.320841 -10.374382
v -10.919125 -5.361550 -10.633266
v -11.383279 -6.074050 -11.280746
v -9.409972 -5.972306 -11.745126
v -9.188423 -5.929626 -11.715822
v -9.000329 -5.860717 -11.658298
v -8.422394 -5.915588 -11.596828
v -7.695723 -6.250299 -10.947155
v -7.693203 -6.253204 -10.941143
v -7.372448 -5.714586 -10.075944
v -6.832158 -5.753373 -9.683043
v -7.476292 -5.241947 -9.886486
v -6.936002 -5.280734 -9.493586
v -7.557701 -5.120228 -9.827047
v -7.097990 -5.063900 -9.375273
v -7.750117 -4.888927 -9.675383
v -7.313825 -4.804446 -9.205149
v -8.420169 -3.380172 -9.243163
v -7.658416 -2.191733 -9.131186
v -7.667589 -2.184766 -9.144074
v -7.139661 -2.298600 -8.843966
v -7.077348 -2.829562 -8.554008
v -6.998547 -3.424995 -8.458467
v -6.912254 -4.016924 -8.568246
v -6.646327 -2.206639 -8.677740
v -6.690323 -2.757418 -8.423603
v -6.611522 -3.352851 -8.328061
v -6.418920 -3.924964 -8.402021
v -6.476366 -2.178016 -8.565640
v -6.357054 -2.717800 -8.230654
v -6.142007 -3.313134 -8.099700
v -6.165980 -2.014848 -8.383012
v -6.086919 -2.575791 -8.071709
v -5.846155 -3.157607 -7.925623
v -5.623513 -1.458851 -8.363076
v -5.365045 -0.845982 -8.606996
v -7.020426 -0.798251 -10.312515
v -7.188890 -1.098993 -10.234610
v -6.922193 -0.613464 -10.339128
v -6.883163 -0.396266 -10.431345
v -7.341584 -0.389559 -11.227405
v -4.508033 -0.615345 -13.106043
v -3.617188 -2.440969 -13.441573
v -3.637727 -2.451035 -13.468246
v -4.136268 -2.380870 -13.798803
v -4.269513 -3.055276 -14.022519
v -4.497266 -3.739520 -13.971874
v -4.221123 -2.352703 -13.835538
v -4.344770 -3.030294 -14.055099
v -4.605365 -3.703636 -14.018672
v -4.411637 -2.187779 -13.868880
v -4.669104 -2.699956 -14.162908
v -4.993783 -3.251076 -14.239820
v -4.425536 -2.179113 -13.871824
v -4.682444 -2.691638 -14.165733
v -5.010828 -3.240447 -14.243431
v -4.544934 -2.107870 -13.893844
v -4.909924 -2.563239 -14.198848
v -5.319139 -3.073698 -14.273551
v -4.848259 -1.627378 -14.497559
v -5.146132 -2.189067 -14.668979
v -5.622465 -2.593206 -14.877267
v -4.728030 -1.426420 -14.947993
v -4.965168 -1.803770 -15.509479
v -4.621819 -1.226353 -15.127306
v -4.858955 -1.603703 -15.688791
v -5.773810 -2.537796 -15.587315
v -5.961250 -2.586818 -15.790643
v -5.537955 -2.059973 -17.258198
v -5.690753 -2.347554 -17.481018
v -4.073657 -1.659159 -17.478153
v -4.153380 -1.382415 -16.936230
v -4.017512 -1.793774 -17.635771
v -3.080061 -1.659688 -18.033535
v -3.039988 -2.685939 -18.018854
v -4.100364 -2.656126 -18.316463
v -2.674553 -2.771494 -17.917965
v -2.387570 -2.806700 -17.837446
v -2.294446 -2.939264 -17.804659
v -1.938679 -2.924438 -17.577486
v -0.251962 -0.981353 -16.830809
v 0.495439 -0.981689 -16.970484
v -0.255531 -0.644450 -16.850719
v 0.491869 -0.644786 -16.990395
v -0.330749 -0.474140 -16.850698
v 0.351569 -0.333370 -16.943779
v 0.949149 -0.221024 -17.296362
v -0.368746 -0.236902 -16.830553
v 0.320887 -0.141799 -16.927511
v 0.914340 -0.003694 -17.277908
v -0.502918 -0.113179 -16.818031
v -0.582823 0.126256 -16.772133
v 0.810786 0.113455 -17.181286
v 0.809909 0.178590 -17.177233
v 1.696546 -0.526945 -18.110275
v 2.155737 -0.803537 -18.261751
v 2.692351 -0.950222 -18.290619
v 3.240842 -0.949084 -18.193348
v 3.734210 -0.800261 -17.981823
v 4.112193 -0.521933 -17.681879
v 4.328619 -0.148095 -17.330154
v 1.479320 -1.039666 -17.711277
v 1.992888 -1.349012 -17.880692
v 2.593049 -1.513068 -17.912977
v 3.206493 -1.511796 -17.804188
v 3.758286 -1.345348 -17.567612
v 4.181030 -1.034060 -17.232147
v 4.423087 -0.615952 -16.838772
v 4.407081 0.685036 -16.381557
v 4.733308 1.048073 -15.854543
v 5.283783 1.306883 -15.472498
v 4.147460 1.311361 -16.569733
v 4.519322 1.564305 -16.009642
v 5.014520 1.956468 -15.667662
v 5.366892 1.125914 -15.314461
v 4.870934 0.729473 -15.534878
v 4.552115 0.286202 -15.926783
v 5.369699 1.119831 -15.309852
v 4.873452 0.724014 -15.530741
v 4.555065 0.279807 -15.921937
v 6.631811 1.751244 -15.257883
v 7.180540 2.088308 -14.892836
v 7.498064 2.347873 -14.276574
v 7.513361 2.471878 -13.546942
v 6.851532 1.213072 -15.008749
v 7.339950 1.513088 -14.683825
v 7.622573 1.744123 -14.135299
v 7.636188 1.854499 -13.485863
v 8.321106 1.702682 -9.472754
v 8.202522 1.943015 -8.958325
v 7.697724 1.862708 -8.357590
v 7.752785 2.320978 -7.924906
v 7.715264 2.893748 -7.658850
v 7.589797 3.510259 -7.592291
v 7.673766 1.856356 -8.347295
v 7.743778 2.318590 -7.921036
v 7.706257 2.891360 -7.654980
v 7.565839 3.503907 -7.581995
v 7.557623 1.804002 -8.331578
v 7.533617 2.204331 -7.881472
v 7.435546 2.717844 -7.581269
v 7.274409 3.286939 -7.464643
v 7.269745 1.625054 -8.147222
v 7.316326 2.069260 -7.742319
v 7.186100 2.562786 -7.421524
v 6.893674 3.050271 -7.220821
v 6.930698 1.272954 -7.949135
v 6.653121 1.428581 -7.378920
v 6.744288 0.650579 -8.568617
v 6.786867 0.285457 -7.749635
v 6.509289 0.441084 -7.179420
v 5.948088 1.096979 -6.933017
v 7.063877 -0.355456 -8.832113
v 7.405537 -0.343348 -9.379600
v 7.259871 -0.685995 -8.621992
v 7.686946 -0.670859 -9.306350
v 9.119001 1.020586 -9.924347
v 9.307284 0.894603 -9.928321
v 10.243759 1.331017 -10.104231
v 10.244337 0.734935 -9.909410
v 11.108530 1.055499 -9.502110
v 11.092084 1.852390 -9.658488
v 11.533355 1.879337 -8.977082
v 11.851506 1.103433 -9.097759
v 11.629910 2.140743 -8.709762
v 11.598177 2.311571 -8.657909
v 11.539832 2.516047 -8.615686
v 11.305072 2.938762 -8.509021
v 10.809107 3.331028 -8.666139
v 10.886008 3.826955 -8.274187
v 11.123331 4.366898 -8.034137
v 11.491374 4.883281 -7.976030
v 10.240243 3.544497 -8.552710
v 10.634533 3.921323 -8.224044
v 10.894146 4.452900 -7.988438
v 10.986592 5.072703 -7.875379
v 9.327813 3.449669 -8.449056
v 8.925483 3.755529 -8.033350
v 8.606806 4.246734 -7.741128
v 9.129429 3.086728 -9.239150
v 8.610348 2.913326 -8.535007
v 8.365510 3.336920 -8.100433
v 7.940638 3.748738 -7.820934
v 7.836812 4.599754 -7.890645
v 9.013180 5.093156 -7.253416
v 9.703688 5.338775 -7.182652
v 10.369885 5.554121 -7.410563
v 8.985353 5.176360 -7.249579
v 9.686645 5.389738 -7.180302
v 10.342060 5.637326 -7.406726
v 8.710720 5.519602 -7.291624
v 8.501446 5.706161 -7.327906
v 7.738652 5.873002 -7.633694
v 6.819446 5.448508 -7.719823
v 6.619115 5.433638 -7.645448
v 6.529906 5.428415 -7.615220
v 8.170815 6.414208 -7.397527
v 8.236214 7.073855 -7.202593
v 9.794972 6.020774 -7.241134
v 10.377560 5.972399 -7.475921
v 9.843675 6.509795 -7.221041
v 10.426262 6.461420 -7.455827
v 9.829610 6.654797 -7.170838
v 10.402547 6.728691 -7.344041
v 9.823478 6.849905 -7.092942
v 10.395697 6.946656 -7.257019
v 9.831725 7.090039 -6.992409
v 9.818940 7.116394 -6.980895
v 9.736292 7.299574 -6.912679
v 9.570595 7.471939 -6.813956
v 11.514318 8.284304 -7.167443
v 11.702178 8.642482 -6.808586
v 11.039996 9.260859 -5.502779
v 10.709546 9.271839 -5.410340
v 11.228263 9.314976 -5.436418
v 11.673134 9.295198 -5.425279
v 12.099582 10.312196 -4.615374
v 12.394660 10.921689 -4.539245
v 11.743568 10.480794 -4.532903
v 12.056163 11.081991 -4.460833
v 11.502270 10.461603 -4.504901
v 11.612807 11.017452 -4.349552
v 11.046336 10.509023 -4.350163
v 11.156874 11.064872 -4.194813
v 11.744292 12.696094 -4.315175
v 11.866076 12.890535 -4.314862
v 10.563031 15.317184 -3.581940
v 10.314345 15.842501 -3.148993
v 11.947065 16.774227 -3.073348
v 11.072759 17.041798 -2.839945
v 10.856160 17.446379 -1.965981
v 11.393131 17.551949 -1.144442
v 12.319950 17.286999 -0.931800
v 13.008832 16.830996 -1.472091
v 12.905597 16.669861 -2.396137
v 11.376392 17.271814 -2.737383
v 11.211778 17.579296 -2.073170
v 11.619876 17.659529 -1.448799
v 12.324258 17.458168 -1.287192
v 12.847809 17.111605 -1.697812
v 13.438537 15.951550 -2.293540
v 13.269540 16.395874 -1.416408
v 13.509140 15.611091 -0.848913
v 14.046014 15.579186 -1.646829
v 13.437017 15.486706 -0.616864
v 13.272011 15.399384 -0.327259
v 12.362747 16.475731 0.020348
v 11.538466 16.413609 0.301394
v 12.357384 16.162403 0.260841
v 11.730930 16.115192 0.474436
v 10.638109 15.113277 0.561866
v 10.308291 14.590298 0.991618
v 10.530177 15.151297 0.525298
v 10.200360 14.628317 0.955050
v 10.390951 15.321664 0.418158
v 9.952349 14.910172 0.694269
v 9.552404 14.652947 1.154503
v 9.245176 14.584758 1.736650
v 10.104459 15.455476 0.247514
v 9.770046 14.995319 0.585684
v 9.377311 14.734728 1.050212
v 8.979336 14.708924 1.578308
v 10.032204 15.468099 0.197076
v 9.633280 15.021787 0.495486
v 9.193659 14.775690 0.935434
v 9.970515 15.487746 0.145700
v 9.580817 15.038495 0.451794
v 9.135475 14.794221 0.886976
v 9.919531 15.535032 0.077509
v 9.494204 15.115463 0.310153
v 9.028738 14.874466 0.679375
v 8.582187 14.842613 1.138332
v 8.211206 15.023949 1.628795
v 9.842314 15.559914 0.000674
v 9.472985 15.122300 0.289040
v 9.027010 14.875022 0.677657
v 8.560968 14.849451 1.117220
v 8.133989 15.048832 1.551961
v 8.279824 15.008410 1.760495
v 8.319940 14.995991 1.813195
v 7.716661 15.798788 3.066114
v 7.601556 15.968840 3.761483
v 8.316940 15.129436 3.527830
v 8.437347 14.966057 3.745775
v 8.576019 14.780219 3.992261
v 8.580692 14.774257 4.018472
v 8.245917 15.250213 4.388896
v 7.716547 15.818773 5.008605
v 7.289331 15.406554 5.864759
v 7.227153 14.403847 6.140713
v 7.713135 13.709843 5.621370
v 7.966951 15.552475 5.157477
v 7.642267 15.239188 5.808153
v 7.595013 14.477130 6.017878
v 8.072981 13.306375 5.192948
v 7.900141 13.052726 5.124944
v 6.873736 12.903889 5.787216
v 6.564092 12.444635 6.140872
v 6.481675 11.945665 6.560519
v 6.704122 13.207107 6.103897
v 6.433254 12.678532 6.385153
v 6.344047 12.191701 6.817478
v 6.612720 13.267580 6.190561
v 6.281355 12.787054 6.567939
v 6.175860 12.337046 7.087058
v 6.436156 13.488139 6.333455
v 6.127505 12.979240 6.692451
v 5.999296 12.557605 7.229952
v 6.319559 13.769032 6.419310
v 5.890550 13.503388 6.820818
v 6.588288 14.633880 6.320042
v 6.135893 15.155775 6.211880
v 5.236753 15.018185 6.160426
v 4.829990 14.726879 6.567253
v 5.370870 13.839770 7.467360
v 4.941093 14.335571 7.364606
v 5.078855 15.045649 6.096305
v 4.529967 14.813402 6.479529
v 4.832434 15.166420 5.837829
v 4.311823 14.920315 6.250714
v 3.349844 14.038352 8.293423
v 2.767686 14.393452 7.553957
v 2.353718 13.513301 7.810427
v 2.532916 13.686459 8.806697
v 3.480859 13.956873 8.461149
v 4.013725 13.775738 8.625613
v 4.120781 13.228748 9.512961
v 4.589006 13.184814 9.098732
v 4.636812 12.270097 9.517424
v 4.447115 11.948526 9.728764
v 4.497580 11.753855 9.752392
v 3.918751 11.169980 9.796271
v 3.722288 11.217382 9.783710
v 3.208882 10.930295 9.473547
v 3.033316 10.681958 9.242222
v 2.958795 10.682490 9.210325
v 2.775181 10.915820 9.265378
v 2.729796 10.368554 9.015583
v 2.414959 11.018499 9.093311
v 2.382876 10.467442 8.849870
v 1.690037 11.822252 9.446519
v 0.994605 11.917520 9.549689
v 0.335499 11.755534 9.756291
v 2.384220 12.357432 10.041571
v 1.616091 12.802336 9.463267
v 0.943084 12.600383 9.561358
v 0.267669 12.654556 9.771655
v -0.120464 12.159541 10.563383
v 0.580294 11.135537 8.781543
v 1.090793 10.824018 8.511144
v -0.608304 10.705656 10.147822
v -0.487871 11.548109 10.769335
v -1.436274 11.230742 11.101478
v -0.959471 10.292311 11.051334
v -0.346790 10.041961 9.045525
v 0.219456 10.055809 8.564087
v 0.925363 9.948062 8.357458
v -1.014356 8.879747 9.991358
v -0.930492 8.223080 9.818488
v -0.601244 7.651958 9.635337
v -1.063825 8.781368 10.284727
v -0.970148 8.144217 10.053659
v -0.654836 7.545378 9.953160
v -1.147897 8.673798 10.467319
v -1.163780 8.668624 10.515043
v -1.199780 8.760506 10.700685
v -1.281071 8.814039 10.966550
v -1.449521 8.228350 11.705670
v -1.257205 7.760865 12.114588
v -1.776652 9.113791 11.542303
v -1.805882 9.131013 11.558333
v -1.964071 9.065346 11.668883
v -2.430218 9.368796 11.748627
v -2.688965 9.430577 11.759112
v -2.991843 9.475158 11.763449
v -4.118076 10.472350 11.243718
v -4.747649 10.296034 11.428291
v -5.315672 10.283010 11.800712
v -4.185307 10.587887 11.140495
v -4.801195 10.388052 11.346079
v -5.377509 10.389277 11.705770
v -5.288608 10.222342 11.850057
v -4.697892 10.182692 11.519478
v -5.192876 9.647659 12.142517
v -4.594345 9.561097 11.835812
v -5.256175 9.354592 12.296862
v -4.720103 9.012604 12.114274
v -4.095414 8.794920 12.120938
v -5.371121 9.068558 12.425360
v -4.808794 8.791905 12.213421
v -4.202004 8.529680 12.240094
v -5.655217 8.755931 12.624247
v -5.353950 8.207018 12.566639
v -4.945989 7.742515 12.681488
v -6.356105 8.239805 12.618651
v -5.920747 7.789635 12.562113
v -5.599438 7.261322 12.676270
v -6.814600 8.084547 12.423463
v -6.781809 7.497540 12.196418
v -6.758029 6.867841 12.185683
v -6.865243 8.083056 12.419464
v -6.827696 7.496190 12.192795
v -6.812685 6.866233 12.181368
v -7.387292 8.135839 12.493745
v -7.794853 7.561151 12.382350
v -8.079407 6.921067 12.516897
v -7.966604 8.448322 12.378469
v -8.194181 7.776550 12.302889
v -8.610233 7.207397 12.411270
v -8.042047 8.534108 12.291051
v -8.312241 7.936265 12.123424
v -8.735582 7.408301 12.146980
v -8.047182 8.537992 12.285457
v -8.316941 7.939822 12.118301
v -8.741499 7.412777 12.140534
v -8.316220 9.001375 12.141448
v -8.428597 9.363841 12.135385
v -7.851787 10.117125 12.826636
v -7.347725 10.623970 12.842220
v -8.222599 10.436462 12.409136
v -7.656294 11.005897 12.426643
v -8.768912 10.199429 11.923101
v -8.883570 10.675437 11.548059
v -9.226539 9.760271 11.541519
v -9.349311 10.269969 11.139932
v -8.876073 8.152645 11.762412
v -9.042682 7.528108 11.950386
v -9.091418 8.182034 11.669186
v -9.258028 7.557497 11.857160
v -9.064417 8.661671 11.657012
v -9.577411 8.668823 11.226087
v -9.592585 8.189021 11.248196
v -9.759193 7.564485 11.436170
v -9.716562 8.165926 11.061574
v -9.883172 7.541389 11.249547
v -9.941832 8.314318 10.704833
v -10.272289 7.813899 10.559343
v -10.721354 7.390821 10.571030
v -10.132580 8.511057 10.300159
v -10.425571 7.971995 10.234155
v -10.878321 7.552720 10.238022
v -10.292026 8.734322 9.856367
v -10.795547 8.404299 9.444204
v -10.305213 9.099394 9.547618
v -10.807188 8.726564 9.171659
v -11.422603 7.635521 9.701349
v -11.614925 7.586471 9.665249
v -10.703781 6.974994 11.081014
v -10.707063 6.971582 11.084917
v -10.753443 6.861886 11.284304
v -11.470365 6.435419 11.641306
v -10.969519 5.870520 12.144640
v -10.412801 6.602878 12.099879
v -11.914735 5.254364 12.005509
v -11.407723 4.939421 12.309643
v -11.788509 4.196744 11.929116
v -12.012750 3.834831 11.531051
v -12.796193 4.953387 11.318714
v -13.032870 5.561299 10.825144
v -13.027175 4.731049 11.020051
v -13.216516 5.217379 10.625195
v -12.131602 3.812897 11.337744
v -12.695213 3.788671 10.622448
v -11.921783 3.316290 10.529944
v -11.748349 2.971637 11.370670
v -11.061189 3.842772 12.598387
v -11.094309 4.464247 12.525230
v -10.107602 4.360246 12.713494
v -9.716147 4.091071 12.705242
v -9.590015 3.086137 12.779350
v -9.111124 2.676461 13.075737
v -8.702248 2.423711 13.579675
v -10.459398 3.020118 12.710953
v -10.508522 2.446227 12.324974
v -9.661006 2.256793 12.221566
v -9.162253 2.079151 12.674010
v -8.767589 1.660366 13.066279
v -8.783146 1.843396 14.193848
v -8.828057 1.318696 13.840953
v -9.563583 2.228698 12.038664
v -8.689930 1.814686 12.524542
v -8.216141 0.823315 12.919816
v -8.098982 0.834031 12.753961
v -9.465359 2.237683 11.899611
v -9.636414 2.176200 10.799341
v -10.004848 2.105934 10.602152
v -10.234920 2.100034 10.501617
v -10.121638 1.844709 9.890635
v -10.021301 1.379601 9.416368
v -10.258794 2.099316 10.497374
v -10.139734 1.844166 9.887419
v -10.043397 1.378937 9.412441
v -10.324972 2.071367 10.378769
v -10.261782 1.706604 9.690278
v -10.928163 2.213180 11.068634
v -11.091097 2.411490 10.177574
v -11.097919 2.077809 9.470697
v -10.860980 1.208864 9.115005
v -10.696885 -0.110922 8.074773
v -10.990982 -0.045411 7.925912
v -11.271232 -0.015265 7.748555
v -11.556099 -0.638172 7.424206
v -11.536241 0.154507 7.634356
v -11.789043 -0.488941 7.323823
v -11.429565 -0.985015 7.457797
v -11.524132 -1.867504 7.368755
v -10.696441 -1.858765 7.036326
v -10.594132 -1.226104 7.656755
v -10.509015 -0.191582 8.126783
v -10.123576 -0.926871 7.843939
v -9.454697 -0.362421 7.900615
v -9.806175 0.024729 8.604738
v -9.276814 -0.297970 7.807630
v -8.715563 0.195471 7.484277
v -8.610359 0.315127 7.348076
v -8.587241 0.338212 7.320594
v -7.243672 0.230381 6.335541
v -6.555919 0.308958 6.428174
v -5.939995 0.265221 6.754495
v -8.004295 -0.432724 6.393419
v -7.408664 -0.524601 6.112914
v -6.755531 -0.640640 6.069854
v -8.149912 -0.999068 6.195349
v -7.538342 -1.028959 5.936522
v -6.901147 -1.206983 5.871784
v -8.174598 -1.103502 6.119603
v -7.576677 -1.233000 5.806902
v -8.274036 -1.289262 6.002095
v -7.671523 -1.410180 5.694822
v -8.350268 -1.424014 5.907963
v -7.806596 -1.669340 5.529916
v -7.228927 -2.050912 5.390690
v -6.706171 -2.510002 5.511714
v -8.379074 -1.460641 5.888545
v -7.820372 -1.686856 5.520630
v -7.241838 -2.067328 5.381988
v -6.732515 -2.543497 5.493957
v -7.945806 -1.631930 5.575748
v -7.342661 -1.997896 5.385260
v -6.802542 -2.484628 5.458493
v -6.414564 -3.011820 5.783364
v -8.397117 -1.482840 5.874067
v -7.829000 -1.697472 5.513706
v -7.249924 -2.077277 5.375498
v -6.749015 -2.563799 5.480717
v -8.433992 -1.526323 5.838564
v -7.846635 -1.718267 5.496727
v -7.266451 -2.096767 5.359587
v -6.782738 -2.603565 5.448249
v -8.609483 -1.687921 5.738818
v -8.174883 -2.009169 5.306090
v -7.698616 -2.466696 5.098317
v -7.251142 -2.992815 5.146238
v -8.890994 -1.876544 5.474182
v -8.295690 -2.090114 5.192525
v -7.797465 -2.532929 5.005393
v -7.470030 -3.139478 4.940471
v -6.518477 -3.764568 6.002006
v -6.586538 -3.885934 5.994223
v -6.707479 -4.054842 5.943801
v -6.919495 -4.887011 5.526763
v -6.927862 -5.111403 5.178578
v -6.837442 -5.644072 5.469194
v -6.953449 -6.156373 5.786144
v -6.861918 -5.359841 4.723448
v -6.774409 -5.881544 5.034152
v -6.878527 -6.438636 5.269047
v -6.797453 -5.417880 4.443888
v -6.639838 -5.984679 4.508009
v -6.618328 -5.432565 3.951952
v -6.467259 -5.998827 4.034053
v -6.797547 -4.823991 3.104009
v -6.847058 -4.898432 2.425862
v -7.051389 -5.164811 1.829903
v -7.032680 -4.512701 3.076853
v -7.061020 -4.615170 2.401151
v -7.322832 -4.805449 1.798554
v -7.684733 -3.800958 2.426844
v -8.243338 -3.802935 1.890549
v -7.611245 -3.288082 4.120166
v -8.328146 -2.431603 4.171970
v -9.342504 -2.120808 3.966258
v -9.361993 -2.136667 4.062400
v -7.632442 -3.305331 4.224733
v -7.672859 -3.259520 4.381357
v -8.090416 -2.678245 4.476916
v -8.704368 -2.299352 4.506398
v -9.415921 -2.183811 4.465057
v -7.675227 -3.267217 4.426532
v -8.090913 -2.679860 4.486393
v -8.705158 -2.301920 4.521473
v -9.419123 -2.194216 4.526129
v -10.095016 -2.328929 3.038694
v -10.123511 -2.696856 2.393621
v -9.991384 -3.258016 1.924641
v -10.213825 -2.370930 3.062669
v -10.193613 -2.721639 2.407768
v -10.110192 -3.300018 1.948617
v -8.948707 -4.597238 1.241639
v -8.343337 -4.799849 1.190161
v -8.962966 -4.635931 1.228432
v -8.359322 -4.843223 1.175356
v -9.358700 -5.194416 1.194747
v -9.699675 -5.315659 1.245249
v -8.406114 -5.521656 1.108518
v -8.022002 -6.208035 1.015494
v -8.058294 -6.443276 0.936249
v -7.408237 -6.356790 0.998293
v -6.813933 -6.346336 1.282193
v -8.015198 -6.665496 0.830230
v -7.368201 -6.563224 0.899805
v -6.764503 -6.601205 1.160597
v -8.024426 -6.786269 0.762439
v -7.388441 -6.781119 0.759104
v -6.790296 -6.879518 0.951599
v -7.971644 -7.137677 0.305661
v -7.346149 -7.062687 0.393108
v -6.741140 -7.206788 0.526197
v -8.089410 -7.384012 -0.163060
v -7.568539 -7.520737 -0.488298
v -7.040545 -7.815869 -0.661213
v -6.569925 -8.233358 -0.660681
v -8.145726 -7.441606 -0.234222
v -7.608425 -7.561528 -0.538698
v -7.084644 -7.860969 -0.716935
v -6.638364 -8.303349 -0.747160
v -8.407160 -7.620183 -0.386045
v -8.107306 -7.880569 -0.833973
v -7.764514 -8.268210 -1.134941
v -8.637630 -7.735443 -0.487354
v -8.299994 -7.976934 -0.918674
v -7.980245 -8.376100 -1.229771
v -8.983528 -7.898694 -0.672055
v -9.726628 -7.680458 -0.020830
v -10.144856 -7.580412 -0.936797
v -9.631697 -8.363930 -1.258953
v -10.277947 -7.424469 -0.999704
v -10.288404 -7.412895 -1.002657
v -10.507336 -7.282293 -1.221263
v -10.568072 -7.247330 -1.266328
v -10.889799 -7.065536 -1.414883
v -11.136559 -7.359600 -1.946858
v -11.378328 -6.502163 -1.509265
v -11.616284 -6.806381 -2.039539
v -10.944975 -7.695763 -2.069329
v -10.903979 -7.809148 -2.111267
v -10.742713 -7.928813 -2.080361
v -10.559776 -8.387044 -2.425694
v -10.771706 -8.785362 -3.008225
v -11.589859 -8.672071 -3.212656
v -11.457164 -8.984528 -3.992889
v -10.820093 -9.436688 -3.593859
v -11.511316 -8.991086 -4.193710
v -11.535881 -8.979110 -4.223985
v -12.474730 -8.174575 -3.596255
v -12.774446 -7.476081 -3.662529
v -12.722142 -6.780045 -3.970614
v -12.334209 -6.304559 -4.423976
v -12.607237 -8.216084 -4.093257
v -12.861995 -7.622363 -4.149590
v -12.817536 -7.030732 -4.411462
v -12.487793 -6.626569 -4.796820
v -10.611522 -6.344885 -6.066166
v -10.405937 -6.284743 -6.672759
v -10.411559 -6.135828 -7.298561
v -10.627669 -5.917159 -7.863642
v -10.573116 -6.265670 -6.048277
v -10.384749 -6.241042 -6.662889
v -10.394043 -6.099699 -7.290401
v -10.599810 -5.859695 -7.850664
v -10.475356 -6.032788 -5.976715
v -10.210909 -5.800570 -6.533871
v -10.289783 -5.601011 -5.708675
v -10.025336 -5.368793 -6.265831
v -10.366568 -5.186379 -5.056939
v -10.149893 -4.608261 -5.031654
v -10.094981 -4.002550 -5.140773
v -10.485893 -5.140867 -4.859356
v -10.245710 -4.571714 -4.872997
v -10.193150 -3.965107 -4.978223
v -9.819152 -3.912398 -5.818561
v -9.731750 -4.465961 -6.328327
v -9.575212 -3.426904 -6.240117
v -9.454247 -3.913665 -6.807886
v -10.460437 -5.545505 -7.776851
v -10.015923 -4.831494 -7.315122
v -10.065625 -4.623277 -8.250415
v -10.853206 -5.039887 -8.418997
v -10.672198 -6.655895 -7.245787
v -10.873570 -6.919405 -6.567304
v -11.529258 -5.718865 -9.421949
v -11.762833 -6.568991 -10.024586
v -11.410371 -5.940744 -10.329679
v -11.389675 -5.914944 -10.355801
v -12.030337 -7.091456 -10.901679
v -11.828454 -7.692026 -11.490908
v -12.021097 -7.246872 -10.539495
v -11.755461 -8.037096 -11.314795
v -10.319882 -7.044127 -12.478733
v -10.222253 -6.843892 -12.409650
v -8.155840 -6.612228 -12.737321
v -7.665768 -6.586440 -13.117784
v -7.231440 -6.338394 -13.589415
v -6.920150 -5.380846 -14.390532
v -6.971866 -5.894957 -14.046144
v -6.754222 -5.327764 -14.226971
v -6.924828 -5.879909 -13.999776
v -7.989913 -6.559146 -12.573759
v -7.618730 -6.571392 -13.071415
v -6.990932 -5.453352 -14.469612
v -7.352490 -6.432665 -13.647514
v -6.937604 -5.916530 -14.799510
v -7.287904 -5.538067 -15.825745
v -7.482366 -4.736477 -16.209518
v -7.182294 -4.275351 -16.934065
v -7.315671 -5.606284 -16.212950
v -7.463462 -4.997076 -16.504616
v -7.235408 -4.646620 -17.055273
v -6.731986 -3.929739 -17.316309
v -6.772710 -3.481939 -16.944172
v -6.679047 -3.116560 -16.498758
v -6.276302 -3.549371 -17.724152
v -6.317026 -3.101571 -17.352016
v -6.223363 -2.736191 -16.906601
v -5.676826 -3.515128 -18.376089
v -4.913873 -3.060068 -18.566574
v -4.029292 -3.264265 -18.602394
v -5.468572 -3.747729 -18.617651
v -4.888727 -3.401884 -18.762421
v -4.216446 -3.557074 -18.789642
v -3.883533 -5.998957 -17.120405
v -3.818255 -6.039589 -17.084806
v -2.874988 -6.172450 -17.020771
v -2.086842 -5.852812 -17.097044
v -1.772695 -5.742013 -17.052898
v -1.764575 -5.733523 -17.055611
v -2.861243 -4.586851 -18.170822
v -2.542249 -4.558879 -18.157808
v -1.675024 -5.597548 -17.116573
v -1.554370 -4.687310 -17.595768
v -1.012017 -4.647377 -16.714306
v -0.662364 -5.639154 -16.817659
v -0.715589 -2.983943 -16.455822
v -0.034645 -2.581396 -16.369444
v -1.476197 -3.161958 -17.126549
v -1.752145 -3.024542 -17.422094
v -0.665127 -2.212191 -16.718082
v -0.010566 -2.062363 -16.643108
v 0.653106 -2.066089 -16.769783
v -0.705618 -1.802738 -16.867428
v -0.041062 -1.753978 -16.755589
v 0.618604 -1.717185 -16.897043
v -0.707296 -1.657173 -16.877493
v -0.038722 -1.484930 -16.788786
v 0.624311 -1.365622 -16.963947
v -0.748944 -1.475424 -16.893253
v -0.075463 -1.324591 -16.802691
v 0.580031 -1.172387 -16.980705
v 1.981984 -1.699957 -17.717201
v 2.638734 -2.276212 -17.345692
v 2.741559 -2.684934 -16.494938
v 1.787924 -1.988519 -17.530579
v 2.287054 -2.426473 -17.248230
v 2.365201 -2.737103 -16.601658
v 1.713870 -2.620440 -15.401027
v 1.222686 -2.765613 -15.100143
v 2.026008 -2.273002 -14.627844
v 1.512727 -2.442772 -14.381697
v 3.760377 -1.026917 -14.111708
v 3.807615 -1.031542 -14.141654
v 3.510662 -2.337675 -15.311748
v 3.886956 -2.237753 -16.276623
v 4.350550 -1.413588 -16.710674
v 3.868920 -2.173185 -15.289633
v 4.154903 -2.097244 -16.022938
v 4.507234 -1.470879 -16.352816
v 4.705872 -0.129650 -15.713428
v 5.098710 0.206601 -15.253219
v 5.673306 0.474200 -14.974995
v 4.642833 0.094401 -15.808250
v 5.049515 0.381445 -15.327216
v 5.618827 0.667823 -15.056939
v 5.730845 0.362256 -14.902721
v 5.200033 0.004717 -15.105465
v 4.826083 -0.389312 -15.499932
v 5.649775 -0.060083 -14.283805
v 5.138532 -0.315675 -14.635947
v 4.751048 -0.780212 -14.927088
v 5.511468 -0.115543 -13.922586
v 6.112639 0.103919 -13.067474
v 5.196376 0.555103 -12.754935
v 4.796262 -0.303671 -13.188600
v 4.577775 -0.822131 -14.578238
v 4.006889 -1.035105 -14.230357
v 3.585795 -0.901722 -13.784624
v 3.575797 -0.897191 -13.765875
v 3.422896 -0.906206 -13.622225
v 3.064945 -0.349624 -13.021749
v 2.876296 -0.179932 -12.951406
v 2.518288 0.120264 -12.889391
v 2.509478 0.323468 -12.862948
v 2.239570 0.691749 -12.900249
v 0.693020 1.334011 -13.695848
v 0.077430 1.239904 -13.825706
v -0.550867 1.195380 -13.736652
v -1.113399 1.206000 -13.439808
v 0.674537 1.482129 -13.749929
v 0.065491 1.335583 -13.860641
v -0.562511 1.288691 -13.770722
v -1.131032 1.347311 -13.491405
v -1.614055 2.787835 -11.563144
v -1.859428 2.373136 -12.058111
v -1.843657 1.923140 -12.581972
v -1.703131 2.557454 -11.344193
v -1.933753 2.180907 -11.875420
v -1.938315 1.678323 -12.349300
v -1.743856 2.499095 -11.256570
v -2.017298 2.079849 -11.711698
v -2.062115 1.553990 -12.134950
v -1.871978 0.995800 -12.466538
v -1.759669 2.477652 -11.228088
v -2.025805 2.068312 -11.696374
v -2.072074 1.540485 -12.117012
v -1.891940 0.968730 -12.430583
v -0.859565 2.619018 -10.283433
v -0.384310 3.355989 -10.445812
v -1.229774 2.533804 -10.378995
v -1.650671 2.491532 -10.857345
v -1.958248 2.240997 -11.357733
v -2.109735 1.817037 -11.810578
v -2.084067 1.278604 -12.152910
v -1.339747 2.029680 -9.406019
v -1.316456 1.989506 -9.359920
v -0.586291 1.657897 -9.157753
v -0.621336 1.094672 -8.873553
v -0.719581 0.475549 -8.794468
v -0.209012 1.626345 -9.165643
v -0.256199 1.064135 -8.881190
v -0.258913 0.437022 -8.804102
v 0.029285 1.653722 -9.154118
v 0.191124 1.114191 -8.861234
v 0.342215 0.502905 -8.780195
v 0.440479 1.803328 -9.072968
v 0.562465 1.249297 -8.787949
v 0.808017 0.672379 -8.688269
v 0.921984 2.051251 -8.911644
v 1.091167 2.290441 -8.958753
v 1.274284 2.363130 -8.893634
v 1.398331 2.506335 -8.891352
v 1.301917 0.878188 -8.505608
v 2.223809 1.417162 -8.306911
v 2.320739 0.463092 -7.796799
v 1.787054 -0.063016 -8.545961
v 2.997433 1.945352 -7.906629
v 3.241985 1.807915 -7.628942
v 3.484404 3.141239 -7.074739
v 3.912258 3.616421 -6.832802
v 4.480003 3.994507 -6.786892
v 3.451579 3.195595 -7.120235
v 3.887798 3.656924 -6.866704
v 4.453673 4.038107 -6.823387
v 4.537588 3.889949 -6.699939
v 4.021709 3.415274 -6.682652
v 3.636400 2.868971 -6.894395
v 4.545033 3.882059 -6.693013
v 4.026946 3.409724 -6.677780
v 3.643844 2.861081 -6.887469
v 5.526857 3.500673 -6.573946
v 4.927364 3.229191 -6.388855
v 4.326280 2.911226 -6.459205
v 3.810307 2.592644 -6.774849
v 5.563487 3.425546 -6.553293
v 4.941666 3.199858 -6.380791
v 4.336454 2.890358 -6.453468
v 3.835150 2.541691 -6.760842
v 6.201138 2.963130 -6.734444
v 6.155989 2.351054 -6.680498
v 6.483902 2.917656 -6.904773
v 6.408814 2.310395 -6.832792
v 5.319179 1.674248 -6.570918
v 4.616055 1.723013 -6.582784
v 3.980528 1.909162 -6.824352
v 5.179610 1.051851 -6.410624
v 4.519001 1.290208 -6.471318
v 3.840959 1.286765 -6.664058
v 6.491597 -0.272117 -6.131862
v 6.700840 -0.912463 -5.983604
v 6.532982 -0.268260 -6.173610
v 6.742225 -0.908605 -6.025352
v 6.638486 0.127295 -6.872997
v 6.974525 -0.129709 -7.305794
v 6.538616 0.324434 -7.058420
v 6.865114 0.086264 -7.508932
v 7.291906 -0.829925 -7.119779
v 7.160658 -1.211592 -6.531485
v 7.593049 -1.288630 -7.322176
v 7.432786 -1.626101 -6.714382
v 7.717708 -1.391463 -7.401220
v 7.678829 -1.802314 -6.854120
v 7.867913 -1.512060 -7.481111
v 7.829035 -1.922910 -6.934011
v 8.550322 -1.547125 -8.496672
v 8.591837 -1.688160 -8.084457
v 10.008128 -1.325704 -8.146861
v 9.631372 -1.139079 -8.953230
v 10.266753 -0.533054 -9.189941
v 10.752608 -1.094383 -8.641264
v 9.380845 -0.160410 -9.793331
v 9.924879 0.230236 -9.808167
v 10.620864 0.281694 -9.629940
v 11.234143 -0.009104 -9.334740
v 9.931203 -1.393792 -7.939188
v 9.937107 -1.421817 -7.846298
v 10.257407 -1.608839 -7.372885
v 9.925879 -1.962740 -6.978418
v 10.814470 -1.675005 -6.890030
v 10.423550 -2.021852 -6.547043
v 11.150023 -1.625437 -6.616891
v 11.061108 -1.958424 -6.042965
v 11.038505 -2.477417 -5.620693
v 11.602268 -1.430654 -6.370351
v 11.404712 -1.810432 -5.855650
v 11.403603 -2.320168 -5.421660
v 12.080204 -1.124518 -6.230565
v 12.298368 -1.249010 -5.596504
v 12.592116 -1.588969 -5.083410
v 12.919281 -2.095592 -4.764941
v 12.133145 -1.095639 -6.241331
v 12.319473 -1.237496 -5.600797
v 12.607303 -1.580684 -5.086499
v 12.955315 -2.075936 -4.772269
v 12.200035 -1.049046 -6.318913
v 12.424050 -1.113273 -5.740999
v 12.720267 -1.360461 -5.251667
v 13.053186 -1.760985 -4.909559
v 12.690969 -0.484346 -6.330840
v 12.797846 -0.683313 -5.750081
v 13.094063 -0.930501 -5.260748
v 13.544122 -1.196285 -4.921487
v 12.974184 0.042399 -7.697174
v 12.578749 -0.795093 -7.496812
v 11.894291 -1.212825 -8.079785
v 11.399030 -0.859046 -8.862342
v 11.431013 0.024767 -9.310329
v 11.968414 0.835346 -9.117964
v 12.676394 0.837908 -8.488152
v 12.675745 -0.714262 -7.870922
v 12.155558 -1.031739 -8.313981
v 11.779159 -0.762866 -8.908723
v 11.803467 -0.091169 -9.249194
v 12.211890 0.524870 -9.102997
v 13.219174 1.125122 -7.552061
v 12.962309 0.347661 -8.237270
v 13.723960 2.257845 -6.268231
v 14.195259 2.631425 -5.829834
v 13.596287 2.589194 -6.394051
v 14.082796 2.923299 -5.940665
v 13.507511 2.616609 -6.495588
v 13.857323 2.955167 -6.080307
v 14.341806 3.302754 -5.848125
v 13.331700 2.886653 -6.555223
v 13.698406 3.199262 -6.134211
v 14.165996 3.572797 -5.907759
v 12.899184 3.264315 -6.956861
v 12.892806 3.908108 -6.888874
v 13.093910 4.522569 -6.922423
v 12.717117 3.300001 -7.231243
v 12.728932 3.940227 -7.135837
v 12.911843 4.558254 -7.196805
v 12.565744 3.727077 -7.329439
v 12.787509 4.464740 -7.268723
v 12.136386 3.853487 -7.640774
v 12.297857 4.608902 -7.623777
v 11.977026 3.863812 -7.701797
v 12.005323 4.626342 -7.727541
v 11.832185 3.867660 -7.747080
v 11.860482 4.630189 -7.772824
v 12.066984 5.978271 -8.351997
v 11.527225 6.489700 -8.277206
v 12.412485 6.167293 -8.330175
v 11.702276 6.840227 -8.231766
v 13.792726 4.822451 -6.472808
v 14.213078 4.447936 -6.070059
v 14.345425 5.524518 -6.396816
v 14.765779 5.150003 -5.994067
v 13.832626 5.847535 -7.513453
v 13.421254 5.994533 -7.962372
v 12.948181 6.283086 -8.254435
v 12.471820 6.677564 -8.353577
v 12.050991 7.129257 -8.247559
v 11.737660 7.582390 -7.949468
v 14.156124 6.431705 -7.664880
v 13.788312 6.563139 -8.066267
v 13.365327 6.821140 -8.327406
v 12.939404 7.173849 -8.416050
v 12.563133 7.577716 -8.321257
v 12.282980 7.982869 -8.054729
v 14.437357 6.138483 -6.623987
v 14.609991 5.727293 -6.182064
v 14.920252 5.259525 -5.900805
v 14.563749 6.281980 -6.536438
v 14.727780 5.861023 -6.100473
v 15.056814 5.414569 -5.806210
v 14.622390 6.281942 -6.424959
v 14.896759 5.835576 -5.924897
v 14.782277 6.731518 -6.086235
v 15.044903 6.252132 -5.611052
v 14.794150 7.905251 -6.985744
v 14.420403 8.551725 -7.149904
v 13.803185 8.987059 -7.031193
v 14.845412 8.121168 -6.519223
v 14.527727 8.670671 -6.658758
v 14.003093 9.040703 -6.557855
v 13.145533 9.092902 -6.080374
v 13.135954 9.784425 -4.985445
v 13.049502 9.076545 -6.066460
v 12.592622 9.017715 -5.946453
v 12.423920 8.978624 -6.020790
v 12.242278 8.892236 -6.336488
v 11.897197 8.690217 -6.818468
v 12.387346 9.735234 -4.886493
v 12.520693 10.288911 -4.620538
v 12.652460 10.901077 -4.566124
v 12.315057 9.749722 -4.878763
v 12.459910 10.301092 -4.614038
v 12.585463 10.914504 -4.558960
v 13.145835 10.904618 -4.633816
v 13.287873 10.268042 -4.748981
v 13.391880 9.710747 -5.091435
v 13.443775 9.308189 -5.614812
v 13.544458 10.833705 -4.411407
v 13.402006 10.247738 -4.685302
v 13.488026 9.693644 -5.037792
v 13.790869 9.246443 -5.421154
v 13.831426 10.737158 -4.003760
v 14.011278 10.795518 -3.778786
v 14.254077 11.064004 -3.512164
v 14.560406 10.636121 -3.173826
v 14.988844 10.208644 -3.015405
v 14.377259 11.530777 -2.844704
v 14.660411 11.015068 -2.631952
v 15.103743 10.644025 -2.392834
v 14.276198 12.743091 -2.597625
v 14.248386 12.597805 -3.652915
v 13.784623 13.557073 -3.637058
v 14.507758 13.772732 -2.855494
v 13.496523 13.630053 -3.862775
v 13.078656 13.597472 -4.190806
v 12.910416 13.704820 -4.245904
v 12.119769 13.409227 -4.346331
v 12.766369 15.381151 -4.127879
v 13.033518 15.418243 -3.839336
v 13.508806 14.983506 -3.602401
v 13.476723 15.526683 -3.222286
v 14.037594 14.786056 -3.214257
v 14.008907 15.271720 -2.874388
v 14.281261 12.642349 -2.029166
v 14.396688 11.509445 -1.946376
v 15.090275 10.697318 -2.038415
v 15.092153 10.698058 -2.030420
v 14.283451 12.643210 -2.019850
v 14.258439 12.892759 -1.196441
v 14.211757 12.304063 -1.101603
v 14.344160 11.747589 -0.926836
v 14.234467 12.901674 -1.150384
v 14.191910 12.311444 -1.063472
v 14.322826 11.755524 -0.885851
v 14.613067 14.118114 -1.059982
v 14.438866 14.774481 -0.993022
v 14.394942 14.065999 -0.595075
v 14.246873 14.623915 -0.538158
v 14.062813 12.941630 -0.739029
v 14.063060 12.340033 -0.761916
v 14.253477 11.769999 -0.726636
v 14.032834 12.937603 -0.658562
v 14.037736 12.336631 -0.693946
v 14.223497 11.765970 -0.646169
v 13.983605 12.875747 -0.563898
v 13.986390 12.213161 -0.499935
v 14.217314 11.604521 -0.360834
v 13.463507 12.897352 -0.108733
v 13.495335 12.233561 -0.070187
v 13.574108 11.631240 0.202068
v 12.928412 13.347252 0.234957
v 12.687990 14.033533 0.375001
v 12.761909 14.688972 0.276195
v 13.191554 15.302251 -0.159784
v 12.221866 14.453068 0.502613
v 12.038588 14.486801 0.590618
v 11.644059 14.592600 0.789651
v 11.317343 14.080552 1.229945
v 11.064308 14.941256 0.764924
v 10.737591 14.429207 1.205217
v 10.920531 14.988874 0.689520
v 10.474735 14.516884 1.068625
v 10.900688 14.998509 0.678070
v 10.452182 14.527834 1.055612
v 9.535061 14.372284 2.108017
v 9.430002 14.445833 1.964711
v 9.700554 14.274070 2.183561
v 9.823370 14.115679 2.506382
v 9.947039 13.944741 2.779103
v 9.952003 13.656433 3.742610
v 10.315741 12.946762 3.129784
v 10.803566 13.536113 2.504878
v 10.189890 12.408621 3.379036
v 10.619984 11.914083 3.040042
v 9.919516 11.979334 3.680006
v 10.340261 11.469954 3.351417
v 9.514477 11.845912 4.074479
v 9.514750 11.247495 4.019981
v 9.679389 10.672522 4.078060
v 9.990046 10.185068 4.242241
v 9.497123 11.843411 4.098923
v 9.503498 11.245873 4.035830
v 9.668138 10.670900 4.093908
v 9.972692 10.182568 4.266685
v 9.382673 11.785728 4.256170
v 9.327399 11.128167 4.355331
v 9.491497 10.514610 4.560010
v 9.101011 11.839276 4.554424
v 9.078429 11.175501 4.618968
v 9.183190 10.573224 4.886478
v 8.973204 11.923215 4.651821
v 8.819762 11.337841 4.771523
v 8.805530 10.785957 5.046765
v 8.932178 10.332384 5.445221
v 8.582499 11.990922 4.767375
v 8.585484 11.378440 4.840814
v 8.571251 10.826557 5.116056
v 8.541473 10.400091 5.560776
v 8.228336 12.109041 4.784331
v 7.917386 11.602200 4.861204
v 8.187431 12.135076 4.791093
v 7.877986 11.627275 4.867717
v 7.946266 12.486274 4.896030
v 6.942363 12.029634 5.424833
v 7.936768 12.517609 4.906168
v 6.732109 11.185028 6.268463
v 7.070530 11.098622 5.621480
v 6.742239 11.159669 6.277148
v 7.080661 11.073263 5.630166
v 6.910793 10.821485 6.773553
v 7.324585 10.405879 6.547534
v 7.864513 10.169711 6.329039
v 6.936358 10.611839 7.151071
v 7.346767 10.223979 6.875090
v 7.891933 9.944856 6.733947
v 6.835602 10.520318 7.458901
v 7.246738 10.129024 7.079037
v 7.831389 9.879792 6.829023
v 6.588377 9.737003 7.782037
v 7.051625 9.510824 7.334059
v 7.617171 9.201063 7.109015
v 6.111963 9.263895 8.245931
v 6.130258 8.640223 8.180741
v 6.346781 8.051779 8.200805
v 6.735231 7.570039 8.303683
v 5.928842 9.197244 8.506087
v 6.020827 8.600393 8.336207
v 6.253956 8.017993 8.332680
v 6.599910 7.520785 8.495933
v 6.306124 10.662978 8.961327
v 5.852091 11.459370 9.333851
v 6.119951 10.550231 9.290865
v 5.774885 11.155489 9.573982
v 5.743436 9.354472 8.831208
v 5.918553 8.355809 8.477139
v 6.538620 7.483524 8.566566
v 6.509445 7.466951 8.596060
v 5.714260 9.337899 8.860702
v 5.612678 9.248980 8.933894
v 5.615065 8.607701 8.738561
v 5.807836 7.966535 8.704742
v 6.164253 7.414412 8.837130
v 5.560187 9.231204 8.984385
v 5.588953 8.598859 8.763677
v 5.773725 7.954983 8.737554
v 6.088871 7.388884 8.909637
v 5.190845 8.376512 9.217044
v 5.271785 7.725649 9.433955
v 4.363889 8.445484 8.996828
v 4.629490 7.847827 9.119560
v 4.854020 7.329608 9.471462
v 5.006794 6.961649 10.004441
v 4.157157 8.321142 8.951580
v 4.517822 7.780663 9.095119
v 4.756734 7.271094 9.450169
v 4.841242 6.862076 9.968206
v 3.891511 8.248571 8.878796
v 4.028061 7.650218 8.924641
v 3.253690 8.023063 8.515709
v 3.457740 7.448574 8.599979
v 2.414633 8.389228 8.258190
v 1.222179 7.685534 8.202600
v 2.384740 8.436017 8.276402
v 1.121108 7.861959 8.261847
v 1.951882 6.144753 8.546522
v 1.000835 5.834001 9.508388
v 0.937680 5.741737 9.736946
v 0.367757 6.083337 10.541133
v 0.526417 5.910896 11.216825
v -0.186839 6.577883 10.759984
v -0.075126 6.447306 11.454202
v -0.866716 7.385220 10.427727
v -0.859048 7.437314 10.365832
v -0.728666 7.383978 10.221234
v -0.713303 7.436075 10.143932
v -1.158669 7.461750 11.231028
v -0.877789 7.022449 11.573120
v -0.430997 6.717952 11.883867
v -1.177580 7.495575 11.290645
v -0.895030 7.053288 11.627472
v -0.449908 6.751778 11.943484
v -1.232011 7.611559 11.493464
v -0.969212 7.281560 12.008110
v -0.511163 7.080657 12.447033
v -1.282474 7.723332 11.594887
v -1.011506 7.375240 12.093115
v -0.557655 7.183635 12.540474
v 0.626379 6.885640 12.925077
v 1.051004 6.624512 13.247285
v 1.294521 6.289138 13.672182
v 1.323156 5.926027 14.140842
v 0.715962 6.458724 12.396291
v 1.190871 6.166673 12.756654
v 1.463225 5.791584 13.231867
v 1.495252 5.385474 13.756026
v 1.041525 6.232837 14.800391
v 0.629765 6.750578 14.986789
v 0.002326 7.007157 15.100087
v -0.681300 6.937352 15.111486
v 0.874781 6.011716 15.236294
v 0.524785 6.451797 15.394731
v -0.008537 6.669888 15.491035
v -0.589620 6.610554 15.500723
v -1.775462 6.290035 14.841918
v -2.372571 6.129888 14.834606
v -1.897032 6.712093 14.143322
v -2.490532 6.539418 14.156749
v -1.626873 7.137050 13.582034
v -1.988238 7.346042 13.105587
v -2.434603 7.673540 12.797743
v -1.051097 7.434122 13.146853
v -1.528461 7.583264 12.758080
v -1.926152 7.935875 12.413447
v -0.981953 7.430829 13.028441
v -1.397496 7.600115 12.537025
v -1.743013 7.991640 12.124533
v -0.965599 7.430380 13.014415
v -1.382617 7.599707 12.524264
v -1.725261 7.991152 12.109308
v -3.045657 7.382742 12.965106
v -3.114763 6.849816 13.500141
v -3.344035 7.408617 12.948445
v -3.426970 6.876891 13.482709
v -3.753870 7.611919 12.787685
v -4.025488 7.791584 12.635221
v -3.880512 6.797047 13.593296
v -4.823927 6.922875 13.312016
v -4.893122 5.989162 13.641217
v -4.270411 6.292706 14.384386
v -5.970222 6.190620 12.648956
v -6.012658 6.431113 12.541675
v -6.107213 6.044369 12.626007
v -6.075269 5.704362 12.699359
v -7.576896 5.415790 12.671864
v -7.555910 6.213270 12.507685
v -8.297229 4.669674 12.946895
v -8.129375 3.985093 13.057521
v -7.829101 3.426292 13.384082
v -7.443585 3.081070 13.875269
v -8.530009 4.576174 12.980059
v -8.154170 3.975134 13.061054
v -7.903484 3.396415 13.394680
v -7.817339 2.930946 13.928516
v -9.674931 5.528473 13.115436
v -9.756037 6.316867 12.897067
v -9.943613 5.312087 12.922657
v -10.050333 6.349444 12.635330
v -8.632914 4.229291 12.900776
v -8.289623 3.688599 13.050539
v -8.034608 3.205137 13.416403
v -7.901917 2.843459 13.949513
v -8.662295 4.208206 12.893393
v -8.310019 3.673962 13.045414
v -8.055004 3.190500 13.411278
v -7.931300 2.822373 13.942131
v -8.782575 4.186651 12.870113
v -8.530146 3.635993 12.971592
v -8.336895 3.134036 13.268134
v -8.225326 2.739225 13.725211
v -8.959297 4.078895 12.809714
v -8.641508 3.568089 12.933531
v -8.432854 3.075526 13.235338
v -8.357629 2.658554 13.679994
v -8.686783 1.891494 14.486355
v -8.640736 1.796218 15.524181
v -8.348886 -1.032258 13.381742
v -8.402097 -1.267707 13.694260
v -7.220922 -2.440062 13.401303
v -7.097283 -2.397448 13.142319
v -7.058737 -2.035075 12.511070
v -6.800728 -2.366132 11.979632
v -6.765738 -2.817239 11.475775
v -7.077295 -1.457560 12.033649
v -6.815472 -1.907329 11.600348
v -6.781845 -2.316045 11.061447
v -7.780320 1.526714 11.729287
v -8.122606 1.924040 11.198261
v -9.168463 1.364696 9.376497
v -9.782926 1.410139 9.491634
v -8.772824 1.431246 9.106943
v -8.532563 1.438878 8.828424
v -7.220285 1.376236 7.358839
v -6.561800 1.291245 7.325021
v -5.969110 1.006129 7.421951
v -5.515766 0.701568 7.771649
v -5.995246 1.211913 7.638648
v -6.633409 1.529386 7.637111
v -7.330188 1.604205 7.767279
v -5.458059 0.808944 7.884190
v -5.988532 1.224407 7.651743
v -6.614489 1.564591 7.674009
v -7.237778 1.776152 7.947497
v -5.844307 1.607438 7.887713
v -6.489740 2.054930 8.047052
v -4.818202 0.328265 9.091677
v -4.876430 0.336583 9.867617
v -4.824053 0.009019 9.094661
v -4.882280 0.017338 9.870601
v -4.971190 -0.653327 8.541163
v -5.036881 -1.201052 8.809112
v -5.278841 -1.656528 9.140941
v -5.668983 -1.966884 9.498128
v -5.007073 -0.849395 8.238087
v -5.057199 -1.312070 8.637502
v -5.300567 -1.775245 8.957432
v -5.708928 -2.185151 9.160736
v -5.267164 -0.574055 7.195946
v -5.558675 -0.799216 6.680172
v -5.364019 -0.349588 7.159816
v -5.667178 -0.547754 6.639698
v -5.283857 -2.213795 7.347190
v -5.355124 -2.487691 7.953697
v -5.869592 -2.237036 6.190799
v -5.780453 -2.924417 6.529023
v -5.973321 -2.301430 6.087267
v -5.884182 -2.988811 6.425492
v -6.498008 -2.112134 5.693030
v -6.181494 -2.665801 5.929832
v -6.027810 -3.170382 6.359465
v -6.572608 -2.179802 5.637338
v -6.248586 -2.726660 5.879745
v -6.108952 -3.243984 6.298890
v -6.577553 -2.300155 5.611572
v -6.597396 -2.315015 5.596351
v -6.158530 -3.354527 6.319262
v -6.231554 -3.435766 6.267971
v -5.883235 -3.489869 7.801959
v -6.046150 -3.275370 8.505316
v -6.256938 -4.163992 7.956614
v -6.389545 -3.894821 8.647428
v -6.354734 -4.442995 7.580446
v -6.280623 -4.197124 8.183662
v -6.439686 -3.912857 8.752613
v -6.362408 -4.626407 7.661515
v -6.287063 -4.351042 8.251695
v -6.447952 -4.110435 8.839944
v -6.369943 -5.034111 7.813021
v -6.399432 -5.177344 7.797536
v -6.768146 -5.666013 7.260974
v -6.970199 -5.833136 6.575501
v -6.978482 -5.943072 6.396552
v -6.940873 -5.953686 6.147426
v -7.537569 -7.223138 7.217731
v -7.412176 -6.877577 7.361890
v -6.548596 -7.025012 8.441325
v -6.240282 -7.455521 8.664584
v -6.157485 -7.538271 8.699473
v -5.903372 -7.205245 9.217431
v -5.839668 -6.985820 9.843175
v -5.655239 -7.873234 8.752463
v -5.520164 -7.460817 9.257862
v -5.433632 -7.256618 9.886014
v -5.172859 -8.603899 8.540009
v -4.624378 -8.823636 8.868736
v -5.213604 -8.963965 8.374077
v -4.663981 -9.173615 8.707453
v -6.429523 -9.180761 8.149930
v -6.930192 -9.568500 8.269871
v -7.307552 -9.987209 8.582407
v -6.846076 -8.725028 8.237052
v -7.256107 -9.211930 8.338036
v -7.647183 -9.615633 8.653440
v -6.987201 -8.745543 8.223845
v -7.525903 -9.241826 8.396538
v -6.936549 -7.784802 8.150068
v -7.696640 -8.161209 7.690056
v -8.235342 -8.657493 7.862749
v -8.458496 -9.186907 8.637963
v -7.753920 -8.071517 7.563550
v -8.324639 -8.506948 7.613996
v -7.627170 -7.273810 6.981751
v -8.006789 -8.036234 6.466493
v -8.548165 -8.475760 6.644243
v -9.180674 -8.563686 7.298346
v -7.900795 -8.039595 5.976434
v -8.317733 -8.503656 5.744334
v -7.461884 -8.120733 5.134594
v -7.927208 -8.575850 4.995301
v -6.789873 -7.649510 4.643763
v -7.189088 -8.223401 4.827676
v -7.773383 -8.648684 4.844446
v -6.786595 -7.654278 4.636087
v -7.186952 -8.226507 4.822676
v -7.770105 -8.653451 4.836771
v -6.638572 -7.633937 4.315786
v -6.833512 -8.204002 4.260921
v -6.406360 -7.678133 3.949918
v -6.601300 -8.248198 3.895052
v -6.021656 -6.832087 3.208169
v -5.983226 -6.694670 2.455382
v -6.088255 -6.613321 3.249698
v -6.059094 -6.445455 2.502691
v -6.158940 -6.457081 3.391179
v -6.125210 -6.148963 2.784219
v -6.332950 -5.931706 2.172567
v -6.752379 -5.836455 1.643907
v -6.178579 -6.357562 3.434830
v -6.133554 -6.106678 2.802767
v -6.344510 -5.873126 2.198261
v -6.781204 -5.690388 1.707975
v -6.775960 -6.066722 1.463532
v -6.783396 -6.137244 1.415480
v -5.907686 -7.148282 2.104665
v -5.813480 -7.644011 2.548656
v -5.968751 -8.114399 3.002944
v -6.351851 -8.493858 3.404187
v -5.909674 -7.208032 2.042987
v -5.814364 -7.670595 2.521215
v -5.969423 -8.134593 2.982099
v -6.353230 -8.535331 3.361376
v -5.940148 -7.499351 1.749872
v -5.876221 -8.144305 2.535191
v -6.369401 -8.652339 3.266941
v -6.361706 -8.745079 3.198635
v -5.932453 -7.592091 1.681566
v -5.913148 -7.667763 1.602490
v -5.822990 -8.329686 2.403162
v -6.406643 -9.071854 3.088362
v -6.375937 -9.143107 3.030505
v -5.889489 -7.722662 1.557913
v -5.814321 -7.888562 1.343207
v -5.628404 -8.753372 1.960985
v -6.162065 -9.698517 2.474730
v -6.114205 -9.773610 2.367357
v -5.777392 -7.946503 1.260359
v -5.916706 -8.161123 0.135743
v -6.060111 -8.050900 0.017427
v -5.712129 -9.286674 -0.011504
v -5.565919 -9.682487 0.429008
v -5.601325 -10.010998 0.941768
v -5.814279 -10.234479 1.467889
v -6.180325 -10.327265 1.946947
v -5.730313 -9.317668 -0.032319
v -5.574837 -9.697687 0.418800
v -5.607031 -10.020723 0.935237
v -5.823197 -10.249680 1.457681
v -6.198510 -10.358259 1.926132
v -5.944398 -9.628067 -0.220324
v -5.982545 -9.642269 -0.256994
v -6.128461 -9.754720 -0.364167
v -6.245800 -9.760261 -0.483123
v -6.269029 -9.621827 -0.561283
v -6.483090 -10.242620 -0.407563
v -6.846815 -10.723707 -0.105741
v -6.327137 -9.620267 -0.629498
v -6.526952 -10.241443 -0.459054
v -6.893623 -10.722451 -0.160693
v -6.811102 -8.861213 -1.056569
v -6.812619 -8.770842 -1.038398
v -7.295358 -9.549662 -1.271037
v -7.245413 -10.223282 -0.982408
v -7.273760 -10.733648 -0.454878
v -7.447252 -9.596967 -1.335642
v -7.339273 -10.252513 -1.022329
v -7.425653 -10.780952 -0.519483
v -8.325354 -8.596696 -1.436805
v -8.309542 -8.565981 -1.418208
v -8.200715 -9.380604 -1.654734
v -7.840541 -9.972362 -1.485232
v -7.664687 -10.534810 -1.083535
v -9.089812 -9.034711 -1.847435
v -8.774997 -10.097368 -2.150069
v -8.750824 -11.212621 -1.750260
v -8.951501 -11.251081 -1.945097
v -9.274385 -9.070084 -2.026636
v -9.809545 -8.997259 -2.564271
v -10.123366 -8.799588 -2.597663
v -9.547283 -10.060127 -3.087614
v -9.258942 -10.707991 -2.853300
v -9.177015 -11.293163 -2.396537
v -10.350221 -9.941499 -3.675238
v -10.118244 -10.345724 -4.397162
v -9.195920 -10.672386 -4.181075
v -9.007870 -11.145491 -3.634650
v -8.879319 -11.811906 -3.322983
v -9.613044 -12.114234 -2.308086
v -9.420214 -12.450245 -2.908186
v -8.802928 -10.555454 -5.050040
v -8.264355 -10.853404 -5.225352
v -7.863461 -11.330224 -5.371964
v -8.865273 -10.486151 -5.408669
v -8.318848 -10.792828 -5.538817
v -7.922912 -11.264136 -5.713950
v -8.858361 -10.436913 -5.637029
v -8.322880 -10.743830 -5.973390
v -8.988046 -10.257320 -6.007355
v -8.452563 -10.564238 -6.343716
v -9.108188 -10.189831 -6.018589
v -8.643129 -10.371881 -6.332148
v -9.188757 -9.697510 -6.504197
v -8.715331 -9.930693 -6.767320
v -9.844584 -9.096361 -6.794275
v -9.958128 -8.807377 -7.327490
v -10.076000 -8.719295 -7.926714
v -10.184349 -8.842463 -8.521534
v -10.115916 -9.051899 -6.740125
v -10.127302 -8.779655 -7.293727
v -10.221328 -8.695480 -7.897710
v -10.386944 -8.809266 -8.481102
v -10.168206 -10.159624 -5.559947
v -10.588165 -10.140125 -4.645710
v -10.541262 -10.036787 -5.601024
v -10.860430 -10.021967 -4.906203
v -10.467021 -9.032162 -6.586362
v -10.424933 -8.720304 -7.156466
v -10.435936 -8.625685 -7.800649
v -10.498588 -8.760687 -8.434600
v -10.700470 -8.707384 -6.534671
v -10.480439 -8.643084 -7.144177
v -10.491442 -8.548465 -7.788360
v -10.732038 -8.435909 -8.382910
v -10.712539 -8.428259 -6.466189
v -10.511997 -8.121264 -7.021711
v -10.715340 -8.417521 -6.461266
v -10.514798 -8.110527 -7.016788
v -11.489822 -8.289474 -5.765979
v -11.477173 -9.289851 -5.451998
v -11.660117 -8.972739 -4.469417
v -12.295574 -8.441451 -5.112399
v -11.372159 -7.734672 -5.961477
v -10.913429 -7.681676 -6.414150
v -10.627827 -7.718317 -6.993151
v -11.406635 -7.573082 -5.983791
v -10.940840 -7.553202 -6.431890
v -10.662304 -7.556726 -7.015464
v -10.822383 -7.484567 -6.636320
v -10.614466 -7.478578 -7.356633
v -11.415478 -7.308839 -6.007484
v -10.973674 -7.105602 -6.505750
v -10.746306 -6.973742 -7.150484
v -10.767391 -6.932989 -7.845221
v -11.412290 -7.072408 -5.949616
v -10.972706 -7.033764 -6.488168
v -10.744756 -6.858747 -7.122338
v -10.762546 -6.573542 -7.757245
v -10.817608 -7.588061 -8.342121
v -10.798930 -7.723893 -8.346347
v -11.753061 -8.200336 -9.716869
v -11.412180 -8.934778 -10.381015
v -11.591429 -8.493487 -9.507885
v -11.332360 -9.051662 -10.012635
v -10.965603 -9.046251 -11.289179
v -11.086395 -8.517636 -11.806816
v -10.452128 -9.315305 -11.683758
v -10.572921 -8.786689 -12.201395
v -9.879539 -9.599824 -12.150823
v -8.803157 -9.707617 -12.399004
v -8.102236 -9.843129 -11.549203
v -8.543411 -9.858143 -10.530893
v -9.725595 -9.823018 -11.981811
v -8.907543 -9.904942 -12.170427
v -8.374842 -10.007931 -11.524578
v -8.710136 -10.019341 -10.750662
v -8.687731 -9.463509 -9.632538
v -8.265822 -9.551528 -9.194159
v -7.977466 -9.794551 -8.708648
v -7.856298 -10.164230 -8.232636
v -8.135041 -9.678555 -10.068434
v -7.837656 -9.718124 -9.531846
v -7.549300 -9.961147 -9.046334
v -7.303609 -10.379277 -8.668532
v -8.025970 -9.674425 -10.146013
v -7.632333 -9.708761 -9.678113
v -7.271426 -9.946090 -9.243969
v -6.985027 -10.358937 -8.893837
v -7.299378 -9.173697 -10.392468
v -7.171488 -9.391171 -9.834428
v -6.873593 -9.671924 -9.378911
v -6.440177 -9.983456 -9.078647
v -6.990062 -8.706614 -10.460622
v -6.556277 -8.542049 -9.969374
v -6.002234 -8.574175 -9.583914
v -6.795475 -8.113605 -10.734532
v -6.401431 -8.070153 -10.187343
v -5.833294 -8.059330 -9.821720
v -7.250429 -7.855016 -12.719090
v -6.908683 -7.376410 -13.069965
v -6.440095 -7.113181 -13.494351
v -5.912491 -7.103429 -13.930820
v -7.315140 -7.859324 -12.793215
v -6.948963 -7.379092 -13.116105
v -6.480375 -7.115863 -13.540490
v -5.977202 -7.107738 -14.004944
v -7.388916 -7.877383 -12.857426
v -6.644556 -7.134830 -13.623115
v -7.641613 -7.748447 -13.056469
v -7.690275 -7.667916 -13.088699
v -7.182467 -7.259949 -13.300031
v -6.713880 -6.996720 -13.724416
v -6.352337 -6.916329 -14.300428
v -7.751770 -7.600843 -13.114996
v -7.220745 -7.218200 -13.316399
v -6.752157 -6.954970 -13.740784
v -6.413832 -6.849255 -14.326725
v -9.523823 -8.235618 -13.194654
v -9.410250 -7.951021 -13.285721
v -7.951910 -7.349958 -13.223074
v -7.404619 -6.991503 -13.417269
v -6.892905 -6.784223 -13.818407
v -6.490323 -6.757914 -14.368828
v -8.045847 -7.198771 -13.258026
v -7.443912 -6.928264 -13.431889
v -6.947676 -6.696073 -13.838786
v -6.628469 -6.535575 -14.420228
v -6.333183 -6.546320 -16.092648
v -5.842880 -6.538180 -16.657393
v -5.676574 -5.187114 -17.893456
v -6.027208 -4.687970 -17.938776
v -4.666118 -5.922859 -17.296860
v -4.231994 -5.914650 -17.246386
v -3.801440 -7.606865 -16.143066
v -3.790023 -7.598289 -16.149286
v -3.855524 -7.425894 -16.229576
v -3.581229 -7.154923 -16.376030
v -3.475200 -6.814525 -16.547564
v -3.466543 -6.768620 -16.576387
v -2.331549 -7.124114 -16.639317
v -2.491092 -7.793700 -16.367577
v -1.462234 -7.651552 -16.204540
v -1.122648 -8.190279 -16.105503
v -1.309166 -7.557408 -16.209513
v -0.976866 -8.100616 -16.110241
v -0.874600 -7.371358 -16.226358
v -0.744396 -8.001199 -16.116156
v -0.280544 -6.644669 -16.384869
v 0.082488 -7.066078 -15.612391
v 0.212692 -7.695920 -15.502188
v 0.092955 -8.451419 -16.068745
v 0.416055 -6.673882 -15.107487
v 0.902222 -6.985818 -14.609580
v 0.316651 -5.855299 -15.590525
v 0.414006 -5.791680 -14.641968
v 0.899990 -6.024880 -14.102513
v 1.716202 -6.615020 -14.144622
v 0.008074 -4.762718 -15.088431
v 0.057345 -4.158411 -14.929442
v 0.316459 -3.613308 -14.760285
v 0.003381 -4.702719 -15.294178
v 0.053329 -4.107067 -15.105510
v 0.311767 -3.553310 -14.966033
v 0.133437 -3.742717 -15.732744
v 0.524629 -3.199872 -15.847652
v 1.484407 -2.682914 -15.670226
v 1.079371 -2.809214 -15.268673
v 1.530496 -2.668174 -15.619332
v 1.127197 -2.793919 -15.215861
v 0.550388 -3.541740 -14.147085
v 0.487782 -4.015870 -13.772289
v 0.573315 -4.561875 -13.519795
v 0.797240 -5.117538 -13.418373
v 1.134041 -5.619544 -13.479579
v 0.889752 -2.840744 -13.724390
v 0.226834 -3.400770 -13.545102
v 0.402156 -3.978564 -13.612979
v 0.550617 -4.551986 -13.477564
v 0.655299 -5.055696 -13.154286
v 0.704275 -5.432298 -12.679984
v 1.708655 -5.586308 -12.641302
v 0.172131 -3.465877 -13.565267
v 0.298868 -4.110956 -13.615875
v 0.407833 -4.733123 -13.426703
v 0.484405 -5.248893 -13.023133
v 0.105599 -3.480716 -13.575191
v 0.278398 -4.115521 -13.618929
v 0.390311 -4.737030 -13.429317
v 0.426322 -5.261847 -13.031797
v -0.776479 -3.192689 -13.363154
v -0.996651 -2.758615 -13.177516
v -0.991476 -1.952761 -12.913647
v -0.602286 -1.265286 -12.928180
v 0.755383 -1.212150 -13.189898
v 0.513123 -2.112694 -13.130842
v 0.872410 -2.542074 -13.473650
v 1.580508 -2.198246 -13.977176
v 1.649247 -1.305661 -13.004822
v 1.977738 -1.698236 -13.318247
v 0.669686 -0.883418 -13.226132
v 0.660342 -0.794495 -13.228224
v 0.530563 -0.632279 -13.244518
v 0.530118 -0.631176 -13.244508
v 0.459499 -0.481753 -13.236367
v -0.158224 -0.574973 -13.170013
v -0.712015 -0.685174 -12.894613
v 0.377866 -0.113844 -13.259662
v -0.223154 -0.282341 -13.188542
v -0.778951 -0.383500 -12.913714
v 0.201249 -0.012754 -13.293026
v -0.558332 -0.074046 -13.135587
v 0.121574 0.479129 -13.485935
v -0.638007 0.417837 -13.328496
v 0.210561 0.687928 -13.589862
v -0.465496 0.762872 -13.587970
v -1.081187 0.935762 -13.356226
v 0.217432 0.757956 -13.625086
v -0.459813 0.820780 -13.617098
v -1.074870 1.000146 -13.388610
v -1.936224 -0.811677 -11.548799
v -2.365085 -0.055043 -11.868757
v -1.851651 0.977945 -8.919373
v -1.553258 0.255992 -8.827526
v -1.815095 0.994337 -8.909286
v -1.516702 0.272384 -8.817439
v -1.686178 1.101853 -8.888057
v -1.292145 0.474220 -8.752927
v -1.684747 1.102798 -8.887845
v -1.290518 0.475294 -8.752686
v -1.333191 -0.962184 -9.577847
v 0.195512 -1.861285 -8.761440
v 0.021867 -1.341995 -9.016605
v -0.121048 -0.758470 -9.079840
v 0.832435 -1.609393 -8.757961
v 0.677176 -1.145086 -8.986111
v 0.549393 -0.623345 -9.042648
v 0.532946 -2.510448 -8.035131
v 0.748063 -2.580045 -7.822436
v 0.891014 -2.441976 -7.830228
v 1.148075 -2.445873 -7.494777
v 1.594323 -2.417896 -7.026565
v 2.117322 -1.949286 -6.767312
v 2.441008 0.048001 -7.337160
v 2.711262 0.582745 -7.177436
v 2.324459 0.238940 -7.736037
v 2.602398 0.761093 -7.550010
v 2.761858 0.552328 -6.984176
v 2.527275 -0.003275 -6.969631
v 2.802299 0.539286 -6.830099
v 2.567715 -0.016316 -6.815554
v 3.718435 1.158338 -6.494854
v 4.310722 1.114613 -6.197816
v 4.900496 0.861334 -6.027629
v 3.750179 1.197285 -6.551680
v 4.340048 1.150595 -6.250315
v 4.938803 0.908334 -6.096205
v 3.796318 0.438259 -5.630374
v 3.227998 0.212894 -5.825959
v 4.897659 0.112192 -5.090277
v 4.325532 0.036668 -4.824854
v 3.745011 -0.197692 -4.717375
v 4.902997 0.103115 -5.081279
v 4.329761 0.029479 -4.817727
v 3.749480 -0.205290 -4.709843
v 5.649837 -0.626603 -5.099241
v 5.646928 -1.377774 -4.910164
v 5.901697 -0.688601 -5.309259
v 5.871069 -1.432949 -5.097067
v 6.178017 -0.530397 -5.665116
v 6.452058 -1.084596 -5.675428
v 6.344486 -0.450796 -5.875204
v 6.602897 -1.012468 -5.865790
v 6.182503 -1.958863 -5.419652
v 6.504285 -2.702855 -5.561002
v 6.677953 -2.855030 -5.572276
v 6.822069 -3.227383 -5.398370
v 7.551819 -3.953400 -5.487044
v 7.475364 -4.720428 -5.362809
v 7.680888 -3.985717 -5.599526
v 7.596391 -4.750732 -5.468283
v 7.935648 -3.862470 -5.920360
v 8.127161 -4.494797 -5.996837
v 8.109539 -5.127096 -6.202385
v 7.885188 -5.673039 -6.508940
v 7.958166 -3.852021 -5.954347
v 8.141940 -4.487939 -6.019143
v 8.124772 -5.120028 -6.225376
v 7.909006 -5.661987 -6.544888
v 8.031513 -3.903706 -6.017074
v 8.231910 -4.603336 -6.171649
v 8.165494 -5.278461 -6.477151
v 8.292752 -3.097918 -6.529360
v 8.901612 -3.810891 -6.211656
v 8.799889 -4.542749 -6.298667
v 8.865587 -5.203780 -6.633714
v 8.398981 -5.652794 -7.273009
v 8.843181 -2.151538 -7.143744
v 7.911275 -1.873660 -7.059779
v 9.053493 -2.064852 -7.213070
v 9.411669 -1.942297 -7.217658
v 9.190837 -3.355531 -6.235211
v 8.901865 -4.362981 -6.196787
v 8.933058 -5.296288 -6.674178
v 9.037776 -5.333934 -6.569232
v 9.295555 -3.393178 -6.130265
v 10.227648 -3.154896 -5.648821
v 10.549159 -2.775877 -5.732456
v 10.108303 -3.327058 -5.538933
v 10.107587 -3.328322 -5.538217
v 10.244885 -5.067294 -4.947154
v 10.139740 -5.667437 -5.199938
v 10.363133 -5.152853 -4.759731
v 10.305943 -5.850912 -4.976437
v 12.039241 -3.642907 -4.277412
v 12.603984 -3.576125 -4.124768
v 11.621496 -3.479390 -4.953155
v 12.084627 -2.831272 -4.800420
v 12.649370 -2.764490 -4.647776
v 13.255296 -3.286191 -4.511555
v 12.526753 -3.645996 -3.993336
v 11.897066 -3.814881 -4.050052
v 12.534996 -3.755626 -3.633886
v 11.906133 -3.935471 -3.654667
v 13.305437 -4.133845 -2.858435
v 13.908896 -4.102198 -2.882476
v 14.063913 -3.981517 -2.963615
v 14.122045 -3.957005 -2.967412
v 14.190351 -3.378854 -4.192276
v 13.916363 -2.932894 -4.612397
v 14.536596 -3.223028 -4.083385
v 14.176087 -2.636241 -4.636174
v 14.289406 -3.979202 -2.850265
v 14.938000 -3.428336 -3.255045
v 15.392400 -3.275133 -2.443858
v 15.026580 -4.128442 -2.282571
v 15.510271 -3.172236 -2.305585
v 15.541227 -3.125617 -2.293791
v 15.451255 -2.155766 -3.893705
v 15.700889 -2.030735 -3.615520
v 15.278026 -0.329375 -3.484787
v 15.420304 0.333212 -3.405156
v 15.755410 0.922665 -3.481664
v 16.235186 1.354279 -3.703315
v 14.889321 -0.122068 -3.709202
v 15.235737 0.431647 -3.511714
v 15.599817 1.005648 -3.571494
v 15.929241 1.517449 -3.879950
v 14.055408 -0.313774 -4.432756
v 13.687506 0.075618 -4.854682
v 13.559444 0.536366 -5.340799
v 13.716964 -0.886006 -4.850596
v 13.434679 -0.351856 -5.166821
v 13.287742 0.076978 -5.676242
v 13.831202 1.491558 -5.552542
v 14.550024 2.142920 -4.954272
v 15.636707 2.162694 -4.505105
v 15.662663 2.207620 -4.578943
v 13.855074 1.532878 -5.620454
v 13.929680 1.691825 -5.646135
v 14.350286 2.145303 -5.311294
v 13.857521 2.073107 -6.071868
v 14.278127 2.526586 -5.737027
v 15.603254 2.326136 -4.729093
v 15.826672 2.718367 -5.061115
v 16.013819 2.801079 -5.082318
v 16.582653 3.610505 -5.126023
v 16.277128 4.617974 -5.320504
v 16.268925 5.207051 -5.022704
v 16.898273 4.463257 -4.948988
v 16.890610 5.013395 -4.670873
v 16.554104 5.654397 -4.092776
v 16.336182 5.889162 -3.880982
v 15.809477 6.280923 -3.738299
v 15.850001 6.787598 -3.294920
v 16.031343 7.385414 -3.040605
v 15.796434 6.287560 -3.744657
v 15.838462 6.793470 -3.300545
v 16.018301 7.392051 -3.046963
v 16.054955 5.422381 -5.068396
v 15.776901 5.682738 -5.169844
v 15.542616 6.388445 -3.968780
v 15.626651 6.862720 -3.446183
v 15.896712 7.429088 -3.112418
v 15.438958 6.459159 -4.014606
v 15.533200 6.926471 -3.487497
v 15.765638 7.518506 -3.170365
v 15.030699 6.598903 -5.032629
v 14.785652 7.188495 -5.364076
v 15.069741 6.385171 -5.441688
v 14.824695 6.974763 -5.773136
v 14.651278 8.018529 -5.000383
v 14.729761 8.135250 -4.368372
v 15.026899 8.199085 -3.796659
v 15.504246 8.201774 -3.359218
v 14.580019 8.365985 -5.016972
v 14.686173 8.347783 -4.378519
v 14.973728 8.458344 -3.809037
v 15.405478 8.683360 -3.382210
v 14.507679 8.488630 -5.022367
v 14.546447 8.574821 -4.388921
v 14.780395 8.758256 -3.821641
v 15.179905 9.015712 -3.392346
v 14.411577 8.604293 -5.020134
v 14.515414 8.612170 -4.388199
v 14.749362 8.795605 -3.820920
v 15.083803 9.131374 -3.390114
v 14.066079 8.975098 -4.999716
v 13.952318 9.365167 -4.344203
v 13.945822 9.103473 -5.096977
v 13.832060 9.493542 -4.441464
v 14.727298 9.695982 -3.323259
v 14.736801 9.912625 -3.243544
v 15.918480 10.244180 -2.535625
v 16.861767 10.388804 -2.112790
v 17.261961 9.336019 -2.683806
v 17.415838 8.769124 -2.689216
v 16.620592 9.164071 -2.908806
v 16.774471 8.597177 -2.914217
v 17.340607 7.617480 -2.438778
v 17.236586 7.012896 -2.554201
v 17.209797 6.470518 -2.862054
v 17.381397 7.607481 -2.424571
v 17.270630 7.004550 -2.542343
v 17.245626 6.461734 -2.849574
v 17.713448 8.160803 -2.463553
v 18.203197 9.034063 -2.390808
v 18.898144 9.065271 -1.592583
v 18.960464 8.260696 -0.907119
v 18.382456 7.477570 -1.152788
v 18.349766 8.753775 -2.338919
v 18.877926 8.777493 -1.732268
v 18.925289 8.166018 -1.211316
v 17.945192 7.031697 -1.319945
v 17.741175 6.524000 -1.620420
v 17.740856 5.955975 -1.879287
v 17.807705 7.137001 -0.347140
v 16.932663 6.780727 -0.636473
v 16.896116 6.314539 -1.049992
v 16.851465 5.735526 -1.278935
v 17.511471 5.162350 -1.511086
v 16.311731 7.151856 0.183227
v 16.416639 7.464040 0.694986
v 18.125801 7.856758 0.582711
v 18.206539 8.988516 0.940557
v 17.948345 7.939425 0.835957
v 18.009705 8.799560 1.107920
v 16.535872 9.382040 1.358498
v 16.927805 10.083786 0.926858
v 16.049490 10.235301 0.731975
v 15.843867 9.866564 1.472508
v 15.983997 10.331313 0.557972
v 15.898988 10.455017 0.322196
v 15.868975 10.536125 0.156736
v 15.283032 10.622313 0.209169
v 15.859530 10.674387 -0.176068
v 15.273589 10.760574 -0.123635
v 17.586895 10.663560 0.218433
v 18.343815 10.534000 -0.720114
v 17.727428 10.557474 -1.764193
v 17.538176 10.851994 -0.034895
v 18.113434 10.753529 -0.748190
v 17.644981 10.771368 -1.541690
v 16.022379 10.728970 -0.315823
v 15.350573 10.759752 -0.207077
v 16.005434 10.765293 -0.440731
v 15.331496 10.800649 -0.347708
v 15.964940 10.803410 -0.591918
v 15.253828 10.898450 -0.619585
v 15.972138 10.828655 -0.690228
v 15.261026 10.923696 -0.717896
v 14.150401 10.484597 1.216001
v 15.020401 9.981822 1.577057
v 13.077548 10.647176 1.417472
v 12.563771 10.793352 1.757517
v 12.940536 11.025569 1.066378
v 12.432830 11.154981 1.421979
v 13.119067 11.436024 0.521625
v 12.764498 11.916218 0.388332
v 12.496748 12.464439 0.431172
v 13.241935 11.503764 0.416638
v 12.863702 11.970912 0.303564
v 12.598025 12.520277 0.344634
v 12.020787 12.461222 0.913417
v 11.919893 11.911701 1.332173
v 11.910095 12.575088 1.032560
v 11.800709 12.034303 1.460456
v 11.713984 13.068506 1.250867
v 11.535561 13.705871 1.245461
v 11.529158 12.232191 1.903579
v 10.995736 12.182137 2.619205
v 12.665164 10.704028 1.713097
v 12.573330 9.937682 1.988337
v 12.452463 9.878350 2.068324
v 12.957561 9.628991 1.755366
v 13.543462 9.378829 1.658486
v 12.270785 9.515069 2.044137
v 12.789911 9.293760 1.733047
v 13.346792 8.985572 1.632303
v 11.506440 9.344138 2.905940
v 11.324219 8.989940 3.335826
v 11.792801 10.138203 2.937424
v 11.436119 10.622094 3.219360
v 10.678922 10.466788 3.560043
v 10.520653 10.080097 3.970997
v 11.269894 9.076800 4.152563
v 10.938292 9.526670 4.414676
v 11.668771 8.697752 2.265690
v 12.194768 8.704905 1.812100
v 11.096485 7.961707 3.054943
v 11.190420 7.707387 2.463007
v 11.058185 7.816712 3.112902
v 11.149067 7.550838 2.525584
v 11.005824 7.326163 3.609444
v 11.102357 6.632648 3.443546
v 11.465537 6.042968 3.248147
v 12.037323 5.651363 3.054472
v 11.006386 7.286779 3.734690
v 11.102490 6.623370 3.473052
v 11.465738 6.028907 3.292861
v 12.038077 5.598398 3.222915
v 11.012765 7.352170 4.204940
v 11.036936 6.756752 4.348152
v 10.851601 7.549970 4.958066
v 10.868730 6.963193 5.134181
v 10.739223 7.453356 5.162150
v 10.775365 6.789846 5.576544
v 10.540433 7.598168 5.400787
v 10.561747 6.945461 5.832982
v 10.484816 7.732737 5.420324
v 10.404354 7.177224 5.813457
v 10.520870 6.741139 6.329087
v 10.415124 7.777084 5.471881
v 10.352903 7.209965 5.851519
v 10.456556 6.782064 6.376666
v 10.151860 8.479906 5.700403
v 10.135978 9.142554 5.605264
v 9.781869 7.923724 6.369188
v 9.923096 7.355884 6.541828
v 10.245159 6.881617 6.750489
v 9.123465 7.815525 6.939397
v 9.379044 7.266476 7.013002
v 9.629738 6.780481 7.283472
v 8.444855 7.949133 7.168850
v 8.102586 7.517923 7.450454
v 7.905949 7.121819 7.882687
v 7.971795 8.284138 7.215685
v 7.715255 7.792218 7.488801
v 7.464258 7.434609 7.926416
v 8.413879 6.425537 8.050663
v 9.110604 6.286023 7.804760
v 8.445656 6.122823 8.312446
v 9.142381 5.983308 8.066543
v 7.450586 6.740872 9.087923
v 7.308540 6.522716 9.384300
v 8.445765 5.852339 8.462369
v 9.141349 5.832074 8.143270
v 8.500444 5.452021 8.573400
v 9.189353 5.480629 8.240745
v 7.708868 6.053919 9.357536
v 7.578914 5.746450 10.018194
v 6.880038 6.408193 9.995563
v 6.276017 6.810357 9.792164
v 6.844602 5.971966 11.084512
v 6.662614 5.403849 11.478125
v 7.266293 5.644055 10.726067
v 7.061833 5.005783 11.168284
v 6.457484 4.377368 11.365979
v 5.752039 4.041411 11.216561
v 4.254583 4.654315 10.397980
v 3.748660 4.544010 10.018278
v 3.194781 4.292632 9.812545
v 2.663428 3.932171 9.806960
v 4.187141 4.765768 10.447069
v 3.703404 4.618798 10.051219
v 3.144227 4.376174 9.849341
v 2.580768 4.068772 9.867126
v 4.031358 5.479830 10.371924
v 3.594291 5.182505 10.071750
v 3.041940 5.015430 9.880623
v 2.437304 4.997663 9.820340
v 4.045451 5.555899 10.263088
v 3.602231 5.225360 10.010435
v 3.049394 5.055660 9.823064
v 2.449994 5.066154 9.722345
v 4.191984 6.234358 9.761901
v 4.536091 6.713015 9.782823
v 3.326926 6.074146 9.016135
v 2.846604 5.671891 9.076462
v 2.341161 5.387465 9.320971
v 3.207477 6.186691 8.883390
v 2.749105 5.763755 8.968110
v 2.221711 5.500010 9.188227
v 1.489459 5.056192 10.368758
v 1.250111 5.120896 10.912354
v 1.157672 5.318210 11.468674
v 1.304333 5.210691 10.269678
v 1.067419 5.273364 10.814576
v 0.933995 5.504882 11.348961
v 1.501987 4.848742 13.918331
v 0.959797 4.171351 14.436189
v 1.610086 4.488613 13.797027
v 1.198022 3.973796 14.190600
v 0.896384 4.360470 14.564000
v 0.659028 4.971925 15.289737
v -0.347623 4.144891 15.158020
v -0.427531 4.939379 15.777484
v -1.311830 4.683716 15.360367
v -1.203931 3.681180 15.428284
v -1.579298 5.296782 15.307471
v -2.241682 5.198020 15.167395
v -1.629696 6.054639 15.103770
v -2.294188 5.987571 14.955174
v -2.354194 4.529552 15.148813
v -2.883586 3.871806 14.912828
v -4.150492 3.953769 14.836229
v -4.689919 3.514623 14.892278
v -5.074798 2.995406 15.155437
v -5.247281 2.474155 15.586157
v -4.117437 4.781867 15.145065
v -4.673477 4.294188 14.660084
v -4.907526 3.656268 14.818987
v -5.346691 3.172385 15.063863
v -5.924965 2.915270 15.357908
v -5.879003 2.672856 16.299366
v -4.758979 4.388825 14.461159
v -5.020612 3.822612 14.423342
v -5.433088 3.359868 14.502147
v -5.946697 3.056361 14.688074
v -4.838234 4.426131 14.238641
v -5.077615 3.849443 14.263300
v -5.495931 3.389447 14.325708
v -6.042768 3.101581 14.418344
v -5.030962 4.995999 13.647484
v -5.454720 4.918768 13.161256
v -5.036435 5.314814 13.606948
v -5.460466 5.253592 13.118685
v -5.036665 5.561680 13.543053
v -4.975240 5.804132 13.573343
v -6.098698 4.141354 12.974144
v -6.244925 3.556818 13.331750
v -6.439249 3.163339 13.877972
v -6.266875 4.139161 12.907430
v -6.392383 3.554896 13.273254
v -6.616471 3.161027 13.807669
v -6.832137 4.785992 12.598430
v -6.839307 4.920224 12.590181
v -7.346992 4.065056 12.776356
v -7.218749 3.495080 13.170811
v -7.063545 3.126990 13.751616
v -7.439478 4.055268 12.793820
v -7.298684 3.486620 13.185905
v -7.156032 3.117201 13.769080
v -6.997641 2.918074 15.422896
v -7.516777 2.798173 15.377027
v -8.298750 2.320460 16.322680
v -7.830448 2.057876 17.329273
v -6.722982 2.313658 17.427128
v -6.255325 2.792412 16.503235
v -8.099874 2.540118 16.442612
v -7.743965 2.340553 17.207623
v -6.902291 2.534948 17.281994
v -6.546871 2.898801 16.579834
v -4.254486 2.236870 14.742682
v -3.540787 2.583543 14.519060
v -4.840281 1.691379 15.519520
v -4.496800 1.796083 15.006916
v -4.010554 1.958705 14.647998
v -4.771992 1.443729 15.503937
v -4.439878 1.589656 14.993927
v -3.950588 1.741242 14.634315
v -4.632016 0.795689 15.684453
v -4.630486 0.770757 15.716608
v -5.520398 1.175541 17.414022
v -5.320527 0.952978 17.299633
v -5.555665 -0.602317 16.846348
v -6.451237 -0.604322 17.111649
v -6.370013 -1.168337 16.371561
v -5.544964 -1.428716 16.540028
v -6.488665 -1.242692 16.210949
v -6.814974 -1.289271 15.921805
v -7.172915 -1.182789 15.826918
v -7.199043 -1.178526 15.819806
v -7.372597 -1.201526 15.708791
v -7.417995 -1.190497 15.708565
v -7.516320 -0.887814 16.379610
v -7.530726 -0.392283 17.258482
v -8.246018 0.395576 17.285099
v -8.790911 0.646950 16.405907
v -8.616018 0.019072 15.635612
v -7.799376 -0.458167 17.097424
v -8.342998 0.140606 17.117649
v -8.757116 0.331649 16.449463
v -8.418474 -0.365434 15.031693
v -8.429678 -0.286562 14.943725
v -8.404813 -0.464179 15.173102
v -8.189254 -1.431022 14.974688
v -7.582800 -1.142065 15.729233
v -8.329653 -0.622222 16.168087
v -6.844494 -2.236430 14.992410
v -6.924922 -2.339012 14.863625
v -7.023212 -2.453905 14.710550
v -7.880013 -2.100731 14.341995
v -7.317805 -2.437873 13.590376
v -6.995013 -3.236531 14.092996
v -6.194145 -3.824100 14.529785
v -5.860212 -3.830352 14.741013
v -5.775555 -4.225965 13.146740
v -5.572680 -4.554654 12.631485
v -5.463689 -5.053814 12.239514
v -6.003302 -4.135174 12.995934
v -5.791314 -4.467494 12.486712
v -5.742961 -4.942482 12.054589
v -6.099767 -4.073820 12.934763
v -5.970486 -4.350443 12.371976
v -6.453961 -3.630966 12.667540
v -6.356955 -3.867235 12.080402
v -6.516363 -3.448611 12.509572
v -6.542271 -3.563437 11.776380
v -6.602262 -3.126127 12.465598
v -6.632056 -3.226363 11.730417
v -6.561676 -4.765842 10.744708
v -6.582955 -4.807218 9.839598
v -6.508556 -4.828497 9.474341
v -6.449649 -4.507447 9.018382
v -6.561757 -6.324125 8.415444
v -6.560890 -5.814251 8.000975
v -6.622713 -6.555172 8.345587
v -6.576721 -6.819112 8.421633
v -5.984250 -6.800204 9.799202
v -5.913637 -6.896279 9.804996
v -6.281395 -6.317829 10.916685
v -6.067078 -6.051047 11.512011
v -5.533832 -6.152053 11.932683
v -4.984163 -6.563546 11.940062
v -6.385226 -6.010891 10.691460
v -6.103229 -5.659863 11.474782
v -5.401591 -5.792765 12.028298
v -4.678342 -6.334204 12.038008
v -4.194402 -7.223529 11.230790
v -3.657182 -7.540977 11.103269
v -4.376890 -7.417970 10.946046
v -3.839670 -7.735417 10.818524
v -4.414635 -7.481404 10.808295
v -3.916454 -7.880846 10.575660
v -4.534390 -7.525306 10.639327
v -4.051257 -7.930264 10.385460
v -4.653386 -7.533449 10.523324
v -4.268721 -7.932672 10.164494
v -3.996202 -8.493534 9.947069
v -4.867241 -7.491241 10.229688
v -4.462576 -7.894411 9.898317
v -4.247970 -8.443844 9.601377
v -5.186663 -9.807968 8.150688
v -5.897875 -9.993580 7.982838
v -6.606846 -10.200161 8.134933
v -6.828328 -10.544960 8.258798
v -6.221788 -10.455788 7.981782
v -5.554619 -10.375796 7.949123
v -4.920385 -10.316202 8.165401
v -4.408032 -10.285365 8.600284
v -7.147097 -11.522685 8.961403
v -7.524646 -11.747146 9.388292
v -7.706678 -11.645643 9.440102
v -7.395628 -12.253199 9.562572
v -8.422842 -11.954980 9.465321
v -8.186403 -12.594763 9.590419
v -8.691797 -9.975816 9.455806
v -8.942438 -9.739768 9.263144
v -9.694457 -10.136379 9.309281
v -9.916789 -9.721016 8.963278
v -10.318772 -10.455169 9.327754
v -10.541104 -10.039805 8.981750
v -10.534881 -9.647464 8.451826
v -10.624712 -9.501056 7.942460
v -9.650304 -9.318210 5.983803
v -9.035535 -8.838662 6.131573
v -9.829088 -9.629024 5.789367
v -10.232582 -9.822465 6.176435
v -9.929506 -9.943331 5.498607
v -10.344657 -10.173256 5.851925
v -9.188431 -9.333218 4.464572
v -9.142746 -9.604455 4.181205
v -7.807211 -8.944436 4.377616
v -7.778686 -8.887366 4.465696
v -6.371245 -10.560011 1.820318
v -6.134525 -10.619322 1.263327
v -6.024230 -10.520041 0.673606
v -6.358504 -10.549178 1.824529
v -6.124207 -10.610549 1.266737
v -6.013716 -10.511102 0.677080
v -6.122733 -10.593972 0.621900
v -6.317259 -10.762440 1.164856
v -6.614851 -10.760130 1.686831
v -6.138752 -10.605186 0.612748
v -6.330807 -10.771924 1.157116
v -6.630869 -10.771342 1.677679
v -6.412959 -10.770075 0.492154
v -6.532417 -10.893597 1.068453
v -6.737564 -10.835928 1.630802
v -6.432473 -10.780057 0.486053
v -6.548307 -10.901725 1.063485
v -6.753698 -10.844181 1.625758
v -7.134326 -11.081170 1.011226
v -7.063635 -10.941452 1.599000
v -7.823774 -11.295858 0.551633
v -7.847301 -11.773488 1.261544
v -7.776609 -11.633769 1.849318
v -7.619773 -10.892659 2.247833
v -7.860122 -11.886102 1.313981
v -7.822921 -11.840355 1.953273
v -8.006752 -11.743919 2.560791
v -8.388228 -11.609062 3.059250
v -7.810543 -12.151586 1.371125
v -7.807475 -11.923068 1.971077
v -7.991305 -11.826632 2.578595
v -8.338649 -11.874546 3.116395
v -7.755746 -12.263732 1.367068
v -7.685055 -12.124013 1.954842
v -7.730866 -12.307154 1.374397
v -7.660175 -12.167435 1.962171
v -7.682849 -13.087004 1.083949
v -7.599078 -13.638253 1.433267
v -7.729154 -14.117037 1.865428
v -8.055696 -14.459381 2.322687
v -7.683047 -13.087233 1.083637
v -7.599113 -13.638292 1.433213
v -7.729188 -14.117076 1.865373
v -8.055894 -14.459610 2.322375
v -8.597167 -12.498860 -0.299801
v -8.277721 -11.768827 0.170463
v -8.323023 -11.606391 -0.739318
v -9.102406 -12.078815 -0.973375
v -8.669984 -12.669262 -0.387511
v -8.597572 -13.312570 -0.464731
v -9.182587 -13.786533 -1.363173
v -9.135568 -13.986916 -2.046163
v -8.712998 -14.180666 -1.169211
v -8.660173 -14.405792 -1.936541
v -8.407877 -14.213392 -2.771621
v -8.105760 -13.764218 -3.247754
v -8.111865 -13.116621 -3.544949
v -7.709071 -12.989714 -4.012242
v -7.443223 -13.000967 -4.583127
v -7.346870 -13.149006 -5.187703
v -8.226599 -12.736970 -3.598198
v -7.785330 -12.737373 -4.047635
v -7.525752 -12.727880 -4.621429
v -7.479647 -12.709652 -5.249325
v -8.193999 -12.514190 -3.626746
v -7.757128 -12.323461 -4.145330
v -7.551814 -12.183738 -4.804487
v -8.217971 -12.403794 -3.608270
v -7.777433 -12.229946 -4.129679
v -7.578250 -12.061988 -4.784110
v -7.776782 -11.820798 -6.314475
v -7.979559 -11.294603 -7.045835
v -7.529842 -11.853047 -7.627883
v -7.783386 -12.440138 -6.980824
v -7.411370 -11.865581 -7.827014
v -6.925002 -11.646716 -8.383588
v -6.752722 -11.620362 -8.502810
v -5.978649 -11.050217 -8.875582
v -5.375068 -11.700533 -8.350231
v -6.065049 -12.339616 -8.772983
v -5.212230 -11.668471 -8.183635
v -5.077643 -11.595007 -8.048011
v -4.896807 -9.667383 -8.507330
v -5.658980 -9.496552 -8.975560
v -4.752642 -9.616782 -8.350312
v -4.730767 -9.611742 -8.327270
v -4.451188 -9.358743 -8.250556
v -4.429351 -9.347263 -8.241395
v -3.952769 -8.999166 -8.294197
v -3.433213 -9.174603 -7.975297
v -2.911583 -9.501067 -7.821223
v -3.965787 -8.274612 -8.904819
v -3.561105 -8.055773 -8.076358
v -3.118711 -8.417068 -7.800375
v -2.546731 -8.622254 -7.618297
v -2.050442 -9.277957 -8.003344
v -3.803137 -7.098637 -8.055410
v -3.594145 -6.620912 -7.754866
v -3.215356 -6.203474 -7.543937
v -2.709119 -5.892992 -7.446204
v -4.181227 -6.641135 -8.281848
v -3.838274 -6.325507 -7.901075
v -3.459486 -5.908069 -7.690146
v -3.087210 -5.435491 -7.672642
v -4.907790 -6.324028 -8.726624
v -4.780040 -7.003819 -9.288836
v -5.619739 -6.716365 -9.371257
v -5.470303 -5.867889 -9.217844
v -5.838461 -7.451814 -9.697700
v -6.347941 -7.514453 -10.014434
v -6.753138 -7.458996 -10.457779
v -5.773880 -7.648549 -9.775635
v -6.294191 -7.678194 -10.079298
v -6.692719 -7.643048 -10.530689
v -5.386579 -7.790226 -9.741446
v -6.018760 -7.808238 -9.950809
v -6.525378 -7.797954 -10.383293
v -6.830694 -7.760912 -10.974243
v -5.754920 -7.967633 -9.805431
v -6.278411 -7.943762 -10.104097
v -6.674983 -7.941561 -10.558565
v -5.760438 -8.018462 -9.800562
v -6.283003 -7.986066 -10.100045
v -6.680144 -7.989113 -10.554009
v -4.864920 -7.603870 -14.132807
v -4.888031 -7.559522 -14.055119
v -4.778075 -7.730051 -14.275554
v -4.778076 -7.730823 -14.277410
v -4.778971 -7.827577 -14.467814
v -5.277794 -7.814886 -15.181392
v -4.478841 -8.097920 -15.380753
v -4.217751 -8.533809 -14.620011
v -4.309599 -8.161658 -15.480329
v -3.941780 -7.758596 -16.058794
v -2.595260 -9.695527 -15.150868
v -2.067012 -10.595588 -15.431611
v -2.132367 -11.795977 -15.402350
v -2.180916 -11.782568 -15.587070
v -2.632721 -9.685180 -15.293405
v -2.122647 -10.411759 -15.438353
v -2.014395 -11.013804 -15.589142
v -1.863151 -9.280844 -15.829740
v -1.632835 -8.695602 -16.062580
v -1.519526 -8.514386 -16.081718
v -1.358860 -8.304602 -16.096165
v -1.199395 -10.353764 -15.806591
v -1.335139 -11.058592 -15.899062
v -1.627597 -11.645010 -16.206213
v -0.977747 -10.397479 -15.909515
v -1.187157 -11.087778 -15.967779
v -1.425137 -11.684941 -16.300228
v -0.864167 -10.389575 -15.938971
v -0.971656 -11.071610 -15.998793
v -1.137290 -11.670633 -16.305454
v -0.831056 -10.394135 -15.947453
v -0.941779 -11.075725 -16.006447
v -1.098966 -11.675911 -16.315273
v -0.577008 -10.396982 -16.029444
v -0.475112 -11.081717 -16.167507
v -0.493194 -11.681076 -16.539997
v -0.441334 -10.369891 -16.071978
v -0.354303 -11.057595 -16.205383
v -0.335532 -11.649596 -16.589428
v -0.272968 -10.361731 -16.114937
v -0.052404 -11.043781 -16.313971
v 0.095518 -10.221648 -16.152225
v 0.348262 -10.891466 -16.354515
v 0.159044 -10.027180 -16.140150
v 0.460305 -10.534616 -16.222254
v 0.735995 -10.988480 -16.492428
v 0.713261 -9.813459 -15.854894
v 0.924934 -10.355443 -15.983108
v 1.254940 -10.788360 -16.225325
v 1.258536 -9.360317 -15.385668
v 1.273383 -8.679773 -15.069792
v 0.883799 -8.156134 -14.957478
v 1.237111 -7.844629 -14.579834
v 0.782444 -8.032186 -14.967509
v 1.127979 -7.711170 -14.590636
v 1.841324 -8.168484 -14.499670
v 2.326063 -8.139829 -14.311565
v 2.474828 -6.622866 -13.741104
v 2.828044 -6.364082 -12.909596
v 2.790086 -6.851091 -13.676544
v 3.058530 -6.654415 -13.044598
v 3.469829 -7.418861 -11.951907
v 4.009236 -7.818095 -11.742168
v 4.670388 -7.972661 -11.559612
v 3.387783 -7.409822 -11.664626
v 3.949945 -7.811563 -11.534560
v 4.605225 -7.965481 -11.331445
v 2.637858 -6.213545 -11.770180
v 2.061187 -5.794739 -11.799098
v 1.366828 -5.632192 -11.783920
v 0.665960 -5.751930 -11.727077
v 2.535474 -6.243484 -11.093531
v 2.019862 -5.869021 -11.119387
v 1.399024 -5.723686 -11.105817
v 0.772366 -5.830746 -11.054993
v -0.597613 -6.369355 -11.859035
v -0.573510 -6.240255 -12.121984
v -0.118714 -5.780567 -12.606735
v -0.464626 -5.408906 -13.085220
v -0.884276 -4.911224 -13.336103
v -1.314621 -4.362288 -13.321696
v -0.040874 -5.723046 -12.624375
v -0.433326 -5.385776 -13.092313
v -0.859205 -4.892699 -13.341784
v -1.254535 -4.317888 -13.335313
v -0.124890 -5.541494 -12.877090
v -0.502669 -5.187923 -13.223042
v -0.898764 -4.733997 -13.379476
v -1.265812 -4.233992 -13.327687
v -0.025347 -5.472672 -12.927186
v -0.450229 -5.151667 -13.249433
v -0.842244 -4.694920 -13.407919
v -1.154517 -4.157044 -13.383697
v -1.775934 -4.535899 -13.171940
v -1.733865 -5.232520 -13.051798
v -1.571317 -5.826603 -12.702331
v -2.296045 -4.627777 -13.173374
v -2.097543 -5.296763 -13.052800
v -2.048583 -5.910913 -12.703646
v -2.608883 -4.716604 -13.302862
v -2.684200 -5.465339 -13.256033
v -2.669298 -4.711374 -13.320174
v -2.749953 -5.459648 -13.274874
v -3.219680 -4.380395 -13.339314
v -3.753862 -4.844294 -13.345719
v -3.723636 -3.824190 -13.541785
v -4.237006 -4.311058 -13.539828
v -3.727437 -3.688596 -13.603919
v -4.207328 -4.077851 -13.699967
v -3.744350 -3.661478 -13.628653
v -4.225561 -4.048617 -13.726631
v -5.453852 -4.221328 -13.830400
v -6.053335 -4.689780 -13.874281
v -7.015719 -4.163482 -14.529580
v -7.210337 -3.773831 -15.041783
v -6.970980 -3.235827 -15.366307
v -7.076387 -4.534907 -14.649732
v -7.332462 -4.022209 -15.323683
v -7.017519 -3.314309 -15.750688
v -3.595558 -5.799770 -13.157095
v -3.908096 -6.218647 -12.988037
v -4.112112 -6.267277 -12.979049
v -4.556140 -6.632161 -13.059650
v -6.594622 -6.727027 -12.606777
v -5.667457 -6.063663 -13.006751
v -6.204075 -6.460022 -12.883945
v -6.680176 -6.776862 -12.519141
v -7.024834 -6.966982 -11.966688
v -7.186706 -7.002063 -11.308883
v -7.141677 -6.876875 -10.643721
v -6.896456 -6.610071 -10.070291
v -6.487573 -6.241395 -9.674017
v -5.828773 -6.044212 -13.038415
v -6.358711 -6.430658 -12.875030
v -6.842814 -6.702777 -12.489717
v -7.212821 -6.822196 -11.936812
v -5.834543 -6.037396 -13.040869
v -6.361383 -6.427502 -12.876166
v -6.846397 -6.698545 -12.491241
v -7.221194 -6.812305 -11.940373
v -7.317222 -6.705008 -10.657003
v -7.051309 -6.497110 -10.103330
v -6.653327 -6.175366 -9.705114
v -7.326361 -6.694150 -10.656650
v -7.058429 -6.488651 -10.103055
v -6.660768 -6.166526 -9.704826
v -6.560886 -6.493971 -9.743372
v -6.945099 -6.911501 -10.287123
v -6.523949 -6.553504 -9.723758
v -6.908162 -6.971034 -10.267508
v -4.238825 -7.429450 -12.874695
v -3.020992 -7.019200 -12.438691
v -3.029175 -7.066999 -12.427497
v -0.754562 -6.495385 -11.689669
v -0.205493 -6.433381 -11.359572
v -0.909869 -6.763876 -11.400578
v -0.372020 -6.721268 -11.049597
v -1.016346 -6.911473 -11.307572
v -0.567800 -7.007308 -10.885069
v -1.802820 -7.240752 -11.412505
v -1.247351 -7.883081 -11.282713
v -0.798805 -7.978915 -10.860209
v -0.511020 -7.516752 -10.195705
v -1.216393 -8.432773 -11.487285
v -1.340338 -8.600063 -11.649479
v -1.386971 -8.819927 -11.788296
v -1.423923 -9.245647 -12.143133
v -1.536534 -9.250955 -12.312074
v -1.533191 -9.440424 -12.605178
v -2.507977 -8.836815 -12.650225
v -3.103081 -8.770794 -13.016519
v -2.225562 -9.370040 -13.457247
v -2.184544 -9.530136 -13.936033
v -2.297807 -9.748984 -14.670915
v -1.920877 -10.641959 -15.144978
v -1.912493 -11.720652 -15.120959
v -2.021849 -11.709818 -15.262043
v -2.407163 -9.738153 -14.811998
v -1.710404 -11.985477 -14.781207
v -1.414292 -11.428669 -14.680952
v -1.308695 -10.837829 -14.462945
v -1.406903 -10.287318 -14.154624
v -1.456130 -12.125720 -14.515984
v -1.238258 -11.525759 -14.497338
v -1.138613 -10.931636 -14.285540
v -1.169734 -10.418126 -13.907244
v -2.270876 -13.827760 -14.116988
v -2.017730 -13.732968 -13.946975
v -0.664319 -14.323570 -13.771425
v -0.160904 -14.177256 -13.312597
v -0.474743 -14.536029 -13.899620
v 0.007170 -14.365616 -13.426250
v -0.371965 -14.636725 -13.976527
v 0.195816 -14.557326 -13.562718
v -0.123033 -14.904244 -14.266752
v 0.444748 -14.824845 -13.852942
v 0.132488 -15.035799 -14.422525
v 0.160667 -15.102827 -14.509488
v -0.055930 -15.216230 -14.688005
v 0.547119 -15.294916 -14.605231
v -0.008556 -15.451748 -15.107713
v 0.589485 -15.505541 -14.980577
v -1.596319 -15.741499 -15.254713
v -2.609039 -15.257607 -15.277092
v -2.965258 -14.898782 -16.279392
v -2.267311 -15.065599 -17.142696
v -1.779866 -15.824614 -15.503447
v -2.549533 -15.456852 -15.520453
v -2.820260 -15.184146 -16.282200
v -2.289822 -15.310927 -16.938313
v -1.492375 -15.143291 -17.391504
v -1.624732 -14.560775 -17.714626
v -0.841532 -15.140449 -17.652977
v -0.973889 -14.557933 -17.976097
v -1.711460 -13.209262 -17.715715
v -0.801774 -13.158511 -18.225206
v -2.463385 -13.319476 -17.407497
v -3.110585 -13.187721 -16.408484
v -2.509638 -13.020875 -17.304562
v -3.001508 -12.920740 -16.545309
v 0.619377 -12.132022 -17.491570
v 1.255883 -12.654066 -17.657404
v 2.821295 -12.705551 -16.542885
v 2.934323 -12.315344 -16.159901
v 2.866043 -11.688725 -15.752173
v 2.598996 -11.261452 -15.686497
v 2.145532 -10.918591 -15.796520
v 2.268774 -10.365905 -15.328538
v 1.747479 -10.742338 -15.899847
v 1.870721 -10.189653 -15.431865
v 2.814650 -10.376847 -15.006708
v 3.320142 -10.185513 -14.429992
v 3.468767 -9.799819 -13.930043
v 3.962808 -10.019266 -13.571228
v 3.471176 -9.775934 -13.918841
v 3.965439 -9.993186 -13.558996
v 3.584915 -9.564025 -13.737546
v 3.487511 -9.130522 -13.620175
v 2.993437 -8.425746 -13.862618
v 2.517181 -8.159483 -14.216958
v 3.564810 -8.450634 -13.210606
v 3.774999 -8.155510 -12.824211
v 3.724234 -7.801030 -12.627010
v 4.210136 -8.082367 -12.256487
v 4.832104 -8.255788 -12.067754
v 3.635263 -7.542652 -12.240663
v 4.142800 -7.886821 -11.964090
v 4.743132 -7.997411 -11.681406
v 4.941143 -8.572291 -12.298347
v 5.171582 -8.931880 -12.474215
v 6.603399 -8.427979 -12.166826
v 7.220480 -8.252559 -12.362583
v 6.586116 -8.322473 -12.122501
v 7.201046 -8.133914 -12.312739
v 6.555877 -8.214190 -12.071204
v 6.443649 -7.940782 -11.898054
v 6.345438 -7.794974 -11.778711
v 5.409837 -7.821411 -11.352808
v 5.936352 -7.625877 -10.491420
v 6.416037 -6.990411 -11.142208
v 5.630309 -8.044430 -9.989328
v 5.808172 -7.939995 -9.402266
v 5.478216 -8.161789 -9.923741
v 5.650139 -8.061937 -9.334117
v 4.494196 -8.130091 -10.722748
v 3.793700 -7.945197 -10.783116
v 3.185073 -7.576822 -10.633460
v 4.540139 -7.987068 -11.075192
v 3.829917 -7.832452 -11.060948
v 3.238832 -7.409469 -11.045859
v 3.360533 -8.158531 -10.171417
v 3.877314 -8.475430 -10.016101
v 4.418824 -8.604004 -9.730011
v 4.911526 -8.526790 -9.351998
v 2.169841 -8.195855 -8.575329
v 2.469076 -8.350526 -7.848324
v 0.675087 -7.219112 -8.385886
v 0.550670 -7.139182 -7.724621
v -0.263391 -8.095386 -9.406142
v -0.463573 -8.538943 -8.965005
v -0.795975 -8.793449 -8.458888
v -1.216336 -8.825015 -7.955184
v -0.358254 -8.388275 -9.615727
v -0.481228 -8.593452 -9.004010
v -0.813630 -8.847959 -8.497893
v -1.311199 -9.117905 -8.164769
v -0.522563 -8.678952 -10.698926
v -0.574169 -8.592462 -10.774715
v -0.281132 -9.272011 -9.839670
v -0.390379 -9.277116 -9.185461
v -0.743347 -9.367266 -8.631172
v -0.253024 -10.366941 -10.978439
v -0.519274 -10.569052 -11.664905
v -0.542166 -10.584154 -11.875263
v -0.433796 -10.825279 -12.422976
v -0.529557 -10.716977 -13.286147
v -0.490207 -11.255065 -13.716253
v -0.670655 -11.851999 -14.011526
v -1.044387 -12.420068 -14.128579
v -0.539856 -10.707315 -13.299456
v -0.493879 -11.251619 -13.720998
v -0.673130 -11.849677 -14.014724
v -1.051270 -12.413610 -14.137474
v -1.046274 -10.480071 -13.843688
v -0.974582 -11.045267 -14.194889
v -1.048342 -11.689567 -14.360316
v -1.257359 -12.323895 -14.317099
v -1.082501 -10.469203 -13.870441
v -0.988698 -11.041033 -14.205314
v -1.059267 -11.686290 -14.368383
v -1.284451 -12.315767 -14.337105
v -1.012956 -12.789968 -13.801707
v -0.578915 -12.576498 -13.440342
v -0.303198 -12.259408 -13.006775
v -0.216827 -11.874375 -12.549789
v -0.949294 -13.102160 -13.619719
v -0.540553 -12.764621 -13.330677
v -0.262439 -12.459289 -12.890256
v -0.146242 -12.220518 -12.348008
v -0.835509 -13.436687 -13.515325
v -0.338619 -13.390319 -13.110962
v -0.676915 -14.137873 -13.629805
v -0.180025 -14.091505 -13.225442
v 0.042969 -12.653029 -12.181311
v 0.259459 -13.568920 -12.107100
v 0.750817 -13.025446 -11.511756
v 0.095449 -12.368509 -11.266023
v 0.648250 -14.288856 -12.205062
v 0.974570 -14.508504 -12.175839
v 0.952184 -13.042514 -11.434171
v 1.107212 -13.026697 -11.353136
v 1.849253 -13.490249 -11.135057
v 2.176063 -13.342048 -10.498143
v 1.670929 -14.254783 -11.635548
v 2.547548 -14.217182 -11.324217
v 2.874359 -14.068981 -10.687304
v 2.597456 -13.834623 -9.829865
v 2.135629 -15.208200 -12.564806
v 2.511054 -15.195025 -12.443677
v 1.729840 -15.342031 -13.231928
v 1.666854 -15.729936 -14.225090
v 2.601965 -15.744232 -15.065693
v 2.935144 -15.533266 -15.041407
v 1.721682 -15.534565 -16.210960
v 1.684783 -15.948196 -15.330799
v 0.749763 -15.683361 -15.278493
v 0.856784 -15.980597 -16.199001
v 1.824555 -15.388523 -16.321154
v 1.896980 -15.070942 -16.623190
v 0.889503 -15.536746 -17.327805
v 0.274094 -15.781563 -17.176786
v 0.831588 -15.268308 -17.611130
v 0.021839 -15.590435 -17.412426
v -0.720189 -15.761355 -16.463074
v -0.701544 -15.783466 -16.350548
v 1.963334 -14.898896 -16.722605
v 1.705714 -14.463678 -17.393341
v 2.161160 -13.848223 -17.047724
v 2.645504 -14.412994 -16.657707
v 3.557791 -14.083653 -16.263559
v 3.927169 -14.307281 -15.574236
v 3.266756 -14.339084 -16.342022
v 3.752781 -14.633329 -15.435015
v 4.115892 -13.579165 -14.271831
v 4.371163 -13.435258 -13.612520
v 4.150956 -13.436753 -14.316490
v 4.406227 -13.292847 -13.657181
v 4.171052 -13.288415 -14.439487
v 4.401418 -13.009329 -13.881025
v 4.143796 -12.875693 -14.651545
v 4.371760 -12.560236 -14.111771
v 4.101277 -12.713396 -14.709239
v 3.963506 -12.457531 -14.924776
v 3.863981 -12.340087 -15.072975
v 3.416730 -12.117640 -15.485291
v 4.333592 -10.951453 -13.880137
v 4.061582 -10.552689 -13.845705
v 4.484030 -10.951265 -13.748549
v 4.589715 -11.151665 -13.714973
v 5.795912 -9.985454 -12.738706
v 5.563545 -9.625143 -12.671907
v 5.357846 -9.362888 -12.615028
v 5.319275 -9.137313 -12.524688
v 7.193810 -9.562406 -12.567514
v 7.742293 -9.325112 -12.799204
v 7.001270 -8.974980 -12.488043
v 7.564994 -8.784185 -12.726023
v 6.917040 -8.864210 -12.427338
v 7.415477 -8.585878 -12.580479
v 6.828318 -8.648207 -12.316552
v 7.323920 -8.362972 -12.466153
v 7.699368 -7.134421 -12.468473
v 7.649803 -7.019057 -12.380180
v 7.560259 -6.884154 -12.233353
v 7.533477 -6.618021 -12.080728
v 7.414480 -6.655025 -11.925333
v 6.947215 -6.518975 -11.124491
v 7.734434 -6.125443 -10.802603
v 7.870841 -5.779609 -11.736456
v 7.858701 -6.100177 -10.633295
v 7.909104 -6.146587 -10.439741
v 7.229129 -6.744399 -9.461754
v 6.739497 -7.066008 -9.451098
v 6.483331 -7.300594 -9.437121
v 6.276437 -7.510222 -9.577320
v 6.512861 -7.131952 -7.506812
v 6.442070 -7.216886 -7.368021
v 6.275707 -7.389042 -7.080965
v 6.365094 -7.113955 -6.438431
v 6.246351 -7.413148 -7.066628
v 6.334183 -7.139338 -6.423335
v 5.574929 -7.762648 -7.350960
v 5.113338 -7.848842 -6.957930
v 4.646220 -7.727422 -6.581066
v 5.162459 -8.174578 -7.829667
v 4.755603 -8.206108 -7.373112
v 4.233750 -8.139352 -7.059773
v 4.908666 -7.403110 -5.915364
v 5.618048 -7.150177 -5.780363
v 4.804082 -7.248167 -5.675587
v 5.507515 -6.986420 -5.526944
v 4.138438 -6.884364 -5.291670
v 4.288949 -6.340335 -4.815084
v 4.070551 -6.860831 -5.296859
v 4.223984 -6.317816 -4.820049
v 3.648996 -6.805757 -5.508895
v 2.945071 -6.938860 -5.824517
v 2.456312 -7.227823 -6.076200
v 1.776137 -6.876836 -6.035561
v 2.337763 -7.432386 -6.246719
v 1.662905 -7.072226 -6.198433
v 1.887872 -6.424273 -5.712616
v 1.839206 -6.173383 -5.595001
v 1.098693 -5.433323 -5.815464
v 1.194849 -4.781478 -5.706368
v 1.471585 -4.176055 -5.760501
v 0.941008 -5.382269 -5.945714
v 1.064892 -4.739401 -5.813715
v 1.301335 -4.120933 -5.901130
v 0.556114 -5.461185 -6.319291
v 0.330903 -4.893425 -6.495338
v 0.299194 -4.328559 -6.785140
v 0.317792 -5.599274 -6.523593
v 0.138128 -5.005125 -6.660595
v 0.060872 -4.466649 -6.989441
v 0.955274 -3.602510 -6.599194
v 1.051092 -3.355027 -6.778476
v 1.212469 -3.248878 -6.721481
v 1.309315 -2.969354 -6.825241
v 1.977682 -4.177162 -5.451933
v 2.146773 -4.800283 -5.157321
v 2.371790 -5.472899 -5.132374
v 2.292212 -4.039654 -5.262359
v 2.365782 -4.704535 -5.025320
v 2.660288 -5.346772 -4.958490
v 2.583225 -3.704363 -5.090342
v 2.854259 -4.051783 -4.666693
v 3.232860 -4.457680 -4.410669
v 3.675365 -4.875246 -4.351796
v 2.672601 -3.592774 -5.044053
v 2.903538 -3.990258 -4.641171
v 3.279011 -4.400058 -4.386767
v 3.755723 -4.774916 -4.310177
v 3.015613 -2.932679 -5.165993
v 3.563439 -2.759897 -4.879967
v 4.186688 -2.757057 -4.727225
v 4.806150 -2.924520 -4.727179
v 3.032685 -2.347558 -5.201315
v 3.570548 -2.516240 -4.894676
v 4.193111 -2.536902 -4.740515
v 4.821252 -2.406919 -4.758425
v 2.447916 -1.533401 -6.016180
v 2.252155 -1.924731 -6.529673
v 2.567369 -1.580198 -5.461914
v 2.973403 -1.931568 -4.951212
v 3.593925 -2.181127 -4.632133
v 4.323745 -2.286572 -4.558764
v 2.542602 -0.771881 -5.808788
v 2.791368 -0.639150 -5.238210
v 2.548180 -0.749386 -5.816453
v 2.796947 -0.616655 -5.245876
v 3.731064 -0.955857 -4.379122
v 4.326889 -1.381278 -4.272249
v 4.908096 -1.794722 -4.468907
v 3.737229 -0.947227 -4.378931
v 4.330595 -1.376091 -4.272134
v 4.914262 -1.786092 -4.468716
v 5.145853 -3.844666 -4.446034
v 4.768063 -4.494404 -4.282907
v 5.448682 -4.033115 -4.495304
v 5.070892 -4.682854 -4.332177
v 6.196556 -4.105043 -4.722091
v 6.441824 -4.804472 -4.726254
v 6.492695 -5.504078 -4.965710
v 6.312296 -4.066848 -4.791709
v 6.534507 -4.773886 -4.782004
v 6.634294 -5.457349 -5.050883
v 6.387503 -3.908972 -4.881455
v 6.700471 -4.449175 -4.870301
v 6.906584 -5.011721 -5.046233
v 6.504313 -3.844938 -4.937463
v 6.802271 -4.393369 -4.919111
v 7.031796 -4.943081 -5.106269
v 7.291968 -5.989683 -6.148667
v 7.473369 -5.871370 -6.184787
v 7.070322 -6.212875 -6.265992
v 6.574151 -6.799963 -6.399490
v 5.861597 -6.008870 -4.900941
v 5.298039 -5.752694 -4.583275
v 5.664702 -6.296568 -5.000021
v 5.118490 -6.015046 -4.673626
v 3.618897 -5.634689 -4.686954
v 3.885090 -5.976438 -4.787528
v 7.319781 -6.318594 -7.499352
v 7.075156 -6.605359 -8.135979
v 8.064219 -6.375204 -8.403414
v 8.262366 -6.323491 -8.395020
v 8.474022 -6.272180 -8.401631
v 8.685135 -6.216639 -9.011729
v 8.800104 -5.950767 -9.591356
v 8.478920 -6.270230 -8.399764
v 8.688953 -6.215119 -9.010274
v 8.804092 -5.949179 -9.589836
v 8.657813 -6.126538 -8.153365
v 8.849030 -6.150212 -8.834330
v 8.902310 -5.932436 -9.505577
v 9.165926 -6.185485 -8.069953
v 9.199173 -6.190833 -8.776851
v 9.410423 -5.991383 -9.422165
v 9.505566 -6.429437 -8.093318
v 9.575548 -6.464870 -8.051636
v 9.423056 -5.671110 -6.178532
v 9.458983 -5.269211 -5.713017
v 9.673887 -4.821126 -5.348938
v 10.042594 -4.379343 -5.128939
v 9.326759 -5.569141 -6.250476
v 9.393927 -5.200323 -5.761621
v 9.599548 -4.742410 -5.404476
v 9.919539 -4.249041 -5.220874
v 9.044810 -5.273917 -6.439098
v 8.945291 -4.599650 -6.140777
v 9.124357 -3.898058 -5.969780
v 9.026713 -5.261705 -6.472238
v 8.930609 -4.589743 -6.167663
v 9.101866 -3.882882 -6.010967
v 9.897701 -3.482388 -5.520930
v 9.917741 -3.459485 -5.526643
v 10.253325 -4.632937 -4.953173
v 10.096609 -5.307168 -5.075495
v 10.075672 -5.915480 -5.427104
v 10.193705 -6.365102 -5.954379
v 10.263832 -4.636411 -4.947783
v 10.102081 -5.308977 -5.072688
v 10.081391 -5.917371 -5.424170
v 10.204918 -6.368809 -5.948627
v 10.193029 -6.837260 -8.049105
v 10.361349 -6.928186 -8.094979
v 10.655917 -7.076945 -8.103915
v 10.807709 -7.033371 -8.787908
v 11.036247 -6.742037 -9.384296
v 11.306774 -6.247252 -9.802375
v 10.991295 -7.408103 -8.152565
v 10.934689 -7.158754 -8.806328
v 11.135792 -6.840329 -9.398737
v 11.564016 -6.501259 -9.839690
v 11.676819 -8.430803 -7.307513
v 11.367846 -9.346364 -7.502891
v 11.573638 -8.442081 -7.688415
v 11.338818 -9.137909 -7.836902
v 10.053349 -9.789752 -8.342069
v 9.681779 -10.022213 -8.810319
v 9.511124 -10.346946 -9.336423
v 9.641434 -10.247853 -7.896965
v 9.342778 -10.399224 -8.444004
v 9.150566 -10.747931 -8.946815
v 9.325537 -10.457510 -7.576094
v 8.781853 -10.845705 -7.861681
v 8.466137 -11.414375 -8.185384
v 9.288654 -10.513283 -7.436483
v 8.750609 -10.892949 -7.743417
v 8.429255 -11.470148 -8.045773
v 10.721272 -10.253517 -6.304074
v 10.401022 -10.447744 -6.179400
v 9.964405 -9.777807 -4.798635
v 9.652987 -9.844658 -4.257008
v 9.494389 -10.066962 -3.691113
v 9.507939 -10.417632 -3.169905
v 10.097170 -9.510833 -4.647569
v 9.731971 -9.685829 -4.167136
v 9.561296 -9.932419 -3.614983
v 9.605945 -10.220554 -3.058391
v 11.546420 -8.483613 -5.570252
v 11.567934 -7.606283 -6.184224
v 11.465536 -8.168418 -5.346896
v 11.481887 -7.501647 -5.813514
v 9.998257 -8.116329 -4.425671
v 9.541761 -8.272561 -4.056400
v 9.229327 -8.385575 -3.547705
v 9.096554 -8.442495 -2.957545
v 9.952726 -8.009550 -4.431059
v 9.510479 -8.199197 -4.060102
v 9.194115 -8.302993 -3.551873
v 9.039679 -8.309110 -2.964277
v 9.907503 -7.873860 -4.453939
v 9.111512 -7.969141 -3.694678
v 8.881992 -7.847775 -2.583428
v 8.860846 -7.789771 -2.595916
v 9.888057 -7.820520 -4.465423
v 9.846866 -7.289677 -4.601126
v 9.360668 -6.937125 -4.324226
v 9.920080 -7.138726 -4.667156
v 9.436864 -6.780028 -4.392944
v 10.374064 -6.789781 -4.895482
v 10.285141 -6.128487 -4.810591
v 10.256378 -5.536892 -4.491825
v 10.291793 -5.097606 -3.983695
v 11.038870 -7.202414 -5.152226
v 10.573307 -6.559075 -5.370207
v 10.366014 -6.034844 -5.003281
v 10.363008 -5.413425 -4.745884
v 10.564709 -4.781592 -4.633957
v 11.046613 -4.589443 -3.879133
v 9.790195 -5.172254 -3.650289
v 9.345849 -5.711335 -3.858993
v 9.681363 -5.153692 -3.472672
v 9.243405 -5.693862 -3.691801
v 9.595216 -4.991303 -2.839639
v 9.081608 -5.388783 -2.530375
v 8.782722 -5.976213 -2.242241
v 8.746291 -6.659780 -2.021252
v 9.603585 -4.983113 -2.814161
v 9.083050 -5.387373 -2.525987
v 8.783557 -5.975396 -2.239700
v 8.752937 -6.653276 -2.001019
v 11.419866 -4.377457 -2.770793
v 11.967582 -4.362249 -2.410033
v 12.490937 -4.582688 -2.081584
v 11.730864 -4.176507 -3.160805
v 12.208266 -4.206731 -2.711867
v 12.752340 -4.413783 -2.409402
v 12.463269 -4.626965 -1.945615
v 11.928808 -4.416280 -2.142725
v 11.377881 -4.401425 -2.397966
v 12.379200 -4.640691 -1.750736
v 11.858225 -4.427804 -1.979107
v 11.293812 -4.415151 -2.203087
v 12.242397 -4.739133 -1.192945
v 11.565516 -4.679031 -0.960892
v 10.874501 -4.858832 -0.884743
v 12.359466 -4.822655 -0.787040
v 11.670047 -4.753609 -0.598457
v 11.023186 -4.964911 -0.369217
v 12.549407 -4.826335 -0.458042
v 11.821107 -4.793100 0.167717
v 11.126068 -5.250537 0.648104
v 11.127690 -5.250980 0.650019
v 12.551028 -4.826779 -0.456127
v 13.623051 -5.381019 -0.859488
v 14.176624 -5.349136 -1.242887
v 14.344433 -5.084193 -1.839634
v 13.742150 -5.295982 -0.493295
v 14.470539 -5.254033 -0.997767
v 14.691338 -4.905423 -1.782960
v 12.491208 -4.810522 -0.157265
v 12.017395 -4.802962 0.211942
v 11.536034 -4.986482 0.520941
v 11.100737 -5.340642 0.735317
v 12.701732 -4.817760 0.188682
v 12.156254 -4.807736 0.440124
v 11.657214 -4.990649 0.720073
v 11.260194 -5.346124 0.997349
v 12.835266 -4.763248 0.575475
v 12.392163 -4.815200 1.178122
v 13.708773 -4.956358 0.349103
v 14.124782 -4.682313 0.678603
v 13.801414 -4.126799 1.340711
v 13.358310 -4.178751 1.943359
v 12.456353 -5.103200 2.052471
v 12.872362 -4.829155 2.381971
v 14.310257 -2.610176 1.254357
v 14.056759 -2.183506 1.620283
v 13.952551 -1.831455 2.115673
v 14.501280 -2.323714 1.084983
v 14.217104 -1.943048 1.478108
v 14.120584 -1.579467 1.966681
v 14.831641 -2.036288 0.785542
v 15.325469 -1.882151 0.188100
v 15.685099 -3.409112 0.232294
v 15.733738 -4.154019 -0.343619
v 15.666442 -4.261311 -1.277904
v 15.918691 -3.304397 -0.068640
v 15.955658 -3.870526 -0.506334
v 15.904511 -3.952068 -1.216392
v 15.417554 -1.951894 0.016760
v 15.451039 -1.701167 -0.569671
v 15.422749 -1.689608 -0.784411
v 15.420241 -1.687414 -0.812957
v 15.685092 -1.957762 -1.522779
v 16.104197 -2.870868 -1.342681
v 15.661366 -2.952805 -2.258670
v 15.996798 -2.017669 -2.492881
v 15.363746 -1.219010 -1.443211
v 15.193867 -0.656081 -1.776129
v 15.526619 -0.503065 -2.810498
v 15.674181 0.514955 -3.234944
v 16.348125 1.443140 -3.159523
v 16.365585 1.348569 -3.620255
v 15.542676 -0.590033 -3.234192
v 16.108894 1.763813 -2.758819
v 15.191880 1.235758 -2.346941
v 14.863761 0.334754 -1.594025
v 14.772313 0.556667 -1.425447
v 16.032118 1.950123 -2.617288
v 17.199335 2.606465 -2.377193
v 16.975019 3.121898 -2.064098
v 17.676052 3.555198 -2.447527
v 17.995987 3.891864 -3.104574
v 18.036463 3.480698 -4.071992
v 17.651276 3.455428 -4.671091
v 17.915522 4.104087 -3.968182
v 17.482769 4.075697 -4.641260
v 17.910545 4.459494 -3.788415
v 17.469765 5.008464 -4.169602
v 18.016283 4.915290 -3.346673
v 17.623951 5.403920 -3.685961
v 17.204788 4.046219 -1.660883
v 16.998844 3.483104 -1.894454
v 15.815661 4.274382 -1.404673
v 15.786696 4.916074 -1.275855
v 16.240562 5.671278 -1.274380
v 15.944066 6.240335 -0.971295
v 15.688313 6.643739 -0.446459
v 16.289627 5.694204 -1.268874
v 15.987576 6.260665 -0.966412
v 15.745401 6.670413 -0.440053
v 16.426769 5.778298 -1.246536
v 16.239740 6.407957 -0.899602
v 16.590849 5.822921 -1.242704
v 16.418131 6.456471 -0.895437
v 15.217144 6.509158 -0.237894
v 15.040827 6.038151 -0.610508
v 15.005424 5.462721 -0.854236
v 15.151918 6.491746 -0.186967
v 14.988833 6.024271 -0.569913
v 14.951901 5.448432 -0.812445
v 14.756965 6.672105 0.964873
v 14.324809 6.224669 1.179670
v 14.099812 5.671104 1.455418
v 14.112046 5.085406 1.755257
v 14.741452 6.738171 1.084843
v 14.314054 6.270476 1.262852
v 14.089056 5.716911 1.538600
v 14.096534 5.151472 1.875226
v 14.691810 6.777949 1.202600
v 14.243385 6.322474 1.497935
v 14.037462 5.760747 1.869179
v 14.105549 5.178720 2.259529
v 14.326365 7.080795 1.512380
v 14.145114 6.403913 1.581237
v 13.985016 5.804210 1.913637
v 13.870569 5.373450 2.458717
v 14.224321 7.166721 1.523204
v 13.955498 6.567615 1.566794
v 13.730499 6.014050 1.842541
v 13.579403 5.580023 2.313588
v 13.781901 7.301893 1.433566
v 13.648743 6.661337 1.504642
v 13.423744 6.107772 1.780390
v 13.136983 5.715194 2.223950
v 13.211404 7.857845 1.338793
v 12.585259 7.701665 1.319247
v 12.007544 7.495370 1.520537
v 13.173592 7.998621 1.369095
v 12.551191 7.828504 1.346548
v 11.969731 7.636147 1.550838
v 11.675792 6.654408 1.961613
v 11.954037 6.122612 2.135965
v 12.353766 5.734228 2.418805
v 11.595819 6.641940 2.055110
v 11.881177 6.111253 2.221146
v 12.273794 5.721759 2.512302
v 13.125475 4.897139 3.907983
v 13.517616 4.853474 3.886243
v 12.968347 3.416636 4.777519
v 12.694479 3.683669 4.797374
v 12.511359 4.292131 4.559061
v 12.044498 4.445940 4.961066
v 11.756036 4.639977 5.492445
v 12.419491 4.773627 4.309116
v 11.962624 4.875051 4.738314
v 11.666341 5.110079 5.248415
v 12.306862 4.956308 4.222063
v 11.784147 5.252043 4.615432
v 12.105869 5.420594 3.632075
v 11.589999 5.700519 4.045534
v 11.748917 4.287004 5.866960
v 12.013422 3.778980 5.662117
v 11.466789 4.385825 6.859711
v 11.068353 3.429756 6.813916
v 11.372828 2.972077 6.553459
v 12.260022 2.984354 6.161091
v 10.457100 4.183756 7.757151
v 9.928514 3.267022 7.906604
v 9.107470 4.391522 8.116564
v 8.510838 4.216974 8.518799
v 8.136606 4.025990 9.128476
v 9.097552 4.449086 8.128066
v 8.503691 4.258460 8.527089
v 8.127943 4.076275 9.138525
v 10.560486 4.435147 7.810851
v 11.202505 4.669010 7.398897
v 11.503542 5.233137 6.921691
v 11.355019 5.924061 6.551352
v 10.620691 4.868291 7.986071
v 11.126022 5.052363 7.661823
v 11.362967 5.496387 7.286216
v 11.246064 6.040210 6.994722
v 9.388273 4.890673 8.127948
v 8.800417 4.694330 8.331111
v 8.342849 4.447308 8.724827
v 8.075645 4.182041 9.257402
v 9.373511 4.947617 8.146286
v 8.795161 4.714602 8.337639
v 8.336878 4.470337 8.732244
v 8.058834 4.246894 9.278289
v 9.252849 5.143740 8.222446
v 8.587783 5.060691 8.545883
v 8.114478 4.903840 9.098332
v 9.228968 5.362528 8.245023
v 8.568795 5.234653 8.563834
v 8.085203 5.172045 9.126008
v 7.708363 4.760170 10.516174
v 7.211076 4.660782 11.084288
v 7.814644 4.127169 10.554564
v 7.372016 4.038706 11.060234
v 8.144938 3.685823 9.266940
v 8.432529 3.570031 8.745689
v 8.878223 3.516656 8.337859
v 7.964504 3.119071 9.896370
v 7.785420 2.799051 9.111855
v 8.134324 2.834489 8.617052
v 8.542023 2.687396 8.192832
v 9.354995 2.862667 8.139059
v 7.114932 2.162900 9.248147
v 6.929198 1.598025 8.873802
v 7.090879 2.351336 10.256563
v 6.121816 2.056876 10.091662
v 5.853078 1.483139 9.787818
v 6.471838 0.695330 9.319580
v 5.963969 2.060239 10.088509
v 5.562305 1.453465 9.827285
v 5.368791 2.485151 9.969052
v 4.994098 1.859121 9.713242
v 5.153788 3.094812 9.939579
v 5.051702 2.492726 9.660870
v 4.798614 1.876103 9.581299
v 5.147957 3.097759 9.935324
v 5.047281 2.494961 9.657643
v 4.793681 1.878597 9.577698
v 4.723594 3.391800 9.795196
v 4.244367 3.025222 9.418736
v 3.718832 2.560645 9.301506
v 4.614086 3.518049 9.800752
v 4.167030 3.114382 9.422659
v 3.627760 2.665640 9.306128
v 4.460930 3.919228 9.975117
v 3.922175 3.900533 9.696498
v 3.344110 3.759673 9.577194
v 2.792433 3.512656 9.630763
v 4.391211 4.127130 10.073009
v 3.867931 4.062289 9.772662
v 3.288265 3.926202 9.655605
v 2.718093 3.734335 9.735143
v 2.645679 2.707143 9.562061
v 2.164925 2.202281 9.674047
v 0.993287 2.690847 10.519777
v 0.589781 2.590538 11.081352
v 1.029776 2.824692 10.572128
v 0.622123 2.709171 11.127754
v 1.303063 3.254933 10.648306
v 1.124114 3.508842 11.264554
v 1.106557 3.565587 11.952105
v 1.605331 3.833143 10.589075
v 1.347193 3.935573 11.220840
v 1.348258 4.027939 11.904742
v 0.724550 3.040005 12.235590
v 0.496434 2.778174 12.738476
v 0.375856 2.740011 12.969448
v 0.227182 2.761806 13.325887
v -1.319829 1.900999 13.872580
v -1.460619 1.925470 13.978177
v -1.522873 2.046326 14.130526
v -2.030874 2.133848 14.334229
v -2.355653 2.218448 14.422820
v -2.777481 2.647523 14.601393
v -3.329990 0.865052 14.361051
v -3.343206 0.874512 14.372040
v -3.332158 1.044712 14.368709
v -3.564863 0.508557 14.663269
v -3.699303 1.325287 14.555651
v -3.961353 0.811557 14.865152
v -2.994542 -0.761975 14.272879
v -2.505163 -0.942851 13.877114
v -3.045511 -1.469697 14.482121
v -2.552359 -1.598180 14.070866
v -3.820717 -1.652038 15.650339
v -3.558489 -2.635981 15.328995
v -4.654157 0.015085 16.320332
v -4.591970 0.640718 15.824401
v -4.763295 -0.078560 16.473909
v -5.393934 -0.553813 16.822033
v -4.323452 -2.253019 15.733915
v -4.335646 -2.261050 15.736455
v -5.049049 -1.921012 16.258072
v -4.891138 -2.819974 15.703757
v -4.736166 -3.676678 15.234428
v -4.342071 -3.677907 15.233582
v -3.927482 -4.339916 13.595546
v -4.250262 -4.451939 13.408495
v -4.504955 -4.448146 13.396283
v -4.753931 -4.471179 13.317577
v -4.867297 -4.550969 13.123931
v -4.794949 -5.068368 12.535194
v -5.424863 -4.448757 12.965587
v -5.352515 -4.966156 12.376850
v -4.646816 -5.243857 12.443769
v -4.397582 -5.287915 12.446302
v -4.143478 -5.310040 12.460746
v -3.339397 -5.503514 12.150911
v -2.925138 -5.759012 11.754481
v -2.320859 -5.558348 11.861690
v -1.744633 -5.502352 12.147590
v -2.890069 -5.828734 11.696904
v -2.293456 -5.612831 11.816697
v -1.716052 -5.559175 12.100665
v -3.016280 -6.757200 11.390374
v -3.719140 -7.370362 11.191883
v -2.051152 -6.876776 11.335685
v -1.663351 -6.394881 11.542326
v -1.377861 -5.975843 11.952466
v -1.965974 -6.946344 11.344321
v -1.596261 -6.449677 11.549129
v -1.292683 -6.045412 11.961103
v -1.697164 -7.635059 11.440350
v -1.098505 -7.731228 11.747754
v -0.642707 -7.745006 12.251931
v -0.394780 -7.674427 12.880969
v -1.710365 -7.700382 11.449773
v -1.104275 -7.759774 11.751871
v -0.650613 -7.784124 12.257574
v -0.414088 -7.769958 12.894750
v -0.898015 -8.093182 12.048286
v -2.183319 -8.413164 11.484025
v -1.959583 -8.990861 11.837450
v -1.784200 -9.388315 12.403111
v -2.408912 -8.523451 11.455723
v -2.162309 -9.089969 11.812017
v -2.069882 -9.527978 12.367270
v -2.487430 -8.491175 11.417810
v -2.287753 -9.036928 11.693419
v -2.197436 -9.484950 12.145964
v -2.228011 -9.778037 12.717664
v -2.618874 -8.613591 11.322851
v -2.327550 -9.073994 11.664666
v -2.237234 -9.522016 12.117211
v -2.359454 -9.900454 12.622705
v -2.603847 -8.704997 11.314895
v -2.337485 -9.253113 11.685464
v -2.316741 -9.757882 12.188931
v -2.655005 -8.801412 11.212132
v -2.383457 -9.339754 11.593118
v -2.381526 -9.879978 12.058796
v -3.126027 -9.041864 10.651319
v -3.288231 -8.994168 10.528470
v -3.384189 -9.137667 10.423241
v -3.609772 -9.116491 10.184253
v -2.835884 -10.115047 11.104136
v -2.614839 -10.308486 11.790676
v -3.007106 -10.556870 11.019999
v -2.801061 -10.789016 11.699168
v -3.100001 -10.826897 10.899993
v -2.972466 -11.282332 11.480894
v -3.210987 -11.238129 10.580513
v -3.093202 -11.729688 11.133349
v -3.666491 -11.326576 9.747429
v -3.853800 -11.867429 9.537885
v -4.159762 -12.392967 9.496527
v -3.773931 -11.252769 9.641293
v -3.942632 -11.806404 9.450130
v -4.260195 -12.323974 9.397312
v -3.850341 -11.247369 9.540101
v -4.117913 -11.801712 9.284421
v -4.539463 -12.313572 9.216897
v -3.923239 -11.170713 9.447221
v -4.185231 -11.730925 9.198651
v -4.623230 -12.225485 9.110168
v -4.544828 -11.636778 8.870089
v -5.092139 -12.007345 8.776271
v -5.821166 -12.565462 9.186730
v -5.827234 -12.646298 9.270782
v -5.749450 -12.806288 9.420038
v -5.679173 -12.987736 9.589398
v -5.484650 -13.032835 9.594326
v -5.440907 -13.242991 9.743751
v -4.797978 -13.655419 10.130331
v -4.185845 -13.546513 10.442730
v -3.784346 -13.380178 10.986137
v -6.453771 -14.650290 10.365383
v -5.930116 -15.021595 10.174061
v -6.527075 -15.570066 10.002330
v -7.012116 -15.818472 9.792375
v -7.539246 -14.731270 10.398201
v -7.914760 -14.039199 10.364440
v -7.943417 -14.865876 10.294640
v -8.243827 -14.312220 10.267632
v -8.812129 -13.246964 9.479108
v -9.389440 -12.889776 9.286047
v -8.751708 -13.142702 9.487717
v -9.334793 -12.795479 9.293833
v -8.707891 -13.018876 9.481483
v -9.266112 -12.562364 9.308078
v -8.546691 -12.818926 9.493285
v -9.101248 -12.357868 9.320147
v -11.209511 -13.245397 8.598869
v -11.302967 -13.921006 8.502591
v -11.794773 -12.490047 8.433606
[truncated: 2,149,252 more chars]
