# Supplementary material for: Interactively illustrating polymerization using three-level model fusion
Source: BMC Bioinformatics. 2014 Oct 14;15(1):345. doi: 10.1186/1471-2105-15-345 (PMC4287442; doi:10.1186/1471-2105-15-345)
Supplement: Supplementary file 1 — Additional file 1: Prototype unity project. The ZIP file comprises a prototype project with example scenes. Prototype project can be opened by Unity editor. Which can be downloaded from http://unity3d.com/unity/download web page. Detailed description of the examples and prototype usage is available from http://www.ii.uib.no/vis/projects/physioillustration/research/interactive-molecular-illustration.html. (ZIP 6 MB) [file 12859_2014_6668_MOESM1_ESM.zip › UnityProject/Assets/Resources/Meshes/test.obj]

####
#
# OBJ File Generated by Meshlab
#
####
# Object test.obj
#
# Vertices: 7075
# Faces: 11380
#
####
vn -0.880201 0.477195 0.418237
v -0.137858 0.426111 -0.083109
vn -0.292679 0.122138 0.187959
v -0.162546 0.398978 -0.096778
vn -0.250931 0.072304 -0.020256
v -0.129829 0.441972 -0.106826
vn -1.234228 0.464462 0.107771
v -0.128560 0.470819 -0.101757
vn -0.278813 1.101350 -0.042001
v -0.191606 0.377780 -0.099088
vn -0.236192 0.331240 -0.106079
v -0.144961 0.414888 -0.051155
vn -0.059346 1.632370 -0.685663
v -0.140450 0.480820 -0.285511
vn 2.213904 1.799482 0.626266
v -0.115954 0.465551 -0.327502
vn -1.604719 1.390378 -1.449337
v -0.119332 0.466155 -0.317296
vn -1.155873 0.518444 -0.436448
v -0.125420 0.447419 -0.361566
vn -0.111618 0.502070 -0.114284
v -0.097221 0.507570 -0.229677
vn -0.676423 0.686231 0.050967
v -0.153238 0.485084 -0.193795
vn -0.210792 0.280879 0.060813
v -0.143396 0.485387 -0.241424
vn -0.204056 0.835048 -1.067766
v -0.150776 0.455219 -0.305694
vn -1.020037 1.235045 -0.397811
v -0.206302 0.443298 -0.258297
vn -1.126642 0.866626 -0.642599
v -0.168215 0.466771 -0.276841
vn -0.139166 0.427853 -0.210256
v -0.163681 0.452949 -0.304657
vn 0.000000 0.000000 0.000000
v -0.063597 0.460018 -0.277046
vn 0.000000 0.000000 0.000000
v -0.056010 0.463189 -0.271611
vn 0.084635 0.036995 -0.203680
v -0.046210 0.447106 -0.270460
vn 0.426026 0.713766 -0.608732
v -0.091392 0.494070 -0.262117
vn 0.137387 0.069443 -0.330230
v -0.047523 0.502654 -0.268544
vn 0.902395 0.223943 -0.644604
v -0.076283 0.451822 -0.301867
vn 0.472038 0.350788 -0.062299
v -0.113741 0.467143 -0.337970
vn 0.043136 0.119645 0.005300
v -0.094886 0.455581 -0.352512
vn 0.152086 0.024997 0.008954
v -0.095425 0.455340 -0.342684
vn 2.275822 -0.407659 0.256815
v -0.095143 0.457049 -0.352245
vn 0.336280 -0.060237 0.037947
v -0.091861 0.467186 -0.365238
vn 1.446795 0.450865 -0.607510
v -0.093626 0.454271 -0.333193
vn -0.122229 0.314044 -0.286801
v -0.044749 0.418467 -0.292766
vn -0.670235 0.949680 -0.117995
v -0.024510 0.397941 -0.309897
vn -0.034583 0.658713 -0.233806
v -0.029623 0.392281 -0.341820
vn -0.750037 1.504349 -1.131019
v -0.206716 0.451314 -0.242558
vn -0.355298 1.414724 0.853418
v -0.134938 0.502606 -0.160512
vn -0.244069 0.360897 0.290873
v -0.225045 0.434714 -0.148034
vn 0.162939 0.431712 0.458463
v -0.178613 0.410844 -0.127786
vn -0.798035 0.689211 1.454544
v -0.196376 0.472186 -0.176857
vn 0.060316 0.560935 -0.062889
v -0.169528 0.464923 -0.233203
vn -0.085627 0.184694 -0.334621
v -0.281788 0.458712 -0.238436
vn -0.028478 1.336092 -1.057020
v -0.202539 0.448481 -0.251847
vn -0.053495 0.729859 -0.082290
v -0.246471 0.434259 -0.274723
vn -0.368405 0.730806 -0.195526
v -0.244257 0.437380 -0.265453
vn -2.883257 0.120969 -0.481639
v -0.275615 0.451091 -0.165314
vn -0.751631 1.392692 0.998333
v -0.268421 0.487020 -0.213495
vn 0.153306 0.709758 1.114832
v -0.249045 0.455401 -0.176895
vn 0.539940 0.514103 -0.548441
v -0.234109 0.479892 -0.201914
vn 0.957477 0.994536 -2.104789
v -0.229673 0.458681 -0.238223
vn -0.298678 0.231005 0.130667
v -0.275233 0.463239 -0.183251
vn 0.249737 0.484473 0.368880
v -0.277979 0.448545 -0.155415
vn 0.016698 0.234395 0.005466
v -0.296004 0.445534 -0.142352
vn 0.031893 0.056099 0.011852
v -0.305862 0.440955 -0.176280
vn -0.157689 -0.015442 0.108843
v -0.341392 0.418007 -0.168721
vn -1.628503 0.662803 -0.146860
v -0.337455 0.356361 -0.119749
vn 0.737364 1.989034 1.275682
v -0.211113 0.403614 -0.114759
vn 1.536445 1.642075 0.771355
v -0.235755 0.395427 -0.086102
vn 0.108063 0.037942 0.051454
v -0.237269 0.395786 -0.082569
vn 0.001519 0.001453 -0.000685
v -0.236653 0.403524 -0.054506
vn 0.137549 0.165717 0.049446
v -0.224403 0.381050 -0.084501
vn 1.069513 1.024336 -0.276949
v -0.226834 0.392941 -0.049917
vn 0.174184 0.043653 0.078569
v -0.245063 0.406806 -0.066408
vn -0.394231 0.028970 -0.748372
v -0.383187 0.408433 -0.077988
vn 0.572761 0.142488 0.063205
v -0.258860 0.432894 -0.080599
vn 0.310603 0.056729 -0.045930
v -0.255126 0.428193 -0.061154
vn 0.257540 0.836584 0.407678
v -0.295187 0.452732 -0.043808
vn -1.333851 0.234497 -1.104433
v -0.344151 0.442567 -0.054249
vn -0.432465 0.327233 -0.060213
v -0.325191 0.459049 -0.111253
vn -0.275339 -0.200857 -0.269025
v -0.327019 0.416875 -0.135244
vn 0.539662 0.964777 0.461683
v -0.293450 0.475243 -0.086414
vn 1.177444 0.404474 0.159920
v -0.259823 0.440523 -0.089071
vn 0.206492 0.851314 -0.471149
v -0.262341 0.440260 -0.125309
vn 0.113775 1.381259 -0.086277
v -0.281229 0.450094 -0.134895
vn 2.899042 -0.096255 0.382123
v -0.279947 0.448212 -0.145095
vn 0.721568 1.505056 -0.088788
v -0.312933 0.460910 -0.049375
vn -0.540468 0.079898 0.140803
v -0.425649 0.386429 -0.011890
vn -0.134986 0.433039 0.124826
v -0.414630 0.425434 -0.018961
vn -0.016296 0.421279 -0.085996
v -0.380026 0.442738 -0.035904
vn -0.361392 -0.050268 -0.240520
v -0.420505 0.401556 -0.043643
vn -0.261955 0.263543 0.746144
v -0.380502 0.426515 0.039200
vn -0.195729 1.608375 0.487970
v -0.358000 0.443189 0.004525
vn -1.301782 0.708671 -0.185025
v -0.404953 0.297595 -0.097088
vn -0.024866 0.109901 -0.163872
v -0.333475 0.391117 -0.104782
vn 0.000000 0.000000 0.000000
v -0.388919 0.286705 -0.102454
vn -1.976370 0.606938 -0.083364
v -0.384237 0.342602 -0.109662
vn 0.000000 0.000000 0.000000
v -0.362076 0.306259 -0.125618
vn -0.278444 0.214983 -0.273250
v -0.363298 0.289714 -0.138032
vn -0.881249 -0.098772 -0.644341
v -0.376088 0.296611 -0.106702
vn -0.020402 0.782151 0.267343
v -0.364389 0.342682 -0.150606
vn -0.441894 0.618550 -1.015555
v -0.385253 0.339750 -0.110957
vn 0.009307 -0.234304 -0.055354
v -0.379624 0.358673 -0.140271
vn -0.982551 -1.386927 0.173102
v -0.376701 0.359567 -0.134527
vn -0.749734 -1.058291 0.132085
v -0.373304 0.357198 -0.134226
vn -0.342348 0.125537 0.028159
v -0.351932 0.341682 -0.125723
vn -0.884426 0.364620 -0.567318
v -0.408795 0.362998 -0.085405
vn -0.189990 -0.108507 -0.596335
v -0.388284 0.341636 -0.107897
vn 0.000000 0.000000 0.000000
v -0.392019 0.339976 -0.106402
vn 0.000000 0.000000 0.000000
v -0.388086 0.340886 -0.108024
vn -1.660776 0.640329 -0.463927
v -0.424313 0.373821 -0.048509
vn -0.068112 0.013159 -0.015761
v -0.448251 0.279648 -0.077222
vn -0.076251 0.133928 -0.331026
v -0.401432 0.275001 -0.105612
vn -0.524404 0.948599 -1.257709
v -0.412331 0.255448 -0.118135
vn 0.087826 0.171501 -0.131048
v -0.398964 0.263355 -0.119199
vn -2.084294 -0.576335 0.825166
v -0.440096 0.327034 -0.043658
vn -2.149114 -1.272342 0.642894
v -0.442113 0.244427 -0.034218
vn -1.673248 0.057139 0.249335
v -0.442794 0.253013 -0.033472
vn -0.504139 0.017215 0.075123
v -0.444596 0.240590 -0.042718
vn -1.333572 -0.639816 0.352033
v -0.445054 0.252160 0.018651
vn -0.275491 -0.366058 0.033572
v -0.441750 0.248279 -0.025381
vn 0.011307 0.022934 -0.053978
v -0.401153 0.216835 -0.009255
vn -1.851976 1.133071 -0.095134
v -0.435493 0.359991 0.010117
vn -1.019538 -0.215956 0.444945
v -0.433275 0.295188 0.032389
vn -1.257966 -0.292224 1.300505
v -0.442181 0.331848 0.034105
vn -1.113330 1.086917 1.675892
v -0.423599 0.403177 0.008825
vn -1.206807 0.668667 0.296838
v -0.420455 0.357330 0.049333
vn -0.118003 0.014315 0.160974
v -0.412353 0.317201 0.067414
vn -0.715519 0.836340 0.255004
v -0.382925 0.400582 0.060690
vn -0.339645 0.720486 -0.232554
v -0.314976 0.456760 0.017756
vn 0.543563 1.298666 -0.427687
v -0.298618 0.459263 0.047171
vn -0.261044 0.532240 0.182866
v -0.328186 0.467227 0.069295
vn -0.366645 0.436915 0.198545
v -0.342625 0.457730 0.038916
vn -0.490290 0.027593 0.345124
v -0.349926 0.465130 0.140365
vn -0.368248 0.187911 0.502661
v -0.351015 0.379310 0.175279
vn -1.228817 0.577428 0.828098
v -0.330202 0.404307 0.176701
vn -0.566529 0.246633 0.503581
v -0.333428 0.392625 0.191657
vn -0.041876 0.473170 -0.719742
v -0.219663 0.473831 0.099848
vn -0.308509 0.373736 -0.065357
v -0.316256 0.470847 0.107994
vn 0.837121 1.395522 -0.250436
v -0.266139 0.485491 0.112889
vn 0.245227 0.467506 -0.633503
v -0.271583 0.458990 0.073668
vn -0.534805 0.175630 0.090636
v -0.317243 0.460786 0.195331
vn -0.408026 0.354840 0.162033
v -0.311143 0.418365 0.250622
vn -0.527104 0.222392 -0.086628
v -0.313497 0.410280 0.212254
vn 0.228412 0.393024 0.413041
v -0.293350 0.479715 0.232799
vn 0.340723 0.422091 0.398366
v -0.221283 0.492172 0.222376
vn -0.393030 0.179044 -0.278269
v -0.323530 0.490574 0.169133
vn -0.020507 0.026074 -0.040687
v -0.304846 0.486459 0.139084
vn 0.403217 0.786823 0.297577
v -0.230398 0.495373 0.170226
vn 0.516433 1.143515 -0.172547
v -0.280477 0.532206 0.184759
vn -0.407285 0.653491 -0.284676
v -0.317844 0.507242 0.204064
vn -0.053865 0.555938 1.653662
v -0.213733 0.467993 0.266199
vn -0.037066 0.715967 1.273374
v -0.263921 0.481106 0.259066
vn 2.061883 1.562362 1.198590
v -0.230194 0.425403 0.277833
vn -0.025049 0.414382 0.617488
v -0.207881 0.435591 0.273170
vn -0.553043 0.406636 0.071017
v -0.288524 0.430797 0.271314
vn -2.261541 -0.335060 -1.503759
v -0.290908 0.424499 0.288801
vn -0.016731 0.024553 0.008004
v -0.301380 0.424998 0.259611
vn -0.874628 1.283537 0.418416
v -0.309035 0.418616 0.263187
vn -0.234035 0.268521 0.108897
v -0.309183 0.418610 0.262896
vn -0.937656 0.847005 1.179778
v -0.354081 0.412182 0.146012
vn -0.985490 -0.862042 0.355757
v -0.399706 0.357233 0.118159
vn -0.300146 0.767746 -0.287188
v -0.349307 0.426428 0.099712
vn -0.457356 0.135669 0.253543
v -0.377834 0.384979 0.150143
vn -0.046583 0.018013 -0.011553
v -0.397041 0.301088 0.165215
vn -0.534031 0.033576 -0.056857
v -0.381989 0.305671 0.109945
vn -2.314300 1.534181 0.736420
v -0.382804 0.308789 0.100888
vn -1.498367 -0.500752 0.314004
v -0.385690 0.312050 0.092317
vn -0.655110 -0.240662 0.039662
v -0.400491 0.277171 0.056455
vn -0.635438 -0.949818 -0.064246
v -0.368542 0.260946 0.170363
vn -0.115819 -0.382821 0.675781
v -0.282822 0.271289 0.235124
vn 0.493647 0.032799 1.190842
v -0.313264 0.205183 0.213369
vn 0.027924 -0.014433 0.055361
v -0.309292 0.231304 0.211003
vn 1.839548 -0.138598 1.213455
v -0.316965 0.256373 0.233972
vn -0.401429 -0.163905 -0.056157
v -0.351610 0.232580 0.174179
vn -1.091758 -0.633162 -0.761893
v -0.375784 0.237113 0.208241
vn -0.468628 0.525199 -0.194292
v -0.314757 0.410027 0.205674
vn -0.555254 2.378219 1.356827
v -0.331258 0.397681 0.183683
vn -0.371543 0.449764 -0.067041
v -0.365767 0.368274 0.203786
vn -1.041172 1.142253 -0.736093
v -0.440902 0.334455 0.221814
vn -0.173453 0.641193 0.078076
v -0.388099 0.333209 0.157806
vn 0.034679 -0.976732 -0.564796
v -0.389170 0.274282 0.162267
vn -0.268218 0.192484 -0.285763
v -0.408473 0.305680 0.178091
vn -0.278540 0.214772 -0.361990
v -0.398512 0.303667 0.169232
vn -1.080118 -0.961582 -0.456851
v -0.423771 0.266347 0.199791
vn -0.793306 0.537763 -0.981346
v -0.411706 0.298905 0.176559
vn -0.078263 0.133259 0.018740
v -0.400008 0.383444 0.283150
vn -0.041525 0.770126 -0.087583
v -0.373820 0.381782 0.246233
vn -0.783468 1.216579 0.125005
v -0.409721 0.380428 0.264033
vn -0.519472 0.528620 -0.397328
v -0.447494 0.349207 0.263580
vn -0.893969 -1.227086 -0.943676
v -0.475953 0.276066 0.250032
vn -1.902495 -1.100350 -0.487426
v -0.433184 0.209612 0.246919
vn -0.547084 1.792770 -1.330291
v -0.499790 0.334074 0.271935
vn -0.104633 0.457045 -0.719350
v -0.419072 0.314400 0.191917
vn 0.337116 0.219341 2.216796
v -0.412889 0.373142 0.353473
vn -0.402810 1.595027 1.725922
v -0.544691 0.345748 0.347868
vn -0.213404 0.503677 0.719120
v -0.466062 0.374539 0.319115
vn -0.138595 0.889372 -0.078765
v -0.421305 0.372259 0.295861
vn -0.002271 0.995562 -0.465014
v -0.486714 0.343865 0.281286
vn -0.251686 -0.566107 0.474404
v -0.438998 0.276695 0.351652
vn 0.228744 1.284948 1.213337
v -0.404665 0.306737 0.363533
vn -0.128272 -0.017841 0.493302
v -0.387842 0.344772 0.355866
vn -0.224694 -0.668730 0.957741
v -0.430643 0.252508 0.335950
vn -0.168774 -0.094502 -0.297569
v -0.514732 0.298811 0.271048
vn -0.004038 -0.008060 -0.004132
v -0.546071 0.254285 0.323518
vn 0.302949 -0.648947 1.615066
v -0.493910 0.319979 0.351912
vn -1.188705 -0.298439 -0.402060
v -0.497817 0.218123 0.336678
vn 0.145452 -1.150163 1.221942
v -0.471947 0.205836 0.291262
vn 0.570477 -0.098614 1.088182
v -0.455093 0.233955 0.335458
vn -0.463420 -0.580776 -0.783419
v -0.499338 0.241250 0.282165
vn -0.126859 -0.099178 1.090365
v -0.519500 0.252409 0.353157
vn -0.175720 -0.460702 1.507311
v -0.541234 0.286701 0.348181
vn -0.500028 -1.071925 -1.354619
v -0.549775 0.286972 0.291362
vn -0.757944 0.561154 0.993186
v -0.567310 0.311978 0.350906
vn 0.034225 0.304333 -0.189482
v -0.486125 0.330034 0.241723
vn 0.228186 2.029053 -1.263322
v -0.562508 0.330308 0.292806
vn -0.138825 -0.298050 -0.137386
v -0.580352 0.297914 0.298239
vn -0.183835 -0.282386 0.432580
v -0.562687 0.284386 0.344137
vn -0.428163 -0.471440 -1.271227
v -0.563372 0.284937 0.298084
vn -2.465958 -0.868366 1.005827
v -0.566521 0.290145 0.294860
vn 1.846776 1.507382 -1.639005
v -0.559987 0.294960 0.350510
vn 2.869574 0.929069 0.189418
v -0.558476 0.290697 0.348528
vn 0.000000 0.000000 0.000000
v -0.557749 0.288706 0.347280
vn -2.439878 1.324560 1.152533
v -0.559356 0.286770 0.346103
vn 1.113880 -2.066910 1.368617
v -0.562610 0.283349 0.343146
vn 0.113949 -0.211444 0.140009
v -0.572342 0.276854 0.320426
vn 2.620099 -1.019932 0.627000
v -0.565508 0.281698 0.301741
vn -0.217850 -0.490890 -0.395277
v -0.569373 0.277348 0.310816
vn -0.343338 -0.229111 -0.691946
v -0.571983 0.302862 0.292448
vn -0.021741 0.030707 -0.043109
v -0.515922 0.359326 0.288875
vn -0.128179 0.400034 -0.295353
v -0.543750 0.375424 0.313340
vn 1.021314 0.179900 -0.119040
v -0.336484 0.211425 0.247123
vn 0.445894 -0.257542 -0.173913
v -0.323352 0.245458 0.267231
vn -0.944796 0.509376 0.940648
v -0.409792 0.403651 0.335808
vn -0.325671 0.296130 0.587303
v -0.377261 0.413160 0.347649
vn -0.104498 0.384592 0.020699
v -0.392285 0.397923 0.297366
vn -0.011266 0.028311 0.005264
v -0.317451 0.414371 0.267999
vn -0.583179 1.465477 0.272470
v -0.309032 0.418616 0.263187
vn -0.326651 1.380930 0.268648
v -0.342234 0.416260 0.286736
vn -0.164461 0.225004 0.107545
v -0.306873 0.429048 0.237310
vn -0.579896 0.387471 0.014588
v -0.394942 0.387765 0.282363
vn 0.557275 0.178415 -0.097315
v -0.265214 0.382245 0.382935
vn 0.435657 0.543945 -0.123687
v -0.237879 0.338298 0.377300
vn -0.027513 0.382217 0.284494
v -0.251797 0.341885 0.428127
vn 0.093219 0.233973 0.158802
v -0.302714 0.332105 0.438594
vn -0.100123 -0.309992 0.209870
v -0.237882 0.338301 0.377303
vn 1.045387 1.193785 0.074677
v -0.274262 0.391346 0.364124
vn 0.088187 0.164194 0.226417
v -0.296241 0.361717 0.420253
vn 0.113960 0.298290 0.013568
v -0.344503 0.428711 0.328153
vn 1.473881 1.026283 0.336998
v -0.282178 0.402708 0.364365
vn -0.000442 0.000512 -0.000139
v -0.297253 0.421257 0.297056
vn -0.042932 0.724704 -0.360580
v -0.312769 0.412501 0.290076
vn -0.318497 0.282825 0.183145
v -0.333676 0.417433 0.397306
vn 0.524702 0.392011 0.584181
v -0.308650 0.434857 0.367540
vn 1.356782 0.750949 2.033735
v -0.295292 0.393259 0.394653
vn -0.714005 0.293288 1.185155
v -0.368808 0.381085 0.376997
vn -0.072902 0.163052 -0.120357
v -0.349985 0.445490 0.358291
vn -0.159877 2.625007 -0.449542
v -0.301650 0.421070 0.302363
vn 1.716189 0.899952 1.011759
v -0.276281 0.409333 0.349964
vn 0.509458 0.450756 0.467712
v -0.276027 0.392801 0.365620
vn -1.403976 0.893983 0.613439
v -0.343928 0.337103 0.427155
vn -0.941851 0.600191 0.146960
v -0.368997 0.336400 0.379675
vn -0.614229 -0.352890 0.654620
v -0.370836 0.246489 0.415739
vn -1.322269 -1.131796 0.038108
v -0.406609 0.260748 0.347342
vn -0.585263 0.376049 1.237662
v -0.367400 0.280523 0.425255
vn -0.502360 0.700436 1.107270
v -0.311534 0.295869 0.470209
vn -0.863931 -0.509007 0.164402
v -0.387230 0.252131 0.386539
vn -1.057052 -2.281339 1.217516
v -0.389461 0.241259 0.360483
vn -0.541322 -0.325790 0.431957
v -0.384167 0.207138 0.358166
vn 0.646231 -0.788207 -1.120927
v -0.260424 0.245760 0.310683
vn 0.395099 -0.617479 -0.693103
v -0.307805 0.227130 0.303125
vn 1.537234 -0.322375 -0.569546
v -0.238275 0.183306 0.362576
vn 1.243885 -1.390905 -1.472575
v -0.204083 0.227119 0.359529
vn 1.553813 -0.837890 -0.697206
v -0.220112 0.219023 0.362575
vn 0.565779 -0.294486 -1.941842
v -0.284997 0.210849 0.326317
vn 0.273812 -0.241335 0.428767
v -0.257996 0.149850 0.347295
vn 1.499461 0.579863 -0.703165
v -0.254801 0.155980 0.339062
vn 0.079874 -0.342810 -0.013617
v -0.255828 0.158331 0.352830
vn 1.117003 -0.200973 -1.240218
v -0.255754 0.165390 0.341929
vn -0.713498 -0.571741 0.925763
v -0.324229 0.183882 0.448443
vn -0.240683 0.068525 0.485342
v -0.302653 0.225776 0.475013
vn 0.057151 -0.218610 -0.624218
v -0.265189 0.123003 0.449129
vn 0.475032 -0.759482 -0.665373
v -0.228548 0.175227 0.432921
vn -1.509415 -0.074974 0.616039
v -0.347949 0.218924 0.432148
vn -0.301689 -0.263866 0.397376
v -0.331706 0.202746 0.459298
vn -0.107843 -0.558881 0.585914
v -0.332106 0.182065 0.445260
vn -0.992235 -0.322271 -1.324974
v -0.178991 0.183706 0.390302
vn 1.168206 -2.243653 1.409644
v -0.168826 0.203049 0.373033
vn -0.265946 -0.210327 -0.259317
v -0.161933 0.201569 0.365044
vn -0.856758 -0.672934 -0.833614
v -0.158898 0.185638 0.374785
vn 0.677685 -1.295181 -1.596730
v -0.193789 0.207901 0.382161
vn 0.037061 -0.873929 -0.136686
v -0.227506 0.182901 0.382632
vn -0.006109 -0.010732 -0.014709
v -0.208113 0.171441 0.435457
vn -0.333640 -1.128360 -1.185706
v -0.209033 0.184597 0.410213
vn -0.106822 -0.361269 -0.379630
v -0.209379 0.164010 0.441405
vn -1.280704 -1.369350 -0.470459
v -0.190739 0.150122 0.432909
vn -0.788455 1.356042 0.093346
v -0.242982 0.333966 0.459918
vn -0.168481 0.455950 0.244029
v -0.236492 0.320837 0.490446
vn 1.105254 1.669594 0.101527
v -0.198608 0.335521 0.464922
vn 0.749231 1.067290 1.203769
v -0.170989 0.330203 0.462368
vn 0.185634 0.514035 0.066896
v -0.163289 0.311427 0.497336
vn -0.488055 0.551319 0.422508
v -0.200459 0.305881 0.497912
vn -0.077100 0.036478 0.046813
v -0.152981 0.307554 0.508000
vn 0.043211 0.113486 0.239213
v -0.208630 0.274199 0.517905
vn -1.781622 0.277421 1.668271
v -0.233785 0.258581 0.515818
vn -0.153654 0.356772 0.342717
v -0.223830 0.255363 0.526838
vn -0.728901 -1.013046 1.557113
v -0.275622 0.252155 0.488894
vn -0.005835 0.049381 0.014152
v -0.282917 0.325420 0.468194
vn -0.324135 0.037168 1.540828
v -0.266316 0.283742 0.502825
vn 0.417082 -0.449480 0.065093
v -0.299182 0.152698 0.403273
vn 0.087100 -0.084930 0.143343
v -0.301061 0.131333 0.347478
vn 2.380037 1.599546 0.356695
v -0.289053 0.139628 0.345914
vn 1.650328 1.274331 -2.081649
v -0.329669 0.113733 0.399684
vn -1.181495 -0.504973 0.640900
v -0.365764 0.186713 0.420603
vn 1.245382 -0.754879 -0.555967
v -0.282569 0.163759 0.395333
vn -1.087722 0.531454 0.862285
v -0.366411 0.215159 0.398489
vn -0.643273 -0.234044 1.197927
v -0.325675 0.122731 0.427617
vn -0.129532 -0.047128 0.241219
v -0.308850 0.121138 0.434541
vn -1.726384 -2.285763 0.347019
v -0.317609 0.116928 0.429521
vn -0.942041 0.213636 0.849770
v -0.320423 0.106051 0.423616
vn -0.607859 -0.376944 0.773539
v -0.310948 0.110191 0.433079
vn 2.727633 0.917919 0.145585
v -0.310035 0.118861 0.423483
vn 0.642144 -0.479841 -0.021749
v -0.305294 0.145614 0.393519
vn 0.201506 -0.160266 0.434395
v -0.311825 0.117879 0.346289
vn 1.150931 -0.881148 0.981467
v -0.301947 0.145282 0.374795
vn -0.126149 -0.453688 1.228794
v -0.336258 0.140415 0.435323
vn -0.048848 -0.175679 0.475818
v -0.304503 0.143755 0.446735
vn -0.343428 -0.806646 0.586010
v -0.344390 0.116287 0.374454
vn -0.403562 -0.118774 0.291843
v -0.314131 0.070138 0.363604
vn 0.000000 0.000000 0.000000
v -0.339107 0.099025 0.354368
vn 0.865717 0.521963 1.025794
v -0.330907 0.099551 0.355285
vn 0.257603 0.155315 0.305235
v -0.315395 0.071117 0.346394
vn 0.893633 0.253216 0.041299
v -0.333667 0.069720 0.375578
vn 1.119750 0.317288 0.051749
v -0.334098 0.085009 0.398017
vn 0.351530 -0.045363 -0.681245
v -0.298281 0.135334 0.432555
vn -0.132909 -1.140890 0.050474
v -0.355556 0.126258 0.415740
vn -0.950337 -2.061056 -0.347228
v -0.308740 0.100195 0.422761
vn -0.762875 -0.373695 0.269046
v -0.310889 0.089695 0.392488
vn -0.152300 -0.286775 0.334635
v -0.325170 0.112804 0.422721
vn -0.520766 -0.442051 -0.194388
v -0.317906 0.109159 0.426932
vn 1.152513 -0.099233 -0.977078
v -0.300487 0.192537 0.307729
vn 1.033542 0.636637 -0.773305
v -0.333787 0.211196 0.269916
vn -0.182349 0.114648 0.326437
v -0.412056 0.194636 0.345357
vn -0.172518 0.225093 0.450913
v -0.409006 0.197185 0.345072
vn -0.204155 0.391234 0.475267
v -0.409343 0.185136 0.350209
vn -1.490959 -0.684792 0.274493
v -0.423494 0.126490 0.313495
vn 0.003320 -0.004252 0.006904
v -0.424084 0.137902 0.362364
vn -0.247114 0.490099 0.109587
v -0.391116 0.162473 0.384808
vn -0.089997 -0.590208 0.681732
v -0.353202 0.103917 0.344781
vn -1.466080 0.575800 -1.752049
v -0.455680 0.179164 0.266041
vn -0.237516 0.161794 1.580935
v -0.432059 0.252385 0.335750
vn -0.006294 -0.083253 0.146707
v -0.396214 0.240055 0.352364
vn -0.955653 -0.295415 1.240882
v -0.394267 0.236995 0.353135
vn 0.053161 0.070702 0.791843
v -0.425027 0.217250 0.340710
vn -0.240787 -0.250893 0.472324
v -0.461629 0.222656 0.335269
vn -0.188364 -0.196278 0.369523
v -0.440335 0.196621 0.335458
vn -0.334770 0.032731 0.721973
v -0.414694 0.187035 0.347782
vn -0.324875 -0.266062 0.300216
v -0.462868 0.157460 0.297477
vn -0.530640 -0.550650 0.250626
v -0.427083 0.124474 0.266048
vn -0.076534 -0.102330 -0.061532
v -0.442908 0.142003 0.262187
vn -1.334930 -0.010489 -1.172349
v -0.448888 0.258664 0.236440
vn 0.008654 0.122613 -0.690553
v -0.393338 0.206585 0.217595
vn -0.558078 0.204907 -0.810074
v -0.417183 0.174228 0.235437
vn -0.744980 0.157833 0.192508
v -0.403237 0.163434 0.197147
vn -0.679735 -0.324100 -0.476534
v -0.409130 0.151488 0.239416
vn -0.079629 0.262386 -0.260185
v -0.404358 0.164768 0.223593
vn -0.124688 -0.192799 0.266940
v -0.392505 0.103618 0.334670
vn -0.521818 -0.087098 0.276988
v -0.417032 0.094851 0.312925
vn -0.736204 -0.201569 0.234199
v -0.435254 0.118715 0.282679
vn -1.274799 0.261969 -0.631574
v -0.412852 0.110022 0.251256
vn 0.363039 0.218578 -0.163255
v -0.276599 0.172821 0.325679
vn 1.077569 0.903563 -0.051266
v -0.291128 0.160978 0.267618
vn -0.927290 -0.996616 -0.423310
v -0.389991 0.064748 0.258586
vn 0.245110 0.806858 0.285450
v -0.230540 0.137727 0.251185
vn -0.076861 0.733949 0.491047
v -0.249837 0.177894 0.225228
vn 0.002517 0.007995 0.004280
v -0.210271 0.117520 0.249640
vn 0.499967 0.236480 -0.118581
v -0.323662 0.186307 0.262958
vn 0.435314 0.064902 0.161505
v -0.337184 0.218169 0.251309
vn 1.391212 0.404703 -0.090354
v -0.333041 0.202297 0.241497
vn 0.165706 0.391997 0.506617
v -0.310113 0.192387 0.222718
vn 0.070741 0.000548 0.086270
v -0.376504 0.071510 0.216371
vn -0.015957 -0.009090 0.014939
v -0.360389 0.052458 0.202383
vn -1.027746 -0.585460 0.962162
v -0.357412 0.043554 0.200145
vn -0.327875 -0.409504 0.069997
v -0.343532 0.027329 0.225139
vn -0.023873 -0.007647 -0.006184
v -0.383439 0.172361 0.152645
vn 0.001859 0.004302 0.001080
v -0.383213 0.172537 0.151555
vn -0.237031 0.808382 0.060788
v -0.382699 0.172828 0.149211
vn 2.904502 0.608368 0.686478
v -0.383457 0.172342 0.152738
vn 1.137414 2.725556 0.534900
v -0.383466 0.172333 0.152803
vn -0.099207 0.651652 -0.080737
v -0.372398 0.182891 0.197493
vn -1.050428 1.240224 0.185424
v -0.350033 0.198081 0.164360
vn -0.283641 0.137594 0.189682
v -0.348297 0.201495 0.160559
vn -1.798212 0.872314 1.202539
v -0.358119 0.185353 0.157581
vn -0.306848 0.529005 0.143666
v -0.378809 0.173543 0.154871
vn -0.024727 0.035618 0.008548
v -0.371446 0.179877 0.141270
vn -0.503678 0.275781 0.182368
v -0.459055 0.145502 0.127562
vn -0.373421 1.355793 0.815647
v -0.388213 0.169890 0.155014
vn -0.176215 0.211279 -0.067462
v -0.402169 0.160799 0.186105
vn -1.015388 1.217431 -0.388731
v -0.400800 0.165062 0.195880
vn -0.619082 0.351634 0.549186
v -0.431558 0.150579 0.159772
vn -0.276016 0.036579 0.051314
v -0.405677 0.154671 0.190269
vn -0.359886 1.492152 -0.384345
v -0.407190 0.157021 0.177263
vn -0.114118 -0.641608 -0.351915
v -0.439781 0.050643 0.134992
vn 0.098073 -1.005812 -0.618925
v -0.373940 0.068209 0.115168
vn -0.201177 -0.341489 -0.237146
v -0.379940 0.054068 0.136760
vn -0.225056 -0.443421 -0.463857
v -0.369991 0.052993 0.129868
vn -0.719319 0.318706 1.209964
v -0.440821 0.093027 0.190849
vn -1.346792 -2.328799 1.041945
v -0.405362 0.075884 0.226994
vn -1.025744 1.365409 1.784293
v -0.422769 0.092330 0.201760
vn -0.536930 0.298382 -0.109527
v -0.406920 0.123849 0.212602
vn -1.314165 0.677225 0.520800
v -0.416710 0.126026 0.185263
vn -0.000535 0.000318 0.000572
v -0.412257 0.137882 0.182829
vn -0.366911 0.171664 0.165586
v -0.400744 0.144226 0.201763
vn -1.236620 0.767331 1.038334
v -0.435465 0.118916 0.180819
vn -0.373129 -0.042914 0.100197
v -0.408108 0.125091 0.222113
vn -1.792038 0.969273 1.233978
v -0.409000 0.120979 0.216252
vn -0.186721 0.010938 0.226290
v -0.418642 0.087621 0.207736
vn -0.489022 -1.131316 -0.040959
v -0.404736 0.055629 0.195273
vn 0.162575 -1.377886 -0.680332
v -0.360311 0.042363 0.136708
vn 0.725448 -1.177150 2.550383
v -0.376088 0.050275 0.151137
vn -0.451675 -1.054639 -0.447010
v -0.407775 0.049182 0.150854
vn -0.673634 -0.596398 -0.609062
v -0.453077 0.077545 0.108106
vn -0.913355 0.762505 0.775859
v -0.466589 0.114710 0.144660
vn -2.069639 0.106871 0.425945
v -0.465709 0.062354 0.159153
vn -0.008910 0.255089 0.149651
v -0.410272 0.179578 0.126421
vn -0.022646 0.156721 0.183512
v -0.447414 0.179349 0.115364
vn 0.147096 1.030659 1.199906
v -0.403699 0.190105 0.113375
vn -0.144704 0.501626 0.655285
v -0.375044 0.187905 0.121123
vn -0.903411 -1.143131 -0.914864
v -0.473191 0.136247 0.070221
vn -0.671378 0.172930 0.316165
v -0.446801 0.173039 0.079185
vn -1.581819 -0.390990 -0.757467
v -0.413567 0.133665 0.033151
vn -0.403531 -0.478795 -0.476131
v -0.423605 0.104800 0.063691
vn -0.267716 -0.839492 -0.164252
v -0.450151 0.109859 0.081102
vn -0.479202 0.705041 1.328805
v -0.282297 0.057700 0.358929
vn 0.484388 -0.270347 1.437011
v -0.265487 0.130664 0.334903
vn -0.079206 -0.066958 0.100086
v -0.289818 0.105552 0.334910
vn -0.077601 -0.065601 0.098058
v -0.298454 0.123363 0.341172
vn 0.069490 -0.051126 0.167067
v -0.294807 0.114485 0.336938
vn 0.063647 0.195290 -0.010528
v -0.258690 0.136256 0.283868
vn 1.539210 2.089261 -0.819573
v -0.250364 0.140381 0.328001
vn 0.569122 -0.431029 1.452375
v -0.254086 0.133234 0.337591
vn 0.753111 -0.486247 1.420222
v -0.267045 0.146998 0.346204
vn 0.414060 0.727939 -0.478232
v -0.244233 0.132161 0.325911
vn 0.537105 0.944260 -0.620347
v -0.252974 0.147499 0.334337
vn 0.024963 0.272675 2.070561
v -0.253051 0.123595 0.335684
vn 0.011968 -0.022852 0.086692
v -0.294978 0.139964 0.350596
vn -0.041674 0.076696 0.397215
v -0.273497 0.090826 0.337579
vn 0.992618 1.189036 -0.343627
v -0.207057 0.102595 0.328005
vn 0.971985 1.164319 -0.336484
v -0.205435 0.104691 0.315532
vn 0.000227 0.000421 -0.000098
v -0.194795 0.088039 0.339155
vn -0.224634 1.065959 1.031814
v -0.205323 0.092510 0.337170
vn -0.010403 0.030600 0.026117
v -0.196870 0.088228 0.341623
vn -0.553085 0.888658 0.515657
v -0.188547 0.085986 0.347565
vn -0.384140 0.338179 0.998186
v -0.204029 0.120183 0.304958
vn -0.033445 0.195891 0.063146
v -0.166125 0.119743 0.293746
vn -0.442416 2.591284 0.835310
v -0.175056 0.116746 0.298313
vn 0.001527 -0.486102 -0.661753
v -0.165772 0.135597 0.371333
vn 0.251151 -0.461160 -0.719335
v -0.191004 0.158305 0.325419
vn 1.445968 1.561840 -0.338621
v -0.188664 0.106720 0.364929
vn 0.145965 0.335478 -0.426886
v -0.152409 0.096935 0.362778
vn 0.058685 0.576085 0.355495
v -0.160118 0.106559 0.366472
vn 0.179443 0.331989 -0.139445
v -0.175879 0.094235 0.357458
vn 0.338876 0.740352 0.198087
v -0.170617 0.100677 0.315053
vn 0.578728 1.264363 0.338291
v -0.172483 0.092492 0.347236
vn -1.056756 0.958030 -0.049668
v -0.150148 0.147456 0.306658
vn -0.609824 0.552852 -0.028662
v -0.145355 0.111850 0.355897
vn -0.850971 2.309932 -0.552858
v -0.168435 0.097969 0.360087
vn 0.371130 0.506359 0.778367
v -0.221379 0.104080 0.334857
vn 0.240222 0.305856 0.259173
v -0.209525 0.102301 0.331011
vn -0.012793 0.021781 0.013776
v -0.172424 0.094755 0.348218
vn -1.435988 1.105590 0.308912
v -0.159629 0.105657 0.363483
vn -0.406588 -0.072912 -0.097751
v -0.367557 0.037793 0.283961
vn -1.632460 0.530287 -0.572186
v -0.351929 0.010384 0.266181
vn -0.476378 -0.504048 -0.076793
v -0.338892 -0.044430 0.316208
vn -0.813215 -0.387855 0.059606
v -0.376416 0.073739 0.327638
vn -1.835691 -0.593951 0.937593
v -0.370025 0.022088 0.328370
vn -0.706222 0.632089 1.509877
v -0.343804 0.071303 0.346803
vn -0.136457 0.185647 0.760332
v -0.340200 0.017861 0.371277
vn 0.652495 0.608476 -0.499201
v -0.310369 0.079685 0.426400
vn 0.445052 1.266957 -0.163880
v -0.310363 0.056876 0.398606
vn -1.314127 0.652020 0.062418
v -0.308394 0.057740 0.431035
vn -0.164479 1.126496 -0.106148
v -0.261072 0.061395 0.407392
vn -1.949148 0.979201 -1.116844
v -0.329262 0.032109 0.425627
vn -1.361287 -0.484275 -0.653185
v -0.337190 -0.031764 0.283564
vn -0.061867 -0.656636 -0.451111
v -0.304448 -0.080734 0.327351
vn -1.081197 -1.390855 -1.110176
v -0.292527 -0.071402 0.291043
vn -0.009151 -0.018385 -0.028914
v -0.334828 -0.062073 0.351553
vn -1.392834 0.021778 -0.727031
v -0.364711 -0.004343 0.337805
vn -0.659096 0.203290 -0.035589
v -0.365167 0.004042 0.340740
vn -0.368950 -0.427040 1.297901
v -0.343482 -0.037323 0.392986
vn -0.108185 -0.031249 0.037981
v -0.310163 -0.078434 0.411563
vn -0.532444 1.215000 2.257514
v -0.313323 -0.067278 0.401944
vn 0.000000 0.000000 0.000000
v -0.320931 -0.067646 0.393122
vn -0.557372 -0.661632 0.022191
v -0.371579 -0.015013 0.350643
vn 1.622741 -0.279590 -0.489579
v -0.153616 0.011811 0.396163
vn 0.056814 0.024798 0.004977
v -0.157796 -0.052635 0.342217
vn 0.213388 -1.089613 2.679209
v -0.154802 -0.061862 0.338226
vn 0.074857 0.203845 -0.255517
v -0.153430 -0.064785 0.337786
vn 0.606333 1.651110 -2.069644
v -0.149482 -0.070167 0.334649
vn -0.839744 -1.786253 2.124406
v -0.155043 -0.062543 0.339310
vn 0.776753 0.787689 0.454731
v -0.149578 -0.070436 0.335077
vn 0.920211 0.223597 0.458845
v -0.158391 -0.054322 0.344899
vn -0.046803 -0.924661 2.553536
v -0.149522 -0.070331 0.334944
vn 0.000000 0.000000 0.000000
v -0.152771 -0.037007 0.392875
vn 1.816303 0.831843 -1.359007
v -0.145847 -0.039531 0.402439
vn 1.035480 0.747420 -0.660834
v -0.145893 -0.039531 0.402393
vn 0.812299 -0.239781 0.151920
v -0.151650 0.011817 0.369314
vn 0.140438 -1.857160 1.507937
v -0.135808 0.022730 0.361395
vn 0.000000 0.000000 0.000000
v -0.147578 0.009802 0.359508
vn 0.141343 -0.030552 0.121545
v -0.157129 -0.026987 0.362963
vn 0.684613 -0.688967 0.400714
v -0.118840 0.032186 0.371460
vn -0.147971 0.183094 -0.219141
v -0.151653 0.011811 0.369311
vn 0.703197 -0.207227 -0.115704
v -0.156379 -0.032900 0.348615
vn 0.016259 0.036543 -0.037245
v -0.138725 -0.079122 0.330745
vn 0.021315 0.050412 0.005901
v -0.131659 -0.083017 0.330008
vn 0.057974 -0.091666 0.231388
v -0.155031 -0.061642 0.339071
vn 0.003552 -0.013570 0.052786
v -0.138858 -0.079648 0.331692
vn 0.014059 0.026034 0.038011
v -0.127275 -0.084602 0.329639
vn 0.455574 0.328487 -0.577157
v -0.127987 -0.065020 0.410707
vn -1.174245 -0.594283 0.833847
v -0.273525 -0.132269 0.278507
vn -2.802462 -0.455073 -0.447659
v -0.283375 -0.101812 0.220302
vn -2.058139 0.029188 -0.099664
v -0.273822 -0.111968 0.264906
vn -0.105092 0.001948 0.057478
v -0.313846 -0.040624 0.117795
vn -2.545927 0.047180 1.392459
v -0.318730 -0.042240 0.108920
vn -0.730800 -1.362677 0.192811
v -0.275263 -0.065744 0.133756
vn -0.637930 -0.212194 0.066744
v -0.282275 -0.060466 0.108450
vn 1.143456 1.915644 -1.915644
v -0.282275 -0.060469 0.108447
vn -0.166540 -0.069926 0.123687
v -0.271215 -0.093953 0.107691
vn -1.523255 -0.418180 -0.207309
v -0.352890 0.016743 0.155153
vn -0.871758 -0.411364 -0.553337
v -0.343799 0.045299 0.079757
vn -0.475860 0.083293 -0.264905
v -0.338615 -0.029957 0.088933
vn -0.913879 0.339213 -1.566072
v -0.316051 -0.005913 0.060071
vn -0.281716 -0.298170 -0.219246
v -0.361674 0.047510 0.126638
vn -1.447516 0.068386 -0.123608
v -0.340084 -0.006506 0.121586
vn -0.997099 -0.536731 -1.064267
v -0.346851 0.030074 0.106013
vn -0.749581 1.151481 -2.555398
v -0.359711 0.041236 0.142399
vn -1.020673 -1.181235 -0.243508
v -0.367206 0.046756 0.147036
vn -0.013206 -0.006483 0.002594
v -0.344888 0.049321 0.081409
vn -1.631246 0.758283 -0.360448
v -0.316023 -0.008071 0.055408
vn -0.000221 0.000395 -0.000184
v -0.316023 -0.008065 0.055427
vn -0.138460 0.247302 -0.115433
v -0.316054 -0.005910 0.060081
vn -0.385120 -0.168592 -0.019237
v -0.330484 -0.058914 0.224231
vn -0.033738 -0.001935 -0.008593
v -0.286223 -0.101549 0.183436
vn -0.211147 -0.049154 -0.024924
v -0.284567 -0.112117 0.179314
vn -2.396939 -0.557991 -0.282940
v -0.290221 -0.091034 0.185634
vn -1.199717 -0.732063 -0.114794
v -0.285471 -0.105076 0.192456
vn -1.868379 -1.764347 -0.726190
v -0.330484 -0.058917 0.224231
vn 0.000000 0.000000 0.000000
v -0.307214 -0.083271 0.245776
vn 0.000000 -0.253240 -0.619432
v -0.297237 -0.085342 0.254093
vn -0.001926 -0.001146 0.000471
v -0.332088 -0.054937 0.226926
vn -0.187742 -0.208181 0.018708
v -0.347080 -0.040587 0.201850
vn -1.134412 -1.326007 -1.305142
v -0.335979 -0.054884 0.181141
vn -0.115188 -0.067538 -0.121192
v -0.278114 -0.092514 0.164520
vn 0.212696 0.424336 2.780349
v -0.300467 -0.067302 0.172846
vn -0.446680 -0.143739 -0.215528
v -0.282665 -0.090719 0.172459
vn -0.014497 -0.168060 -0.246743
v -0.292150 -0.080614 0.181426
vn -0.291215 -0.088422 -0.214447
v -0.279411 -0.098261 0.171403
vn -0.706156 -0.760432 -0.494927
v -0.286530 -0.080958 0.173936
vn -0.855039 -0.499510 0.576689
v -0.344405 -0.013062 0.239534
vn -0.624905 0.892886 1.655397
v -0.379738 0.029167 0.177008
vn -2.116875 -0.119621 -2.004220
v -0.355936 0.034050 0.199320
vn -1.042405 0.731534 1.479147
v -0.360952 0.006662 0.205281
vn 0.156004 -0.266877 -0.268189
v -0.343786 -0.024247 0.154781
vn -0.127510 -0.012159 0.070933
v -0.353766 -0.036385 0.201813
vn -1.152597 -1.825841 0.209373
v -0.338801 -0.044832 0.210533
vn 0.063019 0.067966 0.069889
v -0.097029 0.085394 0.269606
vn 0.687055 -0.058280 0.660062
v -0.105714 0.101129 0.262277
vn -1.120789 0.394705 0.526264
v -0.126798 0.120427 0.344710
vn 2.009942 1.414663 -1.503735
v -0.137837 0.106896 0.300772
vn -0.125651 0.221253 -0.111572
v -0.133018 0.103651 0.349983
vn -1.651650 0.362188 0.360386
v -0.142735 0.085082 0.324112
vn -0.348811 0.738514 0.268720
v -0.164902 0.078719 0.341567
vn -0.492038 1.041760 0.379061
v -0.135633 0.102025 0.308266
vn -0.965590 0.622628 1.018583
v -0.179539 0.114290 0.271796
vn 2.130116 1.572816 1.210837
v -0.163744 0.137095 0.242289
vn 0.084113 0.062107 0.047813
v -0.166266 0.145009 0.236782
vn 0.000538 0.008566 0.003830
v -0.192154 0.112191 0.253700
vn -0.013569 0.527288 0.169068
v -0.201378 0.113906 0.251161
vn 0.078961 0.893797 0.345753
v -0.053837 0.077839 0.263522
vn 0.327067 0.444710 -2.002039
v -0.099073 0.088083 0.324623
vn -0.023842 0.301717 -0.409676
v -0.071867 0.083447 0.326518
vn 0.000000 0.000000 0.000000
v -0.113746 0.093872 0.280283
vn 0.454172 0.323062 0.237552
v -0.083108 0.076603 0.279005
vn -0.115986 -0.771587 0.703032
v -0.094375 0.019565 0.350432
vn -0.302531 -0.249899 0.312064
v -0.081617 0.012274 0.354911
vn -0.232675 -0.385530 0.394542
v -0.102856 -0.005709 0.319911
vn -0.725106 -0.395388 1.117031
v -0.086516 -0.018159 0.315551
vn -2.439403 -1.508847 -0.332692
v -0.081126 -0.026671 0.314634
vn -0.075671 -0.075976 0.016347
v -0.072409 0.004073 0.353064
vn -0.437678 -0.499595 0.167454
v -0.067932 0.001556 0.362090
vn -0.232936 -0.018183 0.185716
v -0.083113 -0.044020 0.308064
vn 2.401533 0.416632 1.628955
v -0.085801 -0.029867 0.308407
vn -2.590498 -0.490494 0.011876
v -0.083107 -0.044135 0.308073
vn -0.671491 0.355590 0.823706
v -0.093314 -0.045784 0.300499
vn -2.210899 0.383081 1.313548
v -0.096431 -0.048659 0.299000
vn -0.663682 0.984863 -0.960441
v -0.029970 0.076628 0.295786
vn -0.016298 0.023322 -0.028887
v -0.034475 0.085258 0.323208
vn -0.632995 0.905818 -1.121943
v -0.037882 0.091435 0.330118
vn -0.265902 0.211509 -0.689461
v -0.030552 0.122610 0.334002
vn -0.819289 0.347684 -0.255621
v -0.009762 0.116656 0.312557
vn -0.668720 0.411709 1.201536
v -0.012322 0.131892 0.277045
vn -0.942135 -0.281518 1.831273
v 0.288835 0.267743 0.330178
vn -0.224105 0.004840 1.343873
v 0.246592 0.247101 0.323346
vn -0.008572 0.043799 0.328111
v 0.263804 0.254236 0.321087
vn -0.472554 0.790029 1.116623
v 0.266302 0.221708 0.334136
vn 0.112191 0.459501 0.360105
v 0.271244 0.199925 0.359508
vn 0.717055 0.084870 1.430341
v 0.178624 0.258602 0.352454
vn 0.103478 -0.232360 0.258198
v 0.198633 0.300940 0.349423
vn 0.475602 0.576769 0.665601
v 0.196552 0.229285 0.353367
vn 0.000000 0.000000 0.000000
v 0.212613 0.220296 0.349680
vn 1.112199 -0.996351 0.997725
v 0.227345 0.305969 0.335679
vn 0.616264 -0.669474 1.045390
v 0.204993 0.263553 0.336690
vn 2.807389 0.462195 0.340679
v 0.174680 0.272170 0.355003
vn -0.234575 -0.000922 -0.014996
v 0.095973 0.238596 0.340611
vn -0.376089 -1.104952 0.544061
v 0.052743 0.293807 0.374657
vn -0.575715 -0.650460 0.399460
v 0.097575 0.255452 0.343912
vn -0.279898 -0.792321 0.332166
v 0.068602 0.286897 0.335018
vn 1.444973 0.580132 0.959118
v 0.182024 0.237187 0.354346
vn 0.000000 0.000000 0.000000
v 0.177581 0.225969 0.367825
vn 0.087706 0.496835 0.906310
v 0.151910 0.205622 0.391026
vn 0.419852 -0.973640 1.055542
v 0.110787 0.260410 0.387761
vn 0.818881 -0.864835 0.313636
v 0.107366 0.284693 0.421012
vn 1.444269 -1.421892 0.605187
v 0.124951 0.295446 0.404310
vn 0.352403 0.100079 1.233862
v 0.143172 0.260657 0.373319
vn 0.604610 0.199334 -0.248791
v 0.102740 0.259804 0.438120
vn 0.000000 0.000000 0.000000
v 0.119312 0.222773 0.401365
vn 0.000000 0.000000 0.000000
v 0.132249 0.242479 0.377142
vn -0.546519 -0.201181 -0.388840
v 0.076052 0.234908 0.398470
vn -1.247527 -0.416495 -1.012072
v 0.073092 0.275384 0.395402
vn 0.124545 0.245327 0.292970
v 0.140563 0.307448 0.365434
vn -0.137258 0.298411 0.119896
v 0.171561 0.325234 0.356653
vn 0.000000 0.000000 0.000000
v 0.161306 0.320908 0.355680
vn 0.089911 0.187870 0.299240
v 0.161953 0.304726 0.361050
vn -0.337839 0.240492 0.741498
v 0.170527 0.329451 0.356814
vn -0.708679 0.243252 1.252191
v 0.171880 0.331241 0.357232
vn -0.166764 1.747706 0.751392
v 0.104957 0.302844 0.364251
vn -0.005023 0.098350 0.434139
v 0.149128 0.347603 0.341177
vn -0.014385 0.281625 1.243154
v 0.119775 0.329670 0.342727
vn 0.907870 0.150958 0.514001
v 0.158381 0.278738 0.364478
vn -0.113791 1.011781 0.032583
v 0.101867 0.274178 0.417000
vn -0.234909 1.109297 -0.154436
v 0.127688 0.291112 0.392454
vn 0.517148 2.855809 -0.477310
v 0.113432 0.275667 0.411992
vn 1.464338 1.407439 1.036862
v 0.075346 0.309390 0.363923
vn 0.194649 -0.097438 2.403210
v 0.090915 0.288092 0.370618
vn 0.140692 0.190685 2.021738
v 0.073494 0.303432 0.366385
vn 0.266894 1.482273 1.751245
v 0.076965 0.309179 0.363155
vn 0.555759 1.179988 0.696106
v 0.072317 0.287466 0.377807
vn -0.216291 0.322433 -0.530347
v 0.090921 0.288096 0.370618
vn -0.908374 2.235314 -0.324400
v 0.072442 0.198556 0.340245
vn -0.352197 0.224929 0.541067
v 0.088171 0.215681 0.329079
vn -1.444884 -0.435468 0.658746
v 0.089549 0.268582 0.333504
vn 0.125558 0.166986 0.093452
v 0.435438 0.232481 0.337124
vn -1.372023 2.421294 0.743192
v 0.419823 0.238005 0.326738
vn 0.633847 0.082279 0.099861
v 0.457401 0.230010 0.260131
vn 0.104147 0.031828 0.143233
v 0.453647 0.221552 0.296712
vn 1.123091 0.463147 0.137158
v 0.468257 0.178602 0.291674
vn 0.556682 0.973884 0.671906
v 0.388199 0.295109 0.275177
vn 0.691752 1.396480 0.284530
v 0.413067 0.243046 0.333953
vn 0.000000 0.000000 0.000000
v 0.384343 0.263980 0.330921
vn 1.164714 0.052841 0.702361
v 0.380728 0.305575 0.307729
vn 0.066089 0.069036 0.074841
v 0.386320 0.292335 0.299452
vn 0.323130 0.458478 0.174934
v 0.457770 0.282786 0.224272
vn 0.657680 0.843643 1.068004
v 0.432199 0.249124 0.276044
vn 1.356276 0.050227 1.049477
v 0.459968 0.213286 0.257614
vn 0.194397 -0.022280 0.346526
v 0.491087 0.253440 0.203915
vn 0.584143 0.056359 0.454854
v 0.459727 0.193299 0.260400
vn 0.910957 -0.232030 0.267839
v 0.473763 0.214754 0.239716
vn 0.769394 -0.054921 0.039502
v 0.474096 0.189908 0.135309
vn 0.029048 -0.012939 0.011049
v 0.480033 0.213506 0.130859
vn 1.200646 -0.572231 -0.428724
v 0.484615 0.213364 0.157426
vn -1.818563 0.803450 2.101408
v 0.471512 0.183158 0.248095
vn 0.672558 0.404613 0.413085
v 0.474662 0.174493 0.254434
vn 0.005927 -0.000774 -0.002137
v 0.472574 0.180913 0.245438
vn 0.679136 -0.206802 -0.681122
v 0.476614 0.188713 0.251412
vn 0.545098 -0.043473 0.329137
v 0.485275 0.202724 0.222429
vn 0.000000 0.000000 0.000000
v 0.476710 0.193351 0.231294
vn 0.401354 -0.284544 0.118574
v 0.476723 0.194958 0.232740
vn -0.450355 1.275488 -0.635831
v 0.408044 0.311446 0.158791
vn 0.038559 0.239359 0.057217
v 0.423932 0.316821 0.153468
vn 0.312552 0.932990 -0.387259
v 0.368800 0.319902 0.201014
vn 1.712177 0.917396 1.437494
v 0.384288 0.316168 0.265698
vn 0.509805 0.396164 0.318513
v 0.383827 0.315932 0.266538
vn -0.010620 0.301984 0.065579
v 0.445772 0.319281 0.204699
vn 0.562155 0.734940 1.527319
v 0.386657 0.325955 0.254443
vn 0.150564 -0.006981 0.073710
v 0.424369 0.295072 0.252636
vn -0.087516 0.161291 -0.096905
v 0.373389 0.302810 0.160491
vn 0.477900 0.371120 -0.473605
v 0.373061 0.315397 0.192177
vn 0.374193 2.024807 -1.051791
v 0.342375 0.318193 0.176014
vn 0.039723 0.027999 -0.017377
v 0.326175 0.343014 0.180401
vn 1.431337 1.031023 -0.744952
v 0.327803 0.333241 0.170003
vn 0.010385 0.020264 -0.012535
v 0.356430 0.318614 0.191093
vn -0.045596 0.511977 0.141390
v 0.390773 0.294380 0.136693
vn 1.264954 2.420831 0.569627
v 0.392615 0.297905 0.114444
vn 0.194659 0.120265 0.162343
v 0.467022 0.312195 0.157150
vn 0.720740 0.090763 0.087948
v 0.487672 0.262686 0.150462
vn 0.129088 0.654935 -0.265490
v 0.450585 0.307342 0.127848
vn -0.898407 2.020681 -0.249495
v 0.425802 0.306841 0.131506
vn -0.059219 0.332221 -0.000592
v 0.420538 0.304581 0.117079
vn 0.922129 0.948062 -0.614112
v 0.396172 0.249870 0.341536
vn -1.056489 2.426250 -1.187551
v 0.294269 0.229604 0.340387
vn -0.325725 0.248261 0.309375
v 0.285819 0.225439 0.336774
vn 0.963353 -0.286207 -0.395946
v 0.434989 0.196401 0.374169
vn 0.374933 0.082215 0.032186
v 0.425477 0.175965 0.326620
vn -0.075746 0.040929 0.191624
v 0.349270 0.190416 0.452128
vn -0.310493 0.930648 0.634651
v 0.314164 0.200634 0.419504
vn -1.123538 2.452453 0.492798
v 0.305131 0.196469 0.419637
vn -0.074797 0.163268 0.032807
v 0.295532 0.192820 0.421845
vn -0.689764 0.195683 1.289204
v 0.309261 0.174510 0.432630
vn 1.024869 0.341321 0.419468
v 0.435977 0.175215 0.463869
vn -0.701309 0.044592 1.184890
v 0.365283 0.141734 0.479810
vn -0.706418 0.304026 1.286571
v 0.403650 0.182412 0.494874
vn -0.008026 0.207687 0.444003
v 0.441634 0.114256 0.458318
vn 0.373830 0.010400 -0.269166
v 0.451642 0.153553 0.402443
vn 0.713105 0.193816 0.327553
v 0.460827 0.142569 0.437502
vn 1.642807 1.266000 -0.783870
v 0.462560 0.145899 0.408447
vn 0.226440 0.174502 -0.108046
v 0.469440 0.130073 0.397275
vn 0.011696 0.010106 0.010368
v 0.470601 0.129079 0.396463
vn -0.121789 0.208732 0.355449
v 0.514567 0.132590 0.371757
vn 0.000000 0.000000 0.000000
v 0.463863 0.140170 0.404406
vn 1.304964 2.258980 0.164766
v 0.478339 0.131782 0.382133
vn 1.115800 0.163330 2.283152
v 0.484374 0.128422 0.379424
vn 0.019826 -0.016312 0.051437
v 0.520002 0.133968 0.372810
vn 0.896474 -0.737607 2.325883
v 0.489666 0.122542 0.380879
vn 0.027852 -0.094562 0.241102
v 0.466164 0.124457 0.406503
vn 0.289833 -0.008753 0.272131
v 0.463984 0.138167 0.408286
vn 0.866796 0.265255 0.575494
v 0.487329 0.123048 0.381873
vn 0.398785 0.926980 2.241935
v 0.516964 0.110410 0.390720
vn 0.315090 1.405117 -0.303711
v 0.469474 0.130045 0.397253
vn 1.249410 0.363295 -1.195719
v 0.435144 0.139155 0.370036
vn 1.063793 0.879860 -2.558067
v 0.459538 0.092403 0.415527
vn 1.658822 0.613461 -1.022698
v 0.485535 0.122417 0.371745
vn -0.538978 0.615931 0.802760
v 0.354879 0.180448 0.453716
vn -0.411587 0.457361 1.543776
v 0.294257 0.131879 0.454765
vn -0.175341 0.317244 0.431336
v 0.327965 0.131667 0.468291
vn -1.340654 0.150069 1.137561
v 0.345701 0.079564 0.504625
vn -0.763241 2.284087 1.437114
v 0.315827 0.102450 0.466483
vn -0.044509 0.133199 0.083807
v 0.293527 0.099936 0.463972
vn -0.228496 0.279865 0.554986
v 0.343466 0.114031 0.488065
vn 0.005111 0.116528 0.070648
v 0.318040 0.089971 0.469387
vn -0.424627 0.103918 1.519090
v 0.299025 0.088602 0.463256
vn 0.118692 0.217587 0.046151
v 0.402455 0.133035 0.499353
vn -0.528728 0.122645 0.320299
v 0.369565 0.109884 0.530159
vn 0.743057 0.365370 -0.032219
v 0.464501 0.065364 0.464687
vn 1.435524 1.100531 0.429870
v 0.478788 0.056028 0.443086
vn 2.741182 0.519140 0.266217
v 0.439683 0.089491 0.491554
vn 0.334743 0.158117 0.476176
v 0.455283 0.036913 0.541376
vn 1.199069 0.731344 0.729045
v 0.425787 0.057623 0.561586
vn 0.246720 0.837345 0.377676
v 0.425885 0.073498 0.530237
vn -0.168863 -1.646236 1.720295
v 0.386781 -0.013301 0.538177
vn 0.278175 0.358533 0.285388
v 0.395522 0.072021 0.550442
vn -0.858207 -0.859458 0.769598
v 0.371439 0.008604 0.534321
vn 0.030277 0.041102 0.072401
v 0.379662 0.027829 0.563958
vn -0.074319 -0.138969 0.094346
v 0.335232 0.034053 0.482544
vn -1.303000 0.208823 1.419241
v 0.345410 0.022810 0.485318
vn -0.286864 0.009788 0.432859
v 0.322543 -0.022299 0.487170
vn -1.098465 0.037482 1.657515
v 0.336551 0.018122 0.479553
vn -1.392478 -0.611150 0.947590
v 0.353272 0.027083 0.494651
vn -1.557320 -0.800439 0.202639
v 0.357331 0.034130 0.529799
vn -0.038206 0.031012 -0.098883
v 0.367409 -0.008055 0.519952
vn -0.069299 0.003372 0.025891
v 0.368924 0.001463 0.522766
vn -0.804332 0.051878 0.279662
v 0.361287 0.004387 0.502695
vn 0.146297 -1.317486 0.140118
v 0.458516 -0.029164 0.519367
vn -0.354408 -0.018085 0.454773
v 0.420116 -0.020064 0.549072
vn 0.844959 0.490519 0.649223
v 0.427451 0.018791 0.579087
vn 0.214623 -0.463588 -0.037165
v 0.383997 -0.026913 0.531591
vn 1.953421 1.553506 -0.208659
v 0.513898 0.004027 0.462417
vn 0.193449 -1.613303 -0.053054
v 0.509012 -0.019772 0.453512
vn -0.129743 -1.897411 -0.481828
v 0.521335 -0.003471 0.452040
vn -0.631946 -1.503531 -0.068826
v 0.424771 -0.036137 0.476339
vn 0.171653 0.170182 0.010969
v 0.471052 0.057181 0.510963
vn 1.700362 -0.617184 1.610073
v 0.513898 0.004027 0.462420
vn 0.867727 1.772069 0.438040
v 0.475723 0.054062 0.463194
vn -0.236928 0.063974 2.549067
v 0.495583 -0.027513 0.522197
vn 0.324699 0.035891 0.669519
v 0.481937 0.011164 0.534440
vn -0.133498 -0.558578 0.289267
v 0.427702 -0.037767 0.495758
vn 0.245126 -0.320469 0.167143
v 0.513230 -0.016648 0.463619
vn -1.054877 -2.431198 -1.363124
v 0.505811 -0.017472 0.470830
vn -0.175052 -1.939995 -0.273299
v 0.498735 -0.017949 0.470508
vn 0.037730 -0.123767 -0.058644
v 0.486018 -0.023333 0.477955
vn 0.761724 -2.498721 -1.183954
v 0.437290 -0.033750 0.496301
vn 0.411534 -0.174114 0.268911
v 0.463619 0.229629 0.433082
vn 0.943966 -0.232139 0.745398
v 0.450620 0.224093 0.445489
vn 0.396385 -0.225668 0.415282
v 0.456147 0.238129 0.444833
vn 0.031939 0.099533 -0.255151
v 0.428190 0.186542 0.369472
vn 0.502322 1.048185 -0.506718
v 0.407804 0.253631 0.360847
vn 0.840057 -0.366169 0.294516
v 0.452780 0.190316 0.419135
vn 0.598656 -0.546742 -0.472619
v 0.431142 0.183464 0.379548
vn 0.039162 0.086309 -0.049727
v 0.422437 0.241701 0.343572
vn 0.058329 0.119052 -0.051471
v 0.427508 0.239460 0.345208
vn -0.565855 1.911510 -1.530925
v 0.432274 0.243334 0.353182
vn -0.057392 0.339700 -0.009247
v 0.410249 0.246669 0.315270
vn -0.427688 2.531446 -0.068911
v 0.411813 0.243473 0.331333
vn 0.071859 0.001032 -0.336754
v 0.406856 0.308300 0.388168
vn 1.286564 1.900392 -0.790562
v 0.420557 0.288520 0.390206
vn 0.240023 0.254080 -0.041809
v 0.430763 0.261999 0.369258
vn 0.192438 0.203709 -0.033520
v 0.417491 0.300150 0.395203
vn 0.605906 1.615413 -1.010290
v 0.448657 0.278212 0.391599
vn 0.490590 -0.726026 -0.557735
v 0.454234 0.205969 0.383412
vn 0.477562 -0.348778 0.227517
v 0.465398 0.252571 0.457345
vn 0.045480 -0.098438 0.140767
v 0.407756 0.259896 0.518063
vn 0.710053 -0.214490 0.652273
v 0.435020 0.187366 0.456320
vn -0.338978 -0.059337 0.063265
v 0.359040 0.264786 0.487932
vn -0.831435 -0.017588 -0.006218
v 0.351507 0.249034 0.435745
vn -2.195803 -0.784441 0.025850
v 0.374327 0.197383 0.476955
vn -2.219499 0.000000 1.598293
v 0.358440 0.192769 0.457091
vn -0.719517 -0.125649 0.879364
v 0.336203 0.209654 0.447897
vn -1.339388 0.453423 0.731695
v 0.379113 0.297330 0.492892
vn 0.198261 -0.080711 0.476998
v 0.453424 0.284883 0.503574
vn 0.538657 0.353300 -0.171452
v 0.454421 0.322088 0.483324
vn 0.505207 0.381641 -0.563672
v 0.447455 0.355981 0.437934
vn 0.655469 0.451118 -0.889853
v 0.450505 0.308600 0.436209
vn 0.561468 0.183196 -0.481529
v 0.472697 0.290594 0.449510
vn -0.460081 0.154708 0.619338
v 0.416850 0.311827 0.523544
vn -1.399237 0.138104 0.380614
v 0.380418 0.304268 0.494704
vn -0.650379 -0.164842 0.451400
v 0.364053 0.324070 0.476193
vn 1.069539 0.357421 -0.968374
v 0.431617 0.323432 0.416680
vn 0.260632 0.120842 -0.391728
v 0.448230 0.294626 0.427449
vn -0.244365 1.270062 0.533305
v 0.403941 0.399858 0.443269
vn -0.053083 0.354176 0.134585
v 0.394457 0.386073 0.483975
vn 0.200273 0.011253 0.314642
v 0.426315 0.379917 0.501603
vn 0.505238 0.008797 0.181534
v 0.457401 0.375313 0.468291
vn -0.012694 0.148601 0.076694
v 0.397764 0.408772 0.424975
vn -0.211158 2.471861 1.275744
v 0.399201 0.403728 0.434986
vn 0.348001 1.273488 0.609735
v 0.394869 0.409732 0.427824
vn -0.422516 -0.315599 0.339443
v 0.327748 0.345257 0.455907
vn -0.270733 -0.201476 0.051308
v 0.338601 0.282157 0.417324
vn -0.658648 -0.146922 0.117551
v 0.343642 0.249338 0.402449
vn -0.401165 0.059695 0.345079
v 0.347912 0.298752 0.449587
vn 0.173258 -0.174656 -0.122187
v 0.411004 0.334737 0.383988
vn 1.079815 -0.832936 -0.393158
v 0.378204 0.349612 0.301744
vn 2.206871 -0.151721 -0.425182
v 0.375200 0.329337 0.293278
vn 0.323571 -0.368407 -0.124729
v 0.398473 0.326566 0.372698
vn 0.534634 -0.117623 -0.182990
v 0.396299 0.309256 0.377473
vn 0.000000 0.000000 0.000000
v 0.393435 0.330709 0.343474
vn 0.793046 -0.008164 -0.945114
v 0.409611 0.294967 0.387890
vn 1.192984 -0.861510 -0.226928
v 0.373473 0.302178 0.346853
vn 1.252425 -0.120247 0.046834
v 0.382610 0.319682 0.318310
vn 1.051155 1.028495 0.728380
v 0.394011 0.424821 0.412859
vn 1.042176 1.162013 0.572761
v 0.422950 0.402539 0.398436
vn 0.582643 -0.237717 0.046001
v 0.442913 0.391107 0.369011
vn 0.280841 -0.304358 -0.429046
v 0.416033 0.323293 0.395398
vn 1.306059 -0.082810 -0.850995
v 0.415572 0.398640 0.343758
vn 0.823769 0.703832 -0.330343
v 0.401102 0.440929 0.325147
vn 0.672452 0.130170 -0.307574
v 0.411033 0.431499 0.375296
vn 0.799090 0.146986 -0.386056
v 0.407313 0.444926 0.344022
vn 1.145332 0.225559 -0.113023
v 0.400303 0.474017 0.385772
vn 0.329487 1.011563 -0.504079
v 0.384679 0.475764 0.354891
vn -0.396417 0.849929 -0.282422
v 0.365650 0.491610 0.387906
vn 0.104421 0.464226 0.733735
v 0.346048 0.433265 0.431794
vn 2.735321 0.456064 0.303075
v 0.394782 0.416343 0.418658
vn 1.259277 0.957113 -0.115216
v 0.386509 0.460860 0.331219
vn 1.176168 0.051756 -0.225102
v 0.383477 0.385729 0.290005
vn 0.059220 0.034722 -0.089692
v 0.317533 0.425670 0.269814
vn 0.342356 0.121008 0.002891
v 0.380966 0.464929 0.320750
vn -0.433601 0.968020 0.242431
v 0.322487 0.462303 0.346100
vn -0.813388 1.280004 0.442822
v 0.342434 0.479922 0.321545
vn -0.049628 0.200198 -0.167033
v 0.258855 0.447710 0.292269
vn -0.009189 0.035433 -0.009799
v 0.311427 0.442784 0.273071
vn 0.282873 0.569980 -1.148859
v 0.324198 0.427678 0.273171
vn -0.558405 0.861462 -0.962150
v 0.368469 0.472020 0.288655
vn -0.357208 0.365936 -0.336240
v 0.308869 0.452429 0.299948
vn -0.010761 1.734617 -0.870532
v 0.283726 0.443042 0.300499
vn 0.316144 -0.891297 -0.891297
v 0.308869 0.452432 0.299945
vn 0.439679 0.144267 -0.316248
v 0.382316 0.428586 0.279905
vn 0.000000 0.000000 0.000000
v 0.343679 0.400784 0.261137
vn 0.464818 0.988519 -1.061528
v 0.316194 0.401554 0.254668
vn 0.259026 0.917041 -0.554808
v 0.350222 0.416681 0.269485
vn 0.436326 0.456688 0.110908
v 0.295034 0.424202 0.225377
vn 0.436513 0.456297 0.110028
v 0.323615 0.390087 0.236960
vn 0.103968 0.260075 0.091853
v 0.323143 0.391154 0.217122
vn 0.784055 0.739173 -1.160068
v 0.311643 0.412194 0.259772
vn -0.397194 -0.518770 0.522336
v 0.267395 0.340572 0.422212
vn -0.154518 -0.377928 0.512956
v 0.302261 0.304841 0.409970
vn -0.402752 -0.522136 0.293536
v 0.309209 0.248443 0.357867
vn -0.144838 -0.558642 -0.000523
v 0.241441 0.320106 0.356371
vn -0.414363 -1.598208 -0.001497
v 0.263371 0.310385 0.353719
vn 1.320335 -1.755961 -1.884877
v 0.255966 0.311424 0.346020
vn -0.142405 -0.719330 0.923377
v 0.247269 0.310569 0.339780
vn -0.062644 -0.470842 0.562695
v 0.265683 0.300314 0.334631
vn -0.029844 -0.224316 0.268076
v 0.241720 0.282513 0.317068
vn -1.043856 -0.432911 1.537075
v 0.272966 0.275332 0.327070
vn 1.097145 -2.125749 1.294306
v 0.276950 0.277607 0.330251
vn -0.449468 -0.552567 0.006545
v 0.277493 0.298238 0.370867
vn -0.326067 -0.478361 0.736051
v 0.281644 0.285190 0.339647
vn -0.400255 -0.587199 0.903521
v 0.273508 0.270997 0.325503
vn -2.629420 0.657375 0.396860
v 0.280958 0.290882 0.347035
vn 0.085522 0.063873 0.503107
v 0.273285 0.411070 0.497741
vn 1.127839 0.802528 0.764690
v 0.328929 0.409771 0.472207
vn 0.183529 1.054125 1.179258
v 0.285246 0.438356 0.480367
vn 0.326429 0.780035 1.444352
v 0.291204 0.450215 0.470901
vn 0.243800 0.582590 1.078743
v 0.284621 0.411401 0.495772
vn 0.065284 0.159371 0.294091
v 0.270321 0.444654 0.478754
vn 0.936849 1.133128 1.137143
v 0.321348 0.440960 0.456648
vn -0.162352 0.481472 0.043329
v 0.287950 0.459135 0.426643
vn 0.185516 0.302573 0.007525
v 0.354820 0.369049 0.476979
vn 0.198151 -0.783231 1.155290
v 0.325202 0.377728 0.492889
vn -0.045503 -0.067933 0.320086
v 0.400178 0.342865 0.501895
vn -0.051104 -0.365901 0.632830
v 0.282627 0.359107 0.475410
vn -0.160414 -1.142462 1.158705
v 0.221745 0.324909 0.404601
vn 0.064371 -0.353336 0.171651
v 0.217029 0.332991 0.423006
vn 0.000000 0.000000 0.000000
v 0.220277 0.331504 0.418727
vn -0.791248 -1.264430 -0.378909
v 0.190836 0.340735 0.449731
vn 0.094597 -0.194221 0.029169
v 0.189496 0.347104 0.430707
vn -1.670604 -1.793781 -1.173498
v 0.202408 0.343500 0.419588
vn 0.089055 -0.120927 -0.159439
v 0.163042 0.329477 0.452932
vn -0.654247 -0.801479 -0.678679
v 0.187195 0.344070 0.440516
vn -1.273210 -1.696419 -0.069447
v 0.195404 0.345355 0.431085
vn 0.304940 -1.251150 0.930900
v 0.203364 0.308424 0.354262
vn -0.230717 -0.738971 0.900970
v 0.201027 0.315208 0.360344
vn 0.086079 -1.150063 0.886765
v 0.189909 0.309911 0.356297
vn -0.004546 -0.020672 0.051750
v 0.183219 0.290034 0.348788
vn -0.494360 -2.242269 0.705438
v 0.217050 0.313926 0.352629
vn -0.070572 0.031660 0.147029
v 0.166560 0.297091 0.357018
vn -1.062066 0.064298 1.048157
v 0.192124 0.350324 0.380467
vn 0.000000 0.000000 0.000000
v 0.185653 0.319868 0.363555
vn 0.000000 0.000000 0.000000
v 0.213248 0.325027 0.394480
vn -0.869508 -1.475423 -0.372285
v 0.193496 0.354514 0.408038
vn 0.000000 0.000000 0.000000
v 0.145238 0.421706 0.424278
vn 1.001526 1.458570 1.186274
v 0.125759 0.421188 0.427404
vn -0.224227 2.265821 -1.793265
v 0.131156 0.392584 0.429134
vn 0.152352 -0.897550 -0.704393
v 0.120529 0.392968 0.430948
vn -0.454701 -1.252061 -1.100721
v 0.147602 0.356587 0.443628
vn 0.000000 0.000000 0.000000
v 0.135760 0.391937 0.466334
vn 0.128830 0.596644 0.309460
v 0.144632 0.398796 0.449415
vn -0.070446 -0.270579 0.110117
v 0.123529 0.407676 0.361771
vn -0.147002 -1.526846 -0.229192
v 0.104246 0.408199 0.391768
vn -0.088405 0.012711 -0.084661
v 0.144328 0.341388 0.447845
vn -0.289999 0.093390 -0.033441
v 0.155862 0.345863 0.444662
vn -0.150023 -0.015654 0.159798
v 0.149128 0.347603 0.341174
vn -0.540665 -1.598321 0.518107
v 0.134315 0.398610 0.357612
vn -0.660332 -0.432360 -0.171547
v 0.164058 0.383580 0.385381
vn -1.252733 -0.690572 0.383895
v 0.158736 0.382081 0.366078
vn -0.436455 -0.887460 -0.184879
v 0.156799 0.379737 0.415011
vn -1.169257 -0.846070 0.233264
v 0.163787 0.365566 0.352829
vn -0.242085 -0.213855 -0.119842
v 0.177646 0.369974 0.388100
vn -1.321414 -0.002011 2.350852
v 0.176114 0.340172 0.360680
vn -0.595652 -1.432848 -0.090182
v 0.183547 0.358636 0.384906
vn -0.181846 0.126772 0.166688
v 0.168301 0.408856 0.447260
vn -0.628816 0.340426 0.437540
v 0.204817 0.445642 0.455741
vn -0.201438 0.818655 -0.447883
v 0.217729 0.465132 0.420470
vn -0.144087 0.585579 -0.320368
v 0.228613 0.455091 0.377403
vn 0.423062 0.890247 0.032654
v 0.258437 0.448967 0.403207
vn -0.104891 0.561522 -0.271177
v 0.222652 0.447205 0.364607
vn -0.272885 0.339208 -0.372412
v 0.199475 0.451776 0.389103
vn 0.623143 1.604500 -2.104868
v 0.171608 0.458733 0.394197
vn 0.882003 0.538749 -0.853644
v 0.162789 0.462471 0.391698
vn -0.519121 0.125891 0.950702
v 0.159336 0.461638 0.400151
vn -1.050860 1.737270 1.279232
v 0.174850 0.454126 0.409617
vn 0.112963 0.183332 1.262717
v 0.154209 0.442032 0.406277
vn 1.068334 -2.589347 0.232781
v 0.178726 0.442477 0.419795
vn -0.413226 0.420774 0.472075
v 0.184546 0.448075 0.425749
vn -0.146864 -0.371637 0.729358
v 0.187418 0.439669 0.384062
vn 0.004794 0.943383 -0.405415
v 0.166505 0.431646 0.365171
vn 0.253227 0.233480 0.532389
v 0.254177 0.446549 0.495013
vn -0.044943 0.186077 0.295001
v 0.257047 0.386800 0.503352
vn 0.191359 0.661081 0.112956
v 0.245940 0.449317 0.448579
vn 0.059503 0.297730 1.375079
v 0.204244 0.422815 0.500296
vn -1.429818 0.638933 0.129782
v 0.193679 0.431059 0.458072
vn 0.313911 -0.592164 0.200969
v 0.275582 0.360115 0.471000
vn 0.078981 -0.139310 -0.000059
v 0.264821 0.357349 0.469102
vn 0.073452 -0.011001 0.025733
v 0.226761 0.328646 0.500005
vn 0.117521 0.037440 0.146739
v 0.207243 0.330818 0.457029
vn 0.886921 -1.939441 0.060522
v 0.276387 0.355427 0.452348
vn 0.340985 -1.410419 -0.145701
v 0.246033 0.348863 0.492059
vn 0.320028 0.795997 0.268948
v 0.265200 0.472952 0.355358
vn 0.091548 0.909558 0.357188
v 0.319335 0.461635 0.390998
vn -0.191202 0.763458 0.425470
v 0.234665 0.459048 0.328621
vn 0.250400 0.791016 -0.290296
v 0.273136 0.435312 0.270804
vn 0.350909 0.474736 -0.114351
v 0.227674 0.471735 0.275245
vn 0.483570 2.378920 0.168589
v 0.215463 0.493362 0.221834
vn 1.456060 1.677767 0.691530
v 0.208291 0.481278 0.250371
vn -0.043183 0.059140 0.019361
v 0.175518 0.463975 0.302583
vn 2.179832 1.732583 0.413430
v 0.269535 0.449899 0.175221
vn 0.231759 0.676306 -0.127818
v 0.235821 0.460811 0.186040
vn 1.109282 0.513995 -1.003480
v 0.309045 0.424676 0.263825
vn 0.047998 -0.104475 0.003696
v 0.304645 0.439018 0.265813
vn 0.075505 0.213836 0.062598
v 0.272305 0.451254 0.215183
vn 0.040350 0.535546 0.018755
v 0.299857 0.421911 0.250342
vn -0.144183 1.631353 -0.190271
v 0.304370 0.439028 0.266107
vn 1.012610 1.084759 -1.571250
v 0.304868 0.438696 0.265708
vn 0.126854 0.126940 0.007289
v 0.331288 0.381857 0.216787
vn 0.093248 0.000000 0.807154
v 0.346001 0.336375 0.204968
vn 1.352961 0.189679 -0.960352
v 0.346001 0.336372 0.204968
vn 0.825783 0.124471 -0.543426
v 0.326172 0.343014 0.180401
vn 1.495774 -0.082447 -0.308512
v 0.373723 0.354752 0.278645
vn 0.384993 0.287119 -0.630208
v 0.358500 0.397541 0.265100
vn 1.013116 0.557747 0.076593
v 0.353052 0.359019 0.241441
vn 1.166031 0.333196 -0.973677
v 0.310114 0.334684 0.154252
vn 0.615438 0.952775 -0.955982
v 0.355724 0.288379 0.155404
vn 0.054275 1.020293 0.099815
v 0.323961 0.271449 0.126836
vn 0.000000 -1.966786 -0.461918
v 0.318626 0.298317 0.152766
vn 0.796066 0.818300 -1.155863
v 0.199930 0.281968 0.074671
vn 0.410760 -0.858932 -0.277720
v 0.159754 0.317022 0.042818
vn 0.760852 -1.591003 -0.514421
v 0.166638 0.319379 0.045710
vn 0.147521 -0.116702 -0.359323
v 0.193854 0.270353 0.065623
vn 0.381823 -0.817975 -0.273717
v 0.170664 0.323567 0.040204
vn 1.404628 0.660610 -0.751323
v 0.160866 0.301704 0.056105
vn 0.085949 0.217062 -0.058075
v 0.199568 0.259996 0.043787
vn 0.985557 0.705314 -1.082447
v 0.169965 0.274564 0.040602
vn 0.979089 0.150530 -0.274895
v 0.157584 0.294943 0.036877
vn 1.059137 0.949061 0.421171
v 0.155890 0.302751 0.030534
vn 0.691115 0.400979 -0.141793
v 0.160151 0.295713 0.035678
vn -0.329669 -2.261360 -1.786878
v 0.175125 0.259283 0.059666
vn 0.539684 -0.149142 0.130316
v 0.147581 0.307447 0.015484
vn 1.041551 0.295819 -0.260998
v 0.290842 0.308852 0.113512
vn -0.276426 0.282343 -0.152983
v 0.244203 0.283575 0.044849
vn -0.236817 0.126783 -1.049261
v 0.197116 0.319549 0.088701
vn -0.189939 0.081278 -0.242097
v 0.233118 0.307854 0.077990
vn -1.428660 0.042676 -0.049309
v 0.252694 0.306875 0.026608
vn -1.244963 0.741183 -0.704441
v 0.253012 0.303825 0.050587
vn -0.011069 0.010267 0.009875
v 0.232232 0.280067 0.018833
vn -0.479878 0.664352 0.021333
v 0.229528 0.273243 0.048904
vn -0.415462 0.212219 0.182656
v 0.230362 0.285869 0.010705
vn -0.361707 0.408096 0.288127
v 0.230220 0.285764 0.010655
vn -0.835210 0.122199 0.294764
v 0.223761 0.257512 0.004106
vn -0.155301 0.346531 -0.099837
v 0.220458 0.259421 0.039466
vn -0.092181 0.072395 -0.085377
v 0.204727 0.255722 0.053680
vn -0.169388 0.827416 -1.330160
v 0.185198 0.256983 0.059842
vn 0.181018 0.627436 -0.196291
v 0.156649 0.244597 0.029974
vn -0.309831 0.431255 -0.240732
v 0.189979 0.238918 0.042558
vn -0.091845 0.346267 -0.353543
v 0.165613 0.262544 0.057294
vn -1.459689 0.564098 -0.145616
v 0.075990 0.165025 0.040960
vn -0.004628 0.140962 0.062439
v 0.066648 0.141365 0.034628
vn -0.233379 -0.064654 0.012507
v 0.060505 0.190664 0.023840
vn -1.073516 -0.505772 -0.232985
v 0.063533 0.192506 0.065704
vn -0.571017 -0.165324 -0.466818
v 0.051918 0.185858 0.082266
vn -0.553612 0.344579 -0.738538
v 0.051844 0.163626 0.087422
vn 0.308804 0.268650 -0.391126
v 0.007163 0.164551 0.084028
vn 0.319092 -0.075803 0.170057
v -0.001798 0.184167 0.022936
vn 1.305778 -0.310197 0.695900
v -0.008023 0.146266 0.045681
vn 0.686622 -0.014250 -0.228095
v -0.010032 0.180597 0.057061
vn 1.015362 0.493891 -0.533619
v 0.006534 0.166866 0.083609
vn 0.000000 0.000000 0.000000
v 0.028596 0.130488 0.020490
vn 0.074846 0.377825 -0.029336
v 0.031498 0.122595 0.054965
vn 0.564688 1.140952 0.702775
v 0.024441 0.134529 0.077046
vn 0.010187 0.013151 0.009244
v 0.027509 0.168448 0.004069
vn -0.371629 1.780221 -0.330922
v 0.063992 0.139391 0.061043
vn -0.002015 -0.083691 -0.135357
v -0.015964 -0.058936 0.013801
vn 0.000000 0.000000 0.000000
v -0.040735 -0.082776 0.064824
vn 0.849053 -0.452347 -1.632826
v -0.009230 -0.127351 0.092328
vn 0.000000 0.000000 0.000000
v -0.001491 -0.143176 0.087690
vn 0.285174 0.010854 -0.180354
v -0.070409 -0.126447 0.054189
vn 0.275418 -0.043534 -0.369796
v -0.026359 -0.135253 0.089998
vn -0.240539 0.830272 0.345561
v -0.067213 -0.070275 0.049231
vn 1.503024 -0.242527 -1.294585
v -0.085761 -0.094390 0.036003
vn -0.283749 0.048344 0.193108
v -0.080054 -0.060054 0.316545
vn -2.137938 -0.341011 -1.972661
v -0.083473 -0.056276 0.310569
vn -0.576872 0.517399 2.422918
v -0.083476 -0.056292 0.310575
vn -0.077253 0.069289 0.324472
v -0.083101 -0.044169 0.308079
vn 0.000000 0.000000 0.000000
v -0.129650 -0.083940 0.330064
vn -0.185914 -0.768454 -0.185454
v -0.119431 -0.086407 0.330042
vn 0.195040 0.903227 2.767026
v -0.127340 -0.084853 0.330092
vn 0.003540 0.016394 0.050224
v -0.119434 -0.086407 0.330045
vn 0.011460 0.053069 0.162577
v -0.129631 -0.083865 0.329931
vn -0.929939 -1.681606 2.171248
v -0.142314 -0.077536 0.332451
vn 0.000000 0.000000 0.000000
v -0.096431 -0.048656 0.299000
vn 0.743560 0.337478 0.943946
v -0.139267 -0.064305 0.307906
vn 0.105654 -0.099403 0.364720
v -0.136154 -0.032550 0.304179
vn 0.000000 0.000000 0.000000
v -0.105971 -0.077403 0.312634
vn -1.299329 0.789944 0.027685
v -0.060955 -0.066764 0.352491
vn -1.178375 -1.897578 1.868460
v -0.056546 -0.061989 0.360121
vn -1.072793 0.725709 -0.050791
v -0.080933 -0.084522 0.356955
vn -0.121623 0.006481 0.153146
v -0.073713 -0.045160 0.318443
vn -0.827875 0.770509 0.791160
v -0.092815 -0.069643 0.311206
vn -0.516308 0.480532 0.493410
v -0.051917 -0.024107 0.340759
vn -0.468076 0.114748 0.589487
v -0.080847 -0.032680 0.312360
vn 0.440897 0.673496 -0.794798
v -0.143946 -0.078471 0.390456
vn 0.267913 1.106357 -1.339302
v -0.094759 -0.085237 0.384805
vn 0.111240 1.177320 0.039878
v -0.145987 -0.085605 0.355615
vn -0.514760 -0.466647 0.346469
v -0.168175 -0.297342 0.296585
vn -1.137883 -1.031838 0.765493
v -0.115708 -0.348286 0.305239
vn -0.011047 -0.231122 0.233121
v -0.176077 -0.289304 0.306680
vn -1.439719 -0.566227 0.391534
v -0.181261 -0.294478 0.240394
vn -1.107000 -0.498172 0.253973
v -0.182255 -0.284046 0.256524
vn -0.149329 -0.147023 0.007899
v -0.142512 -0.336382 0.204696
vn -0.288733 -0.492070 0.185589
v -0.142617 -0.332895 0.213778
vn 0.093580 -0.586355 0.073614
v -0.126327 -0.337750 0.209319
vn -0.679448 -0.554318 -0.065682
v -0.088590 -0.371701 0.257518
vn -0.019750 -0.008230 -0.009348
v -0.082791 -0.389374 0.243701
vn -1.759818 -1.132079 1.559793
v -0.088077 -0.371720 0.253407
vn -0.631456 -0.491175 -0.213515
v -0.098292 -0.359183 0.259677
vn -2.161006 -0.706387 -1.148115
v -0.088582 -0.367120 0.240909
vn -0.946719 -0.278787 0.040253
v -0.154495 -0.327966 0.239422
vn 0.000000 0.000000 0.000000
v -0.193807 -0.309115 0.219525
vn -0.413754 -0.990631 0.107522
v -0.095483 -0.348989 0.216936
vn -0.482963 -0.621111 0.425479
v -0.095865 -0.360075 0.195592
vn -0.570752 -0.646733 -0.321576
v -0.167785 -0.292360 0.305190
vn 0.188766 -1.489610 0.579969
v -0.025845 -0.462892 0.413088
vn 0.058137 -0.466216 0.186615
v 0.022769 -0.477284 0.396454
vn -0.220182 0.014493 1.800157
v -0.001628 -0.417666 0.438878
vn -0.039390 0.002593 0.322046
v 0.014901 -0.404661 0.440795
vn 0.017931 0.160088 0.654863
v -0.020262 -0.412012 0.435716
vn -1.165329 -0.147697 1.712869
v -0.040350 -0.387928 0.431369
vn 0.190420 -0.048814 1.411954
v 0.007850 -0.362416 0.448183
vn 0.000000 0.000000 0.000000
v -0.027384 -0.364881 0.444235
vn -0.089367 0.058974 0.370374
v 0.020756 -0.392421 0.446338
vn 0.997189 -0.633921 2.305968
v -0.008589 -0.439982 0.438064
vn 0.171987 -0.446110 0.210944
v -0.025842 -0.462892 0.413088
vn -1.047737 -0.081103 0.506951
v -0.108761 -0.402391 0.380709
vn -0.133768 0.055249 -0.021234
v -0.100722 -0.435729 0.379750
vn -0.465833 -0.144869 1.616976
v -0.054356 -0.409594 0.428392
vn -0.260377 -1.007034 -0.244805
v -0.051196 -0.457586 0.335747
vn 0.244126 -1.065941 0.008684
v -0.021399 -0.472494 0.360195
vn -0.049780 -0.490610 -0.009706
v -0.029790 -0.472575 0.395829
vn -0.019258 -0.888976 1.652572
v -0.075826 -0.468664 0.399373
vn -0.005468 -0.185130 0.010354
v -0.072158 -0.450921 0.337712
vn -0.108001 -0.342882 -0.098676
v -0.104991 -0.438628 0.329048
vn -0.468680 -1.634717 -0.156745
v -0.048901 -0.456675 0.328181
vn -1.099025 0.015774 0.300947
v -0.127154 -0.409308 0.348743
vn -0.879205 0.163615 -0.772195
v -0.112286 -0.391763 0.323790
vn 0.047073 -0.677961 -0.008843
v -0.087574 -0.438627 0.302462
vn -1.114212 -1.032786 0.123065
v -0.100689 -0.380282 0.414575
vn -0.501159 -0.327709 0.163583
v -0.134176 -0.344321 0.434300
vn -0.794544 -1.248688 0.360425
v -0.106648 -0.366764 0.449290
vn 0.386501 -0.483072 1.201744
v -0.043213 -0.369105 0.438253
vn -0.120235 -0.611054 0.820574
v -0.086607 -0.413947 0.410224
vn -0.628304 -0.646570 0.498493
v -0.070864 -0.353703 0.470081
vn -1.200245 0.033122 0.250719
v -0.151267 -0.320516 0.472514
vn -0.678742 -1.819277 1.035797
v -0.116056 -0.367327 0.346212
vn 0.054383 -0.176744 0.305045
v -0.014546 -0.285563 0.534202
vn -0.627222 -0.336963 0.909624
v -0.096236 -0.294493 0.516131
vn -0.312771 -0.601501 1.045555
v -0.073560 -0.294741 0.528238
vn -0.224971 -0.453989 1.117263
v -0.085306 -0.239241 0.547965
vn 0.040736 -1.584549 0.792601
v -0.007789 -0.344697 0.492006
vn 0.302102 -0.578949 0.300712
v 0.011029 -0.322824 0.516139
vn -0.051435 -1.419467 1.139995
v -0.025542 -0.372783 0.438937
vn 0.287110 -0.907443 0.792893
v -0.029793 -0.355805 0.455419
vn -0.068658 -0.912510 1.183168
v -0.027384 -0.364884 0.444235
vn 0.003241 -0.124105 0.298743
v -0.065337 -0.326331 0.515230
vn -0.141854 -0.014300 0.493145
v -0.091149 -0.300482 0.517419
vn -0.125930 -0.096706 0.659142
v -0.114795 -0.283435 0.513631
vn -2.347210 -1.414359 0.911834
v -0.125457 -0.280993 0.514007
vn 0.140599 -0.742818 1.192055
v -0.128216 -0.272989 0.519320
vn -0.257174 0.074886 0.309940
v -0.149343 -0.318476 0.508573
vn -0.193916 -0.114784 0.577481
v -0.102091 -0.355260 0.510047
vn 0.116849 -1.072953 0.358925
v -0.126679 -0.366347 0.477668
vn 0.698289 -0.412097 0.372879
v 0.151134 -0.252168 0.470719
vn 0.478380 -1.958062 -0.557276
v 0.090429 -0.392879 0.439206
vn 0.209847 -0.364165 0.040258
v 0.097155 -0.389834 0.434018
vn 0.453209 -1.238844 -0.000292
v 0.092042 -0.391702 0.427827
vn 0.173928 -2.211843 0.422809
v 0.093572 -0.391142 0.426709
vn 0.020479 -0.260432 0.049783
v 0.098993 -0.393957 0.409753
vn 0.903249 -0.707024 0.773075
v 0.108437 -0.357156 0.492000
vn 1.790123 -0.049559 0.493996
v 0.140290 -0.325024 0.445136
vn 1.012074 0.000218 0.311162
v 0.143201 -0.291888 0.420762
vn 0.158710 0.068498 0.111315
v 0.134023 -0.370091 0.440372
vn 0.584548 0.053057 0.271599
v 0.156785 -0.354486 0.430016
vn 0.357896 0.465636 1.214787
v 0.164755 -0.358639 0.423316
vn 0.957829 -1.333039 0.305652
v 0.198125 -0.353719 0.422080
vn 0.816182 0.825064 1.082987
v 0.112987 -0.296426 0.459538
vn 0.515690 0.495775 0.447158
v 0.097405 -0.303652 0.497466
vn -1.914125 -1.924267 1.063582
v 0.122195 -0.382168 0.407641
vn 0.838347 -0.905962 0.735257
v 0.127677 -0.382911 0.398577
vn 0.961529 -1.676910 0.044131
v 0.122786 -0.377861 0.416497
vn 0.177883 -0.375495 0.231062
v 0.122415 -0.388259 0.399885
vn -0.067619 -0.179232 0.263922
v 0.083974 -0.460703 0.380929
vn 0.404556 -0.632284 1.606483
v 0.070618 -0.406073 0.398550
vn -0.542698 -0.169932 0.715147
v 0.028989 -0.373127 0.476373
vn -0.425342 -0.539973 0.388792
v 0.057984 -0.336283 0.540218
vn -0.138743 -0.309788 0.557702
v 0.065849 -0.348154 0.533849
vn -0.047774 -0.118907 0.104471
v 0.069020 -0.387720 0.511186
vn 1.537020 -0.688925 0.252879
v 0.114469 -0.368200 0.475283
vn 0.307532 -0.667999 -0.483277
v 0.092225 -0.395173 0.448808
vn 0.257467 -0.539595 -0.312442
v 0.043806 -0.434994 0.408144
vn 0.052789 -0.569243 -0.088648
v 0.106515 -0.380348 0.490533
vn 0.365427 -1.303253 -0.184929
v 0.058347 -0.407497 0.480319
vn 0.293170 -0.296898 0.839945
v 0.169446 -0.419617 0.360712
vn 0.133745 -0.253210 0.371361
v 0.170075 -0.412390 0.363047
vn 0.894982 -2.735935 -0.187050
v 0.209703 -0.404738 0.367051
vn 0.366195 -0.185473 0.583268
v 0.179417 -0.419511 0.357272
vn 0.281600 -1.322658 0.946591
v 0.250306 -0.439353 0.300307
vn 0.075754 -0.121412 0.080683
v 0.226324 -0.439087 0.304450
vn 1.300566 -2.084432 1.385183
v 0.234087 -0.438303 0.298341
vn -0.197854 -1.146850 0.300165
v 0.202872 -0.443536 0.289885
vn 0.069390 -1.178698 0.872917
v 0.158073 -0.456897 0.329609
vn -0.740329 -2.734780 -0.517428
v 0.204936 -0.447320 0.339033
vn 2.538211 1.393877 -0.320545
v 0.202253 -0.444657 0.280109
vn 0.313801 -0.762766 0.162515
v 0.202844 -0.447630 0.270724
vn 0.125831 -1.388361 1.931969
v 0.144551 -0.404980 0.378699
vn 0.296251 -0.289770 0.523375
v 0.183698 -0.402849 0.363067
vn 0.183205 -0.179197 0.323662
v 0.156063 -0.424258 0.370240
vn -1.971048 -1.286433 1.720088
v 0.123433 -0.395814 0.393630
vn 0.079307 -0.214280 0.345069
v 0.122415 -0.388259 0.399888
vn 0.174314 -0.183074 0.247996
v 0.107459 -0.398524 0.400433
vn 0.220301 -0.410170 0.052685
v 0.133661 -0.457325 0.360595
vn -0.640799 1.164359 0.626575
v 0.024038 -0.139161 0.014080
vn -0.091123 0.023491 0.142522
v 0.018198 -0.078806 0.035914
vn 0.742794 0.000000 0.368025
v 0.020821 -0.157501 0.044871
vn -1.503076 0.379526 -0.062583
v 0.050019 -0.114080 0.043430
vn -0.000525 0.242061 -0.076485
v -0.013593 -0.158816 0.076407
vn -0.177636 0.469457 -0.181723
v 0.014573 -0.160133 0.055328
vn -0.154960 0.352904 -0.595341
v 0.033038 -0.128820 0.077785
vn 0.610180 1.291037 -0.115214
v -0.042857 -0.154436 0.063295
vn 0.243504 0.778275 -0.318985
v -0.001929 -0.167157 0.032862
vn 0.000000 0.000000 0.000000
v -0.042898 -0.123091 0.078196
vn -0.654802 -0.662776 -1.251503
v 0.012975 -0.083453 0.079687
vn -0.162981 -0.246726 -0.158482
v 0.141046 -0.101685 -0.096261
vn 0.044560 -0.058820 -0.046894
v 0.073819 -0.102794 -0.084439
vn -0.016933 -0.445680 -1.339576
v 0.095724 -0.089488 -0.080314
vn 0.300758 0.000000 0.245686
v 0.141046 -0.101682 -0.096261
vn 0.854767 -0.104826 -0.571376
v 0.350023 -0.033728 -0.178130
vn 1.401195 -0.316533 -0.898305
v 0.374943 -0.039679 -0.137422
vn 1.828727 2.015699 -0.905513
v 0.382028 -0.043411 -0.131421
vn 0.124807 -0.000239 -2.880942
v 0.360486 -0.041305 -0.161094
vn 0.614920 0.396538 -0.541261
v 0.367853 -0.079236 -0.156787
vn 1.280699 0.547063 -0.790656
v 0.385648 -0.076316 -0.134431
vn 0.045542 -0.038646 -0.039967
v 0.326751 0.010077 -0.194637
vn 0.287559 -0.155984 -0.241638
v 0.335207 0.009306 -0.186605
vn 0.795287 0.268911 -0.270069
v 0.314009 -0.060794 -0.231132
vn 0.843856 0.496016 -1.096163
v 0.350020 -0.033728 -0.178130
vn 0.388546 -0.334888 -1.009023
v 0.323679 0.020679 -0.211516
vn 0.604617 0.577339 -1.102610
v 0.327915 -0.037564 -0.193829
vn -0.099448 -2.044448 -2.086445
v 0.339830 0.021029 -0.191550
vn 0.505859 0.161720 -0.030356
v 0.352197 0.020015 -0.168966
vn 0.000000 0.000000 0.000000
v 0.355455 0.026940 -0.138087
vn 0.495582 0.324483 -0.325053
v 0.331563 0.049360 -0.115698
vn 0.722770 1.202958 0.133401
v 0.330857 0.041286 -0.136295
vn 1.435548 0.704911 -0.197512
v 0.331058 0.055749 -0.112236
vn 0.745804 0.481941 -0.164357
v 0.384675 -0.018809 -0.106300
vn 1.196804 -0.884438 -1.053571
v 0.384759 -0.027414 -0.131151
vn -0.782819 0.297214 -1.333719
v 0.279304 -0.067287 -0.196006
vn -1.763758 -2.222411 -0.670728
v 0.267553 -0.074353 -0.191810
vn -0.348459 0.405070 -0.905268
v 0.274037 -0.078651 -0.197440
vn 0.023334 -0.539003 -0.564939
v 0.228374 -0.028768 -0.189643
vn 0.431205 0.548467 -0.241911
v 0.325819 0.040447 -0.148395
vn 0.428714 0.545298 -0.240513
v 0.315963 0.035325 -0.177576
vn 1.302449 0.613358 -0.145374
v 0.322936 0.061868 -0.120410
vn 0.320701 0.173411 0.083621
v 0.302753 0.061273 -0.173538
vn 0.487484 0.114704 0.059669
v 0.306714 0.068017 -0.200631
vn 1.128980 0.556763 0.115635
v 0.304785 0.060453 -0.189429
vn 0.725159 1.206048 -0.940782
v 0.365443 0.021534 -0.114644
vn 0.088060 0.345815 -0.732024
v 0.415058 0.054012 -0.068523
vn 0.446376 0.242820 -0.671955
v 0.394469 0.025609 -0.085074
vn 1.558817 -0.274896 -2.198699
v 0.408047 0.046949 -0.069783
vn 1.950582 -1.094855 0.000000
v 0.422839 -0.102215 0.151958
vn 0.006948 -0.486289 0.045829
v 0.431041 -0.101286 0.160572
vn 1.114174 0.273902 0.517543
v 0.430595 -0.103822 0.141711
vn 1.422391 0.349672 0.660712
v 0.428425 -0.097576 0.143077
vn 0.000000 0.000000 0.000000
v 0.434209 -0.098010 0.161157
vn 0.578209 0.175552 -0.556254
v 0.426892 -0.097254 0.176347
vn 1.605787 -0.538889 0.418424
v 0.430905 -0.048593 0.151327
vn 1.229163 -0.329987 0.971867
v 0.444542 -0.074901 0.116544
vn 0.438961 -0.357228 0.167560
v 0.421641 -0.104611 0.126716
vn 1.265103 -0.379407 -0.178233
v 0.428382 -0.160282 0.176469
vn 0.627460 -0.833896 1.209996
v 0.463495 -0.068600 0.110691
vn 0.084546 -0.090808 0.229493
v 0.449186 -0.077022 0.112630
vn 0.077264 0.094530 0.351959
v 0.436076 -0.089457 0.122312
vn 0.343453 -0.691938 0.471781
v 0.460005 -0.086977 0.092311
vn 0.433629 -0.450272 0.055342
v 0.492787 -0.067922 0.067871
vn 0.934041 -0.077958 0.126857
v 0.493208 -0.016797 0.108676
vn 0.054546 -0.024492 -0.002416
v 0.452667 -0.113814 0.054798
vn -0.402272 -0.777840 1.950631
v 0.474142 -0.043406 0.123088
vn 0.811011 -0.972533 0.821990
v 0.514919 -0.060082 0.029697
vn 0.042849 -0.094162 0.165231
v 0.503582 -0.092784 0.009661
vn 1.069622 -0.403903 -0.176430
v 0.503140 -0.090001 -0.038104
vn 0.440352 -0.216149 -0.177649
v 0.522774 -0.061094 -0.036291
vn 0.276749 0.309266 -0.754817
v 0.486857 -0.035471 -0.099265
vn 2.714897 0.000000 0.857063
v 0.503256 0.020404 -0.050836
vn 0.137283 0.102917 -0.180339
v 0.512765 0.034836 -0.046186
vn 0.116323 0.223558 -0.316206
v 0.518439 -0.018724 -0.072805
vn 0.000000 0.000000 0.000000
v 0.499658 0.039230 -0.055686
vn 0.211546 0.093782 -0.496937
v 0.458714 0.001901 -0.090313
vn 0.865169 0.383542 -2.032341
v 0.472060 -0.016280 -0.096992
vn 0.311707 0.184062 -0.207662
v 0.500454 -0.005739 -0.071799
vn 0.024936 0.140552 -0.126792
v 0.466486 -0.052155 -0.121336
vn 0.271762 0.099947 -0.213252
v 0.442037 -0.024810 -0.099574
vn -0.514595 0.360348 -1.552129
v 0.408533 -0.055369 -0.125782
vn -0.770285 -1.987074 -1.919665
v 0.399123 -0.051984 -0.125510
vn 0.315851 0.074001 -1.328687
v 0.389865 -0.048774 -0.127532
vn -0.414661 0.231983 -0.798036
v 0.426884 -0.058529 -0.132599
vn 0.132204 -0.119549 -0.267758
v 0.454723 -0.153033 -0.104389
vn 0.119540 -0.179743 -0.319485
v 0.488395 -0.119441 -0.100664
vn 0.601192 0.110897 -0.603154
v 0.513208 -0.088637 -0.075880
vn 0.465861 0.007841 0.198367
v 0.503076 -0.150157 -0.067709
vn 1.711831 -0.087470 1.638377
v 0.484216 -0.133373 -0.016615
vn 0.694377 -0.104666 -0.649337
v 0.430701 -0.133597 -0.134601
vn 1.014032 -0.009675 0.293271
v 0.457673 -0.139009 0.048090
vn 0.482465 -0.027088 0.009380
v 0.473418 -0.178539 0.036073
vn 0.588648 -0.374912 -0.071533
v 0.464895 -0.223179 -0.067659
vn 1.048862 -0.668024 -0.127459
v 0.487749 -0.212478 -0.034159
vn 0.823709 -0.185636 -0.526111
v 0.484978 -0.183413 -0.056793
vn 0.062634 0.007042 -0.113893
v 0.442532 -0.193200 -0.110021
vn 1.730916 -1.580920 -0.495398
v 0.427719 -0.226313 -0.094391
vn 0.442203 -0.264010 0.203866
v 0.467038 -0.230802 -0.004282
vn 0.504911 -0.236123 0.163192
v 0.457493 -0.199250 0.059859
vn -0.168391 1.323036 2.078155
v 0.446864 -0.210277 0.084143
vn 1.111250 0.991744 -2.492051
v 0.452038 -0.122889 0.050906
vn 1.290994 0.678628 1.167321
v 0.472121 -0.118656 0.013859
vn 0.027899 0.025634 0.034645
v 0.433039 -0.187134 0.084545
vn 0.691006 0.128869 2.157902
v 0.441266 -0.159978 0.076931
vn 1.017897 -0.074688 1.468700
v 0.418157 -0.159985 0.089738
vn 0.544864 -0.261784 0.477630
v 0.457377 -0.102690 0.060746
vn 0.260771 -0.180904 0.685824
v 0.420823 -0.122973 0.092720
vn 0.625608 -0.284963 0.550520
v 0.401625 -0.139003 0.106239
vn 1.912444 1.016915 1.040875
v 0.448765 -0.207450 0.072763
vn 0.295910 -0.277961 0.068555
v 0.447412 -0.229168 0.040579
vn 0.169513 -0.567529 0.274302
v 0.562850 -0.048055 0.030284
vn 0.014517 -0.997744 -0.247846
v 0.537194 -0.027547 -0.037267
vn 0.642030 -1.451491 1.729877
v 0.523395 0.002314 0.066239
vn 0.913747 -0.827925 0.936005
v 0.510471 -0.031607 0.061068
vn 0.280650 0.033875 0.344003
v 0.564711 0.000432 0.042487
vn 0.203191 -0.405752 0.132096
v 0.532812 0.025016 0.073873
vn -0.120981 -1.058663 2.277702
v 0.538428 -0.013485 0.055332
vn 0.066946 -0.183185 -0.020013
v 0.542838 0.034595 0.110958
vn 0.979230 -0.565999 0.552981
v 0.526176 0.025807 0.100114
vn 0.932567 0.535529 0.436533
v 0.584430 0.059980 0.014261
vn 1.149535 -0.345423 -0.061678
v 0.577660 0.047699 0.102865
vn 0.647397 -0.262634 0.668276
v 0.552932 0.033836 0.053309
vn 0.654285 0.229110 -0.260182
v 0.565104 0.043419 -0.008586
vn 1.382822 0.718847 0.119948
v 0.567587 0.096545 -0.002120
vn 0.904446 0.019991 -0.105933
v 0.569715 0.085902 0.000691
vn 0.246260 0.085584 -0.186535
v 0.552433 0.111724 -0.054866
vn 0.328743 0.149827 0.220926
v 0.566801 0.087426 -0.023901
vn -0.019188 -0.228148 -0.538211
v 0.489669 0.057793 -0.062303
vn 0.090436 -0.021650 0.004034
v 0.505055 0.000701 -0.056537
vn 0.392942 -0.198742 -1.150902
v 0.499661 0.039230 -0.055686
vn 0.330519 -1.129820 -1.121303
v 0.535344 0.059406 -0.060956
vn 2.161837 -1.277240 -0.604644
v 0.506662 0.029290 -0.048743
vn 0.540654 0.672594 -1.004604
v 0.504009 0.124939 -0.067418
vn -0.187284 0.341317 -0.200571
v 0.454212 0.142796 -0.060705
vn 0.104259 0.158169 -0.126219
v 0.501265 0.156872 -0.030697
vn -0.096524 0.781611 -0.882931
v 0.457410 0.148676 -0.053685
vn 0.589924 0.601580 -0.467772
v 0.534497 0.156200 -0.017634
vn 0.176581 -0.030518 -0.040382
v 0.479482 0.193255 0.000462
vn -0.012764 0.470124 -0.566592
v 0.469809 0.179446 -0.019527
vn 0.966588 1.680434 -0.918353
v 0.472945 0.117488 -0.092217
vn 0.011454 0.209972 -0.114891
v 0.442524 0.141541 -0.050787
vn 0.783616 0.284951 -1.175589
v 0.508734 0.090634 -0.077469
vn -0.428606 -0.624848 -1.564906
v 0.473506 0.042819 -0.071932
vn -0.772465 -0.758312 -1.460746
v 0.433162 0.086066 -0.084163
vn -0.021910 -0.036286 -0.465579
v 0.418637 0.064887 -0.069539
vn -0.345328 -0.560678 -0.782963
v 0.435027 0.060724 -0.070611
vn -0.192947 2.451931 -1.008808
v 0.411859 0.120960 -0.075902
vn -0.004842 0.870448 -0.151572
v 0.402508 0.121620 -0.078020
vn 1.283858 1.031407 -0.300193
v 0.556778 0.148580 0.008352
vn 1.710723 -0.107690 -0.114108
v 0.570942 0.061315 0.047260
vn 1.112443 -0.275454 -0.246710
v 0.563613 0.097880 0.031699
vn 0.074983 0.392327 0.243651
v 0.548343 0.130618 0.104719
vn 1.409420 -0.121144 -0.207885
v 0.570130 0.082843 0.092358
vn 0.554357 0.113065 0.136804
v 0.548268 0.156324 0.065080
vn 0.707086 1.480248 0.258553
v 0.550775 0.105291 0.131111
vn 1.422321 -1.556940 -1.980795
v 0.522182 0.117061 0.220238
vn 0.231708 0.257849 -0.189015
v 0.519782 0.122756 0.232288
vn 0.000000 0.000000 0.000000
v 0.497360 0.132073 0.218001
vn 0.042250 0.793172 -0.295582
v 0.505328 0.149469 0.271185
vn 0.837467 0.630387 0.093969
v 0.470471 0.162533 0.229647
vn 1.054232 1.064438 -0.083316
v 0.495404 0.138080 0.202312
vn 0.378013 0.370955 -0.089687
v 0.515868 0.127623 0.136116
vn 0.795087 0.343947 -0.269832
v 0.471567 0.168122 0.165740
vn 0.476656 0.104550 0.119238
v 0.487320 0.159261 0.122057
vn 0.674031 -0.610543 0.231860
v 0.514298 0.011836 0.091333
vn -0.018631 -0.317004 0.061703
v 0.516667 0.009486 0.079975
vn 0.051284 -0.291129 0.109628
v 0.449381 -0.051282 0.123969
vn 0.001616 -0.009739 0.000218
v 0.465055 -0.033041 0.153468
vn 0.979365 -0.622471 -0.109994
v 0.522281 0.018787 0.105161
vn 0.201748 -0.073240 -0.186273
v 0.517496 0.009114 0.117073
vn 1.243527 -1.461491 -0.374597
v 0.522250 0.011927 0.075904
vn 0.078300 -1.130097 -1.014668
v 0.571950 0.022079 0.133032
vn 1.017507 1.265466 -0.332828
v 0.595142 0.088537 0.172951
vn 0.997612 -2.527707 -1.032853
v 0.566764 0.054916 0.084942
vn -0.007666 -1.230393 -0.979988
v 0.554787 0.025525 0.127768
vn 0.000000 0.000000 0.000000
v 0.556555 0.046284 0.083991
vn 0.159429 -0.078867 0.029466
v 0.552929 0.033836 0.053309
vn 1.703794 -1.043981 0.336260
v 0.546696 0.028727 0.069029
vn -0.062339 -0.939281 0.091925
v 0.552071 0.038716 0.082830
vn 0.819986 -1.426437 -0.369490
v 0.525330 -0.071576 0.182361
vn -0.001489 -0.001480 -0.000916
v 0.543180 -0.060454 0.163549
vn 0.560242 -0.932334 -0.966776
v 0.513883 -0.085633 0.189712
vn 0.244917 -0.037968 -0.883885
v 0.537657 0.005643 0.134097
vn 0.000000 0.000345 0.000000
v 0.497528 -0.042807 0.124966
vn -0.887318 -1.192690 -0.443195
v 0.506709 -0.041026 0.136283
vn -0.096069 -0.411374 0.033448
v 0.487344 -0.034338 0.136113
vn 0.799637 -0.169971 0.303994
v 0.620620 0.006460 0.235666
vn 1.441229 -0.161863 0.772089
v 0.627382 0.020085 0.225857
vn 0.547350 0.040846 0.182228
v 0.620437 -0.005312 0.238094
vn 2.001033 0.718034 1.345956
v 0.621920 -0.005870 0.233771
vn 1.118569 -1.134695 -0.234587
v 0.622970 -0.014118 0.283720
vn 0.432077 -0.733166 -0.026913
v 0.623524 -0.013673 0.235549
vn 0.342547 -0.400026 -0.036050
v 0.640136 -0.020932 0.307737
vn 0.351689 -1.009276 -0.585029
v 0.584921 -0.034861 0.188546
vn -0.036721 -0.606415 0.088061
v 0.600052 -0.045811 0.244217
vn 0.221987 -0.797968 -0.008763
v 0.562097 -0.043782 0.270777
vn 1.261319 0.271473 -1.235079
v 0.620691 0.066228 0.167554
vn 1.511566 -0.712256 0.651511
v 0.630263 -0.005687 0.196490
vn 0.260671 0.416538 -0.308299
v 0.625323 0.068101 0.174001
vn 0.932710 0.721604 -1.253959
v 0.623506 0.079719 0.192084
vn 0.017798 -0.047174 0.019744
v 0.639994 0.035000 0.222940
vn 1.031016 0.451436 0.371313
v 0.648880 0.046575 0.222531
vn 0.371528 -0.365281 0.255043
v 0.638774 0.048860 0.244568
vn 0.068385 -0.150229 -0.190433
v 0.654061 0.044277 0.282670
vn 0.285985 -1.236510 -1.417315
v 0.689257 0.045537 0.282097
vn 0.000000 0.000000 0.000000
v 0.627983 0.036601 0.265426
vn -1.474359 0.000000 -1.961590
v 0.629897 0.039103 0.240494
vn 0.991619 -0.644484 0.899023
v 0.626670 0.021463 0.227547
vn 0.347803 0.068777 -0.014528
v 0.642961 0.036375 0.172370
vn 0.104648 -0.073555 -0.110462
v 0.612417 0.040844 0.139617
vn 0.949364 -0.268134 -0.638237
v 0.625717 0.002403 0.137105
vn 0.113330 -0.572116 -0.078726
v 0.611860 -0.021993 0.166155
vn -0.104076 -0.166033 -0.151192
v 0.570122 -0.010355 0.153286
vn -0.121295 -0.210786 -0.349267
v 0.486010 -0.041077 0.180367
vn -0.001717 -0.216194 -0.103000
v 0.453537 -0.034456 0.169291
vn 0.085147 -0.489642 -0.934195
v 0.485205 -0.067659 0.198148
vn 0.313548 -0.903448 -0.543762
v 0.437881 -0.060684 0.190446
vn 0.697058 -0.373586 0.131843
v 0.526269 -0.090761 0.273594
vn 1.173594 -0.437433 0.445013
v 0.541001 -0.081806 0.243794
vn 0.708986 -0.569840 0.122006
v 0.553300 -0.063672 0.207792
vn 1.212900 -1.968542 -0.787038
v 0.514016 -0.126924 0.241850
vn 0.162051 -0.828718 1.166045
v 0.476382 -0.134399 0.314693
vn 0.153642 0.049428 0.209291
v 0.478723 -0.154682 0.303075
vn 1.016417 0.261195 2.496847
v 0.467774 -0.136625 0.318430
vn 0.075742 0.019464 0.186062
v 0.459996 -0.143419 0.322307
vn 0.134356 0.130287 0.291528
v 0.460191 -0.138626 0.324044
vn 0.041463 0.014712 0.156863
v 0.521074 -0.116306 0.309355
vn 0.483934 -0.439500 0.392522
v 0.505968 -0.166382 0.286959
vn 0.145324 0.047625 -0.471699
v 0.458997 -0.194189 0.180322
vn -0.195428 -0.118471 -0.563646
v 0.460491 -0.118483 0.178048
vn 0.623184 -0.455815 -0.934466
v 0.429704 -0.108627 0.169554
vn 0.695535 -0.090780 -0.727731
v 0.507455 -0.104045 0.191251
vn 2.321928 -0.602575 -1.673951
v 0.509932 -0.094517 0.191257
vn -0.046853 0.181040 -0.421590
v 0.471753 -0.118335 0.179587
vn -0.055901 0.312494 -0.334828
v 0.471790 -0.118858 0.179237
vn -0.282047 -0.160466 -0.890155
v 0.437389 -0.118041 0.179293
vn 0.296636 -0.207283 -0.252364
v 0.440343 -0.099214 0.169356
vn 0.251079 -0.845023 -2.455301
v 0.443690 -0.106884 0.172338
vn 0.133415 -0.031462 -0.126052
v 0.440396 -0.105144 0.169486
vn 0.241085 0.308593 -0.048583
v 0.435579 -0.112841 0.154896
vn 0.189224 0.518186 -0.127951
v 0.439916 -0.115337 0.160361
vn 1.193677 0.461685 0.314171
v 0.517469 -0.187261 0.252622
vn 1.084738 -0.322137 1.706972
v 0.529411 -0.233416 0.219420
vn 0.121988 -1.059314 0.027652
v 0.483343 -0.250611 0.239577
vn 0.221581 -0.209418 -0.306262
v 0.479841 -0.248050 0.172221
vn 0.250051 -0.456330 -0.641166
v 0.511525 -0.236991 0.185561
vn 0.204058 -1.243144 0.437576
v 0.466254 -0.256483 0.224985
vn 0.903164 -0.109296 -1.488136
v 0.470962 -0.217266 0.159964
vn -0.281591 0.134868 -0.931633
v 0.517719 -0.186050 0.186938
vn 0.005985 0.003302 0.015740
v 0.469992 -0.196968 0.307561
vn 1.057984 0.270517 1.229687
v 0.447232 -0.178898 0.323115
vn 0.839591 0.214675 0.975850
v 0.445523 -0.184533 0.325825
vn 1.595946 0.904547 1.243091
v 0.458200 -0.222554 0.328519
vn 0.189080 -0.393660 -0.107841
v 0.496385 -0.245226 0.249324
vn -0.057789 -0.426578 0.127174
v 0.516304 -0.083094 0.362267
vn 0.016657 -0.444153 0.142332
v 0.493642 -0.086338 0.344728
vn 0.781422 -1.977214 -1.956001
v 0.462061 -0.096279 0.342081
vn 1.022834 -1.174894 -0.124746
v 0.559958 -0.065352 0.334848
vn 0.903184 -0.901448 -0.170018
v 0.551427 -0.074790 0.339570
vn 0.136474 -0.363672 -0.094466
v 0.547879 -0.073824 0.315600
vn 0.931218 -0.912600 0.412615
v 0.528325 -0.087807 0.325980
vn -0.119858 -0.652388 0.128667
v 0.491220 -0.077784 0.365177
vn 0.053110 -0.478934 -0.038840
v 0.460810 -0.084018 0.380218
vn -0.074783 -0.770631 0.895404
v 0.469133 -0.027588 0.437045
vn -0.163722 -0.341180 0.621496
v 0.484991 -0.070990 0.405946
vn 1.388708 0.887127 2.274975
v 0.423486 -0.049780 0.420461
vn -0.118490 -0.272921 0.444342
v 0.451233 -0.029387 0.424978
vn 0.472214 -1.177087 0.513174
v 0.418634 -0.051511 0.423922
vn -0.231270 -0.665056 0.324277
v 0.433218 -0.052783 0.410444
vn -2.594984 0.797036 1.084705
v 0.450750 -0.088940 0.378854
vn 1.877869 -1.721737 -0.009716
v 0.453726 -0.090331 0.376117
vn 0.413069 -1.440014 0.088560
v 0.486347 -0.078056 0.363319
vn -0.245054 -0.507621 0.674804
v 0.520877 -0.070939 0.406283
vn -0.891355 -0.960523 1.929796
v 0.528737 -0.076672 0.406168
vn 0.475483 -1.221555 -0.423355
v 0.572074 -0.076118 0.407177
vn 0.162424 -0.364189 -0.427891
v 0.589154 -0.070546 0.356768
vn -0.797079 -1.373900 -0.132106
v 0.521370 -0.085482 0.356560
vn 0.477368 -0.784305 -0.721421
v 0.531437 -0.091642 0.365539
vn 0.155191 0.102107 0.087843
v 0.513898 0.004030 0.462417
vn -0.568419 -1.014534 0.607935
v 0.477912 -0.027328 0.438002
vn 0.318353 -0.242524 0.698859
v 0.549606 -0.011483 0.442829
vn 0.930054 -1.614256 0.847297
v 0.598744 -0.044265 0.413444
vn 0.000000 0.000000 0.000000
v 0.548668 0.057864 0.389648
vn 0.995756 0.121198 0.000000
v 0.547894 0.012186 0.403901
vn 0.000000 0.000000 0.000000
v 0.529783 0.034561 0.401185
vn 0.039526 0.003677 0.382695
v 0.527820 -0.045206 0.431883
vn 0.174996 0.899847 1.280721
v 0.547894 0.012186 0.403898
vn -0.015946 -0.137839 0.106512
v 0.568677 -0.044637 0.429747
vn 0.058845 0.347757 0.387343
v 0.599016 0.037059 0.372395
vn -0.997352 -1.813363 -1.950136
v 0.580143 -0.049421 0.304478
vn 0.071220 -0.625261 -0.828990
v 0.617409 -0.051984 0.334897
vn 0.008885 0.037390 0.030646
v 0.612089 0.039775 0.367044
vn 0.045097 0.164890 0.519746
v 0.609510 0.049820 0.364081
vn -0.129332 -0.623437 1.325448
v 0.626413 -0.072642 0.398471
vn -0.135668 -0.947205 -1.099366
v 0.639350 -0.086431 0.361088
vn 0.203349 0.069326 0.559265
v 0.639094 0.001299 0.427689
vn -0.083840 -0.824614 0.659138
v 0.613204 -0.042497 0.417987
vn -1.832474 1.637856 1.157581
v 0.622542 0.021426 0.384374
vn 0.038406 0.170238 0.147896
v 0.612120 0.029349 0.374971
vn 0.114262 0.415919 0.585298
v 0.612891 0.028101 0.376052
vn -0.035469 -0.079142 0.059675
v 0.600431 -0.014933 0.432252
vn 0.078003 -0.199762 0.230670
v 0.645661 -0.046157 0.414983
vn 2.225116 -1.056086 -0.794293
v 0.663995 -0.043336 0.335640
vn 2.444165 -1.077901 -0.743229
v 0.665733 -0.012141 0.307771
vn -0.040296 0.073852 0.075867
v 0.631211 0.039194 0.364505
vn 0.307597 0.203439 0.125492
v 0.634811 0.054508 0.352442
vn 0.573119 0.425596 1.475033
v 0.624710 0.059926 0.359170
vn 0.136191 0.101135 0.350513
v 0.629014 0.051049 0.360059
vn 1.202454 0.770203 2.226892
v 0.642189 0.047984 0.351367
vn 0.064468 -0.184996 -0.206892
v 0.657130 -0.013465 0.306348
vn 0.054493 -0.066774 -0.029826
v 0.629197 -0.012849 0.292256
vn 1.327482 -0.390489 -1.188919
v 0.622373 0.001116 0.274387
vn 0.382021 -0.469290 -1.182223
v 0.650774 0.013982 0.294838
vn 0.000000 0.000000 0.000000
v 0.657247 0.041013 0.286389
vn 0.028882 -0.390366 -0.162566
v 0.709193 -0.038803 0.328237
vn -0.030380 -0.191050 -0.568712
v 0.686329 -0.013117 0.309729
vn 0.034081 0.344563 0.595648
v 0.658923 0.017512 0.389078
vn 0.292322 2.134660 1.257384
v 0.735299 0.009504 0.394646
vn 0.022715 -0.037292 -0.053392
v 0.751027 -0.023725 0.351924
vn -0.067737 -0.721331 -0.354579
v 0.721805 -0.056790 0.356953
vn 0.192750 -1.105994 -0.234093
v 0.752496 -0.054653 0.388179
vn -0.107550 -0.577312 0.044795
v 0.678264 -0.066021 0.377824
vn 0.334804 -1.249216 0.585345
v 0.711974 -0.056679 0.424678
vn 1.531700 -0.564113 -0.803705
v 0.770258 -0.040367 0.390512
vn -2.729239 -0.357522 -0.939567
v 0.753233 -0.041875 0.365638
vn 0.095619 0.190624 0.285891
v 0.752116 -0.049266 0.371695
vn 0.018245 0.020689 0.025099
v 0.747273 -0.002367 0.409273
vn 0.000000 0.000000 0.000000
v 0.748762 0.002206 0.400511
vn 0.423521 -0.507078 -0.779724
v 0.753413 -0.037620 0.363496
vn 1.285081 1.003389 0.562068
v 0.776494 0.008752 0.349943
vn 0.003276 -0.029284 0.013820
v 0.758847 -0.035979 0.365685
vn 0.306388 -2.738757 1.292565
v 0.755280 -0.037119 0.364115
vn 0.060593 0.210534 -0.062518
v 0.770615 -0.014848 0.384522
vn 0.094065 -0.578854 2.985630
v 0.751270 0.002896 0.395575
vn 0.030466 0.377986 0.173913
v 0.749270 0.003386 0.395733
vn 0.143724 0.410978 2.156715
v 0.751309 -0.008320 0.413068
vn 0.311730 0.710517 0.484494
v 0.751524 0.001116 0.401430
vn 0.313895 0.923831 0.243916
v 0.755153 0.001531 0.395188
vn -0.788276 2.067553 0.621260
v 0.707022 0.042881 0.366149
vn -0.892052 1.454290 0.487181
v 0.720095 0.062462 0.329934
vn -0.600061 1.181365 0.331986
v 0.661570 0.040292 0.352956
vn -0.048518 -0.128033 -0.226660
v 0.695599 0.010662 0.291951
vn 0.304594 0.198684 -0.021182
v 0.758123 0.047539 0.341819
vn 0.000000 0.000000 0.000000
v 0.675823 0.064475 0.298378
vn 0.000000 0.000000 0.000000
v 0.639787 0.059467 0.281213
vn 0.072249 0.257786 0.007730
v 0.651711 0.060081 0.302688
vn 0.466579 1.102758 0.544155
v 0.691159 0.056356 0.321490
vn 0.018252 -0.151448 0.125467
v 0.729051 -0.019277 0.315885
vn 0.379170 -0.007662 0.058172
v 0.758775 0.019852 0.304075
vn -0.051732 -0.260630 0.325234
v 0.747138 0.030824 0.364812
vn 0.561844 0.703308 1.314504
v 0.754475 0.029569 0.363112
vn 0.000000 0.000000 -3.131385
v 0.754478 0.029566 0.363112
vn 0.065839 0.258680 0.536558
v 0.754927 0.034158 0.360842
vn 0.117781 0.462761 0.959867
v 0.754481 0.029563 0.363112
vn -1.207829 2.688336 -0.944032
v 0.755370 0.029882 0.362883
vn 0.362442 0.579587 1.942846
v 0.757138 0.030486 0.362341
vn -0.053996 1.955192 1.428939
v 0.490858 0.067723 0.415810
vn 0.505291 0.105159 0.549956
v 0.515406 0.075503 0.402627
vn 0.304609 0.180129 0.118676
v 0.517329 0.025729 0.429219
vn 1.135314 0.842149 0.664406
v 0.472122 0.076780 0.413828
vn -0.030195 -0.029859 0.109550
v 0.471911 0.076554 0.414475
vn 0.771800 0.044281 1.354065
v 0.488688 0.099007 0.389466
vn 0.840823 1.944479 -0.223693
v 0.525967 0.161043 0.306866
vn 0.625511 1.572953 -0.537889
v 0.496343 0.160582 0.273876
vn 0.029354 0.026469 0.004627
v 0.479609 0.167716 0.261815
vn 0.466364 0.948394 -0.491197
v 0.494568 0.153897 0.259283
vn 0.005405 0.000225 -0.003320
v 0.479572 0.167180 0.261351
vn 1.328496 0.055297 -0.816068
v 0.474768 0.174079 0.253997
vn -0.392739 1.020255 1.090858
v 0.510375 0.141988 0.340672
vn 1.304714 0.811166 -0.151968
v 0.489139 0.135606 0.244872
vn 1.162627 1.161992 0.649449
v 0.591857 0.166654 0.297746
vn 0.001830 0.011629 -0.006277
v 0.529142 0.124109 0.237524
vn 0.030026 0.869601 0.038170
v 0.585340 0.179632 0.264497
vn 0.628585 0.691711 -1.424372
v 0.586308 0.169838 0.252329
vn 0.929274 0.884056 0.753265
v 0.586197 0.155507 0.317811
vn -0.352463 0.110400 -0.312909
v 0.541398 0.162291 0.268077
vn 0.956774 0.791881 -0.878929
v 0.595697 0.140223 0.238717
vn -0.092974 0.215640 -0.148271
v 0.544341 0.163273 0.265287
vn 0.136612 1.355663 -0.657357
v 0.564764 0.114920 0.207165
vn 1.500965 -0.049287 0.736267
v 0.635418 0.105348 0.303431
vn 1.059618 1.090895 0.696660
v 0.606495 0.148091 0.303854
vn 0.219678 0.270848 -0.440671
v 0.635850 0.122031 0.265408
vn 0.977241 -0.012579 -0.561814
v 0.642619 0.093130 0.281797
vn 1.672548 0.146053 -0.669073
v 0.627605 0.081515 0.244711
vn 0.081510 0.032011 0.404787
v 0.587175 0.118823 0.393897
vn 0.000000 0.000000 0.000000
v 0.534483 0.133073 0.382793
vn 0.000000 0.000000 0.000000
v 0.489663 0.122542 0.380879
vn 0.203245 0.227563 0.366083
v 0.546388 0.094324 0.407557
vn 0.102953 -0.177618 0.358905
v 0.579095 0.066025 0.377939
vn -0.025370 0.025181 0.648569
v 0.548671 0.057867 0.389648
vn 0.093748 0.217511 0.256857
v 0.563055 0.144426 0.389772
vn 0.172093 0.859655 0.652793
v 0.544782 0.170357 0.337257
vn -0.559766 0.751004 1.751403
v 0.534920 0.148787 0.378548
vn 1.741667 1.330735 -0.451419
v 0.635340 0.054584 0.337260
vn 1.560573 0.117906 -0.341954
v 0.627379 0.100815 0.355142
vn 1.351389 1.822701 0.903161
v 0.627437 0.076999 0.350545
vn 1.090130 2.218189 1.221437
v 0.653956 0.043144 0.341545
vn 0.368186 0.226738 0.052662
v 0.631906 0.058239 0.346342
vn -0.084090 1.296351 0.549530
v 0.656173 0.044149 0.330894
vn 0.360222 0.274289 0.127781
v 0.629305 0.064308 0.331327
vn 1.519956 0.204482 -0.021688
v 0.629470 0.066586 0.332853
vn 0.208347 -0.020198 -0.204480
v 0.580970 0.159313 0.324282
vn 1.200504 0.309209 0.384933
v 0.623803 0.081459 0.354745
vn 1.025424 0.387953 0.355135
v 0.628057 0.061685 0.357362
vn 1.063356 -0.725165 1.261800
v 0.619390 0.078632 0.362642
vn 0.176499 0.028353 0.354323
v 0.620524 0.068801 0.360545
vn 0.025499 0.116101 -0.210446
v 0.629104 0.062549 0.353395
vn 0.096836 0.038999 0.468865
v 0.607488 0.048981 0.365146
vn 0.914363 0.717724 1.672209
v 0.607562 0.065500 0.364131
vn 0.214889 0.323913 0.155952
v 0.469394 0.131274 0.333996
vn -0.153851 1.211738 0.711327
v 0.174269 0.204574 0.388044
vn 1.356501 1.541319 2.067949
v 0.179599 0.199095 0.437550
vn -0.288841 0.611277 -0.657117
v 0.198555 0.227395 0.448891
vn 0.887586 2.519697 -0.770683
v 0.215159 0.225529 0.453521
vn 0.286637 1.110506 0.135703
v 0.221977 0.220176 0.411720
vn 1.541239 1.906751 0.808954
v 0.219658 0.221337 0.444997
vn 0.599877 1.042347 0.658271
v 0.271430 0.203241 0.394739
vn 0.719167 1.521512 2.182571
v 0.285841 0.190230 0.425483
vn 0.497431 0.387313 0.586792
v 0.272997 0.170489 0.443493
vn 0.002290 1.009621 -0.100014
v 0.192914 0.212825 0.382471
vn 0.054474 0.271744 0.111658
v 0.229783 0.210298 0.368227
vn -1.728852 -1.807212 0.000000
v 0.207368 0.213651 0.374284
vn 0.569039 0.102922 0.813916
v 0.261091 0.190911 0.441179
vn 0.197428 0.008026 1.027290
v 0.228792 0.190366 0.456924
vn 0.005011 -0.102112 0.140139
v 0.284766 0.104379 0.464232
vn -0.019311 0.043431 0.304177
v 0.294991 0.102722 0.462659
vn 1.342504 1.883631 1.702388
v 0.290092 0.092956 0.462780
vn -0.473156 0.755686 -0.418788
v 0.062836 0.213599 0.382059
vn 1.206877 0.995783 -0.464661
v 0.030234 0.206904 0.368950
vn -0.270053 -0.150545 -0.008759
v -0.071608 0.001678 0.389305
vn -0.863617 0.535103 -0.633598
v -0.070542 -0.058072 0.396798
vn -1.971200 1.821736 1.131827
v -0.065671 -0.001962 0.371695
vn -1.400480 0.372824 -0.521401
v -0.060671 -0.051263 0.389094
vn 1.151938 1.909548 -1.872510
v -0.053827 -0.049328 0.375259
vn -0.781102 0.088308 -0.170370
v -0.054148 -0.056107 0.367878
vn -1.654343 0.187032 -0.360836
v -0.075704 -0.042480 0.401777
vn 1.913281 -1.081459 1.886465
v -0.120946 0.025606 0.410521
vn -0.697338 -1.438062 -0.691952
v -0.098125 0.029095 0.389596
vn 0.000000 0.000000 0.000000
v -0.091375 0.011681 0.414488
vn -0.265333 -0.467572 -0.991111
v -0.105863 0.020435 0.415392
vn 0.282275 0.432907 1.025487
v -0.091985 0.002732 0.420030
vn -0.007445 -0.011881 -0.027257
v -0.118016 -0.001259 0.428880
vn -1.270003 2.540005 0.058058
v -0.125522 0.032443 0.377845
vn -0.386156 -1.068800 0.367765
v -0.102435 0.023220 0.352244
vn -0.218063 -0.955554 0.419892
v -0.120246 0.028324 0.361941
vn 0.273166 -0.737237 0.384827
v -0.129527 0.005982 0.337330
vn -0.792137 1.168106 0.604046
v -0.171987 0.091549 0.357241
vn -1.648144 -1.882005 1.473726
v -0.181230 0.085441 0.355052
vn -0.773968 0.914360 0.605739
v -0.188083 0.075392 0.370287
vn -0.058559 0.072551 0.077611
v -0.170377 0.087670 0.357916
vn 0.000128 0.000444 -0.000158
v -0.179369 0.085778 0.352900
vn -0.735239 0.869396 -0.152875
v -0.204163 0.079917 0.411130
vn -0.150804 0.509133 0.186398
v -0.225047 0.074213 0.368320
vn -0.569025 0.367903 -0.050299
v -0.142735 0.085085 0.324112
vn 0.099793 0.486423 -0.005663
v -0.181700 0.091100 0.304540
vn -0.431907 -0.026030 -0.373060
v -0.151705 0.122970 0.369878
vn -0.881252 -0.067095 -0.344978
v -0.135938 0.144446 0.337845
vn 0.656730 -2.673245 0.999973
v -0.126795 0.120424 0.344700
vn -0.849547 1.755364 -0.598374
v -0.158437 0.105391 0.360659
vn -2.101151 -0.831638 -0.740803
v -0.146200 0.156380 0.345605
vn -0.235298 0.059114 -0.159901
v -0.174486 0.116207 0.417968
vn -1.084308 -0.396851 -0.477247
v -0.176817 0.106385 0.417767
vn -0.236580 -0.058502 -0.260846
v -0.189138 0.173063 0.395928
vn -1.140727 -0.036393 -1.305094
v -0.157701 0.126725 0.379320
vn -1.993199 0.687935 -0.647810
v -0.158394 0.108336 0.366081
vn -0.084355 -0.089411 -1.627657
v -0.062881 0.123996 0.338569
vn -2.508036 -1.481189 -0.067524
v -0.042098 0.098731 0.335266
vn -0.114724 0.060145 -0.692202
v -0.054075 0.069829 0.310160
vn 0.095918 -0.338617 -0.892561
v -0.100605 0.120266 0.337347
vn 0.376576 -0.010129 0.248841
v 0.012944 0.226458 0.307150
vn 0.000000 0.000000 0.000000
v 0.020682 0.231790 0.295954
vn -1.387411 2.012429 0.000000
v 0.012944 0.226458 0.307147
vn 0.000000 0.000000 0.000000
v 0.063100 0.195255 0.340559
vn -0.028429 0.923811 -0.100965
v 0.041332 0.191394 0.328119
vn -0.459663 -1.051800 0.082589
v -0.068613 0.167425 0.284614
vn -0.000024 0.000000 0.000344
v -0.009768 0.116510 0.312585
vn -0.283684 -0.604038 -0.376753
v -0.024755 0.146976 0.311535
vn -0.294810 2.855646 0.520902
v 0.008952 0.243067 0.309209
vn 0.489814 -0.177315 0.335342
v 0.008946 0.243064 0.309222
vn -0.975301 -0.764162 -0.001313
v -0.166147 0.217435 0.340994
vn -0.426740 -0.756203 -1.168143
v -0.161945 0.201603 0.365029
vn -0.191952 -0.614151 -0.149954
v -0.192925 0.228836 0.355984
vn -0.169737 -0.940274 -0.754643
v -0.178855 0.223662 0.359164
vn -1.205540 -0.289634 0.347089
v -0.155520 0.182055 0.329544
vn -0.830004 0.041188 0.159471
v -0.145527 0.162915 0.353196
vn 0.001921 -0.004824 -0.001497
v -0.100069 0.155151 0.300592
vn 0.498198 -1.200627 -0.669199
v -0.121844 0.116043 0.313820
vn 0.320300 -0.771903 -0.430239
v -0.068904 0.157584 0.323013
vn -1.221749 -0.213149 -0.400809
v -0.169950 0.221039 0.330296
vn 0.497628 -1.049664 0.188458
v -0.085365 0.156591 0.268987
vn 1.149046 -2.239229 1.432582
v -0.156923 0.198504 0.356157
vn -0.996125 -0.503292 -0.221650
v -0.154380 0.194881 0.346487
vn 0.150769 -1.234622 1.024906
v -0.142943 0.134758 0.295765
vn -0.410024 -0.965449 0.338884
v -0.157329 0.158349 0.308005
vn 0.000000 1.733826 -1.963495
v -0.157332 0.158349 0.308005
vn -2.229126 1.219203 0.407125
v -0.161329 0.126781 0.298929
vn 0.355675 0.011617 0.208439
v -0.117214 0.132742 0.277421
vn -0.936017 1.283988 0.273741
v -0.163732 0.361663 0.386905
vn 0.234323 0.889746 0.998894
v -0.194193 0.373805 0.354007
vn 0.417000 0.828903 0.913385
v -0.228698 0.333053 0.373940
vn 0.000000 -1.430117 2.408933
v -0.218297 0.329888 0.372061
vn -0.033005 -1.156554 -1.104453
v -0.234042 0.225170 0.347018
vn -0.263801 -1.227747 -0.670418
v -0.221777 0.247829 0.320493
vn -0.214381 -0.874866 -0.466403
v -0.174617 0.236530 0.299688
vn -0.126815 -0.184237 0.180005
v -0.197889 0.200749 0.235044
vn -0.415566 -0.593151 0.114847
v -0.256408 0.264374 0.260806
vn 0.444225 -1.415108 -0.741230
v -0.289205 0.270313 0.270783
vn 0.010761 -0.117674 0.029372
v -0.223666 0.252948 0.272096
vn -0.016826 -0.082384 0.079743
v -0.208426 0.244900 0.248170
vn -0.363075 -1.828583 0.266317
v -0.212089 0.249972 0.255917
vn -0.290038 0.678061 0.353408
v -0.145020 0.422864 0.318121
vn -0.299555 0.022153 0.346257
v -0.170652 0.366482 0.369076
vn -0.117105 1.220085 0.597665
v -0.187075 0.402013 0.336046
vn -0.269042 1.484136 -0.164175
v -0.270605 0.428351 0.290430
vn 0.233920 0.778442 0.825774
v -0.242019 0.376492 0.357984
vn 0.282478 -0.020488 0.959650
v -0.237461 0.369185 0.360824
vn -0.251188 1.175838 0.741579
v -0.217619 0.408187 0.319013
vn -0.031668 0.186844 0.146035
v -0.224323 0.412934 0.291603
vn -0.084085 0.643174 0.376345
v -0.228317 0.417947 0.284323
vn -0.143495 0.183086 0.033140
v -0.101655 0.485356 0.365301
vn -2.051147 1.340692 1.000412
v -0.067659 0.466493 0.386369
vn -0.039328 0.743509 1.424779
v -0.116954 0.422592 0.372921
vn -1.233430 0.085818 0.030304
v -0.117595 0.405719 0.383297
vn -0.186189 0.041569 0.021852
v -0.132245 0.441853 0.345817
vn 0.127209 0.114103 -0.081761
v -0.028140 0.507805 0.353587
vn -1.674464 -0.366501 2.336448
v -0.070839 0.498978 0.364256
vn -0.017059 0.488178 0.154577
v -0.007075 0.489858 0.281311
vn 0.372514 1.870922 0.632530
v -0.028480 0.488416 0.307404
vn 0.153388 0.702831 -0.172379
v -0.002130 0.486446 0.331374
vn 2.071178 1.936461 0.467599
v -0.038002 0.497829 0.294077
vn 0.518378 0.981807 -0.688468
v -0.065383 0.507821 0.307194
vn -0.052530 1.518746 0.290911
v -0.052508 0.491135 0.265426
vn 0.800817 2.450188 -0.097170
v -0.048526 0.492593 0.279230
vn 0.465421 0.428033 0.039898
v -0.060943 0.497349 0.296774
vn -0.036576 0.453039 -0.021204
v -0.040922 0.495560 0.273328
vn -0.266500 0.487584 -0.532091
v -0.048434 0.495640 0.288699
vn 1.328374 -0.031538 -0.106007
v 0.011101 0.221023 0.344064
vn -0.746524 -1.111299 0.605800
v 0.060040 0.288545 0.333761
vn 0.318864 0.131848 2.683675
v 0.060796 0.289207 0.335907
vn 0.000000 -0.918534 2.678328
v 0.060799 0.289207 0.335907
vn 0.276711 -0.345523 0.011365
v 0.026187 0.282067 0.349649
vn -0.015586 -0.134590 -0.139895
v 0.059003 0.288746 0.333947
vn -0.055586 -0.078482 -0.144328
v 0.062805 0.287888 0.333306
vn -0.880015 -1.242488 -2.284922
v 0.083582 0.274749 0.331811
vn 1.089976 -0.747015 -0.243086
v 0.023004 0.277721 0.373832
vn -0.379582 -0.334422 0.737619
v 0.060254 0.284917 0.316130
vn 1.019249 0.792471 1.976707
v 0.037588 0.217474 0.289958
vn 1.558861 0.674589 1.010870
v 0.018821 0.233136 0.297294
vn 0.318629 0.059990 0.560209
v 0.018477 0.246282 0.296970
vn 1.208816 -0.520360 1.245132
v 0.046292 0.250700 0.288708
vn 0.173321 -0.101262 0.120897
v 0.071832 0.367370 0.356170
vn 1.471435 -1.377041 0.586079
v 0.066289 0.367472 0.364202
vn 0.011419 -0.010357 0.009973
v 0.071856 0.380663 0.369487
vn 1.918601 2.138643 0.351846
v 0.076074 0.378449 0.359944
vn 0.297300 0.003955 0.425837
v 0.077913 0.373659 0.354448
vn 0.144540 0.090686 1.085381
v 0.087538 0.362430 0.344904
vn -0.789567 -0.413989 0.773755
v 0.149527 0.377121 0.354027
vn 0.059422 -0.337546 0.288270
v 0.083598 0.386330 0.361715
vn 0.071999 0.704980 0.494607
v 0.194057 0.428741 0.358737
vn 0.540148 0.810429 0.019935
v 0.152893 0.441288 0.341065
vn 0.000251 -0.000134 -0.000195
v 0.166483 0.431646 0.365143
vn 1.979713 -1.053922 -1.539421
v 0.152896 0.441279 0.341075
vn 0.156223 0.296142 0.002936
v 0.098879 0.526350 0.342406
vn 0.103836 0.807632 0.234753
v 0.082332 0.542052 0.316374
vn -0.028459 1.776471 1.288473
v 0.043143 0.524805 0.269538
vn -0.572431 1.267861 0.609265
v 0.032727 0.531580 0.259967
vn -0.646938 0.828026 0.244981
v 0.009556 0.485787 0.298319
vn -0.382377 0.489410 0.144798
v 0.052500 0.519790 0.292583
vn 1.096751 0.573428 0.314658
v 0.189719 0.542142 0.226293
vn 0.226504 0.135873 0.081868
v 0.179660 0.503533 0.291793
vn 0.587517 0.351432 -0.114187
v 0.201587 0.489434 0.256161
vn 0.352445 0.312155 0.323390
v 0.132448 0.503947 0.317941
vn -0.010292 0.692910 0.791005
v 0.088050 0.556015 0.271563
vn -0.203471 0.550857 0.869714
v 0.165028 0.562891 0.252331
vn 2.034472 1.064424 0.183219
v 0.168390 0.560333 0.229860
vn 0.494081 0.258500 0.044495
v 0.165631 0.567201 0.220596
vn 0.723500 0.215132 -0.012961
v 0.223434 0.483226 0.190904
vn 0.968146 0.372586 0.412905
v 0.211790 0.566204 0.164385
vn 0.637121 0.493092 0.294348
v 0.168299 0.590672 0.150860
vn 0.429769 0.323056 0.385727
v 0.159411 0.568260 0.230483
vn -0.738729 -0.349132 -1.361207
v 0.123378 0.557605 0.141513
vn -0.004785 0.084369 -0.281241
v 0.081180 0.517184 0.152177
vn -0.288951 0.171630 -0.786114
v 0.136918 0.524861 0.136782
vn -0.692912 0.411572 -1.885123
v 0.115547 0.541863 0.147846
vn -0.037525 0.473944 -0.760309
v 0.107533 0.510769 0.140207
vn -0.002453 0.491164 -0.746631
v 0.146969 0.580807 0.122455
vn 0.396531 0.874901 -0.479966
v 0.129193 0.591087 0.129276
vn -0.293171 0.339735 -1.276042
v 0.146719 0.561284 0.106539
vn -0.220683 -0.236526 -0.463827
v 0.137305 0.578583 0.124814
vn 0.000000 0.000000 0.000000
v 0.136971 0.577741 0.125000
vn 0.000000 0.000000 0.000000
v 0.107377 0.577770 0.142487
vn -0.088758 0.137430 -0.293688
v 0.036870 0.544848 0.142046
vn 0.143987 -0.055082 -0.366794
v 0.185686 0.539245 0.086714
vn -1.485637 0.104363 -1.563728
v 0.155958 0.561634 0.083762
vn 1.037635 0.923720 -0.981984
v 0.238692 0.516513 0.110893
vn 1.842013 0.695744 1.855393
v 0.233152 0.533041 0.127387
vn 0.250415 -0.131736 -0.113127
v 0.184188 0.541368 0.083827
vn -0.426661 0.373453 -0.134861
v 0.152147 0.522129 0.112546
vn 0.961647 -0.702675 -1.294025
v 0.173568 0.490469 0.076318
vn 1.163425 -0.019572 0.760171
v 0.250842 0.495531 0.142408
vn 0.506125 0.332486 0.410775
v 0.225665 0.482582 0.167830
vn 1.110684 0.266924 0.151267
v 0.220791 0.533255 0.170384
vn 0.337845 0.018246 -0.198036
v 0.178872 0.485994 0.083688
vn 0.356610 0.127516 -0.720843
v 0.221612 0.485099 0.104012
vn 0.715892 2.404589 -1.100979
v 0.178362 0.485359 0.081873
vn 0.941567 1.043892 -2.042343
v 0.223535 0.555599 0.126688
vn -0.009532 0.226802 -0.079633
v 0.168725 0.569938 0.074717
vn 0.072048 0.101064 0.031025
v 0.164170 0.572654 0.057932
vn -0.095481 0.476297 0.511387
v 0.155463 0.583733 0.042062
vn -0.030676 0.153024 0.164297
v 0.160272 0.578546 0.047791
vn 0.490833 0.214861 0.467034
v 0.154851 0.593666 0.037486
vn 0.153354 0.725501 -0.060736
v 0.174134 0.571338 0.085084
vn -0.522365 2.471201 0.580736
v 0.159782 0.572778 0.066047
vn 0.210993 0.868516 0.001561
v 0.159494 0.592839 0.130329
vn 0.244359 2.708995 -0.696679
v 0.164046 0.567842 0.077253
vn -0.761781 1.357698 0.259340
v 0.160789 0.567761 0.068110
vn -0.445231 0.803261 0.583577
v 0.167876 0.570016 0.070413
vn 0.116863 0.231578 0.102119
v 0.185936 0.584830 0.108162
vn -0.066198 0.034770 0.215791
v 0.098046 0.527963 0.052284
vn -0.436678 0.311505 0.378895
v 0.154199 0.513116 0.081935
vn 0.101924 0.619751 1.084444
v 0.118352 0.509059 0.405474
vn -0.041883 1.349412 1.010214
v 0.054526 0.514054 0.379529
vn 1.023184 0.810801 -0.378183
v 0.127737 0.504638 0.336709
vn 0.472447 0.220450 0.095961
v 0.129629 0.502402 0.337034
vn 2.088800 0.866962 -1.536146
v 0.154995 0.466617 0.387227
vn 0.563527 0.651921 -0.377830
v 0.180656 0.458543 0.399163
vn 0.189090 0.786089 1.453005
v 0.150366 0.465502 0.398560
vn 0.039510 0.155312 0.481255
v 0.148228 0.474513 0.386555
vn 0.138497 0.204603 0.130484
v 0.147428 0.541789 0.291259
vn -0.000099 0.280549 -0.017400
v 0.125604 0.514980 0.355420
vn 0.861993 -0.835204 -0.060237
v 0.072689 0.384571 0.377990
vn -0.098882 -1.085718 -0.162957
v 0.126381 0.412275 0.404511
vn 0.063797 0.054104 -0.127279
v 0.117318 0.413693 0.400572
vn 0.079874 1.330385 1.160283
v 0.042739 0.503949 0.434833
vn -1.031416 -0.792435 2.564858
v 0.103195 0.449988 0.440311
vn 1.925956 1.022346 0.262437
v 0.100449 0.484149 0.424941
vn 0.098575 0.464997 0.087146
v 0.126348 0.427607 0.423714
vn 0.606610 0.769351 0.522389
v 0.138417 0.432689 0.410436
vn -0.141252 0.899321 2.380410
v 0.145238 0.421703 0.424278
vn 0.498287 2.359206 1.047179
v 0.144923 0.422855 0.422774
vn -0.553809 -2.184586 1.627797
v 0.106446 0.416371 0.449632
vn -0.179541 -0.268399 0.089303
v 0.109843 0.433878 0.433586
vn -0.068286 -0.004575 0.017739
v -0.046508 0.454863 0.458866
vn -0.397125 0.346631 -0.384216
v -0.068610 0.403097 0.455193
vn 2.289775 -0.450654 0.789107
v -0.047112 0.438188 0.420223
vn -0.477988 0.274043 0.126715
v -0.047378 0.417253 0.413203
vn -0.802157 0.459898 0.212652
v -0.063361 0.389822 0.412237
vn -0.515862 0.514577 0.467966
v -0.060850 0.401159 0.402539
vn 0.790227 1.061778 0.604928
v 0.028926 0.525543 0.383675
vn 0.377002 1.455644 -1.651557
v 0.044704 0.513531 0.376826
vn 0.082542 0.098444 0.139084
v -0.012252 0.514766 0.452918
vn 0.135422 0.755409 0.069374
v 0.000283 0.539073 0.407654
vn 0.002268 0.232747 -0.439511
v 0.010581 0.526052 0.373745
vn -0.191455 0.324119 -0.097060
v 0.050311 0.510586 0.341883
vn 0.063103 0.256981 0.966693
v -0.003055 0.509305 0.494140
vn -0.913489 -0.411989 2.195241
v -0.084110 0.402991 0.491192
vn -1.447949 0.102154 -0.956126
v -0.044027 0.430432 0.452227
vn -0.059920 0.032166 0.249266
v 0.017458 0.444660 0.523785
vn 0.072254 -0.001453 0.062166
v 0.066357 0.458455 0.480042
vn 0.256519 0.251684 0.647690
v 0.051398 0.419365 0.526541
vn 0.015259 -0.011456 0.001509
v -0.015471 0.452294 0.517904
vn -0.541654 -0.411063 0.587145
v -0.042696 0.453503 0.493261
vn -0.446979 0.090505 -0.321963
v -0.056605 0.432352 0.476357
vn -1.110371 0.248809 0.009749
v -0.052082 0.478697 0.450307
vn -0.222242 2.697530 -0.312686
v -0.051951 0.469239 0.398894
vn -0.011971 -0.007577 0.010197
v -0.057491 0.465833 0.393571
vn -0.177811 -0.380836 0.060121
v -0.045006 0.471370 0.412342
vn -0.191921 0.025797 0.051843
v -0.044529 0.471422 0.414082
vn -0.045552 0.055690 0.013785
v -0.046037 0.471521 0.409218
vn -1.545465 1.670139 1.288521
v -0.058317 0.470636 0.391806
vn -0.255769 0.216650 -0.031626
v -0.040632 0.480027 0.417051
vn 1.412107 -1.140176 -0.583516
v 0.069169 0.358914 0.417773
vn 1.259378 -0.751846 -0.621609
v 0.083545 0.394405 0.401223
vn 1.113955 -0.869439 -0.613048
v 0.075163 0.374156 0.409878
vn 1.180955 -0.989138 0.322012
v 0.071989 0.380827 0.369503
vn 0.324370 -1.014280 -1.056407
v 0.098058 0.403759 0.412419
vn 0.013488 -0.077471 0.092953
v 0.099792 0.388014 0.429335
vn 0.321085 -1.844191 2.212741
v 0.109846 0.391581 0.430849
vn 1.543557 -1.015563 1.406280
v 0.083601 0.386330 0.361715
vn 1.350809 -0.584476 -0.522437
v 0.068546 0.367850 0.406165
vn 0.363621 -0.173820 -0.117596
v 0.064295 0.373839 0.384168
vn 2.059534 -0.117523 -0.265608
v 0.062738 0.358547 0.400742
vn -0.035277 -0.110997 -0.015702
v 0.081381 0.335205 0.444387
vn -0.872089 -2.743998 -0.388181
v 0.073389 0.338555 0.438661
vn 0.556415 0.110522 0.094383
v 0.061237 0.355947 0.365741
vn 2.322340 0.576528 0.329088
v 0.058929 0.324067 0.376166
vn 1.060788 0.518888 0.162444
v 0.066871 0.321952 0.358427
vn 0.074241 0.585860 1.018174
v 0.041412 0.432794 0.514676
vn 1.388140 0.899592 0.320886
v 0.118065 0.401276 0.474981
vn 0.154178 0.641952 0.785821
v 0.074386 0.424965 0.517456
vn -0.533459 -0.543842 1.987941
v 0.081079 0.346745 0.566288
vn -0.362292 -0.018081 0.990298
v 0.052627 0.311134 0.557055
vn 0.015376 -0.122777 0.501104
v 0.035306 0.287693 0.558378
vn 0.230919 -0.224940 1.377190
v 0.084109 0.264572 0.555384
vn 0.028327 -0.013295 0.104118
v 0.045382 0.289842 0.555911
vn 0.110824 0.078741 0.705887
v 0.111881 0.332514 0.566637
vn -0.363828 0.542927 2.218180
v 0.037164 0.370581 0.573895
vn 0.379916 0.921007 0.303563
v 0.117597 0.388091 0.508957
vn 0.109055 -0.044575 0.058292
v 0.147743 0.370318 0.525290
vn -0.004795 0.013876 -0.362032
v 0.092203 0.344469 0.447948
vn -0.064774 0.144335 -0.600363
v 0.112435 0.309493 0.444333
vn -0.440175 -0.171900 -1.534807
v 0.152859 0.355969 0.441129
vn 0.043901 -0.409125 -0.215273
v 0.186876 0.345348 0.438528
vn 0.367399 1.163735 0.560313
v 0.134048 0.377046 0.516849
vn -0.065202 1.334678 0.768694
v 0.160643 0.370900 0.517239
vn -0.046286 0.166207 0.047004
v 0.148686 0.382809 0.496137
vn -0.142080 0.931768 0.865378
v 0.184914 0.386891 0.495865
vn -0.230068 0.210653 -0.117339
v 0.133837 0.285295 0.449463
vn 0.167286 0.100696 0.004212
v 0.123734 0.293982 0.403539
vn -0.007289 -0.047066 0.029086
v 0.130989 0.282782 0.383152
vn -0.079623 -0.173693 -0.011041
v 0.125647 0.296707 0.425078
vn -0.040898 -0.075719 0.031740
v 0.126003 0.289591 0.392971
vn -1.330183 -2.462709 1.032319
v 0.127694 0.286832 0.388568
vn 0.398490 -0.786385 -0.086917
v 0.120912 0.287162 0.438570
vn 1.382500 0.354923 -1.317598
v 0.151060 0.303962 0.452710
vn -0.036084 -0.142570 -0.148813
v 0.182968 0.354647 0.432100
vn -0.092924 -0.317104 -0.785921
v 0.173973 0.337846 0.449682
vn 0.713827 -0.211427 -1.225106
v 0.080786 0.334242 0.444350
vn -0.003218 -0.314065 0.318227
v 0.185236 0.304559 0.572430
vn 0.410886 -0.501061 0.891422
v 0.195469 0.288944 0.559583
vn 0.474946 -0.398555 0.679636
v 0.184720 0.336311 0.589520
vn 0.404754 -0.569785 0.707796
v 0.217788 0.299131 0.555022
vn 1.166988 0.054506 -0.199820
v 0.223934 0.320301 0.504507
vn -0.525623 0.432240 1.634381
v 0.166991 0.365289 0.572006
vn -0.419135 1.386239 0.041730
v 0.164523 0.371396 0.515097
vn 0.965059 0.008913 0.212882
v 0.224872 0.337483 0.526345
vn 0.513487 0.432237 0.056908
v 0.218878 0.344667 0.570067
vn 2.390264 -1.218969 -0.175824
v 0.210611 0.389607 0.520962
vn -0.582892 -0.512682 1.281287
v 0.151732 0.305324 0.561837
vn 0.185986 0.024830 -0.365649
v 0.190137 0.273468 0.462978
vn -0.117893 -0.269834 0.768176
v 0.192456 0.284070 0.556979
vn 0.370688 0.192459 -0.107921
v 0.212223 0.236782 0.471998
vn 1.904397 0.199944 -0.083686
v 0.213044 0.244154 0.479447
vn 0.137429 0.195574 -0.280358
v 0.218175 0.221630 0.460329
vn 2.584564 -0.221249 0.566205
v 0.221968 0.257107 0.493159
vn 0.160900 -0.529260 0.972067
v 0.179231 0.238060 0.545222
vn 0.225966 -0.110356 0.470510
v 0.182569 0.219717 0.544603
vn 0.305096 -0.087087 0.547671
v 0.188787 0.227068 0.542308
vn -0.007618 0.059636 0.096991
v 0.233666 0.290074 0.525615
vn 0.076212 0.004812 0.018599
v 0.223401 0.311532 0.508960
vn -0.369818 -0.337390 2.886693
v 0.193214 0.220073 0.531461
vn 1.286386 -1.996964 0.382443
v 0.199478 0.228471 0.533245
vn 0.987879 -0.755338 1.504514
v 0.178782 0.194605 0.545011
vn 0.284342 -0.217409 0.433045
v 0.189476 0.213953 0.523771
vn 0.369726 -0.355953 0.425049
v 0.214914 0.240048 0.541775
vn 1.220541 -0.905514 -0.225165
v 0.200819 0.230462 0.514861
vn 0.961158 -0.486838 0.005920
v 0.188548 0.214952 0.510706
vn 1.054811 -0.534275 0.006496
v 0.184774 0.196253 0.504030
vn 0.726490 -1.265956 0.354632
v 0.191703 0.202030 0.474952
vn 0.026141 0.074968 -0.244666
v 0.194468 0.290916 0.468787
vn 0.262210 -0.017663 -2.203248
v 0.206284 0.308668 0.467074
vn -0.166262 0.098375 -0.500270
v 0.204108 0.314536 0.466768
vn 0.021207 0.027125 -0.066454
v 0.164495 0.259246 0.459609
vn 0.157510 -0.037273 -0.420412
v 0.162338 0.322480 0.456409
vn 0.000221 0.099752 0.416068
v 0.022602 0.339258 0.568117
vn -0.488154 0.476346 0.009862
v -0.034887 0.391336 0.547030
vn 0.330613 -0.007747 0.862767
v 0.069323 0.395642 0.543658
vn 0.374184 0.187089 0.912136
v 0.023373 0.408549 0.576861
vn -0.132501 0.040218 0.420014
v -0.019722 0.377899 0.577003
vn 0.529058 -0.868335 2.506272
v -0.027811 0.372281 0.578815
vn -0.008458 0.381706 0.291283
v -0.033057 0.381679 0.574164
vn -0.422619 0.441590 0.665333
v -0.015509 0.402323 0.565943
vn -0.437985 1.513282 0.367558
v -0.034884 0.391336 0.547030
vn -0.785911 0.679755 -0.329997
v -0.083250 0.364282 0.548023
vn -0.350918 0.300785 0.305598
v -0.144695 0.311780 0.518354
vn -0.432214 0.441109 0.109766
v -0.118007 0.344723 0.526365
vn -2.687287 0.743321 -0.198506
v -0.125380 0.345681 0.476484
vn -0.168059 0.746967 0.959935
v -0.033404 0.398646 0.522341
vn -0.925620 0.524600 1.070255
v -0.056931 0.384118 0.546736
vn -0.152670 0.125441 -0.070014
v -0.061008 0.406082 0.450032
vn -1.170626 0.961841 -0.536844
v -0.054602 0.410835 0.444579
vn -0.817296 0.394128 0.233298
v -0.142524 0.382200 0.431605
vn 2.683646 1.021112 0.682995
v -0.093564 0.359812 0.523804
vn 2.080797 0.000000 0.652658
v -0.101859 0.361187 0.513601
vn -0.365130 0.084991 0.145964
v -0.093564 0.359818 0.523795
vn 0.000000 0.000000 0.000000
v -0.101859 0.361190 0.513601
vn -0.034675 0.865055 -0.402417
v -0.100320 0.382481 0.417313
vn -0.009610 0.012523 -0.005190
v -0.126962 0.390522 0.391902
vn -0.378674 0.652559 1.096920
v -0.182707 0.333802 0.416871
vn -0.305565 0.526571 0.885140
v -0.153192 0.325711 0.467644
vn -0.264425 0.383403 0.254155
v -0.166147 0.363967 0.377557
vn -0.919852 0.233242 0.420066
v -0.187560 0.333383 0.375338
vn -0.308506 0.497786 -0.078387
v -0.150340 0.388166 0.339917
vn -2.279174 1.189469 -1.121995
v -0.121271 0.397697 0.387948
vn 0.083221 1.048084 0.881876
v -0.112941 0.392429 0.401161
vn 0.053313 0.671428 0.564951
v -0.112827 0.398845 0.393525
vn -0.003987 -0.037453 -0.018059
v -0.089627 0.390050 0.393546
vn -0.270763 0.929775 0.307863
v -0.092273 0.380251 0.415708
vn 0.477026 0.021793 0.325948
v -0.029585 0.300245 0.613496
vn 0.766960 0.714394 1.321035
v -0.012326 0.343315 0.576544
vn 0.474410 0.532990 0.416672
v 0.006534 0.283138 0.586395
vn 0.745017 -0.081421 2.167726
v -0.015051 0.219086 0.592767
vn 1.121054 0.111116 0.723548
v 0.000539 0.203659 0.584500
vn -0.509483 2.881854 0.173845
v 0.026252 0.284683 0.562729
vn -0.433366 1.504537 0.220843
v -0.120995 0.371631 0.634188
vn 0.143232 2.539850 0.593757
v -0.126931 0.370197 0.632309
vn -0.391704 0.521282 0.114296
v -0.131430 0.369978 0.640445
vn -0.619584 1.336901 -0.951901
v -0.110089 0.348832 0.557768
vn -0.139445 0.288464 0.011907
v -0.135752 0.366651 0.608778
vn -0.445358 0.542974 -0.002621
v -0.147166 0.357437 0.616316
vn -0.133831 0.084610 -0.134841
v -0.097162 0.352068 0.546968
vn -0.333097 0.752607 0.023764
v -0.152049 0.355142 0.620555
vn -0.088445 0.004169 0.020172
v -0.141113 0.314465 0.533505
vn -0.747521 0.708268 -0.147698
v -0.152143 0.289122 0.529428
vn -0.305096 0.473635 0.162762
v -0.181776 0.270277 0.540395
vn -1.039838 0.280462 -0.248857
v -0.155068 0.323574 0.567693
vn -0.245786 0.986096 -0.132075
v -0.168398 0.274716 0.552316
vn -0.144829 0.028219 -0.421781
v -0.164531 0.289340 0.568652
vn -0.545166 0.780489 -0.146412
v -0.150625 0.356489 0.597855
vn -0.808299 0.013602 0.069665
v -0.166655 0.287993 0.576009
vn 0.834255 0.265703 0.443854
v -0.064402 0.335598 0.628101
vn 0.179861 -0.040827 0.149410
v -0.051593 0.369465 0.594236
vn 0.232556 0.633080 0.287426
v -0.048886 0.376622 0.583518
vn 0.095599 1.468652 0.327397
v -0.040798 0.378133 0.578586
vn -0.284375 0.614388 -0.454834
v -0.056927 0.377214 0.588720
vn -0.210309 0.288357 0.023330
v -0.078221 0.386587 0.617142
vn 0.207484 0.115296 0.520889
v -0.083488 0.289653 0.684177
vn 0.248920 0.042456 0.072438
v -0.036448 0.268386 0.654164
vn -1.082742 0.163005 0.932117
v -0.116881 0.303266 0.709090
vn 0.515082 -0.098058 1.404152
v -0.090000 0.234202 0.676145
vn 0.156134 -0.201086 0.825116
v -0.137498 0.259215 0.717991
vn -0.246019 -0.161326 0.455514
v -0.168740 0.304137 0.669141
vn -1.006256 -1.219824 0.823970
v -0.148446 0.211765 0.625839
vn -0.864464 0.695744 -0.398126
v -0.179612 0.251119 0.610225
vn -0.990863 0.556819 -0.604170
v -0.161066 0.316638 0.628841
vn 0.334654 -2.706820 0.983320
v -0.176802 0.246198 0.611866
vn -1.221249 -0.465373 0.654662
v -0.179834 0.242227 0.603388
vn -0.156618 -0.164153 0.107188
v -0.175848 0.249641 0.621019
vn -0.532362 -0.779294 0.226289
v -0.161989 0.266990 0.685391
vn -0.651806 -0.954143 0.277062
v -0.181066 0.255704 0.638963
vn 0.019545 1.082558 0.038166
v -0.132418 0.369674 0.673590
vn -0.507020 0.073695 1.027924
v -0.159685 0.332650 0.688865
vn -0.652787 -0.074562 -0.036589
v -0.160119 0.368100 0.653725
vn -2.282456 -0.662319 -1.474743
v -0.124934 0.360518 0.687202
vn 0.233167 -0.090968 0.625211
v -0.065811 0.331811 0.668490
vn 0.465733 -0.453613 1.909841
v -0.078552 0.363134 0.684477
vn 1.589355 0.071049 -0.101583
v -0.062754 0.304646 0.647521
vn -0.639777 -0.722970 0.333312
v -0.137911 0.157021 0.621381
vn -0.690970 -0.297212 1.191980
v -0.130198 0.225966 0.678424
vn -0.046641 -0.145745 0.000566
v -0.127076 0.169837 0.669011
vn -0.016220 -1.405146 0.842855
v -0.048003 0.163684 0.613873
vn 1.571056 0.613364 1.744351
v -0.054877 0.170710 0.619886
vn -0.094179 2.890647 -0.259759
v -0.155344 0.191196 0.608838
vn -1.150133 -0.000273 1.121664
v -0.162667 0.190719 0.601329
vn -0.226910 0.053774 0.447837
v -0.181487 0.189187 0.592439
vn 0.202385 -0.512069 0.330029
v -0.109836 0.149704 0.596697
vn -0.149235 -0.298697 0.274606
v -0.160896 0.115953 0.559670
vn 0.099729 -0.658224 0.336153
v -0.159446 0.115845 0.558728
vn -0.361236 -0.029572 0.069296
v -0.243812 0.220748 0.538633
vn -1.435855 -0.190701 0.241287
v -0.243313 0.201922 0.533201
vn -0.584255 0.148973 1.392677
v -0.206877 0.222947 0.584785
vn -1.037338 -0.224596 1.053946
v -0.190918 0.232670 0.590442
vn -1.887427 2.197968 0.101273
v -0.184688 0.237760 0.596080
vn -0.183730 0.556746 0.128711
v -0.211061 0.261772 0.551978
vn -0.606651 0.553871 0.045140
v -0.162496 0.282432 0.598124
vn -0.911568 0.558302 0.311821
v -0.178316 0.264814 0.601688
vn -0.120050 0.175749 0.243742
v -0.200486 0.237906 0.585432
vn -0.207616 0.114111 0.062052
v -0.223830 0.255366 0.526838
vn 0.229286 -2.895132 0.013592
v -0.171557 0.189989 0.595755
vn -0.696308 -0.057563 1.343476
v -0.156337 0.190514 0.609590
vn -0.164640 0.150490 0.359156
v -0.162670 0.190719 0.601329
vn -0.237530 0.628813 0.376414
v -0.237030 0.227369 0.557874
vn -0.467027 -0.319231 0.131508
v -0.241316 0.197507 0.542611
vn -0.997449 -1.388270 1.244154
v -0.239766 0.145153 0.546425
vn -0.203376 -0.283063 0.253679
v -0.233377 0.169304 0.570947
vn -0.978188 -0.154829 0.803476
v -0.299756 0.178322 0.463529
vn -1.840596 0.793481 0.687965
v -0.262533 0.217983 0.489012
vn -0.037146 -0.488831 0.811322
v -0.103821 0.123033 0.568572
vn -0.076299 -0.260157 0.488764
v -0.101361 0.101010 0.555694
vn -0.389790 -1.032255 1.219458
v -0.128928 0.122920 0.563828
vn 0.032566 -0.415903 0.733220
v -0.120834 0.125351 0.568473
vn -0.579922 0.199365 0.877106
v -0.107074 0.049030 0.540060
vn -2.119964 -0.106129 1.295225
v -0.074821 0.057963 0.567290
vn 0.134463 -0.006325 0.225952
v 0.018676 0.237318 0.566220
vn 0.110733 0.013620 -0.187959
v 0.039205 0.233990 0.397621
vn 0.633741 -0.151991 -1.395821
v 0.036187 0.267591 0.396531
vn 0.000164 0.000136 -0.000272
v 0.073482 0.301605 0.442677
vn 1.465572 1.217910 -2.434156
v 0.069070 0.301364 0.439900
vn -0.682492 -0.734071 1.025502
v 0.059251 0.323779 0.433608
vn 0.633841 0.729877 -1.070684
v 0.078201 0.302045 0.444935
vn 0.593091 0.727666 -1.083327
v 0.065081 0.281760 0.415928
vn 0.823322 0.732786 0.617690
v 0.058080 0.292619 0.390540
vn -1.771941 0.361154 -2.125134
v 0.058083 0.292616 0.390537
vn 0.494011 -0.382543 0.703429
v 0.017019 0.114761 0.617471
vn 0.837516 -0.021711 0.981884
v 0.063759 0.095006 0.603626
vn -1.113690 -0.690774 0.952063
v -0.046938 0.139473 0.580713
vn -0.736460 -0.396135 0.663929
v -0.063962 0.098040 0.564522
vn 0.465378 1.067936 2.142440
v -0.006211 0.192072 0.591742
vn 0.691592 0.476453 1.406926
v -0.008874 0.201167 0.589971
vn 0.960474 1.677066 1.630504
v -0.002464 0.168462 0.609126
vn 0.091282 0.440850 -0.111797
v 0.075529 0.149401 0.595003
vn 0.408886 -0.310228 0.581045
v 0.045171 0.132042 0.607098
vn 0.103893 0.160609 0.551126
v -0.023548 0.168840 0.604345
vn -0.817747 -0.411920 2.451639
v -0.022554 0.170837 0.602824
vn 0.099869 -0.018064 0.076958
v 0.037718 0.167818 0.596396
vn 0.008020 0.101559 0.139469
v 0.052067 0.177866 0.572089
vn 0.090450 0.893957 0.960153
v 0.057467 0.184821 0.566714
vn -0.544539 -0.380525 0.625815
v -0.019256 0.119523 0.602475
vn -2.089895 -1.098664 -1.735543
v -0.039476 0.158433 0.609699
vn 0.105523 0.111322 0.646689
v -0.041742 0.179756 0.604413
vn -0.384716 -0.916402 0.465939
v -0.054721 0.168788 0.621160
vn -0.078263 0.429453 0.858106
v -0.027737 0.224198 0.597319
vn 0.000000 0.000000 0.000000
v -0.027347 0.184774 0.594969
vn 0.096039 0.000000 2.431133
v 0.085880 0.113990 0.588343
vn 0.828831 0.206114 0.809858
v 0.103440 -0.018286 0.570197
vn 0.016169 -0.105902 0.639381
v 0.066620 -0.034725 0.592860
vn -0.037755 -0.191512 0.417001
v 0.048236 -0.003790 0.598748
vn -0.739291 0.105804 0.480875
v -0.038947 0.054111 0.615740
vn 0.037216 0.141627 0.224246
v 0.002078 0.056948 0.630519
vn 1.630744 0.725429 1.317166
v -0.000439 0.085780 0.612731
vn -0.018907 -0.077860 0.099277
v 0.032619 0.039109 0.608400
vn 0.378350 -0.193082 0.392990
v 0.002689 -0.003366 0.614617
vn 0.046159 -0.001441 0.720646
v -0.016250 0.028002 0.642789
vn 0.685179 -0.420823 1.536831
v -0.005511 -0.003343 0.621004
vn 0.224789 -0.138061 0.504193
v -0.026635 0.002212 0.631943
vn 0.321334 0.740775 0.913821
v -0.027251 -0.041420 0.632652
vn 0.531597 -0.184258 0.370606
v -0.015407 -0.043355 0.625720
vn 2.575806 0.304673 0.479727
v -0.013066 -0.053022 0.629256
vn 0.130119 0.372005 0.370114
v -0.023801 -0.049854 0.636780
vn 0.552563 0.242826 0.188689
v -0.011245 -0.059791 0.636393
vn 0.240700 -0.106105 0.713869
v -0.053679 -0.017557 0.639287
vn -0.053583 0.127315 1.468228
v -0.105192 -0.027440 0.638028
vn 0.287505 -2.861569 0.398862
v -0.137124 -0.027972 0.624345
vn -0.001563 -0.051827 0.348137
v -0.147572 -0.029220 0.625331
vn -0.354409 -2.563219 1.304069
v -0.140924 -0.043262 0.624747
vn -0.129711 -0.071839 0.530533
v -0.130163 -0.039013 0.624905
vn -0.155066 0.670929 0.073621
v -0.077747 0.043491 0.592513
vn -0.372989 1.614623 0.177214
v -0.068610 0.044472 0.602806
vn 0.004623 0.338844 -0.008276
v -0.103284 0.032198 0.600391
vn -0.262787 0.397920 0.193130
v -0.082897 0.045382 0.573040
vn -0.815766 0.837405 0.995309
v -0.089133 0.053659 0.550870
vn -0.152896 1.119328 0.076464
v -0.139233 -0.004157 0.615907
vn -0.010726 0.087741 0.133129
v -0.169346 -0.004324 0.613591
vn -0.048328 0.148799 0.289841
v -0.152046 -0.008393 0.614687
vn -0.430146 0.183066 0.583557
v -0.073555 0.012916 0.642004
vn -2.768890 0.400418 0.700803
v -0.115728 0.020772 0.576833
vn -0.300115 0.862133 0.112923
v -0.081445 0.042478 0.582397
vn -0.074421 0.611421 1.011729
v 0.073030 0.039286 0.591368
vn -0.212565 -1.046751 1.236376
v 0.164899 0.010421 0.601719
vn -0.164438 -0.226244 0.461825
v 0.129815 0.056691 0.605639
vn 0.713998 -0.464881 1.232552
v 0.110280 0.016301 0.573994
vn 1.469513 -0.280652 0.981682
v 0.211457 0.071496 0.569080
vn 0.046906 0.029308 0.043323
v 0.187799 0.154327 0.566157
vn 1.215027 -0.313936 1.173418
v 0.220447 0.112878 0.563265
vn 0.459039 0.949981 0.082477
v 0.236858 0.090742 0.519865
vn 1.595909 -0.293302 0.198778
v 0.260509 0.118142 0.480225
vn 0.206861 -0.092237 -0.002083
v 0.227597 0.068630 0.508557
vn 0.014075 -0.000215 0.006922
v 0.231567 0.070132 0.497215
vn 0.231855 -0.087294 0.014015
v 0.226393 0.062233 0.514995
vn 0.355668 0.041319 0.107571
v 0.234745 0.062597 0.490519
vn 1.845236 1.716680 0.316168
v 0.175769 0.141198 0.589522
vn 0.038914 0.054945 0.188984
v 0.165443 0.102651 0.600883
vn 1.513426 0.635017 0.829664
v 0.237528 0.153573 0.468212
vn 0.132241 -0.041223 -0.007754
v 0.185498 0.205752 0.507600
vn 1.468501 1.314497 -0.247257
v 0.199067 0.158510 0.523915
vn 1.284553 -0.182112 0.281674
v 0.186052 0.189434 0.528718
vn 1.198697 0.216627 -2.663449
v 0.186189 0.200024 0.529641
vn 0.000000 0.000000 0.000000
v 0.139436 0.220107 0.448459
vn 0.676409 1.015089 0.259574
v 0.151315 0.204167 0.442914
vn 0.133444 0.930977 -0.355351
v 0.187396 0.200126 0.431667
vn 0.477016 0.806813 1.217246
v 0.113215 0.242179 0.563289
vn -0.471615 1.346994 1.824251
v 0.140178 0.260109 0.545162
vn 0.067800 0.068285 0.166038
v 0.132227 0.265516 0.545928
vn 0.235952 0.063240 0.904354
v 0.123049 0.279568 0.547340
vn 0.044162 0.227061 0.638899
v 0.057489 0.235125 0.555353
vn -0.101719 0.075172 0.013006
v 0.081480 0.218279 0.568856
vn -0.019015 0.077495 0.154047
v 0.064239 0.191806 0.564036
vn 0.769799 0.093863 0.385995
v 0.167440 0.149447 0.593343
vn 1.290941 1.010303 2.074655
v 0.172193 0.217537 0.552121
vn 1.436030 0.541894 0.814458
v 0.154616 0.206895 0.574805
vn 0.628668 0.415165 1.077431
v 0.100007 0.193237 0.581747
vn -0.252009 0.329009 0.282625
v 0.113476 0.145680 0.608423
vn 0.048236 -0.297404 1.055001
v 0.100189 0.100520 0.587606
vn -0.869172 -0.493602 1.228234
v 0.096030 0.125778 0.589408
vn 1.528408 0.397101 0.276381
v 0.235967 0.021927 0.522367
vn 0.414278 0.086361 0.228706
v 0.231291 -0.010880 0.562890
vn 0.860328 0.084047 0.239339
v 0.225411 0.047294 0.528688
vn -0.110052 0.467179 1.480401
v 0.164452 0.057759 0.591671
vn 0.107242 0.218800 0.809274
v 0.196438 0.059106 0.590767
vn -0.281929 0.307674 0.628553
v 0.163628 -0.037754 0.590967
vn -0.124699 0.136086 0.278012
v 0.130571 -0.039345 0.583289
vn -1.029777 0.166874 1.098657
v 0.132079 -0.002556 0.569999
vn 0.284407 -0.113564 0.694019
v 0.206795 0.022959 0.596830
vn 0.255179 -0.068525 0.576770
v 0.266232 -0.031156 0.535288
vn 0.290918 0.921343 1.923918
v 0.130571 -0.039348 0.583289
vn 0.000000 0.000000 0.000000
v 0.106038 -0.002631 0.568148
vn -0.328213 0.371659 0.466575
v 0.072486 -0.074362 0.612213
vn 0.013936 0.081521 0.992741
v 0.011770 -0.062528 0.604320
vn 0.144029 0.123781 0.352578
v 0.199336 -0.016856 0.589622
vn 0.657946 0.828139 1.264259
v 0.208387 -0.113572 0.601933
vn -1.231264 2.462981 1.147777
v 0.218413 -0.080586 0.574854
vn -0.304059 0.501349 0.926827
v 0.115161 -0.046440 0.592297
vn -0.139782 0.069236 0.333919
v 0.116117 -0.087668 0.626029
vn 0.896513 0.483303 0.958810
v 0.183092 -0.080732 0.592436
vn -0.456552 -0.082169 0.631566
v 0.068029 -0.129699 0.604602
vn -0.191877 -0.078070 0.234165
v 0.096265 -0.099112 0.616709
vn 0.052964 0.173394 0.136644
v 0.288823 -0.000352 0.493298
vn 0.000000 0.000000 0.000000
v 0.319415 0.010059 0.476382
vn -0.214448 0.019212 1.108971
v 0.336551 0.018122 0.479556
vn -0.076427 -0.150173 0.633300
v 0.310535 0.024544 0.477094
vn -0.198504 -0.390045 1.644869
v 0.331194 0.015264 0.477602
vn -0.527210 -0.326117 1.670438
v 0.339440 0.019441 0.481020
vn 0.384290 0.617385 1.081436
v 0.261118 0.081222 0.468897
vn 0.601812 0.862095 1.286217
v 0.247191 0.048210 0.481668
vn 0.012478 0.002390 0.009173
v 0.240076 0.055176 0.485201
vn 0.159931 0.510285 0.661359
v 0.264943 0.037056 0.480838
vn 0.286434 -1.219110 0.919564
v 0.420588 -0.076474 0.381567
vn 0.194910 -0.265339 0.137344
v 0.402165 -0.066392 0.421703
vn 0.923710 -0.714638 -0.028239
v 0.378014 -0.103733 0.452828
vn 0.671475 -0.219854 0.356629
v 0.385273 -0.087253 0.420083
vn 0.597624 -0.195673 0.317406
v 0.396234 -0.094681 0.394866
vn 0.336940 -0.354571 0.208193
v 0.409151 -0.068008 0.473188
vn 0.021893 0.046283 0.135512
v 0.352885 -0.115452 0.521649
vn 0.373033 -0.379916 0.627990
v 0.371350 -0.096980 0.511416
vn 0.637848 -0.306745 0.321322
v 0.386375 -0.065770 0.515236
vn 1.021372 -0.767976 2.571950
v 0.418764 -0.043256 0.496354
vn 1.261491 -0.357570 1.125257
v 0.411280 -0.050068 0.497292
vn 0.345555 -0.665932 0.635700
v 0.407304 -0.040707 0.504724
vn 0.048368 -0.068592 0.042388
v 0.372367 -0.107921 0.432667
vn 0.490908 -0.362583 0.107700
v 0.371540 -0.114124 0.423573
vn 0.164575 -0.097303 0.190806
v 0.388512 -0.153092 0.404814
vn 0.002533 0.000050 0.008179
v 0.353519 -0.073254 0.530501
vn -0.430409 0.520499 0.626983
v 0.305197 -0.078138 0.532929
vn -0.097506 -0.147855 0.346647
v 0.386781 -0.013301 0.538180
vn 0.967389 -0.813214 2.632580
v 0.363883 -0.017255 0.517995
vn -1.785241 1.921365 0.284763
v 0.358635 -0.025764 0.517295
vn -0.013114 0.007315 0.026802
v 0.344515 -0.039388 0.520698
vn 0.000000 0.000000 0.000000
v 0.300282 -0.049092 0.512910
vn 0.092785 0.229033 0.302036
v 0.288139 -0.040011 0.510679
vn 0.047796 -0.054124 0.060336
v 0.371095 -0.122577 0.416349
vn 0.195972 -0.166942 0.257192
v 0.371544 -0.114124 0.423576
vn 1.025019 -0.873183 1.345231
v 0.372228 -0.132176 0.411017
vn 0.361861 -0.079791 0.824807
v 0.354103 -0.158305 0.418694
vn 0.507883 -0.160604 0.041690
v 0.370646 -0.114548 0.423907
vn 0.000279 0.000103 0.000176
v 0.340914 -0.149271 0.436277
vn 0.400626 0.147599 0.253758
v 0.353417 -0.152423 0.418371
vn 1.433945 -0.639703 0.128041
v 0.450643 -0.145524 0.334678
vn 0.165905 0.046358 0.094997
v 0.459996 -0.143416 0.322307
vn 0.359386 -0.116705 0.281486
v 0.454004 -0.140298 0.331250
vn 1.288779 -0.461099 0.549448
v 0.441014 -0.171867 0.365583
vn 0.089959 -0.045473 0.045465
v 0.448146 -0.110953 0.348679
vn 0.753168 -0.326490 0.484914
v 0.463065 -0.111173 0.325283
vn 0.054452 -0.002270 0.051033
v 0.399275 -0.103744 0.391218
vn 0.505502 -0.171939 0.702808
v 0.396702 -0.094313 0.394383
vn 0.561473 0.596463 1.210777
v 0.415965 -0.128810 0.392184
vn 0.523728 0.023294 0.635459
v 0.424913 -0.107680 0.377602
vn 0.025614 -0.027203 0.151884
v 0.439008 -0.105543 0.375597
vn 0.554022 -0.169619 0.263550
v 0.442944 -0.107383 0.371974
vn 0.599696 0.457360 0.839477
v 0.415407 -0.173573 0.406106
vn 0.950788 0.203641 0.418003
v 0.439550 -0.117097 0.372856
vn 0.034602 0.041958 0.727027
v 0.445226 -0.097254 0.376033
vn 1.095810 -0.863878 0.360038
v 0.458490 -0.094033 0.351513
vn 0.247694 -0.255389 0.523678
v 0.380246 -0.101812 0.432602
vn 0.418834 0.276590 0.709855
v 0.392987 -0.116215 0.400834
vn 1.266679 -0.184939 0.289633
v 0.383833 -0.106459 0.414117
vn 2.827389 0.977595 0.620258
v 0.342261 -0.168367 0.440092
vn 1.162156 -0.471918 0.850076
v 0.416934 -0.220003 0.438201
vn 0.061130 0.580526 2.573056
v 0.394296 -0.251611 0.452394
vn 0.432919 0.605768 0.679610
v 0.386852 -0.195349 0.436553
vn 1.014811 -1.104776 -0.216706
v 0.363384 -0.305549 0.418970
vn 0.105890 -1.224411 2.612538
v 0.326754 -0.313152 0.409366
vn 0.140746 -0.146102 -0.049689
v 0.319759 -0.320779 0.406075
vn 0.070970 -0.805667 1.129497
v 0.326763 -0.304309 0.421863
vn -2.007724 -0.224132 2.007868
v 0.321307 -0.311273 0.415630
vn 0.193613 -0.694304 0.734433
v 0.345998 -0.214184 0.482758
vn -0.061628 0.138733 0.310033
v 0.359310 -0.219485 0.468232
vn 0.339852 0.071762 0.285262
v 0.338585 -0.196210 0.487068
vn 0.004197 -0.156278 0.224820
v 0.362948 -0.254440 0.473461
vn 0.028726 -0.114575 -0.123990
v 0.336997 -0.307740 0.416872
vn 0.280907 -0.511039 0.220543
v 0.392475 -0.313347 0.391249
vn -0.140219 -0.527839 1.995624
v 0.342021 -0.279776 0.462089
vn 0.041355 -0.339712 0.187131
v 0.391221 -0.308802 0.399777
vn 0.739350 -0.626641 0.313472
v 0.422283 -0.293288 0.396087
vn 0.268127 -0.583978 -0.376873
v 0.335145 -0.308802 0.417200
vn -0.209796 -0.543006 0.268203
v 0.397972 -0.302547 0.427003
vn 1.129127 -0.185614 0.339128
v 0.469322 -0.268412 0.388289
vn 0.500665 0.230018 0.409345
v 0.434776 -0.205335 0.404725
vn 0.276236 -0.051866 0.533057
v 0.419154 -0.256708 0.416884
vn 1.181319 -1.362482 -1.781004
v 0.459682 -0.277955 0.324213
vn 0.311617 -0.633454 0.541318
v 0.428832 -0.315284 0.366055
vn 0.865208 -0.133617 -0.262918
v 0.456782 -0.229346 0.367091
vn 0.776873 -0.391977 0.191416
v 0.448056 -0.296528 0.280775
vn 0.656633 -0.132251 0.184282
v 0.408656 -0.387065 0.349378
vn 0.000217 0.010408 -0.006896
v 0.432952 -0.349659 0.338774
vn 0.000000 0.000000 0.000000
v 0.432859 -0.349885 0.338430
vn 0.270705 -0.047776 0.064111
v 0.432658 -0.350334 0.337746
vn 0.957343 -0.146805 -0.171906
v 0.430614 -0.333282 0.317693
vn 0.281370 -0.467286 0.594618
v 0.424410 -0.355517 0.358199
vn 0.028574 -0.309571 0.235562
v 0.389816 -0.319912 0.382944
vn 0.005327 0.014687 0.016052
v 0.433138 -0.346687 0.335993
vn -0.731097 -2.015783 -2.203134
v 0.433073 -0.348681 0.337839
vn -0.175275 -0.188771 1.537126
v 0.369656 -0.316787 0.371937
vn 0.156909 -0.201526 0.320520
v 0.345103 -0.302244 0.392395
vn 0.211524 0.063400 1.137037
v 0.343721 -0.359502 0.360687
vn -0.075177 0.176666 -0.093476
v 0.360078 -0.354310 0.357340
vn -0.290302 0.288398 0.478001
v 0.370949 -0.350654 0.362548
vn 0.233354 0.061254 0.137713
v 0.440857 -0.377902 0.309243
vn 0.001865 0.009558 -0.007457
v 0.439730 -0.366101 0.306107
vn -0.474832 -2.433867 1.898768
v 0.440009 -0.366448 0.305732
vn 2.040267 0.274622 1.218545
v 0.440550 -0.367148 0.304970
vn 0.073852 -0.121085 -0.215216
v 0.424917 -0.383076 0.242608
vn 0.890058 0.170808 0.598310
v 0.438764 -0.366185 0.307568
vn 0.044731 -3.121980 -0.149950
v 0.439414 -0.366129 0.306596
vn 0.481119 0.025455 0.343232
v 0.440106 -0.364372 0.304919
vn 0.111028 -0.216991 -0.227223
v 0.415603 -0.372901 0.229427
vn 0.344431 0.186483 0.241715
v 0.448874 -0.347349 0.290414
vn 0.520453 0.219871 0.002264
v 0.435822 -0.353354 0.236726
vn 0.000000 0.000000 0.000000
v 0.443523 -0.314784 0.271399
vn 0.622220 0.067808 0.191664
v 0.459866 -0.381119 0.269951
vn 1.113636 -0.125473 -0.676205
v 0.419306 -0.355936 0.217097
vn 0.912825 -0.102848 -0.554271
v 0.419585 -0.342482 0.215060
vn 0.169480 -0.315423 -0.292574
v 0.402719 -0.401882 0.246223
vn 0.258226 0.206815 0.100958
v 0.446765 -0.385147 0.305723
vn -0.205462 -1.421461 -0.687998
v 0.373298 -0.449691 0.273866
vn 0.632604 0.015213 1.344668
v 0.452534 -0.414572 0.331058
vn 0.418098 -0.181229 -0.475872
v 0.372568 -0.436684 0.254861
vn 0.552081 -0.239306 -0.628370
v 0.365998 -0.447800 0.253322
vn 0.326927 -0.783141 -0.340477
v 0.370212 -0.448875 0.265575
vn -0.180667 0.173304 0.079937
v 0.458454 -0.399066 0.311433
vn -0.678774 -1.138723 -0.870813
v 0.381810 -0.437601 0.260393
vn -0.011506 0.003866 0.001766
v 0.458451 -0.399666 0.312727
vn 2.929714 -0.984458 -0.449659
v 0.458454 -0.399462 0.312300
vn -0.323213 -0.431044 -2.387381
v 0.438369 -0.427441 0.258011
vn 0.413789 0.427239 -0.005116
v 0.477876 -0.438173 0.288228
vn -0.373994 -2.139817 -0.406460
v 0.372548 -0.470549 0.307660
vn 0.800719 0.117581 0.786440
v 0.472908 -0.412727 0.311191
vn 0.447024 0.133577 0.829588
v 0.464638 -0.416793 0.325311
vn 0.000000 0.000000 0.000000
v 0.461216 -0.404429 0.317635
vn -0.350147 -1.105740 -0.782408
v 0.419374 -0.465441 0.289473
vn -0.137349 -1.348851 -0.410452
v 0.453381 -0.459833 0.272219
vn 1.436432 0.490737 2.111740
v 0.411812 -0.439909 0.347841
vn -1.956804 -1.322350 0.203850
v 0.356470 -0.472482 0.343550
vn 0.003521 -0.020089 1.731392
v 0.366117 -0.443993 0.366131
vn -0.027348 -0.198178 0.921430
v 0.339644 -0.421593 0.369492
vn 0.147240 -0.542276 0.092933
v 0.350280 -0.461555 0.283196
vn 0.283101 -0.293542 -0.101877
v 0.342360 -0.466400 0.267473
vn 0.064944 0.111721 1.653614
v 0.373850 -0.405119 0.360638
vn 0.019820 -0.109230 -0.019328
v 0.402443 -0.476424 0.338300
vn -0.071962 -0.686975 -0.209613
v 0.352804 -0.468653 0.303321
vn 0.885386 -0.436261 0.025958
v 0.458064 -0.280253 0.199862
vn 2.186115 0.622209 -1.433751
v 0.444511 -0.277875 0.245346
vn 0.639370 -0.082893 -0.174822
v 0.424694 -0.316465 0.188244
vn 0.930009 -0.533266 -0.582600
v 0.419581 -0.342482 0.215060
vn -0.654387 2.831869 0.265619
v 0.406335 -0.170376 0.114463
vn 1.442548 0.503917 0.483700
v 0.408660 -0.168029 0.105084
vn 0.634661 0.306532 -0.176684
v 0.408293 -0.169750 0.135785
vn 0.208543 -0.258548 0.048923
v 0.444501 -0.303882 0.162479
vn 1.104798 -0.444355 -0.737184
v 0.473595 -0.261741 0.169069
vn 0.207678 -0.834866 -0.623329
v 0.407456 -0.324138 0.113475
vn 0.850322 -0.162055 -0.426693
v 0.432509 -0.296754 0.084802
vn 0.531554 -1.071922 0.427139
v 0.494013 -0.249889 0.220165
vn 1.038597 0.191753 -0.151165
v 0.449846 -0.262317 0.105568
vn 0.647903 0.820043 -0.617192
v 0.447559 -0.211983 0.127852
vn 0.554168 0.942056 -0.156445
v 0.447477 -0.206388 0.164870
vn 0.026690 0.034449 0.027121
v 0.434243 -0.201839 0.097786
vn 0.777218 1.003176 0.789765
v 0.433037 -0.195152 0.090480
vn 0.400629 0.284425 -0.167825
v 0.431750 -0.190227 0.169833
vn 0.407546 0.673959 0.007435
v 0.416107 -0.194048 0.111837
vn 1.711136 1.814249 -0.193104
v 0.442535 -0.232977 0.080127
vn 0.650089 -0.403837 -0.271444
v 0.429954 -0.251326 0.079300
vn 0.628263 -0.004067 -0.235235
v 0.431324 -0.253407 0.083395
vn 0.822288 -0.231397 -0.021974
v 0.425111 -0.330440 0.152121
vn 0.435153 -0.228937 -0.408396
v 0.406858 -0.366229 0.145577
vn 0.336476 -0.672073 -0.165919
v 0.415234 -0.366386 0.218336
vn 1.347976 -0.770088 0.272282
v 0.418845 -0.352684 0.184275
vn 0.196695 -1.164410 0.444673
v 0.380489 -0.385491 0.131403
vn 0.705003 -0.059927 -0.306836
v 0.376442 -0.349000 0.110345
vn 1.907072 -0.375942 -0.243669
v 0.370392 -0.362831 0.069893
vn 0.205904 -0.239889 0.033447
v 0.290470 -0.439211 0.092532
vn -0.822401 -1.349841 -0.201866
v 0.289179 -0.478223 0.121043
vn 0.924819 -1.147666 0.181251
v 0.304354 -0.424565 0.036077
vn -0.863776 2.674383 0.000000
v 0.291046 -0.423081 0.066075
vn 0.703502 -0.862085 -0.492560
v 0.291046 -0.423081 0.066081
vn 0.808114 -0.568849 0.105430
v 0.279970 -0.435924 0.070572
vn 0.048455 -0.015114 -0.004774
v 0.266284 -0.458752 0.077040
vn 0.246385 -0.353496 -0.024246
v 0.266272 -0.470501 0.048129
vn -2.662596 -0.179925 1.119289
v 0.252260 -0.456504 0.081297
vn 0.033703 -1.203939 0.891824
v 0.248554 -0.462493 0.074491
vn -0.015547 -0.611756 0.429296
v 0.224993 -0.450859 0.100014
vn -0.031176 -1.226760 0.860872
v 0.259422 -0.449132 0.108282
vn 0.219563 -0.736990 -0.498794
v 0.222559 -0.454089 0.126901
vn -0.049081 0.038343 -0.070418
v 0.231576 -0.449017 0.123378
vn 0.968201 -1.971029 0.572385
v 0.342450 -0.465967 0.281973
vn -2.151821 -1.641706 -0.799615
v 0.247801 -0.443255 0.284655
vn -0.383719 -0.933893 0.291118
v 0.238871 -0.438422 0.299506
vn -0.707040 -1.046212 0.609111
v 0.290355 -0.435811 0.323471
vn 0.399344 -0.331074 -0.216310
v 0.348627 -0.465221 0.292235
vn 1.288376 -0.884588 0.030544
v 0.333342 -0.476130 0.271361
vn -0.084058 -0.438745 0.475732
v 0.266547 -0.421493 0.320428
vn -0.002157 -0.007317 0.001082
v 0.298576 -0.493002 0.261840
vn 0.471003 -0.512773 0.221832
v 0.308485 -0.493310 0.270097
vn 1.164345 -1.297568 1.263781
v 0.305200 -0.476560 0.304097
vn 0.998814 0.057807 -0.426004
v 0.347107 -0.461911 0.171527
vn 0.357055 -0.056984 -0.307045
v 0.354467 -0.409324 0.177983
vn -1.795307 0.000000 -2.101715
v 0.318962 -0.456748 0.121173
vn 2.254140 -0.902109 -0.864150
v 0.339204 -0.431212 0.133209
vn 0.007119 -0.080352 -0.061841
v 0.350831 -0.412653 0.062344
vn 0.162566 -1.834937 -1.412230
v 0.325193 -0.419047 0.106316
vn -0.945665 0.344065 2.694099
v 0.265513 -0.492556 0.064638
vn -0.213160 0.035100 -0.071465
v 0.291808 -0.478387 0.123625
vn 0.000000 0.000000 0.000000
v 0.287358 -0.480449 0.085103
vn -2.360732 1.133737 0.049394
v 0.289538 -0.476328 0.094705
vn -1.973362 1.302794 1.227471
v 0.277496 -0.480529 0.074113
vn 0.015582 -1.042024 -0.030936
v 0.301477 -0.505532 0.184161
vn 0.036754 -0.149940 0.130127
v 0.342357 -0.466400 0.267473
vn 0.280184 -0.000828 -0.086945
v 0.344763 -0.427224 0.188523
vn -0.388874 -1.245481 0.798785
v 0.298443 -0.492965 0.261828
vn 0.194115 -0.163617 0.084310
v 0.349107 -0.461394 0.271798
vn 1.261483 -0.306391 -0.955787
v 0.352026 -0.448823 0.220775
vn 0.228381 -0.355963 0.140188
v 0.362895 -0.451776 0.259490
vn 0.702785 -0.963161 -2.630382
v 0.345834 -0.420784 0.195078
vn 0.487113 -0.147180 -0.038704
v 0.356544 -0.399360 0.213149
vn 1.791630 -1.742701 -0.305511
v 0.340471 -0.490701 0.188096
vn 1.219835 -1.225295 1.526446
v 0.320066 -0.527258 0.234905
vn 1.594210 0.283044 1.559362
v 0.350243 -0.481545 0.232882
vn 0.504896 -0.293855 0.049400
v 0.346091 -0.518826 0.215072
vn -0.049813 0.130820 -0.011304
v 0.275948 -0.502985 0.217459
vn -0.411974 -0.848439 0.746617
v 0.297412 -0.502207 0.246919
vn 0.039342 -0.797091 0.337877
v 0.331343 -0.425521 0.033745
vn -0.141876 -1.450087 0.006241
v 0.316341 -0.415359 0.047029
vn 0.237198 -0.049166 -0.106248
v 0.401845 -0.337878 -0.046661
vn 0.407149 0.130855 -0.100925
v 0.381396 -0.334861 -0.094930
vn 0.000000 0.000000 0.000000
v 0.372825 -0.371947 -0.093137
vn 0.631906 -0.229019 -0.037116
v 0.399018 -0.372322 -0.039166
vn 0.935432 -0.881384 0.657616
v 0.398499 -0.353989 0.029296
vn 1.530885 -0.617996 0.206288
v 0.434797 -0.253066 -0.048957
vn 0.629256 -0.136071 -1.510280
v 0.418952 -0.302831 -0.048337
vn 1.012016 0.085012 -0.622796
v 0.411361 -0.251908 -0.065755
vn 0.133978 -0.015875 -0.016923
v 0.433328 -0.272303 0.001556
vn 0.406095 0.171707 0.138085
v 0.428530 -0.277732 0.051516
vn 0.563628 -0.281340 0.220628
v 0.422786 -0.320720 0.013125
vn 0.983289 -1.239376 -0.441500
v 0.405035 -0.329435 0.080079
vn -1.415563 -2.129071 -0.949570
v 0.397999 -0.326157 0.094246
vn 0.713540 -0.438927 0.328943
v 0.379625 -0.343287 0.075940
vn 0.000000 0.000000 0.000000
v 0.371748 -0.352595 0.083954
vn 1.904006 -1.082408 0.146346
v 0.425037 -0.261944 0.066750
vn 0.285322 -0.538062 0.429655
v 0.323416 -0.440979 0.021682
vn 0.258580 -0.152620 0.176080
v 0.351448 -0.427073 0.027745
vn 0.414052 -0.752292 -0.248515
v 0.334637 -0.458083 -0.040606
vn 0.804341 -0.245166 -0.368267
v 0.369943 -0.402289 0.008364
vn 0.000000 0.000000 0.000000
v 0.296709 -0.421264 0.048791
vn -0.156745 0.236947 -0.155772
v 0.304357 -0.424565 0.036074
vn 0.201796 0.028300 -0.081772
v 0.354498 -0.454276 -0.003660
vn 1.296697 -1.461812 -0.381580
v 0.325038 -0.451983 -0.071963
vn 0.874407 -1.164710 -0.048302
v 0.285120 -0.477818 -0.049938
vn 0.071532 -0.085250 -0.014475
v 0.269965 -0.478418 -0.025477
vn 1.811483 -1.406189 -0.304459
v 0.266387 -0.482796 -0.017372
vn 0.284435 -0.220797 -0.047805
v 0.259735 -0.484781 -0.025957
vn 0.739917 -1.361560 0.905299
v 0.311106 -0.474743 -0.087371
vn 0.854966 -0.987608 -0.810041
v 0.220543 -0.499356 -0.134523
vn -0.017539 -0.033291 -0.044737
v 0.262252 -0.490478 -0.127312
vn -0.445601 -0.845795 -1.136603
v 0.250520 -0.498993 -0.119168
vn 0.666717 -2.387564 -0.458794
v 0.244857 -0.483517 -0.133303
vn 0.094364 -0.141730 -0.077277
v 0.211081 -0.508447 -0.134592
vn 0.240904 -0.257374 -0.144554
v 0.229805 -0.461038 -0.181586
vn -0.542691 -0.811500 -0.832758
v 0.198187 -0.462908 -0.204208
vn -0.000151 0.000000 -0.000464
v 0.261472 -0.453330 -0.169575
vn -0.295257 -1.351236 -1.031878
v 0.262421 -0.466184 -0.142664
vn 0.662557 -0.501976 -0.477219
v 0.223356 -0.482211 -0.156673
vn -0.284472 -0.511049 -0.982102
v 0.279502 -0.493788 -0.132886
vn 0.085499 -0.084187 0.054481
v 0.213364 -0.537615 -0.043960
vn 0.077173 0.052390 0.074332
v 0.265641 -0.511323 -0.107524
vn 1.876365 1.273796 1.807275
v 0.265243 -0.510128 -0.107953
vn -0.210949 -2.312575 -0.784018
v 0.262701 -0.512379 -0.112622
vn 0.927998 -1.937433 -0.443390
v 0.252514 -0.514624 -0.109699
vn 0.072495 -0.282013 0.128959
v 0.247851 -0.515878 -0.109820
vn 0.027067 -0.115502 0.035622
v 0.251972 -0.513714 -0.111179
vn 0.632831 -2.700416 0.832843
v 0.262438 -0.511930 -0.113347
vn 0.244319 -1.791017 0.541032
v 0.191867 -0.551091 -0.080989
vn -2.229802 -1.867859 0.212659
v 0.196874 -0.545142 -0.053041
vn 0.056293 -0.026897 -2.877034
v 0.247823 -0.515832 -0.109901
vn 0.000000 0.000000 0.000000
v 0.223157 -0.534791 -0.115115
vn 0.336143 -1.225364 -0.122017
v 0.155155 -0.540546 -0.071517
vn 1.377912 -0.435197 -1.370378
v 0.215236 -0.509685 -0.130021
vn -0.986904 -0.304738 -0.242037
v 0.166176 -0.506645 -0.113168
vn 1.321009 0.546517 -2.542790
v 0.160386 -0.498340 -0.114391
vn 1.372622 -0.829838 0.083372
v 0.240447 -0.515494 -0.022144
vn -0.017042 -0.066222 0.164473
v 0.354388 -0.450252 -0.083485
vn 0.467589 -0.212815 0.196045
v 0.371415 -0.389536 -0.061875
vn 0.076283 -1.070901 1.002697
v 0.342462 -0.473699 -0.106770
vn 0.108765 0.144363 0.241635
v 0.383942 -0.381931 -0.117047
vn 1.488582 0.459837 -0.660528
v 0.414658 -0.444157 -0.172898
vn 0.282771 -0.089659 0.668614
v 0.401248 -0.429971 -0.119874
vn 0.445237 0.396860 0.151591
v 0.401291 -0.376490 -0.174105
vn -0.050770 -0.278159 -0.288143
v 0.389636 -0.506352 -0.196790
vn 0.895119 0.547236 -1.065399
v 0.398063 -0.429553 -0.200968
vn -1.154371 -0.389822 -1.552437
v 0.359721 -0.455445 -0.235724
vn 0.311315 -1.298061 -0.739050
v 0.375668 -0.486363 -0.223722
vn 0.814804 -1.004537 -0.833025
v 0.400043 -0.464032 -0.230770
vn -0.055198 -0.327321 0.073300
v 0.245239 -0.457209 -0.172233
vn 0.035563 -0.004975 -0.035722
v 0.308483 -0.478354 -0.217879
vn -0.021013 -0.170257 -0.097901
v 0.271639 -0.456860 -0.224464
vn 0.989270 0.888949 -2.600936
v 0.280837 -0.458709 -0.221028
vn -0.024782 -0.002576 0.676188
v 0.344821 -0.473810 -0.107068
vn -0.416343 -0.884736 -1.334605
v 0.341381 -0.514345 -0.193789
vn 0.138589 -0.614408 1.239195
v 0.336763 -0.546790 -0.116079
vn 0.051234 -0.184379 -0.020160
v 0.359399 -0.551961 -0.156270
vn 0.039907 -0.134599 0.150216
v 0.336721 -0.453219 -0.086897
vn 0.075381 -0.368631 0.969064
v 0.293716 -0.518104 -0.119757
vn -1.621524 -0.586895 -0.474545
v 0.288869 -0.515438 -0.131083
vn -0.074398 -0.078044 -0.095425
v 0.281496 -0.512927 -0.123547
vn -0.830535 -0.871230 -1.065265
v 0.272491 -0.511676 -0.117549
vn -1.873365 -0.705789 -2.097471
v 0.282057 -0.515277 -0.121534
vn -0.366776 -1.565529 0.160127
v 0.272758 -0.512599 -0.116651
vn -0.064030 -0.014589 -0.096282
v 0.290009 -0.520244 -0.126965
vn 0.089100 -0.221329 0.218632
v 0.279868 -0.514172 -0.121141
vn 0.175033 -0.552304 0.691734
v 0.257758 -0.496140 -0.071181
vn -0.958527 -0.639197 -1.008551
v 0.289479 -0.504112 -0.138375
vn -0.030741 -0.027783 -0.041370
v 0.281880 -0.498681 -0.132495
vn -0.262500 -0.021778 -0.436169
v 0.272607 -0.494036 -0.128724
vn -0.435029 -0.651938 -0.626492
v 0.296688 -0.521641 -0.150129
vn -0.260914 -1.158255 0.236600
v 0.328001 -0.547700 -0.173824
vn 0.005311 -0.109207 0.101077
v 0.289501 -0.519390 -0.128355
vn 0.007356 -0.151272 0.140009
v 0.284150 -0.516290 -0.123160
vn 0.005211 -0.014747 0.003402
v 0.250641 -0.514887 -0.110121
vn -0.278176 -0.737659 -2.998811
v 0.248478 -0.515587 -0.109959
vn -0.452068 -0.057798 -0.201453
v 0.293104 -0.471121 -0.188306
vn 0.132475 -0.036351 -2.614599
v 0.256880 -0.481994 -0.132715
vn 0.034902 -0.069499 0.317336
v 0.339421 -0.506555 -0.107718
vn 0.200733 -0.399711 1.825086
v 0.324116 -0.460133 -0.090994
vn 0.073987 -1.200376 -0.655521
v 0.424155 -0.539838 -0.164035
vn 0.495439 -0.570908 -0.511262
v 0.438380 -0.516897 -0.173105
vn 0.506213 0.573419 0.679727
v 0.438092 -0.462897 -0.143851
vn 0.331505 0.121631 1.284038
v 0.388682 -0.512045 -0.108715
vn -0.087666 0.320860 0.611590
v 0.411131 -0.475814 -0.115632
vn -0.465105 -1.025502 0.316597
v 0.395185 -0.545347 -0.111861
vn 0.946091 -1.871771 2.112513
v 0.403997 -0.552685 -0.147779
vn -0.045740 0.071115 -0.124233
v 0.419721 -0.515968 -0.103113
vn 0.000000 0.000000 0.000000
v 0.403136 -0.521418 -0.102271
vn 0.634912 -0.398188 0.861655
v 0.438259 -0.545802 -0.136939
vn -0.330059 -0.399486 0.814059
v 0.399161 -0.555203 -0.137945
vn 0.000000 0.000000 0.000000
v 0.394733 -0.531958 -0.106052
vn 2.664616 -1.462146 0.047669
v 0.400538 -0.553274 -0.144383
vn -0.160558 0.257646 1.091169
v 0.396033 -0.524988 -0.105166
vn -0.123216 -0.273463 -0.283010
v 0.401040 -0.552419 -0.146219
vn -0.111853 -0.248244 -0.256911
v 0.410246 -0.552357 -0.150287
vn -0.075273 -0.320029 -0.109120
v 0.399715 -0.554648 -0.140524
vn 0.027167 -0.025865 -0.006093
v 0.429465 -0.492828 -0.188432
vn 0.561934 0.161484 -0.065786
v 0.428880 -0.512433 -0.111810
vn 0.771829 -0.043423 -0.254008
v 0.398786 -0.382627 -0.185618
vn 1.546139 -0.022242 -0.642560
v 0.389091 -0.386726 -0.212259
vn -0.102886 -0.320811 -1.310008
v 0.282308 -0.381137 -0.244573
vn 1.121369 -0.468004 -0.803205
v 0.363629 -0.405172 -0.247893
vn 0.492806 -0.205673 -0.352983
v 0.391644 -0.358770 -0.231626
vn -0.156077 -0.579477 -1.269136
v 0.291021 -0.415018 -0.237950
vn -0.092337 0.081911 -0.210793
v 0.327927 -0.369476 -0.255231
vn -2.144329 -1.068761 -1.464409
v 0.310473 -0.345885 -0.248707
vn -0.710276 0.134925 -1.395542
v 0.314399 -0.355013 -0.247794
vn 1.188681 -2.198661 -1.463208
v 0.348596 -0.349817 -0.267989
vn -0.224084 -0.075633 -0.208458
v 0.351646 -0.343085 -0.275627
vn 0.557637 -0.111534 0.268620
v 0.405768 -0.360004 -0.185422
vn 1.643676 -0.010856 0.363562
v 0.396163 -0.350631 -0.136477
vn 1.098843 0.048429 0.150350
v 0.410905 -0.395220 -0.147515
vn 1.473534 0.629303 0.557417
v 0.379430 -0.323943 -0.099215
vn 0.794721 -0.162532 0.022690
v 0.392797 -0.289580 -0.093510
vn 1.632316 0.171019 -0.210830
v 0.380836 -0.314539 -0.080674
vn 2.005805 0.384017 -0.081809
v 0.428025 -0.220591 -0.130520
vn 0.000000 0.000000 0.000000
v 0.415463 -0.240990 -0.109607
vn 0.105217 -0.112705 -0.057746
v 0.420941 -0.232738 -0.081915
vn 0.853860 -0.584110 0.622530
v 0.392395 -0.310641 -0.123822
vn 0.971100 0.224344 -0.013686
v 0.412940 -0.269861 -0.118812
vn 0.737142 0.469391 -0.211820
v 0.411249 -0.258918 -0.167822
vn 0.663351 0.534980 0.026671
v 0.365465 -0.084556 -0.168764
vn 0.572733 0.716185 0.229948
v 0.394959 -0.095142 -0.234163
vn -0.078378 0.655000 -0.141993
v 0.390853 -0.097576 -0.274225
vn 0.018707 0.147806 -0.001293
v 0.365608 -0.096217 -0.269425
vn 0.152054 0.967177 -0.126188
v 0.361979 -0.093195 -0.260083
vn 1.281241 0.391612 -0.664327
v 0.294872 -0.040978 -0.234490
vn 0.403394 0.559770 0.334026
v 0.352810 -0.082803 -0.309245
vn -0.069275 0.564655 0.139378
v 0.336120 -0.075446 -0.254624
vn 0.057671 0.175741 0.199761
v 0.307373 -0.052387 -0.295773
vn -0.012210 0.006474 -0.013671
v 0.284342 -0.073034 -0.203230
vn -0.985469 0.522560 -1.103441
v 0.279431 -0.067132 -0.196049
vn -0.633968 0.213409 -0.467989
v 0.296901 -0.055867 -0.214578
vn -0.042055 0.030238 -0.045725
v 0.279255 -0.082280 -0.204636
vn -0.315414 0.446535 -0.557587
v 0.263547 -0.061110 -0.187342
vn -0.512004 0.724849 -0.905117
v 0.274037 -0.078651 -0.197437
vn -1.322268 0.523307 -0.180711
v 0.286527 -0.085644 -0.231925
vn -0.758594 0.364824 0.120622
v 0.295703 -0.061354 -0.257594
vn -1.751216 -0.559887 0.787810
v 0.295557 -0.041500 -0.244838
vn -0.352874 0.461744 -0.357361
v 0.259450 -0.107023 -0.215640
vn -0.092049 0.013811 0.052562
v 0.288117 -0.074263 -0.265224
vn -0.075551 0.054170 0.046828
v 0.276756 -0.104246 -0.267125
vn -0.554189 0.713690 -0.080384
v 0.251102 -0.123821 -0.271153
vn -0.548782 0.275380 0.470641
v 0.269715 -0.082868 -0.290103
vn -0.858855 0.430975 0.736562
v 0.271634 -0.104302 -0.275324
vn 2.118024 0.320466 -1.292593
v 0.406202 -0.240176 -0.193263
vn 0.427643 -0.315978 -0.271586
v 0.406047 -0.230645 -0.191154
vn 0.161461 0.075033 -0.192594
v 0.407982 -0.249124 -0.196731
vn 0.048009 -0.033039 0.004233
v 0.401997 -0.202096 -0.219833
vn 0.726450 -0.226204 0.027525
v 0.403146 -0.201724 -0.229961
vn 0.448552 0.030523 -0.102281
v 0.431650 -0.190828 -0.154946
vn 1.577984 -0.958345 -0.462959
v 0.411153 -0.237792 -0.167634
vn 0.047298 0.000982 0.002465
v 0.421623 -0.157622 -0.171739
vn 2.059710 0.272846 0.841650
v 0.425988 -0.150856 -0.184723
vn 1.897424 -0.396073 0.090001
v 0.454026 -0.088014 -0.127111
vn 0.384849 -0.165469 0.091496
v 0.425988 -0.150856 -0.184726
vn 0.861007 0.110460 0.212375
v 0.427315 -0.120627 -0.205909
vn 0.101699 0.097403 -0.057510
v 0.373909 -0.086890 -0.159041
vn 0.961315 1.243823 -0.768418
v 0.398159 -0.098773 -0.170812
vn 0.151892 0.183010 0.001887
v 0.411472 -0.261187 -0.214483
vn 0.890996 -0.626370 1.234197
v 0.396892 -0.317774 -0.141378
vn 1.596053 0.683945 -0.226040
v 0.441572 -0.278030 -0.229305
vn 0.926380 -0.240826 1.059868
v 0.422675 -0.288765 -0.169296
vn 0.356565 -0.551368 -0.541436
v 0.437635 -0.342789 -0.215833
vn 1.692448 1.732479 -0.588883
v 0.411295 -0.257039 -0.201381
vn 0.327882 0.199312 0.098913
v 0.420959 -0.252815 -0.255216
vn 0.019475 0.014657 0.015681
v 0.430871 -0.264455 -0.255046
vn 0.114505 0.086570 0.059811
v 0.442675 -0.243192 -0.276532
vn 1.323545 1.332634 0.842678
v 0.427422 -0.277378 -0.188478
vn 1.508698 0.512448 0.092417
v 0.414107 -0.263972 -0.186454
vn 2.062074 -0.360804 1.538734
v 0.409611 -0.252057 -0.177635
vn 0.828956 -0.571534 0.014051
v 0.458680 -0.311099 -0.211296
vn 1.152069 -0.019401 -0.323542
v 0.441512 -0.276091 -0.318882
vn 0.642041 -0.916124 -0.103263
v 0.408877 -0.326047 -0.329475
vn 0.515673 -0.851950 0.025014
v 0.446690 -0.291600 -0.270828
vn -1.189321 2.198009 1.463337
v 0.352361 -0.336942 -0.284273
vn -0.323845 -0.164499 0.076062
v 0.353665 -0.355223 -0.277863
vn -1.651531 -1.147512 -0.772600
v 0.354724 -0.344308 -0.341910
vn 0.161240 -0.175216 0.049779
v 0.386169 -0.357439 -0.329673
vn 0.480318 -1.435901 0.698234
v 0.420635 -0.330501 -0.253553
vn 0.411326 -0.794064 0.101550
v 0.401695 -0.331811 -0.368553
vn 1.172350 -1.256654 0.132794
v 0.410165 -0.322683 -0.340290
vn 0.887625 -0.611045 -0.047511
v 0.420526 -0.314217 -0.351645
vn 0.635740 -1.139207 0.004218
v 0.452829 -0.258258 -0.410313
vn 0.296479 -0.159584 0.201322
v 0.452131 -0.273051 -0.367353
vn 0.009213 -0.040253 -0.002179
v 0.459058 -0.253877 -0.418088
vn 0.362221 -1.582516 -0.085647
v 0.467170 -0.251636 -0.425188
vn 0.828490 -0.839114 0.212674
v 0.420666 -0.301530 -0.409175
vn -0.314285 -0.578821 -0.559936
v 0.363502 -0.325114 -0.436326
vn 0.001626 -0.446065 -0.017938
v 0.370209 -0.345172 -0.392703
vn 0.455967 -0.655648 0.914680
v 0.434757 -0.192632 -0.251518
vn 0.820698 0.008545 1.309965
v 0.416176 -0.213582 -0.254961
vn 0.716973 0.124884 0.372357
v 0.394017 -0.230713 -0.227261
vn 2.744975 -0.409504 0.560197
v 0.421368 -0.244170 -0.260405
vn 0.388931 0.203815 0.281059
v 0.408551 -0.243024 -0.250904
vn 0.924764 0.348332 1.150889
v 0.436463 -0.239126 -0.272085
vn -0.095216 0.053983 0.048517
v 0.429645 -0.248049 -0.264975
vn 0.018529 0.009494 0.020204
v 0.433153 -0.248384 -0.268280
vn 0.976220 -0.539144 -0.287222
v 0.449586 -0.234862 -0.339479
vn 0.323197 -0.044823 0.057266
v 0.457568 -0.210419 -0.346604
vn 0.192006 -0.026947 -0.083877
v 0.464317 -0.225645 -0.303939
vn 1.291521 -0.753662 0.045534
v 0.454664 -0.220290 -0.338048
vn 1.584992 0.135938 -0.708945
v 0.458435 -0.186620 -0.361491
vn 0.236610 -0.197026 0.092848
v 0.415807 -0.189221 -0.230859
vn 0.360766 -0.443690 0.212438
v 0.453360 -0.189555 -0.261817
vn 1.147106 -0.761443 -0.986304
v 0.484411 -0.156266 -0.307267
vn 0.000000 0.000344 -0.000027
v 0.488090 -0.141307 -0.376134
vn 0.289905 -0.206696 0.045306
v 0.474568 -0.120047 -0.241115
vn 1.206999 -0.779071 1.678315
v 0.427645 -0.174999 -0.187246
vn 0.063691 -0.028200 0.182685
v 0.453313 -0.160691 -0.212235
vn -0.122338 -0.298752 0.228183
v 0.440018 -0.200325 -0.262220
vn 0.290691 -0.164636 -0.188603
v 0.432544 -0.083999 -0.302370
vn 0.026927 0.403257 0.454060
v 0.443540 -0.076920 -0.252419
vn -0.416546 0.919687 -0.151562
v 0.413639 -0.083441 -0.267125
vn 1.347313 0.769332 -0.018549
v 0.455216 -0.119131 -0.332623
vn -0.401924 0.607006 0.632262
v 0.385945 -0.084069 -0.301387
vn 0.184194 0.148185 -0.050229
v 0.367990 -0.045648 -0.350482
vn 0.607046 0.460525 -1.171406
v 0.381213 -0.085036 -0.376302
vn -2.008047 -1.907718 -0.932615
v 0.364208 -0.057115 -0.363513
vn 0.940230 -0.245817 0.559628
v 0.483796 -0.202204 -0.387040
vn 1.474008 -0.031728 0.135794
v 0.458674 -0.214506 -0.356045
vn 0.129830 0.783955 0.080931
v 0.442129 -0.086906 -0.428779
vn 0.954851 0.461615 0.550277
v 0.440953 -0.097084 -0.365573
vn -0.930685 1.044535 -0.185450
v 0.412173 -0.068374 -0.369992
vn 0.000000 0.000000 0.000000
v 0.395903 -0.092199 -0.405804
vn 0.178124 0.764199 -0.020695
v 0.473511 -0.104984 -0.414646
vn 0.103204 0.208099 -0.044807
v 0.522302 -0.136693 -0.446956
vn 0.421103 -0.279391 0.872802
v 0.509706 -0.162053 -0.397617
vn 0.800245 -0.029850 0.334161
v 0.519599 -0.127273 -0.408407
vn 2.054839 -0.037536 1.045564
v 0.524320 -0.200978 -0.420083
vn 0.923883 1.049024 -0.527054
v 0.499204 -0.131301 -0.484879
vn 0.470156 0.473198 -2.204244
v 0.487693 -0.163041 -0.490002
vn -0.161850 -0.045967 -1.461819
v 0.458897 -0.119759 -0.488764
vn -0.208863 0.493964 -0.327889
v 0.433167 -0.105604 -0.460902
vn -0.224814 0.266534 -1.587914
v 0.467867 -0.191986 -0.489017
vn 0.350400 0.623409 -1.544102
v 0.397002 -0.184719 -0.490030
vn 0.485969 0.069172 -1.431655
v 0.456382 -0.228515 -0.490265
vn 1.145110 -0.158904 0.583276
v 0.466861 -0.217705 -0.372994
vn 1.472295 -1.969828 1.431109
v 0.462027 -0.215503 -0.364990
vn 0.315063 -0.219429 -0.006218
v 0.472555 -0.248256 -0.418014
vn 0.433230 -0.095744 0.287145
v 0.462427 -0.236674 -0.377168
vn 0.047898 -0.010464 -0.398750
v 0.530545 -0.211763 -0.507039
vn 0.703247 -0.669345 1.331722
v 0.520206 -0.234172 -0.427070
vn 1.091112 -1.803034 -1.969657
v 0.465362 -0.236807 -0.492532
vn 0.899750 0.725584 0.068356
v 0.575942 -0.166438 -0.473916
vn -0.170907 0.073972 -0.371806
v 0.522110 -0.184221 -0.509621
vn -0.023690 -0.217360 -1.122056
v 0.536199 -0.203898 -0.506565
vn -0.003017 -0.005128 -0.015932
v 0.542413 -0.196615 -0.508107
vn 0.110634 0.826845 -0.224727
v 0.558549 -0.167178 -0.504549
vn 0.178851 0.087773 0.240499
v 0.566231 -0.187496 -0.445027
vn 0.431910 0.173683 0.607507
v 0.551904 -0.153386 -0.444593
vn -0.261073 0.054258 -0.461080
v 0.476035 -0.239665 -0.494860
vn 0.275540 0.014465 0.189147
v 0.560120 -0.211652 -0.489365
vn -0.070735 -0.152547 -0.971944
v 0.461464 -0.255070 -0.498941
vn 0.174581 -0.991584 -0.350089
v 0.529260 -0.280500 -0.484775
vn -0.646058 -0.292206 -1.038978
v 0.529402 -0.246836 -0.512832
vn -0.778911 -1.241900 2.366476
v 0.464715 -0.262916 -0.472201
vn -0.503883 -2.463864 -1.005928
v 0.474041 -0.263767 -0.469578
vn 0.002485 -0.040846 0.004237
v 0.474760 -0.252001 -0.433155
vn -0.215851 -0.595699 0.470371
v 0.546869 -0.265566 -0.459094
vn -0.218243 -0.800776 -0.026918
v 0.467170 -0.251636 -0.425185
vn 0.029734 -0.100328 0.038615
v 0.414667 -0.296422 -0.474449
vn -0.020401 -0.983511 0.507420
v 0.489845 -0.267678 -0.457059
vn 0.269911 -0.285335 0.148544
v 0.437101 -0.254844 -0.434948
vn 0.000000 -0.000016 0.000488
v 0.448124 -0.261104 -0.467002
vn -0.168858 0.114287 -0.199972
v 0.357156 -0.097025 -0.479727
vn 0.084157 0.512148 -0.026548
v 0.402472 -0.091368 -0.464368
vn 0.680120 -0.140870 -1.611762
v 0.445062 -0.152072 -0.483119
vn 0.445330 -0.146613 -0.492570
v 0.412218 -0.113055 -0.495851
vn -2.443553 0.637995 -1.078078
v 0.342796 -0.105828 -0.435282
vn -0.263544 1.182645 0.331186
v 0.369381 -0.103011 -0.429071
vn 0.006231 0.873968 0.033223
v 0.351265 -0.101159 -0.429529
vn -0.251295 0.407538 -0.288725
v 0.336077 -0.124763 -0.443023
vn -0.381131 0.007383 -0.389789
v 0.304565 -0.144939 -0.487962
vn -0.189568 0.467296 -1.399276
v 0.241098 -0.218061 -0.480758
vn -0.490490 0.522449 -0.692622
v 0.316512 -0.217053 -0.533979
vn 0.000000 0.000000 0.000000
v 0.245306 -0.227471 -0.486249
vn -1.199378 0.142009 -0.906460
v 0.273692 -0.234642 -0.493279
vn 0.553088 0.442135 -2.587265
v 0.234905 -0.226050 -0.487175
vn -0.261662 -0.739488 -0.734134
v 0.294983 -0.264670 -0.494355
vn 0.013356 -0.065737 -0.046556
v 0.317554 -0.286263 -0.475155
vn -0.347573 -1.112225 -0.285222
v 0.332015 -0.286941 -0.475666
vn -0.079909 -0.046646 -0.122682
v 0.312662 -0.287449 -0.475219
vn 0.023872 -0.240343 -0.282730
v 0.306612 -0.279364 -0.487302
vn -0.307106 -0.319697 -0.748984
v 0.299032 -0.284907 -0.483230
vn -0.030855 -0.128217 0.145228
v 0.320357 -0.256485 -0.519948
vn -0.801764 -2.189006 -0.948527
v 0.357920 -0.267743 -0.535455
vn 1.156703 0.200492 -0.775921
v 0.421266 -0.248013 -0.517740
vn 0.138044 0.897079 -0.284674
v 0.349983 -0.184484 -0.535427
vn 0.783806 0.206908 -0.569967
v 0.350309 -0.154351 -0.501682
vn 1.707556 0.749344 -0.261177
v 0.390621 -0.209336 -0.529692
vn -0.277269 -0.759186 -0.726024
v 0.342547 -0.244974 -0.560457
vn 0.384777 0.191300 -0.780545
v 0.367385 -0.206837 -0.563672
vn 1.325214 -2.413129 -0.414911
v 0.446313 -0.268099 -0.476836
vn 0.290247 -1.042474 0.579966
v 0.460155 -0.262146 -0.470989
vn -0.345786 -0.885875 -0.105991
v 0.354894 -0.295961 -0.490414
vn 0.038045 -0.184129 -0.132277
v 0.337938 -0.304470 -0.456310
vn 0.062419 -0.089563 0.066407
v 0.342434 -0.293574 -0.472452
vn -0.002905 -0.015608 -0.016787
v 0.333619 -0.294852 -0.465890
vn 0.360105 -0.756399 -0.268089
v 0.404849 -0.317173 -0.435349
vn -0.128858 -0.319465 -0.577873
v 0.389243 -0.304247 -0.508466
vn 0.950386 -1.518703 -0.008483
v 0.464170 -0.266997 -0.497269
vn 0.583093 0.087540 -0.318362
v 0.438262 -0.283117 -0.514071
vn 0.511425 -1.051145 1.986818
v 0.467244 -0.266924 -0.483694
vn 0.020650 0.067270 -0.327646
v 0.476032 -0.239665 -0.494860
vn 0.259695 0.593234 -1.437205
v 0.491858 -0.238736 -0.503710
vn 0.232777 0.531744 -1.288236
v 0.457423 -0.242216 -0.493845
vn 0.089059 0.101534 -0.356892
v 0.436203 -0.236200 -0.497486
vn -0.280237 1.529132 -0.606326
v 0.301885 -0.138332 -0.445557
vn -0.119986 0.491667 -0.448126
v 0.299781 -0.117418 -0.418338
vn 0.080197 0.083529 -0.262251
v 0.205665 -0.164846 -0.450260
vn 0.787578 0.820300 -2.575447
v 0.208718 -0.164063 -0.449077
vn -0.214771 1.080370 -0.944050
v 0.260305 -0.139096 -0.438363
vn -0.413696 0.337926 -1.604128
v 0.281992 -0.191073 -0.477013
vn -0.435532 0.443589 -0.301814
v 0.226293 -0.137789 -0.413539
vn -0.060600 0.055111 0.064087
v 0.264265 -0.105200 -0.281517
vn -0.476375 0.605086 0.446699
v 0.271260 -0.105153 -0.274943
vn -0.086420 1.057909 1.309019
v 0.256118 -0.104388 -0.286527
vn -0.228850 1.261075 0.576893
v 0.222147 -0.126395 -0.251726
vn -0.187471 0.242663 0.830391
v 0.225581 -0.098511 -0.293500
vn 0.821305 0.234590 1.666688
v 0.171313 -0.090975 -0.271364
vn 0.211644 0.403952 0.471111
v 0.192360 -0.119077 -0.270628
vn 0.325673 0.445123 0.538540
v 0.202086 -0.099768 -0.294723
vn 0.216283 0.307445 -0.000229
v 0.200728 -0.122339 -0.238085
vn -0.029088 -0.280719 -1.791496
v 0.225696 -0.065949 -0.407551
vn -0.063855 0.209486 -0.441111
v 0.263587 -0.119375 -0.406749
vn 0.209201 -0.083243 -0.866141
v 0.187006 -0.095932 -0.398280
vn -0.019931 0.001708 -0.024104
v 0.215780 -0.118545 -0.400870
vn -0.003814 0.003271 -0.002995
v 0.219453 -0.146057 -0.410220
vn -0.721627 0.419200 -0.386212
v 0.217624 -0.153726 -0.416265
vn -1.479171 0.015930 -1.319538
v 0.219782 -0.137313 -0.405510
vn 0.127420 0.425919 -0.114701
v 0.338220 -0.095752 -0.416162
vn 0.299848 1.002286 -0.269919
v 0.349077 -0.104438 -0.443124
vn 0.577004 2.033179 -0.192102
v 0.344168 -0.099381 -0.423030
vn 0.540011 0.440269 -0.173595
v 0.348370 -0.101953 -0.410092
vn 0.458249 1.329094 -1.261055
v 0.349194 -0.086973 -0.382836
vn 0.057753 1.334821 -1.632035
v 0.313743 -0.127642 -0.427643
vn -0.033857 0.144262 -0.174289
v 0.305373 -0.133266 -0.432539
vn 0.025571 0.195372 -0.375912
v 0.330373 -0.083190 -0.404378
vn -0.223347 -0.005546 -0.715263
v 0.299180 -0.116851 -0.416702
vn -0.181267 -0.004501 -0.580504
v 0.266287 -0.065985 -0.401062
vn -0.049821 -0.096712 -0.025293
v 0.284432 -0.069292 -0.272983
vn -0.081854 0.000123 0.068764
v 0.278967 -0.064175 -0.279498
vn -0.887952 -0.119234 0.856390
v 0.271969 -0.059267 -0.284480
vn -0.463464 -0.064867 0.437650
v 0.283890 -0.031020 -0.258593
vn -0.563524 -0.486813 1.184090
v 0.238942 -0.020066 -0.284068
vn 1.120850 0.249257 -0.403549
v 0.312954 0.046479 -0.418228
vn 0.345695 0.064259 -0.310625
v 0.348912 -0.015453 -0.376591
vn 1.077596 -0.329254 -0.528495
v 0.323583 -0.049087 -0.397146
vn 0.993701 1.683841 2.172738
v 0.351373 -0.041463 -0.369291
vn 0.475228 -0.005080 -0.345590
v 0.357083 -0.049607 -0.365591
vn 1.469908 0.837695 0.025742
v 0.342657 0.051448 -0.337324
vn 1.349382 0.363434 0.301942
v 0.363614 -0.014580 -0.325418
vn 1.615847 0.435248 0.361369
v 0.343886 0.017573 -0.292949
vn 0.058517 -0.089702 0.183336
v 0.332219 0.011083 -0.287713
vn 0.366087 0.017259 0.766632
v 0.340497 -0.032281 -0.307806
vn 0.786303 0.289547 0.648077
v 0.324621 -0.062407 -0.293467
vn 0.221596 -0.032400 0.215924
v 0.286167 -0.040583 -0.253709
vn 0.117364 0.449383 1.202993
v 0.318267 -0.070674 -0.282830
vn 0.742050 0.557526 -0.066154
v 0.328197 0.083323 -0.340758
vn 0.330351 0.080690 -0.233678
v 0.333972 0.054018 -0.375332
vn -1.221129 -0.017059 1.229121
v 0.142414 -0.172516 -0.332741
vn -0.013185 0.005018 0.001905
v 0.189694 -0.204991 -0.286329
vn -0.675261 0.005388 1.208522
v 0.187752 -0.199885 -0.295061
vn -1.225077 0.699850 -0.007278
v 0.188817 -0.175306 -0.286645
vn -1.419513 -1.405934 0.356041
v 0.178856 -0.112287 -0.300566
vn -0.423035 -0.277032 -0.440313
v 0.186238 -0.115501 -0.266629
vn -1.189563 -0.073370 0.175953
v 0.197172 -0.127841 -0.288961
vn 0.640215 -1.144200 0.270811
v 0.261642 -0.351941 -0.384693
vn 0.778646 -2.621558 -0.772822
v 0.240645 -0.344278 -0.310598
vn 1.587987 -1.437805 0.013377
v 0.229288 -0.365717 -0.306657
vn 1.682277 -0.672852 1.704644
v 0.245689 -0.340484 -0.318386
vn 0.678611 -0.508256 0.091193
v 0.262389 -0.335154 -0.330337
vn 0.070837 -2.244753 0.566590
v 0.217044 -0.358725 -0.362687
vn -0.176631 -1.491721 0.416715
v 0.195899 -0.356954 -0.397053
vn 0.448029 -1.257330 0.753800
v 0.283695 -0.339035 -0.361494
vn 0.037439 -0.645106 0.168444
v 0.260193 -0.347132 -0.360949
vn 1.116717 -1.327652 -0.406110
v 0.290021 -0.324352 -0.466844
vn 0.035225 -0.195452 -0.197651
v 0.250082 -0.358779 -0.464513
vn 0.026287 -0.054546 -0.054772
v 0.303311 -0.297797 -0.467036
vn 0.284412 -0.359502 -0.346618
v 0.307072 -0.304996 -0.460476
vn -0.062521 0.084182 -0.073137
v 0.324221 -0.298231 -0.461122
vn 0.068231 -1.287285 -0.307853
v 0.265734 -0.380215 -0.440796
vn 1.169586 -0.740776 0.713912
v 0.267368 -0.367829 -0.402695
vn 0.658957 -0.777651 0.907257
v 0.257580 -0.353920 -0.383439
vn 0.121093 -0.007969 -0.101508
v 0.229279 -0.374179 -0.438639
vn 0.215349 -0.714015 0.268027
v 0.317852 -0.324662 -0.390347
vn 0.453393 -1.503259 0.564289
v 0.335622 -0.336595 -0.419267
vn 0.410782 -0.093600 -0.508400
v 0.310548 -0.337004 -0.441902
vn 1.270168 -0.648975 -0.943213
v 0.258356 -0.332963 -0.490299
vn 0.000000 0.000000 0.000000
v 0.240153 -0.298728 -0.484563
vn -0.677366 0.317272 -1.118522
v 0.227154 -0.335286 -0.473055
vn -0.107699 -0.965300 -0.962447
v 0.195625 -0.339270 -0.440693
vn -0.603584 0.941872 -2.653694
v 0.130075 -0.315995 -0.429944
vn 0.411951 -1.299413 0.789396
v 0.144563 -0.361144 -0.371669
vn 0.316482 -1.104867 0.613564
v 0.173877 -0.353845 -0.329855
vn -0.981890 -0.702035 -1.214817
v 0.123391 -0.361887 -0.399442
vn -0.128925 -0.190408 -0.102880
v 0.154307 -0.342043 -0.424841
vn 0.027828 0.027352 -0.745011
v 0.190036 -0.287419 -0.476316
vn -0.832573 -1.081609 -0.578592
v 0.140975 -0.311192 -0.436675
vn 0.540199 -0.461035 -1.608504
v 0.159359 -0.274372 -0.489844
vn -0.283382 -1.160403 -1.011339
v 0.121898 -0.285433 -0.459722
vn 0.040689 -0.117022 -0.056994
v 0.261128 -0.345432 -0.258867
vn 0.117856 -0.323417 -0.409515
v 0.307000 -0.336967 -0.252053
vn 0.171035 -0.822918 -0.046899
v 0.340802 -0.325439 -0.310927
vn 0.552967 -1.002215 -0.580071
v 0.237835 -0.348585 -0.301906
vn 1.812411 -0.845582 -1.970780
v 0.303342 -0.329136 -0.257349
vn -0.106842 -0.809179 -0.840124
v 0.330027 -0.318264 -0.272692
vn -0.172992 -1.356929 -1.408100
v 0.278468 -0.319553 -0.285709
vn 0.232503 -0.155268 -0.143018
v 0.246341 -0.374821 -0.274728
vn 0.175725 -0.028669 -0.137218
v 0.257007 -0.341082 -0.267072
vn 0.349349 -0.282187 -0.428896
v 0.282388 -0.387900 -0.244874
vn 0.205974 -0.068255 -0.024844
v 0.237159 -0.353771 -0.293265
vn 0.868557 -0.456568 -0.214281
v 0.254477 -0.340469 -0.270438
vn -0.329306 -0.342441 -0.205993
v 0.167489 -0.418391 -0.260038
vn -1.096715 -1.019277 -0.226468
v 0.153020 -0.383076 -0.306703
vn 0.014619 -0.030914 -0.082351
v 0.163473 -0.379307 -0.315853
vn -0.042416 -0.123136 -0.089740
v 0.199184 -0.398473 -0.308303
vn 0.103071 -0.225802 -0.182883
v 0.154723 -0.376954 -0.320173
vn -1.031388 -1.912937 0.064074
v 0.148617 -0.379156 -0.314828
vn -0.471536 -1.569270 -0.080633
v 0.142709 -0.376979 -0.322647
vn 0.752626 0.937855 -1.710518
v 0.259422 -0.410358 -0.260223
vn 0.386398 -0.267817 -0.200534
v 0.279865 -0.456043 -0.223858
vn -0.210106 -1.465052 0.253235
v 0.274226 -0.458913 -0.212451
vn 0.386283 -1.217840 0.056599
v 0.232161 -0.460177 -0.179186
vn 0.018657 -0.094396 -0.036289
v 0.262627 -0.456984 -0.228776
vn 0.025875 -0.115304 0.038814
v 0.243525 -0.465239 -0.237226
vn -0.544593 -0.272222 -0.447086
v 0.202894 -0.469095 -0.250213
vn 0.026915 -0.095138 -0.161678
v 0.227576 -0.423765 -0.279391
vn -0.444160 0.364432 -0.059969
v 0.189335 -0.209456 -0.277052
vn -0.569569 -0.271829 -1.457405
v 0.178559 -0.169073 -0.251417
vn -0.395374 -0.195872 -1.126247
v 0.163120 -0.196039 -0.234120
vn -1.048778 -0.334210 -0.556306
v 0.188421 -0.172426 -0.267995
vn 0.000000 0.000000 0.000000
v 0.188053 -0.173030 -0.266840
vn -0.228988 0.332310 -1.072209
v 0.150060 -0.226109 -0.244812
vn 0.000000 0.000000 0.000000
v 0.220599 -0.079994 -0.196097
vn 0.162465 -0.029690 -0.542491
v 0.167746 -0.033517 -0.198842
vn -1.292953 0.193088 0.937979
v 0.125855 -0.151979 -0.131215
vn -0.480768 -0.636521 1.140239
v 0.109239 -0.064318 -0.166819
vn 1.142962 0.217464 -1.080731
v 0.175661 -0.052613 -0.194315
vn 0.001627 0.000090 -0.001279
v 0.170787 -0.043228 -0.195656
vn 0.508311 -0.044245 -0.799441
v 0.199296 -0.045237 -0.183401
vn -1.262364 -0.030197 -2.602938
v 0.132134 -0.066222 -0.149612
vn -0.961803 -1.061732 0.734006
v 0.142114 -0.095793 -0.154526
vn -0.753390 -0.772478 0.057278
v 0.143693 -0.081856 -0.125330
vn -0.795259 -0.815408 0.060461
v 0.124737 -0.059181 -0.146253
vn 0.030363 0.130174 -0.002543
v 0.096748 -0.159622 -0.122670
vn -0.638916 0.227227 -0.108909
v 0.153574 -0.114278 -0.127043
vn -1.445822 0.514199 -0.246454
v 0.129800 -0.134279 -0.085162
vn 0.000000 0.000000 0.000000
v 0.145904 -0.119914 -0.102067
vn 0.736245 1.132008 -0.742799
v 0.072664 -0.143440 -0.097472
vn 1.964689 0.569763 1.967130
v 0.110639 -0.158947 -0.104736
vn -0.353223 0.056204 0.389077
v 0.209345 -0.343661 0.415394
vn 0.110799 0.525398 1.174202
v 0.175673 -0.317394 0.398012
vn -0.052074 -0.191366 0.091305
v 0.154949 -0.365934 0.386679
vn -0.057976 -0.115880 0.109059
v 0.203442 -0.376957 0.389713
vn 0.294101 -0.157217 0.359813
v 0.248219 -0.311363 0.457766
vn -1.304444 -0.481632 0.834881
v 0.232381 -0.324903 0.432091
vn 0.401881 0.024373 0.162060
v 0.307618 -0.375260 0.423802
vn -0.221607 -1.498514 -0.545468
v 0.270699 -0.424732 0.380867
vn -0.466559 -1.489525 -0.333201
v 0.273344 -0.423781 0.371556
vn 0.340577 0.212752 0.467309
v 0.279301 -0.323807 0.429059
vn 0.405534 -1.991673 -0.770912
v 0.227406 -0.412204 0.377567
vn 1.596273 0.231865 0.161437
v 0.305166 -0.359828 0.417460
vn 0.783043 0.639153 -2.704170
v 0.314963 -0.330071 0.403282
vn 0.059323 -0.070002 0.213770
v 0.312117 -0.329901 0.409258
vn 0.333018 -0.392971 1.200035
v 0.316464 -0.320065 0.411273
vn 1.813898 -0.948759 1.408420
v 0.315127 -0.330248 0.407397
vn 1.937672 0.101855 1.127379
v 0.332138 -0.376013 0.374521
vn 0.000000 0.000000 0.000000
v 0.343199 -0.359633 0.360910
vn 0.145975 0.033112 0.031745
v 0.315610 -0.391447 0.404936
vn 0.433948 -1.473897 2.348912
v 0.332430 -0.310146 0.416206
vn 0.009792 -0.033259 0.053004
v 0.317446 -0.324950 0.409685
vn -0.000103 0.000000 0.000477
v 0.314727 -0.330721 0.407592
vn 0.000000 0.000000 0.000000
v 0.312204 -0.342856 0.407050
vn 0.336829 -0.076150 0.103572
v 0.314839 -0.330737 0.407391
vn 0.047594 -0.038829 -0.015409
v 0.318449 -0.325095 0.407864
vn 0.234591 -2.168409 1.537077
v 0.334157 -0.309528 0.416033
vn -0.054843 -0.460232 0.232046
v 0.327914 -0.437796 0.343670
vn 1.446396 -0.328964 0.756950
v 0.325736 -0.412159 0.381267
vn -0.482975 -0.777136 0.122242
v 0.275151 -0.424201 0.365906
vn 1.533748 0.276831 0.280889
v 0.312869 -0.393997 0.413596
vn 0.004761 -0.046182 0.127573
v 0.299772 -0.434786 0.455069
vn -0.096529 -0.208151 -0.109734
v 0.254731 -0.429633 0.397086
vn -0.200160 -0.250913 0.081693
v 0.217571 -0.403751 0.374151
vn -0.139654 -0.201215 -0.136626
v 0.298617 -0.443933 0.408660
vn -0.635030 -1.031762 -0.647079
v 0.253977 -0.440889 0.423721
vn 0.215852 -0.240600 -0.018582
v 0.313997 -0.430631 0.393197
vn 0.066036 -0.092300 0.323927
v 0.340818 -0.436108 0.365858
vn 0.486830 -0.680453 2.388051
v 0.343022 -0.437430 0.365032
vn 1.512448 -0.209109 -0.335506
v 0.312049 -0.402472 0.422068
vn 1.391537 -1.764452 1.137583
v 0.317910 -0.430838 0.384861
vn 0.025841 -0.067318 0.093622
v 0.346388 -0.437173 0.364419
vn 0.398231 -0.051836 0.243488
v 0.315099 -0.426930 0.394361
vn -0.580458 -0.270694 0.121599
v 0.220268 -0.384376 0.455450
vn 0.373680 0.589440 1.036323
v 0.276644 -0.357546 0.443468
vn 0.963127 0.130093 1.171790
v 0.248792 -0.342801 0.453277
vn -0.269323 0.028733 0.190094
v 0.245309 -0.321813 0.445170
vn 0.697057 0.869803 0.933612
v 0.257702 -0.345812 0.446886
vn 0.159385 0.027564 0.251887
v 0.254341 -0.321822 0.446387
vn -0.393892 0.089683 1.003489
v 0.236016 -0.420606 0.445133
vn -1.138293 0.817413 0.597736
v 0.229563 -0.366048 0.452682
vn -0.689467 -0.162892 0.098277
v 0.219323 -0.389461 0.440392
vn 0.000000 0.000000 0.000000
v 0.215388 -0.371715 0.432041
vn -0.648530 -0.153688 -0.058706
v 0.215639 -0.370885 0.432459
vn -0.118641 -0.629313 0.334462
v 0.204622 -0.268384 0.430673
vn 0.089090 -1.554204 2.102767
v 0.182129 -0.274859 0.411438
vn -0.065582 -0.022414 0.325929
v 0.217992 -0.286294 0.419086
vn -0.096946 -1.146695 -0.014183
v 0.190307 -0.255212 0.442071
vn 0.516696 -0.822582 0.484267
v 0.304859 -0.250013 0.481432
vn 0.560125 -1.149048 0.355864
v 0.301602 -0.296475 0.428514
vn -0.959371 -0.778573 0.912265
v 0.192549 -0.250710 0.475939
vn -0.346862 -0.401682 0.011741
v 0.218682 -0.280920 0.455357
vn -0.981257 -1.198702 0.009347
v 0.210161 -0.251379 0.498128
vn -1.884381 1.079404 -1.925766
v 0.205600 -0.246016 0.505597
vn -0.269827 -0.357172 -0.253624
v 0.190682 -0.254871 0.540023
vn 2.583987 -0.260900 1.295931
v 0.230471 -0.258562 0.521005
vn 1.276971 -1.586205 0.811593
v 0.271650 -0.281494 0.476856
vn 0.000000 0.000000 0.000000
v 0.218379 -0.259990 0.517518
vn -0.089623 -0.272474 -0.093403
v 0.186151 -0.289400 0.548609
vn 0.001229 -0.098146 -0.005753
v 0.206467 -0.260978 0.531830
vn 0.768805 0.010099 0.066530
v 0.338753 -0.217651 0.514682
vn 0.150837 -1.950331 1.292972
v 0.288755 -0.249601 0.512824
vn 0.323121 -0.145456 -0.031025
v 0.347151 -0.176707 0.551214
vn 1.802660 -0.742530 0.319176
v 0.348233 -0.166283 0.505015
vn 0.939102 1.451487 2.054470
v 0.350853 -0.123964 0.525764
vn 1.416927 -0.079325 0.404931
v 0.357212 -0.118677 0.512793
vn 1.083106 -1.301459 -0.468596
v 0.350389 -0.146373 0.481237
vn 0.398419 -0.478740 -0.172373
v 0.359489 -0.120366 0.476974
vn 1.931708 0.405528 1.103258
v 0.345332 -0.177603 0.458383
vn 0.690322 0.454113 -0.080529
v 0.345487 -0.178622 0.458209
vn 1.500883 -0.824017 -0.349730
v 0.340378 -0.190011 0.477961
vn 1.172534 0.260063 0.521179
v 0.342411 -0.178524 0.465684
vn 0.925592 0.170507 -0.505654
v 0.342035 -0.172355 0.457184
vn 1.751670 -1.261709 1.336704
v 0.340246 -0.165997 0.445548
vn 1.097125 -0.343361 0.079002
v 0.340768 -0.149218 0.436677
vn 2.367134 0.153274 -0.390959
v 0.345642 -0.108680 0.531399
vn 2.617257 -0.914058 -0.644295
v 0.350126 -0.122289 0.527882
vn 0.022196 0.109397 0.192116
v 0.307801 -0.120847 0.569470
vn 0.388993 -0.198258 1.448768
v 0.351039 -0.135297 0.553641
vn -0.331034 -0.013479 1.522195
v 0.288575 -0.163545 0.577251
vn 0.063694 0.961245 0.976178
v 0.260983 -0.067702 0.548829
vn -0.097659 1.115498 1.345500
v 0.260227 -0.097421 0.575830
vn 0.988048 -0.721826 1.323882
v 0.252118 -0.157956 0.594740
vn 1.061376 0.127739 0.814142
v 0.231927 -0.125778 0.598739
vn 0.312891 0.037657 0.240007
v 0.237178 -0.162398 0.621549
vn 0.833660 0.940941 1.039829
v 0.261757 -0.199297 0.610132
vn 1.665611 -0.365651 -0.064156
v 0.321876 -0.222397 0.555222
vn -0.404134 -1.027794 0.762747
v 0.316801 -0.249930 0.586061
vn -0.303241 -1.011546 -0.449923
v 0.256583 -0.261888 0.523937
vn 0.188023 -0.420463 0.666944
v 0.290538 -0.208239 0.597361
vn 0.153902 -0.514630 1.042063
v 0.246934 -0.257977 0.601332
vn 0.668840 1.753502 0.802362
v 0.271864 -0.204273 0.602651
vn 0.855026 -0.048361 0.251264
v 0.292941 -0.191101 0.585826
vn 0.162711 -0.894004 -0.833845
v 0.292777 -0.269340 0.553542
vn 0.600975 -1.137868 0.781046
v 0.207797 -0.272043 0.610555
vn 0.418257 -0.498630 -0.289230
v 0.219844 -0.271942 0.565742
vn 0.171823 -0.627374 -0.061658
v 0.234251 -0.282202 0.490346
vn 0.102006 -0.016096 0.021157
v 0.185074 -0.245226 0.655687
vn 0.206400 -0.758619 0.238637
v 0.221661 -0.246604 0.629225
vn 0.329516 0.453973 0.536717
v 0.220238 -0.177240 0.663974
vn -0.040958 -0.030085 -0.005877
v 0.234067 -0.237977 0.648190
vn 0.545915 0.119654 0.192639
v 0.258348 -0.194692 0.608698
vn 0.942414 -1.206456 0.719674
v 0.254310 -0.240219 0.618941
vn 0.751608 -0.293631 0.279792
v 0.257187 -0.212841 0.657166
vn -0.097590 -0.089902 0.304143
v 0.205668 -0.221195 0.671642
vn -0.174603 -0.081269 0.150166
v 0.144381 -0.222213 0.653584
vn -0.261473 -0.014788 0.456100
v 0.129406 -0.208908 0.633080
vn -0.628334 0.454287 1.009178
v 0.121790 -0.203515 0.628889
vn 0.250237 -0.951190 1.024334
v 0.152552 -0.255283 0.654293
vn 0.209301 0.116847 0.942964
v 0.160680 -0.207626 0.675473
vn 0.327932 0.709453 0.994689
v 0.192017 -0.145449 0.667809
vn -0.260876 0.152367 0.381818
v 0.157556 -0.135718 0.646664
vn 0.566669 1.251033 0.439506
v 0.196207 -0.118361 0.631200
vn 0.396087 0.874951 0.307288
v 0.167327 -0.098235 0.616587
vn 0.113534 -0.351079 -0.348685
v 0.127052 -0.274016 0.531874
vn 0.076846 -1.334564 -0.016648
v 0.161400 -0.241574 0.513489
vn 1.568372 -1.634485 1.814899
v 0.192341 -0.241241 0.520330
vn -0.802000 -1.295703 -0.860664
v 0.184269 -0.242000 0.526622
vn -0.275495 -1.165294 -0.177871
v 0.199463 -0.242504 0.513038
vn 0.629014 -1.371345 0.384511
v 0.141495 -0.321172 0.620867
vn 0.898026 -1.747154 0.185789
v 0.147929 -0.333570 0.589299
vn 0.631065 -0.072772 0.352240
v 0.163761 -0.284312 0.640424
vn -0.026497 -0.062029 0.068632
v 0.120267 -0.263494 0.637962
vn -0.374870 0.630218 0.580887
v 0.090899 -0.301380 0.624094
vn -2.414422 -0.612457 1.395415
v 0.107744 -0.246412 0.619325
vn -0.824027 0.847076 1.062106
v 0.112187 -0.253590 0.623862
vn -0.365277 0.200621 0.352270
v 0.126118 -0.229543 0.623394
vn 1.252454 -0.586681 -0.506137
v 0.181243 -0.302863 0.604096
vn 0.300934 -1.389482 0.425228
v 0.142384 -0.336315 0.561732
vn 0.297487 -0.700984 -0.433781
v 0.173234 -0.327152 0.574184
vn -1.202612 -0.428662 0.569776
v 0.021208 -0.282114 0.602840
vn -0.572268 -0.228699 0.076186
v 0.008953 -0.299430 0.559386
vn -0.697418 -0.873417 0.527063
v -0.003585 -0.261606 0.567640
vn -0.524168 -0.764348 0.428412
v 0.032516 -0.324058 0.563426
vn -0.167920 -0.305263 -0.030273
v 0.043505 -0.313397 0.602558
vn -0.243611 0.215261 0.512048
v 0.047027 -0.258350 0.624910
vn 0.436611 0.273211 1.030033
v 0.102365 -0.238934 0.616669
vn -0.085576 0.351391 0.424726
v 0.003929 -0.251900 0.599036
vn 1.249092 -1.742500 1.420255
v 0.141383 -0.336735 0.591173
vn 0.952555 -1.286389 0.367517
v 0.147818 -0.334511 0.586293
vn -0.605062 -0.661274 -0.018973
v 0.060304 -0.339905 0.581986
vn -0.997044 -1.089672 -0.031264
v 0.052135 -0.331468 0.559023
vn 1.221784 -1.080742 0.541972
v 0.122973 -0.343192 0.610466
vn -0.406081 0.016845 0.518762
v 0.072194 -0.344998 0.619191
vn 0.008286 -1.676273 0.169704
v 0.130392 -0.348261 0.583058
vn 0.742322 -0.454306 0.058718
v 0.116841 -0.343030 0.495100
vn 0.053925 -0.374060 0.132515
v 0.125742 -0.348239 0.534410
vn 0.156891 0.080295 -0.217727
v 0.119467 -0.315493 0.523438
vn -0.171447 0.190586 0.763712
v 0.115291 -0.115952 0.626368
vn -0.156580 0.035924 0.670778
v 0.116857 -0.172717 0.624323
vn -0.053296 0.633639 1.282121
v 0.049643 -0.161068 0.634247
vn -0.028819 -0.296702 0.069698
v 0.030401 -0.187465 0.641768
vn -0.150269 -1.547057 0.363415
v 0.021159 -0.185354 0.646933
vn -0.045676 -0.304909 -0.012661
v 0.017790 -0.185029 0.668394
vn 0.076451 -0.375848 0.269518
v 0.049417 -0.206224 0.627974
vn -0.617822 -0.864298 0.698010
v 0.013591 -0.208362 0.607232
vn 1.776793 0.848851 2.067381
v 0.098461 -0.229849 0.616294
vn 0.278836 -0.775292 1.497349
v 0.088239 -0.184756 0.630160
vn -0.037495 -0.071991 0.893719
v 0.080752 -0.229639 0.616511
vn 0.038811 0.651369 2.621161
v 0.113513 -0.197776 0.626478
vn 0.140281 0.172579 0.276486
v 0.048224 -0.180901 0.641366
vn 0.314915 0.083072 0.217451
v 0.042679 -0.154225 0.637839
vn 0.390426 0.793878 0.680963
v 0.036768 -0.113043 0.666218
vn 0.000000 0.000000 0.000000
v 0.038966 -0.185834 0.647249
vn 0.000000 0.000000 0.000000
v 0.040595 -0.182623 0.647865
vn -0.661599 -1.935760 0.563288
v 0.034306 -0.183034 0.655841
vn -1.071594 -1.610579 1.080713
v -0.081781 -0.211804 0.613849
vn 0.320040 -0.509900 0.665073
v -0.039073 -0.227196 0.616817
vn -0.142035 -0.430482 0.188439
v -0.046563 -0.257832 0.551031
vn -0.649571 -1.188404 0.200484
v -0.066798 -0.235171 0.587944
vn -0.894676 -0.432527 0.676021
v -0.138889 -0.145703 0.652506
vn -0.937803 -0.262889 1.227325
v -0.088777 -0.202043 0.652414
vn -0.692545 0.246852 1.271371
v -0.077239 -0.105624 0.710490
vn -0.678142 -0.384065 0.442369
v -0.132699 -0.127972 0.677167
vn -0.027266 -0.104753 -0.006485
v -0.150643 -0.125915 0.667809
vn -0.354367 0.465742 0.375044
v -0.140524 -0.122800 0.669840
vn -1.217232 -0.483394 0.386761
v -0.105073 -0.152727 0.690704
vn -0.821006 0.381121 0.118804
v -0.124830 -0.112747 0.677575
vn -0.276424 0.875934 0.354482
v -0.149990 -0.123939 0.665976
vn -0.775257 0.538041 0.122317
v -0.119874 -0.102385 0.652417
vn -0.003523 0.030403 -0.011703
v -0.060835 -0.071062 0.682369
vn -0.067622 0.114898 0.126166
v -0.113325 -0.098406 0.657879
vn -0.444227 1.084758 1.097663
v -0.031598 -0.117861 0.728158
vn 0.100550 0.500813 0.179252
v -0.042306 -0.061333 0.655812
vn -0.134575 1.106137 0.000457
v -0.013323 -0.066894 0.669315
vn 1.351157 -0.381660 0.182365
v 0.031417 -0.120790 0.706437
vn 0.205617 -0.056319 0.344615
v -0.005290 -0.091855 0.721052
vn -0.210049 0.082400 0.317454
v -0.040173 -0.089595 0.701919
vn 0.060283 0.388322 0.197057
v -0.014726 -0.056793 0.640564
vn 0.278139 1.326177 0.854865
v -0.020479 -0.057069 0.642864
vn 0.501677 0.605478 -0.016602
v -0.007294 -0.065677 0.643453
vn 0.926520 0.815464 0.180840
v 0.006663 -0.072788 0.655307
vn 0.215527 0.486066 -0.036165
v 0.034300 -0.086030 0.631717
vn 1.625376 0.727210 -0.220671
v 0.039226 -0.099660 0.670676
vn 1.170276 0.025400 0.433120
v 0.032160 -0.130928 0.679715
vn 1.499836 0.356777 -0.030176
v 0.028426 -0.076412 0.693890
vn 0.315434 -0.024418 -0.026222
v 0.037350 -0.100914 0.649277
vn -0.826772 0.783533 1.837130
v -0.059283 -0.138381 0.719129
vn -0.877629 -0.411374 1.710010
v -0.066089 -0.178421 0.720201
vn -0.388518 0.075016 0.555673
v -0.013113 -0.174024 0.742077
vn 0.173570 -1.340480 -0.041546
v -0.005474 -0.198631 0.672801
vn -0.861208 -2.172753 -1.554826
v 0.014294 -0.185301 0.654488
vn -0.312182 -0.547568 1.295813
v -0.020522 -0.211156 0.711360
vn 0.712716 -0.674554 -0.245598
v 0.030876 -0.172689 0.706846
vn 0.998951 0.275071 0.475807
v 0.033092 -0.182827 0.657671
vn 0.142549 -0.495166 0.097772
v 0.030696 -0.182477 0.662502
vn -0.242841 -0.065375 -0.116764
v -0.047054 -0.216210 0.691061
vn 1.610360 -1.510841 -0.384657
v -0.042396 -0.206660 0.645252
vn -0.072340 0.205826 0.359015
v -0.162593 -0.102038 0.635662
vn -0.596709 0.674714 1.114974
v -0.108873 -0.069040 0.636000
vn -0.089716 -0.091821 0.579255
v -0.161848 -0.066531 0.630551
vn -0.017422 -0.048346 0.226565
v -0.170135 -0.174191 0.634702
vn -0.338256 -0.129974 1.434298
v -0.157488 -0.195691 0.631280
vn 0.028111 0.008509 0.124579
v -0.170135 -0.174191 0.634705
vn -0.136630 -0.466489 0.548476
v -0.188890 -0.183452 0.625038
vn 0.492683 -1.077859 0.337381
v -0.123737 -0.217270 0.609426
vn -0.942837 -0.366314 0.143829
v -0.246161 -0.219575 0.570066
vn -2.130156 -0.434895 0.238239
v -0.244428 -0.222573 0.505518
vn -1.812999 0.313482 -0.731469
v -0.254228 -0.168844 0.530907
vn 1.553922 0.738540 -2.391350
v -0.257126 -0.140003 0.541779
vn -1.790945 -0.951764 -0.645529
v -0.235473 -0.140238 0.494987
vn -0.411288 -0.224246 -0.034193
v -0.236523 -0.138084 0.495502
vn -1.343957 -0.781558 -0.257113
v -0.244449 -0.119276 0.495276
vn -0.364899 -0.024601 0.107625
v -0.232185 -0.149352 0.491824
vn -1.995298 0.713094 -0.861102
v -0.234135 -0.157062 0.507690
vn -1.639707 -1.781770 0.391730
v -0.234253 -0.142688 0.489960
vn -2.010886 -1.105781 -0.883091
v -0.231869 -0.152993 0.497435
vn -0.207239 -0.076123 -0.017425
v -0.230091 -0.156216 0.494471
vn -0.053383 0.160036 0.045611
v -0.229763 -0.168503 0.499330
vn -1.185123 0.055887 -1.127923
v -0.232109 -0.176751 0.502339
vn 0.866728 -0.868051 0.919962
v -0.182878 -0.252840 0.579879
vn 0.429721 -0.470219 0.258156
v -0.168550 -0.225220 0.594987
vn 0.348830 -0.964301 1.034109
v -0.140504 -0.260096 0.553096
vn 0.303327 -1.072539 1.114932
v -0.129467 -0.273558 0.519113
vn 0.343634 -0.428002 0.156294
v -0.163611 -0.295224 0.528497
vn -1.135490 0.040369 0.517285
v -0.242846 -0.234807 0.557846
vn 0.486170 -0.428343 0.306381
v -0.175545 -0.281157 0.561360
vn -1.341848 -1.157573 0.193224
v -0.248921 -0.252272 0.547007
vn -0.033532 -0.083201 -0.263587
v -0.229825 -0.259030 0.484705
vn -1.393955 -0.941841 -1.320129
v -0.193049 -0.249546 0.474496
vn 0.014761 -0.112243 -0.290936
v -0.230952 -0.283634 0.494140
vn -1.433406 -0.054550 1.291178
v -0.245097 -0.239990 0.550449
vn -0.481880 0.123478 -0.218531
v -0.258291 -0.276464 0.514682
vn -0.704277 -0.715746 -0.896465
v -0.193148 -0.233175 0.463687
vn -0.162172 -0.319152 -0.920220
v -0.205670 -0.240585 0.478611
vn -0.774227 -0.088625 0.371137
v -0.199284 -0.308316 0.550302
vn -0.741450 -0.085589 0.623933
v -0.223586 -0.236915 0.610253
vn 0.011458 0.204486 0.352718
v -0.212389 -0.281400 0.590162
vn -0.986102 -1.033908 -0.194340
v -0.240000 -0.267743 0.570690
vn -0.169521 -0.220061 -0.083166
v -0.229757 -0.304646 0.524615
vn -0.136493 0.103417 0.154185
v -0.197714 -0.314897 0.516948
vn -0.140910 -0.021364 -0.341156
v -0.186786 -0.264589 0.477747
vn -0.510202 -0.993729 -1.880998
v -0.197838 -0.283207 0.482685
vn -2.395703 0.229007 -1.036096
v -0.170758 -0.252803 0.456596
vn 0.000000 0.000000 0.000000
v -0.168531 -0.258251 0.459033
vn -1.277008 -0.851148 -0.852626
v -0.165554 -0.253833 0.450158
vn -0.292163 0.022815 0.014660
v -0.227419 -0.175340 0.487749
vn -1.315741 -0.423832 -0.177573
v -0.232095 -0.174857 0.459938
vn -0.411831 -0.268349 0.158484
v -0.228172 -0.194971 0.429453
vn -0.499344 -0.450266 -0.701434
v -0.201945 -0.225050 0.464111
vn -0.915085 -0.875875 0.093462
v -0.194624 -0.234495 0.416618
vn -1.130781 -0.438945 0.486301
v -0.272211 -0.080367 0.651842
vn -0.250614 0.626111 1.586372
v -0.204499 -0.079936 0.661461
vn 0.310111 0.286519 0.379205
v -0.169855 -0.122443 0.662637
vn -0.874703 -0.747707 0.391228
v -0.195969 -0.162093 0.654817
vn -1.944839 -0.707593 -0.264234
v -0.233544 -0.175817 0.620313
vn 0.630572 -0.731566 1.744937
v -0.169002 -0.134167 0.661588
vn 1.056037 -2.686089 0.446525
v -0.159707 -0.130194 0.663505
vn 0.023680 0.577793 0.629567
v -0.159577 -0.122667 0.662455
vn -0.110446 -0.380076 1.128924
v -0.223982 -0.124376 0.679188
vn 0.082375 -0.887834 0.723293
v -0.150067 -0.128336 0.666589
vn -0.532337 -0.529488 0.188412
v -0.263204 -0.127463 0.584326
vn -0.509362 -0.171544 -0.106362
v -0.260777 -0.174256 0.565701
vn -0.174441 -0.169655 -0.034465
v -0.297915 -0.092678 0.571557
vn -0.347336 -0.641948 0.447706
v -0.282750 -0.104380 0.623031
vn -0.674773 -1.017288 0.023349
v -0.252265 -0.137121 0.635780
vn -0.412456 0.062621 0.304541
v -0.302128 -0.070686 0.629431
vn -2.087361 -1.346410 -0.158863
v -0.316704 -0.062878 0.596294
vn -0.525753 -0.030063 0.202157
v -0.304368 -0.042732 0.624153
vn -0.581257 -0.047651 1.585156
v -0.264352 -0.035345 0.645512
vn -0.299253 -0.160225 0.455080
v -0.255912 -0.030050 0.650788
vn -0.029219 0.063724 0.222105
v -0.111703 -0.000627 0.636885
vn 0.086420 0.388940 0.337509
v -0.172938 -0.016803 0.626150
vn 1.333791 0.362421 1.006951
v -0.166379 -0.030895 0.634427
vn 0.019467 0.009261 0.059125
v -0.157486 -0.030378 0.628776
vn 1.471084 1.590035 1.375107
v -0.150253 -0.041008 0.626642
vn 0.065480 -0.009694 0.152771
v -0.159165 -0.042596 0.630361
vn 0.274837 -0.150901 0.480961
v -0.150334 -0.042627 0.626574
vn 1.712185 -0.855111 0.718165
v -0.179273 -0.028969 0.650813
vn -0.322531 -0.291450 1.598541
v -0.221654 -0.078629 0.658235
vn 1.083229 -0.417806 1.224698
v -0.190600 -0.081044 0.650875
vn -0.002989 -0.006306 0.021411
v -0.227910 -0.013778 0.658935
vn -0.417721 -0.366679 1.614612
v -0.281588 -0.026433 0.633860
vn -0.073184 -0.061126 0.256783
v -0.261960 -0.033970 0.646586
vn -0.210550 0.943007 1.214508
v -0.255091 0.015335 0.651634
vn 0.057203 0.362023 0.021151
v -0.219774 0.019736 0.624546
vn -0.909371 1.585853 1.229893
v -0.213626 0.028351 0.591385
vn -0.834637 -1.857969 0.000000
v -0.280733 0.022667 0.609553
vn 0.320196 0.378904 0.450111
v -0.184989 -0.000368 0.623411
vn 0.375240 0.109198 0.215291
v -0.216293 0.053475 0.571868
vn 0.455296 0.471895 0.344580
v -0.154573 0.017066 0.566215
vn -1.022673 -1.422170 0.420455
v -0.334181 -0.060856 0.546454
vn -1.185027 -1.352513 -1.357409
v -0.292806 -0.104822 0.543739
vn -0.480302 -0.361136 -0.736044
v -0.303480 -0.080323 0.480556
vn -0.991793 -0.799764 -0.427181
v -0.274064 -0.113743 0.541323
vn -0.202393 -0.195058 2.931901
v -0.266663 -0.121227 0.541336
vn -0.080893 -0.383979 -0.183679
v -0.261136 -0.113288 0.528755
vn -0.186327 -0.293905 -0.394091
v -0.260974 -0.130159 0.541664
vn -0.162676 0.085733 0.935989
v -0.280733 0.022667 0.609556
vn -0.746769 -1.980727 0.586993
v -0.340906 -0.050263 0.561843
vn 0.544342 -1.811553 -1.137512
v -0.331852 -0.033914 0.504256
vn -0.275232 -0.460515 0.419046
v -0.338107 -0.049325 0.568569
vn -0.692563 -0.318732 0.538117
v -0.362011 -0.044299 0.555118
vn -0.623235 1.307484 0.654236
v -0.353210 0.082306 0.598697
vn -0.024634 0.216068 -0.086497
v -0.370845 0.084181 0.563429
vn 0.130016 0.491294 -0.304487
v -0.367560 0.075000 0.531012
vn -0.199768 0.206493 -0.224465
v -0.305127 0.082871 0.536874
vn -0.742778 0.000000 -1.333915
v -0.300848 0.073256 0.565918
vn -0.500918 -1.395837 -1.873911
v -0.303969 0.038957 0.597458
vn 0.000000 -0.564031 0.182219
v -0.303969 0.038961 0.597455
vn 2.065202 -2.052658 0.271591
v -0.306365 0.088890 0.551102
vn 0.199334 1.127278 0.917012
v -0.300718 0.093637 0.544039
vn -0.944929 1.315784 -0.212916
v -0.300885 0.093464 0.543711
vn 0.251839 0.466580 0.117189
v -0.297445 0.069315 0.567582
vn 0.521565 0.465478 0.599023
v -0.300408 0.093439 0.544215
vn -0.164480 0.624459 -0.763458
v -0.317153 0.085791 0.552944
vn -0.252600 0.231467 1.358086
v -0.339847 0.051374 0.609429
vn -1.133945 -0.417964 1.943045
v -0.333041 0.039781 0.609435
vn -1.262258 -0.484124 -0.435440
v -0.391719 0.003757 0.567349
vn -0.588213 1.087252 0.699110
v -0.372802 0.058694 0.609022
vn -1.139719 -0.497793 0.784194
v -0.407219 0.034816 0.582933
vn 0.033171 -0.222873 1.059703
v -0.330877 -0.014326 0.618548
vn -0.094443 -0.124992 0.015404
v -0.364855 -0.016133 0.580180
vn -0.851914 -0.301673 -0.226530
v -0.399720 0.078486 0.541171
vn -0.050444 0.554335 -1.300956
v -0.372787 0.014901 0.512040
vn -0.150059 0.374518 -0.006176
v -0.309948 0.074669 0.487610
vn -1.358053 1.147827 0.258834
v -0.311153 0.077808 0.440993
vn -0.935569 -0.392775 0.054558
v -0.361123 -0.007851 0.474348
vn -0.469093 0.667164 -0.263970
v -0.362008 0.042893 0.471896
vn -1.068582 -1.495507 -0.040234
v -0.338996 -0.012335 0.418916
vn 0.000000 0.000000 0.000000
v -0.305096 -0.046324 0.458002
vn -0.163274 0.286908 -0.229888
v -0.334701 0.057688 0.454159
vn -0.115671 0.312925 0.209895
v -0.314373 0.070872 0.445706
vn 0.275923 0.775559 0.779033
v -0.261591 0.051802 0.571441
vn 0.116776 0.266811 0.208016
v -0.271816 0.070114 0.556508
vn -0.125860 0.252442 0.291364
v -0.241369 0.096966 0.561165
vn 0.273177 0.820597 -1.336306
v -0.248636 0.101329 0.448446
vn -0.001288 0.503107 -1.673256
v -0.264328 0.085298 0.434837
vn 0.872441 -0.031824 -1.336992
v -0.305852 0.111491 0.429013
vn -0.621680 0.325472 0.270279
v -0.295945 0.105727 0.448581
vn 1.857816 -2.212029 0.454619
v -0.293345 0.098848 0.539264
vn -0.998653 0.713444 0.133082
v -0.290735 0.106287 0.532081
vn -0.419509 0.299700 0.055904
v -0.295290 0.098954 0.537214
vn -1.885217 0.387076 -0.909644
v -0.295505 0.094558 0.531639
vn -0.073176 0.131341 -0.063602
v -0.337098 0.083797 0.555610
vn -0.902654 1.620141 -0.784552
v -0.305040 0.083854 0.538460
vn -1.586558 0.689045 -2.069484
v -0.305124 0.082871 0.536874
vn -0.203056 0.184795 -0.111331
v -0.316550 0.070011 0.526634
vn -0.203207 0.520186 0.279810
v -0.249918 0.174144 0.513381
vn -1.204174 0.173087 -0.345392
v -0.291051 0.116303 0.500627
vn -0.217612 0.229486 -1.559559
v -0.219390 0.128432 0.445926
vn 2.694982 -0.889262 -0.686606
v -0.211120 0.155528 0.445557
vn -0.039679 0.029271 -0.163040
v -0.235919 0.088463 0.441083
vn -0.352668 0.065955 0.736801
v -0.226828 0.144044 0.559372
vn -0.056717 -0.004722 1.105115
v -0.163365 0.142791 0.592514
vn -0.469599 -0.171430 2.091036
v -0.200659 0.143261 0.569405
vn 0.000000 0.790284 2.161830
v -0.258854 0.083688 0.551545
vn -0.480735 0.206144 0.662977
v -0.270410 0.093724 0.540045
vn 0.305718 -0.637883 2.123281
v -0.170953 0.106636 0.558316
vn 0.162872 -0.548291 1.046925
v -0.137515 0.045797 0.542077
vn 0.399515 0.007427 0.573176
v -0.167833 0.085992 0.550933
vn -0.710545 1.103238 -1.058869
v -0.190290 0.110832 0.435283
vn -0.995936 0.837752 -0.603771
v -0.169036 0.093919 0.382031
vn -0.387745 0.583108 -2.717621
v -0.182047 0.098353 0.418677
vn 1.046060 -0.137242 -1.178746
v -0.142224 -0.040788 0.405777
vn 0.004405 -0.005283 -0.007706
v -0.128635 0.019939 0.415110
vn 0.001665 -0.002878 -0.003440
v -0.135607 0.012489 0.417968
vn 0.694988 0.067453 -1.611612
v -0.141332 0.003633 0.419030
vn 0.776632 0.134663 0.967449
v -0.093013 -0.002891 0.422365
vn -0.959334 -0.299809 -1.186683
v -0.092109 0.001915 0.420420
vn 0.052492 -0.018033 -0.020187
v -0.081033 -0.003488 0.412831
vn 0.496295 0.196974 -0.465049
v -0.145847 -0.039531 0.402443
vn -0.024510 0.108671 0.067606
v -0.142218 -0.040791 0.405784
vn -0.090140 0.005386 0.088699
v -0.117834 0.022813 0.567346
vn -0.064359 0.182935 0.099996
v -0.124683 0.024256 0.560298
vn -0.156524 0.445247 0.318701
v -0.119583 0.021797 0.568079
vn 0.000055 0.423303 0.594258
v -0.111393 0.032402 0.550743
vn 0.005842 -0.053684 0.048269
v -0.242586 -0.165419 0.447482
vn -1.393515 -0.370750 0.539663
v -0.240811 -0.147645 0.462968
vn -0.230434 -0.105773 0.116113
v -0.275435 -0.139044 0.453314
vn -1.408635 0.289282 -0.602336
v -0.293276 -0.170879 0.355600
vn -0.092123 0.024570 -0.029377
v -0.288577 -0.145208 0.357520
vn -1.456482 0.388462 -0.464446
v -0.287686 -0.151058 0.349833
vn -1.220703 0.238989 -0.512702
v -0.288868 -0.134417 0.360412
vn -0.109717 -0.065662 -0.141952
v -0.319532 -0.106240 0.399145
vn -0.012596 -1.024578 0.881339
v -0.274866 -0.155817 0.438826
vn -0.486696 -0.352393 0.244647
v -0.236585 -0.142759 0.478413
vn -1.121316 -0.225410 -0.158243
v -0.303542 -0.129163 0.375897
vn -0.360246 -0.041751 -0.084165
v -0.317866 -0.084076 0.387605
vn -0.050842 -0.084089 0.063829
v -0.289109 -0.124726 0.357767
vn -0.074896 0.013867 -0.028373
v -0.285375 -0.131919 0.351265
vn -0.539942 0.048732 -0.024984
v -0.318044 -0.112194 0.439994
vn -0.638807 -1.256561 0.960735
v -0.278069 -0.105148 0.488001
vn -1.580167 -0.270214 0.087603
v -0.323703 -0.025308 0.457796
vn 0.000000 0.000000 0.000000
v -0.302653 -0.062172 0.453419
vn -1.523312 -0.516767 0.253440
v -0.298524 -0.046772 0.434909
vn -1.109359 0.323024 0.710556
v -0.314348 -0.066033 0.400535
vn -0.075837 -0.985292 0.920287
v -0.283796 -0.121719 0.467907
vn -1.210129 -0.227624 1.183001
v -0.320389 -0.124401 0.398309
vn -0.089936 -0.686006 0.441478
v -0.281170 -0.187354 0.399046
vn -0.720846 -0.940403 0.803398
v -0.223617 -0.232658 0.389589
vn -0.004260 -0.039926 -0.008459
v -0.248961 -0.205595 0.401958
vn -0.057606 -0.353404 0.022834
v -0.176077 -0.289304 0.306676
vn -0.695695 -1.291081 0.010626
v -0.221653 -0.296550 0.338091
vn 0.595945 -1.097254 -0.953266
v -0.246496 -0.290071 0.299217
vn 0.056067 -0.125405 0.019551
v -0.242734 -0.291808 0.307745
vn -0.965489 0.378572 0.168755
v -0.264403 -0.249297 0.368653
vn 1.089485 -0.386895 -2.194337
v -0.250896 -0.301581 0.311702
vn -0.113718 -0.035957 0.036238
v -0.265973 -0.286922 0.355569
vn -0.421576 -0.140026 -0.027798
v -0.297121 -0.266779 0.301364
vn 0.194203 -0.117360 -0.186817
v -0.259253 -0.308145 0.299957
vn -0.215338 -0.113171 0.432193
v -0.173820 -0.275551 0.398767
vn -0.194990 -0.209908 0.227909
v -0.146720 -0.298896 0.417730
vn -0.105600 -0.440452 -0.041051
v -0.177822 -0.250267 0.417156
vn -0.561280 -2.341065 -0.218190
v -0.165850 -0.251902 0.430605
vn -0.062582 -0.261027 -0.024328
v -0.165531 -0.253785 0.449988
vn -0.078666 -0.164229 -0.076506
v -0.187181 -0.235816 0.457296
vn -0.053851 -0.246156 -0.049053
v -0.183320 -0.238535 0.434001
vn -0.192862 -0.048621 0.001005
v -0.178465 -0.242498 0.448558
vn -0.299412 -0.233137 -0.091141
v -0.191392 -0.232370 0.460052
vn -1.105570 -1.156233 -0.789225
v -0.193145 -0.233175 0.463687
vn 0.060337 -0.155770 -0.047134
v -0.204874 -0.250072 0.481761
vn -2.551619 0.156158 0.161489
v -0.190610 -0.232311 0.455326
vn -0.086240 -0.325918 0.264948
v -0.142459 -0.317822 0.366444
vn -0.375300 -0.455889 0.404638
v -0.294163 -0.210518 0.326060
vn -0.604086 0.202481 0.039584
v -0.276770 -0.119231 0.320396
vn -0.790405 0.285356 -0.284680
v -0.273969 -0.136645 0.268131
vn -1.942705 -1.601491 1.440455
v -0.288796 -0.156219 0.341694
vn -0.551773 0.276672 0.407794
v -0.298107 -0.155860 0.310299
vn -0.074966 0.027079 -0.014914
v -0.284551 -0.145422 0.335631
vn -0.756887 0.471700 -0.174929
v -0.283881 -0.139047 0.343836
vn -0.714492 -0.264460 0.084612
v -0.297505 -0.233799 0.293105
vn -0.151545 0.022291 0.028690
v -0.297640 -0.243529 0.289770
vn -1.632155 0.240080 0.308997
v -0.299166 -0.253884 0.289755
vn -0.705407 -0.343988 -0.167411
v -0.292131 -0.236104 0.268597
vn 0.000000 0.000000 0.000000
v -0.295330 -0.158127 0.275251
vn -2.613797 0.775103 -0.593118
v -0.277200 -0.136436 0.274471
vn -0.678455 0.819763 0.180172
v -0.296794 -0.169918 0.200104
vn 0.040623 -0.044362 0.094585
v -0.308279 -0.194596 0.256592
vn 1.057644 -1.155011 2.462585
v -0.312540 -0.249254 0.226550
vn -0.799448 0.137201 0.978458
v -0.317621 -0.257689 0.224776
vn -1.445558 0.703436 1.232984
v -0.304350 -0.273673 0.262497
vn -2.284072 -0.187362 0.217392
v -0.280576 -0.164187 0.240570
vn -1.270393 0.577375 0.501030
v -0.280713 -0.140698 0.213782
vn 0.330241 -1.108191 2.647317
v -0.285691 -0.122716 0.175017
vn -0.073691 0.030869 -0.031957
v -0.284647 -0.112290 0.179667
vn -0.352073 0.027202 -0.140419
v -0.280798 -0.108590 0.173964
vn -0.061428 0.006065 -0.310927
v -0.289088 -0.131655 0.168915
vn 0.591602 -0.767124 -0.416080
v -0.289462 -0.133309 0.157197
vn -0.566718 -1.120987 2.817090
v -0.289459 -0.133303 0.157200
vn -0.486233 0.658015 0.578494
v -0.318624 -0.157306 0.171394
vn -0.794724 0.248207 0.668718
v -0.316064 -0.211128 0.217788
vn -0.807678 0.090837 0.406444
v -0.358039 -0.181334 0.145901
vn -0.161603 1.800398 -1.913237
v -0.270046 -0.106509 0.134692
vn -0.204386 0.010961 0.397812
v -0.282204 -0.122453 0.128874
vn -1.339378 0.182216 0.142212
v -0.287261 -0.125346 0.127196
vn -1.094932 0.148960 0.116258
v -0.266886 -0.086603 0.139073
vn -0.602214 0.123751 0.083088
v -0.271218 -0.093953 0.107691
vn -2.794803 -0.135194 0.733923
v -0.276352 -0.104004 0.152803
vn -0.966510 -0.153177 -0.994366
v -0.273091 -0.097750 0.151351
vn -0.454713 -0.133679 -0.249012
v -0.295321 -0.061032 0.158792
vn -0.490731 0.755140 0.620869
v -0.333050 -0.163502 0.112652
vn -0.052839 0.061572 0.005851
v -0.301974 -0.138692 0.133511
vn 0.003396 -0.001256 0.001985
v -0.258798 -0.293400 0.241503
vn 1.115772 -0.794395 0.492708
v -0.251868 -0.288053 0.237459
vn 0.005401 -0.290577 0.591928
v -0.224301 -0.307876 0.218701
vn -0.344922 -0.644083 0.533937
v -0.241040 -0.284916 0.233492
vn -1.223674 -1.266470 1.180069
v -0.200967 -0.280026 0.287311
vn 0.241536 -1.175253 1.406485
v -0.229432 -0.304575 0.220726
vn -1.440597 0.924268 0.137352
v -0.333492 -0.270608 0.221260
vn -0.696680 0.302358 0.266210
v -0.336342 -0.204270 0.164532
vn -0.167011 0.103469 0.210636
v -0.356565 -0.244910 0.124105
vn -0.423193 -0.046885 0.133547
v -0.333300 -0.257920 0.183329
vn -1.454397 -0.020411 1.450068
v -0.336649 -0.230165 0.144288
vn -0.442802 -0.089892 0.427591
v -0.333072 -0.253038 0.146725
vn 1.209792 -0.073752 1.142772
v -0.264171 -0.385646 0.247925
vn 0.409542 0.205442 0.441647
v -0.260727 -0.329483 0.244875
vn 0.120435 0.049256 0.186063
v -0.219310 -0.326507 0.215143
vn 0.705621 -0.329413 0.516439
v -0.235555 -0.363523 0.199283
vn -0.009892 -0.414270 1.700626
v -0.193807 -0.309115 0.219528
vn 0.005212 -0.170055 0.323959
v -0.197012 -0.302380 0.221150
vn 0.723882 2.814556 0.065632
v -0.207679 -0.343983 0.179581
vn 0.335173 -0.376267 0.677853
v -0.199059 -0.345993 0.174558
vn 0.575266 -0.645798 1.163418
v -0.188594 -0.314705 0.196410
vn -0.239001 -0.435014 -0.028568
v -0.326284 -0.390637 0.150291
vn -0.185387 -0.040584 0.011580
v -0.371517 -0.332263 0.167545
vn -0.212930 0.046615 -0.044455
v -0.358215 -0.307963 0.178500
vn -0.790903 -0.136306 0.636785
v -0.385711 -0.358986 0.183600
vn -0.371093 -0.013267 -0.262891
v -0.379760 -0.344429 0.174465
vn 0.000000 0.000000 0.000000
v -0.382767 -0.347154 0.178847
vn 0.000000 0.000000 0.000000
v -0.382767 -0.347154 0.178850
vn 0.000223 -0.000264 0.000000
v -0.379729 -0.344584 0.174394
vn -0.207425 0.168647 0.014141
v -0.380574 -0.337339 0.146491
vn -0.234038 -0.062551 0.017910
v -0.380166 -0.334614 0.143368
vn 0.000000 0.000000 0.000000
v -0.376726 -0.340621 0.167341
vn -0.429243 0.264937 0.105811
v -0.377775 -0.335075 0.149199
vn -2.544358 -0.349972 0.531496
v -0.376961 -0.331415 0.149249
vn -2.569961 -0.540225 0.259115
v -0.379438 -0.331663 0.159119
vn -0.237922 -1.593288 -1.807366
v -0.370646 -0.343242 0.162861
vn -0.453992 -1.397080 -0.812778
v -0.331064 -0.402061 0.205797
vn -0.107800 -0.590016 -0.395852
v -0.362727 -0.386869 0.198441
vn -1.641069 1.500798 -1.889572
v -0.323560 -0.265622 0.225197
vn -0.402167 0.446595 0.543528
v -0.333162 -0.288768 0.256988
vn -0.805449 0.334672 1.205025
v -0.364337 -0.312576 0.248838
vn -0.921388 0.510609 0.726286
v -0.348619 -0.279305 0.231495
vn -0.362153 0.467724 -0.060301
v -0.338955 -0.287167 0.171112
vn -0.560012 -0.684702 0.827402
v -0.345049 -0.384451 0.273641
vn 1.739483 -0.000586 -0.847652
v -0.305263 -0.446203 0.170032
vn 1.403051 0.481498 -0.881361
v -0.303842 -0.444917 0.191846
vn 0.016068 -0.971505 -1.204650
v -0.242356 -0.441496 0.201049
vn -0.635092 -0.845473 -0.181201
v -0.237764 -0.436260 0.166604
vn 0.000000 0.000000 0.000000
v -0.266753 -0.413944 0.201296
vn -1.192643 -1.544764 -1.181952
v -0.253829 -0.414266 0.187984
vn -0.166791 -0.331389 -0.207187
v -0.251202 -0.416547 0.174484
vn -0.390714 -0.175099 0.153660
v -0.349983 -0.393313 0.240609
vn -0.010052 -0.002957 0.013107
v -0.326301 -0.425209 0.259313
vn 0.138881 -0.661915 1.355740
v -0.283684 -0.424292 0.267829
vn -0.355829 -0.463876 -0.382544
v -0.298005 -0.404565 0.189412
vn 0.665970 -0.054577 0.122556
v -0.266502 -0.400035 0.208170
vn 0.012303 -0.167933 -0.076390
v -0.266617 -0.395000 0.197388
vn 1.812401 -1.943309 -0.316210
v -0.262248 -0.394938 0.201228
vn 0.534399 -0.489961 0.147278
v -0.256773 -0.391578 0.194084
vn 0.810497 -0.475938 -0.292399
v -0.274480 -0.412577 0.188475
vn -0.517083 0.426583 -2.167187
v -0.244449 -0.473045 0.196890
vn 0.162017 -0.975492 0.031222
v -0.298662 -0.438003 0.239936
vn 1.085879 -0.176070 -0.591331
v -0.277844 -0.419059 0.208216
vn -0.566800 0.060583 0.025342
v -0.366292 -0.360854 0.247541
vn -0.799932 -0.914610 0.966415
v -0.335726 -0.364791 0.301595
vn -1.700533 1.972792 0.602479
v -0.260157 -0.316188 0.328739
vn 0.004741 0.001214 -0.000108
v -0.252178 -0.274336 0.260277
vn 1.503411 -0.079523 0.479895
v -0.268951 -0.312762 0.259694
vn 0.003826 -0.000636 0.001458
v -0.267552 -0.306077 0.252892
vn 0.927055 -0.566769 0.235998
v -0.264112 -0.299511 0.246728
vn -0.154789 -0.092107 0.646950
v -0.293611 -0.336670 0.328977
vn -0.053756 -1.157153 0.338176
v -0.265691 -0.370377 0.319297
vn 1.528123 -0.494954 -0.415434
v -0.265216 -0.326120 0.273246
vn -1.858098 -0.105399 0.420212
v -0.331725 -0.307786 0.304573
vn -0.760051 0.462937 0.057327
v -0.295748 -0.258866 0.259598
vn -0.607358 0.799921 -0.225761
v -0.303382 -0.268921 0.280544
vn 0.672687 -0.775384 0.617511
v -0.243294 -0.390631 0.180596
vn -0.103016 -1.327434 -0.350792
v -0.259346 -0.389197 0.167183
vn -0.093851 -0.480821 -0.101503
v -0.260291 -0.391628 0.190994
vn 0.161303 -0.550117 0.961943
v -0.222524 -0.413436 0.160098
vn 2.358047 -0.246105 0.900533
v -0.222041 -0.430086 0.154283
vn -0.696359 -0.993296 0.165057
v -0.214817 -0.417356 0.188322
vn 0.047554 0.020100 0.082068
v -0.217571 -0.440671 0.152406
vn -0.133187 0.297159 1.447003
v -0.155074 -0.412102 0.162043
vn -0.286413 -0.469088 0.290733
v -0.137431 -0.344380 0.196797
vn 0.169294 -0.470507 0.800613
v -0.138140 -0.350706 0.189443
vn -0.163218 -0.145950 0.413492
v -0.184889 -0.386041 0.163026
vn -0.324519 0.123507 1.026357
v -0.158188 -0.347893 0.180780
vn -0.358874 -0.463802 0.790282
v -0.112108 -0.347396 0.195657
vn -0.170086 0.201542 0.365965
v -0.102720 -0.432658 0.204623
vn -0.503780 0.367648 1.225318
v -0.131690 -0.362411 0.181200
vn 0.662128 2.358584 1.582278
v -0.162849 -0.407358 0.158225
vn -0.519393 -0.402005 1.461738
v -0.171296 -0.402524 0.156553
vn -0.019986 -0.069565 0.131127
v -0.127919 -0.449639 0.181073
vn -0.916673 -0.340534 0.664346
v -0.267883 -0.444004 0.130722
vn -0.805700 -0.548557 0.094271
v -0.287588 -0.440481 0.077439
vn -0.774372 -0.010251 -0.024901
v -0.299589 -0.395554 0.119815
vn -0.410260 0.061554 0.055330
v -0.284641 -0.457511 0.066444
vn -1.060579 0.159125 0.143035
v -0.286752 -0.466730 0.061051
vn -0.966741 -0.752723 -0.097718
v -0.295138 -0.418285 0.047996
vn -0.003147 0.011041 0.104057
v -0.308452 -0.380091 0.081972
vn -0.067603 -0.072038 -0.005936
v -0.314348 -0.371470 0.080879
vn -0.713350 -0.518898 -0.350195
v -0.308468 -0.373309 0.041216
vn -0.662642 -0.296235 0.306547
v -0.304306 -0.423202 0.012043
vn -1.267174 -0.055862 0.594836
v -0.306660 -0.482493 0.006029
vn -0.831209 -0.353916 0.435250
v -0.324721 -0.413145 -0.031623
vn -0.236381 0.008793 0.180536
v -0.312961 -0.453649 -0.010583
vn 0.937836 -1.559608 2.305173
v -0.308487 -0.445348 -0.006787
vn -1.911265 0.281367 2.178270
v -0.209494 -0.531719 0.019938
vn 0.362136 -0.654092 0.574895
v -0.246286 -0.587495 -0.022901
vn 0.052039 -0.626144 0.164640
v -0.305226 -0.593419 -0.067718
vn -0.950578 -1.001301 -0.616618
v -0.308394 -0.603101 -0.047112
vn 0.116994 -0.613232 -0.090370
v -0.267112 -0.599646 -0.055689
vn -0.161136 -0.830082 -0.299759
v -0.259681 -0.586792 -0.094648
vn -0.239113 -0.180948 -0.203806
v -0.253107 -0.584551 -0.113567
vn -1.773883 -0.030837 -2.106620
v -0.260520 -0.579692 -0.107396
vn -1.156755 -0.787664 -0.769370
v -0.254680 -0.580723 -0.115121
vn -0.587847 -0.458691 -1.501715
v -0.266676 -0.582024 -0.099891
vn -0.902451 -1.038020 -0.584182
v -0.324888 -0.578996 -0.062659
vn -0.284749 -0.548068 -0.585931
v -0.331982 -0.496931 -0.127216
vn 0.005637 -0.011665 -0.021728
v -0.272556 -0.520916 -0.125624
vn 0.369077 -0.724762 -1.347130
v -0.296197 -0.518529 -0.126086
vn 0.002122 -0.011287 -0.005997
v -0.294903 -0.511744 -0.133393
vn 0.259339 -1.379301 -0.732828
v -0.293094 -0.506840 -0.141983
vn 0.000000 0.000000 0.000000
v -0.296274 -0.516627 -0.187658
vn -1.265179 -2.007446 -1.019020
v -0.302941 -0.506775 -0.151424
vn -0.590690 -0.190704 -0.225877
v -0.323805 -0.511326 -0.117725
vn -0.189160 -0.292326 -1.024333
v -0.297361 -0.536222 -0.116886
vn -0.796273 -0.118439 -1.096214
v -0.260764 -0.556102 -0.123887
vn 0.072377 0.077183 0.034357
v -0.352372 -0.532292 -0.061566
vn -0.148211 -0.458171 -0.723153
v -0.325117 -0.559689 -0.083361
vn -0.104763 -0.053399 -0.308844
v -0.321535 -0.576819 -0.067551
vn -0.545978 0.016057 -1.126756
v -0.347839 -0.578655 -0.058311
vn -0.940936 0.943067 0.601170
v -0.346715 -0.490869 -0.063129
vn -1.643616 1.767221 -1.673317
v -0.318051 -0.462109 -0.011933
vn -0.565176 1.123061 0.511599
v -0.342581 -0.478247 -0.012509
vn -1.499612 1.783516 0.115825
v -0.361917 -0.516764 -0.008298
vn 0.031335 -0.234310 0.039788
v -0.241867 -0.527493 0.057647
vn 0.941166 -1.901473 1.322296
v -0.255535 -0.535850 0.055358
vn 0.188576 -0.373055 0.246957
v -0.259014 -0.555141 0.024950
vn 1.969487 -1.249618 -0.945555
v -0.247199 -0.530447 0.041533
vn -1.434910 0.791431 0.351488
v -0.313425 -0.493960 0.040815
vn -0.534295 0.209530 0.134834
v -0.346473 -0.531723 0.027497
vn -1.838255 0.720893 0.463901
v -0.334354 -0.531760 0.068958
vn -0.248435 -0.539627 0.729384
v -0.300197 -0.549408 0.081409
vn 0.226641 -0.403187 0.234970
v -0.266604 -0.530896 0.088834
vn -0.130822 0.076244 0.268310
v -0.252844 -0.535014 0.087663
vn -0.008134 -0.361435 0.133495
v -0.251410 -0.504874 0.144365
vn -0.388031 0.138717 0.072794
v -0.290825 -0.475461 0.055975
vn 0.000000 0.000000 0.000000
v -0.288111 -0.464713 0.017991
vn -1.106941 -0.119511 0.288506
v -0.352078 -0.567750 0.018428
vn -0.948755 -0.339234 0.056045
v -0.366727 -0.574958 -0.013258
vn 0.332493 -0.357212 0.183918
v -0.252423 -0.589266 -0.015246
vn 1.051052 0.093061 0.104066
v -0.266840 -0.560197 0.066564
vn 0.485488 -0.112556 -0.211268
v -0.264384 -0.557119 0.070568
vn 1.315173 -0.332911 -0.104343
v -0.266103 -0.557339 0.066735
vn 0.408320 -0.131080 -0.098998
v -0.266598 -0.559789 0.066970
vn -0.114361 -0.178851 -0.101145
v -0.337813 -0.617624 -0.005873
vn -0.215336 -0.433528 -0.665915
v -0.293373 -0.611394 -0.046573
vn -0.157205 -0.316395 -0.486096
v -0.300442 -0.628610 -0.033079
vn -0.439976 -0.885507 -1.360458
v -0.320138 -0.593106 -0.045238
vn -0.013853 -0.159259 0.157554
v -0.253686 -0.553267 0.065580
vn 0.237925 -1.300679 0.159477
v -0.215064 -0.548816 0.097214
vn 0.082146 -1.140630 -0.176443
v -0.332405 -0.617130 0.039415
vn -0.911818 -0.109658 0.703870
v -0.319302 -0.587468 0.058029
vn 0.847275 -0.374138 -2.467895
v -0.264037 -0.585402 0.037421
vn 0.371626 -1.240553 0.700109
v -0.287508 -0.638555 0.015501
vn -0.864047 -1.364944 0.237275
v -0.287420 -0.628631 0.062110
vn 0.000299 0.000292 -0.000252
v -0.161088 -0.562612 -0.020358
vn 1.882139 1.839223 -1.587863
v -0.167200 -0.564662 -0.026465
vn 0.419142 -0.466631 1.344881
v -0.161284 -0.585726 -0.044334
vn 0.375819 -2.498127 0.967000
v -0.241220 -0.590706 -0.033165
vn -1.068849 -1.279695 -0.103396
v -0.205128 -0.612434 -0.090372
vn -0.781590 -1.109585 -0.214399
v -0.219588 -0.601036 -0.050152
vn 0.051473 -0.066920 0.041263
v -0.132069 -0.641958 -0.063827
vn -0.798624 -0.387782 0.181144
v -0.199257 -0.618398 -0.077249
vn -0.172832 -0.360849 0.158628
v -0.166844 -0.642543 -0.077209
vn -0.662897 -0.375794 0.033357
v -0.207924 -0.606510 -0.109597
vn -0.425692 -0.641823 -0.588113
v -0.167612 -0.650919 -0.124308
vn -0.285740 -0.310433 0.910308
v -0.136100 -0.615900 -0.041374
vn 0.344701 -0.360984 -0.315032
v -0.060903 -0.634081 -0.134254
vn -0.387543 -1.965874 -0.250483
v -0.107608 -0.669681 -0.113853
vn -0.681529 -1.234222 -0.524935
v -0.142747 -0.635378 -0.184806
vn -0.330928 -0.945427 -0.196025
v -0.175477 -0.610592 -0.195582
vn -1.497931 -1.272000 -0.235871
v -0.170645 -0.622970 -0.165091
vn -0.243778 -1.666990 -1.649836
v -0.066489 -0.650523 -0.131378
vn 1.277019 -0.088556 -0.702925
v -0.058704 -0.643092 -0.118171
vn 0.149367 -0.224574 -0.251620
v -0.082853 -0.634994 -0.167448
vn 2.637303 0.608098 -0.813100
v -0.029722 -0.605851 -0.099413
vn 0.143680 0.033129 -0.044298
v -0.026028 -0.611136 -0.091384
vn 0.004001 -0.042070 -0.079528
v -0.033549 -0.601420 -0.127749
vn 0.533406 0.085862 0.082806
v -0.016293 -0.547288 -0.120595
vn 0.108229 -0.197713 -0.143071
v -0.015859 -0.605154 -0.085761
vn 0.008113 -0.007183 0.001425
v -0.013079 -0.534757 -0.104436
vn 0.443456 -0.306258 0.010823
v -0.006019 -0.526821 -0.104631
vn 0.976791 0.287402 -0.763767
v -0.014199 -0.564003 -0.065058
vn 0.000000 0.000000 0.000000
v -0.001907 -0.583999 -0.056862
vn 1.161623 0.283376 -1.050792
v -0.006638 -0.562770 -0.056367
vn 1.058704 -0.638736 0.239092
v -0.031608 -0.595788 -0.187208
vn 1.775493 -0.215033 -0.113914
v -0.022609 -0.577599 -0.160149
vn 0.818349 -1.191181 -0.401380
v -0.085993 -0.619088 -0.195136
vn 0.402448 0.071035 -1.367392
v -0.027865 -0.531756 -0.204436
vn -0.618839 -0.044705 0.188893
v -0.249599 -0.562098 -0.206704
vn -0.442412 -0.197501 -0.143615
v -0.209835 -0.611489 -0.213253
vn -0.307009 -0.280809 0.251622
v -0.219437 -0.624978 -0.152891
vn -0.015108 -0.003919 0.008800
v -0.248264 -0.541922 -0.177384
vn -0.743069 -0.168183 0.207285
v -0.252376 -0.533122 -0.180524
vn -2.181751 -0.506049 0.572153
v -0.252435 -0.547527 -0.184785
vn -0.344287 -0.193157 -0.127310
v -0.250726 -0.581962 -0.123934
vn -0.337857 -0.681749 0.199817
v -0.244202 -0.588173 -0.118803
vn -0.257952 -0.206195 0.062350
v -0.251646 -0.586272 -0.152312
vn -0.365292 -0.212567 0.086660
v -0.255494 -0.560538 -0.130507
vn -0.251269 -1.087768 0.254592
v -0.249580 -0.585579 -0.111108
vn 0.000000 0.000000 0.000000
v -0.261452 -0.555435 -0.123349
vn -1.178820 0.044511 -0.964782
v -0.260693 -0.556147 -0.123952
vn -2.194692 -1.355437 0.242437
v -0.271782 -0.527295 -0.193854
vn -0.010279 0.242922 -0.090059
v -0.166058 -0.474400 -0.249164
vn -0.068424 0.158930 -0.757597
v -0.194352 -0.435368 -0.221583
vn 0.000000 0.000000 0.000000
v -0.198477 -0.467255 -0.238334
vn -0.000040 -0.000036 -0.000485
v -0.208460 -0.458248 -0.236870
vn 0.236740 0.580689 -0.654114
v -0.132706 -0.454671 -0.235597
vn -0.479296 -0.359207 0.956620
v -0.205729 -0.460960 -0.236894
vn 0.195458 0.141446 -0.441562
v -0.166888 -0.553717 -0.315427
vn -0.226656 0.401689 -0.552663
v -0.260316 -0.517241 -0.293423
vn -0.449028 -0.262065 -0.497933
v -0.196593 -0.540184 -0.304387
vn -0.124424 -0.549660 0.294221
v -0.159697 -0.624448 -0.249745
vn -0.297562 -0.566435 0.109461
v -0.208787 -0.610869 -0.247958
vn -0.046779 -0.693505 0.169786
v -0.175477 -0.610592 -0.195579
vn -0.005881 0.013711 -0.044620
v -0.196602 -0.585350 -0.291322
vn -0.056754 -0.173014 -0.146926
v -0.159912 -0.587956 -0.296048
vn 0.028891 -0.022875 -0.369008
v -0.121682 -0.555562 -0.302681
vn -0.246824 0.151100 -0.801027
v -0.091858 -0.530190 -0.303152
vn -0.176460 0.268191 -1.429908
v -0.149575 -0.521458 -0.277745
vn -0.251376 0.186739 -0.273992
v -0.128792 -0.482341 -0.266663
vn -2.218100 1.148272 -0.350601
v -0.105640 -0.496080 -0.288221
vn 2.552613 0.480753 0.665929
v -0.062420 -0.540538 -0.256461
vn 0.641218 -0.462829 -1.601493
v -0.071505 -0.507629 -0.301523
vn 0.462590 -0.055962 -0.873653
v -0.079927 -0.570911 -0.286347
vn -0.000753 -0.184982 -0.504795
v -0.081160 -0.503331 -0.301384
vn 0.682353 0.182774 -0.382088
v -0.072514 -0.581625 -0.244536
vn -0.566695 -0.876973 -0.784901
v -0.124714 -0.646247 -0.248113
vn -0.380705 -0.656972 0.205074
v -0.153354 -0.616917 -0.212271
vn 2.431092 -0.566375 0.470437
v -0.098444 -0.631093 -0.194882
vn 0.066730 -0.360102 -0.515922
v -0.125308 -0.613144 -0.282549
vn 0.353594 -0.211088 -0.110724
v -0.077704 -0.616087 -0.263818
vn 0.219775 -0.556877 0.159974
v -0.090447 -0.633075 -0.223456
vn 0.153357 0.410256 -0.349889
v -0.215379 -0.481859 -0.258461
vn 0.320130 0.716313 -1.026144
v -0.189971 -0.511076 -0.270738
vn -0.022615 -0.020395 0.041314
v -0.282978 -0.531645 -0.218009
vn -0.316053 -0.330175 -0.480039
v -0.225335 -0.577395 -0.267657
vn -0.260598 -0.577160 -0.137141
v -0.280336 -0.553549 -0.249702
vn -0.715745 -1.586017 0.008359
v -0.228246 -0.581191 -0.226286
vn 0.150271 0.523659 -0.478675
v -0.227314 -0.511484 -0.284044
vn 0.037679 0.048843 0.100920
v -0.244851 -0.546528 -0.164424
vn -0.479325 -0.406661 0.192524
v -0.260944 -0.513515 -0.157793
vn 2.832678 0.043617 0.660230
v -0.291066 -0.504093 -0.151439
vn -0.188924 -1.013735 0.278236
v -0.288793 -0.503641 -0.161221
vn -0.020942 -0.146179 0.212183
v -0.268951 -0.521405 -0.188253
vn -2.419423 -0.143582 0.003165
v -0.380181 -0.401784 -0.151675
vn -0.321573 -0.423299 -0.021449
v -0.341364 -0.489066 -0.141856
vn -0.568761 -2.661605 -0.674318
v -0.336636 -0.492054 -0.134050
vn -0.134050 -1.086070 0.451267
v -0.385473 -0.470311 -0.151108
vn -0.486205 -0.690146 -0.068842
v -0.374194 -0.445270 -0.192356
vn -0.839122 0.020663 -0.218643
v -0.362070 -0.488190 -0.174049
vn -1.407216 0.392803 0.133948
v -0.368802 -0.366996 -0.196477
vn -1.079799 -0.174694 0.582005
v -0.378718 -0.443911 -0.114765
vn -0.210919 -0.251155 -0.139239
v -0.356068 -0.469375 -0.103208
vn -1.297200 -0.440912 0.268334
v -0.376135 -0.441292 -0.079421
vn -0.382584 -0.216589 0.777329
v -0.353642 -0.414802 -0.053162
vn -0.431769 0.298123 1.029055
v -0.341061 -0.462304 -0.035138
vn -0.447108 -0.146057 -0.290193
v -0.380664 -0.393641 -0.151464
vn -1.027060 0.302678 0.249699
v -0.396216 -0.358462 -0.107025
vn -1.002599 1.525786 0.019305
v -0.373056 -0.334425 -0.102463
vn -0.374914 -0.614478 0.671867
v -0.371381 -0.369934 -0.058596
vn -0.259933 0.077801 0.038062
v -0.359732 -0.325714 -0.098967
vn -0.138093 0.021848 -0.050439
v -0.381952 -0.342723 -0.045130
vn -0.083996 -0.119532 0.027040
v -0.380466 -0.346594 -0.043006
vn -0.506459 0.427005 -0.197146
v -0.384900 -0.340110 -0.035927
vn -0.856828 0.722407 -0.333532
v -0.380537 -0.343736 -0.054989
vn -1.344060 -0.389472 -0.434781
v -0.378585 -0.415103 -0.166753
vn -0.099011 0.073405 -0.015725
v -0.343854 -0.327668 -0.172287
vn -0.497597 0.680370 0.018066
v -0.342093 -0.315391 -0.134102
vn -0.980239 1.340292 0.035589
v -0.363789 -0.330625 -0.150687
vn -0.660587 0.383503 -0.366962
v -0.342677 -0.340460 -0.206961
vn -1.193238 -0.420792 -0.604317
v -0.378045 -0.395650 -0.157189
vn -1.254368 -0.340709 -0.803075
v -0.385671 -0.375105 -0.156437
vn 0.540127 -0.169266 -1.986627
v -0.281312 -0.478315 -0.287548
vn 0.586941 -0.112862 -0.346940
v -0.252992 -0.420827 -0.286174
vn 0.466704 -0.348074 -0.046112
v -0.205382 -0.391058 -0.264895
vn 0.000000 0.000000 0.000000
v -0.215597 -0.449999 -0.238495
vn 0.000000 0.000000 0.000000
v -0.211634 -0.469348 -0.243737
vn 0.173448 -0.084290 -0.078834
v -0.245714 -0.447882 -0.264319
vn 0.483994 0.418083 -0.899510
v -0.208785 -0.457904 -0.236885
vn -0.954269 -1.291496 -0.251092
v -0.360606 -0.513584 -0.283777
vn -0.183602 -0.662278 0.301869
v -0.328338 -0.501360 -0.184515
vn -0.403950 -1.456882 0.664089
v -0.351555 -0.509324 -0.242370
vn -1.281567 0.230201 0.596448
v -0.384382 -0.492416 -0.232367
vn 0.010670 -0.746018 -0.440562
v -0.317364 -0.524506 -0.299117
vn 0.308427 -0.323875 -0.464767
v -0.302780 -0.501836 -0.302393
vn 0.052414 -0.488416 -0.527338
v -0.380246 -0.512964 -0.313147
vn -0.174929 -0.538466 0.276389
v -0.302439 -0.524601 -0.244775
vn 0.973153 -0.835212 -0.165518
v -0.291524 -0.451494 -0.314621
vn 0.459835 -0.503835 -0.184972
v -0.218183 -0.367337 -0.298851
vn 0.322087 -0.308080 -0.152230
v -0.233946 -0.391482 -0.277098
vn 0.837246 -0.810384 -0.396057
v -0.226707 -0.376202 -0.293060
vn 0.308601 -0.045882 -0.489084
v -0.251497 -0.408197 -0.309332
vn -1.273865 -0.345045 -1.791907
v -0.388120 -0.457319 -0.351118
vn 0.011146 -0.027705 -0.299278
v -0.336750 -0.423583 -0.379653
vn 0.239386 -0.670069 0.150023
v -0.293984 -0.462270 -0.352796
vn 1.030112 -0.406101 -0.717092
v -0.323445 -0.487184 -0.325000
vn 1.574109 -0.501692 -0.206135
v -0.285533 -0.441490 -0.332595
vn 0.638498 -0.214279 -0.067434
v -0.284601 -0.440793 -0.325985
vn 1.110920 -1.915432 -0.984427
v -0.301948 -0.481517 -0.309608
vn 0.077182 0.220704 -0.288386
v -0.353239 -0.384584 -0.372533
vn 0.129089 0.157847 -0.653302
v -0.353908 -0.369742 -0.360429
vn -1.756467 1.068242 -1.747046
v -0.352115 -0.369891 -0.360008
vn 0.481959 1.116844 -1.495636
v -0.324430 -0.370296 -0.351629
vn 0.255990 0.241637 -1.912990
v -0.343399 -0.343717 -0.354286
vn 0.000000 0.000000 0.000000
v -0.376719 -0.319088 -0.398918
vn 0.209606 -0.126960 -0.369218
v -0.342975 -0.326566 -0.361361
vn -0.032836 0.148686 -0.339317
v -0.365733 -0.389135 -0.376332
vn 0.000000 0.000000 0.000000
v -0.397948 -0.361602 -0.373617
vn -0.750069 -0.108021 -0.073662
v -0.388167 -0.380205 -0.370344
vn -0.545992 -0.416537 -0.119081
v -0.403909 -0.351325 -0.356116
vn 0.308120 0.073172 -0.573679
v -0.311388 -0.405800 -0.359850
vn -0.503780 -0.042411 0.533363
v -0.380776 -0.428138 -0.256677
vn -0.564751 -0.270559 0.028987
v -0.408291 -0.471528 -0.294131
vn -0.438362 -0.149877 0.448028
v -0.426262 -0.435684 -0.296228
vn -0.771696 0.562198 0.171642
v -0.408196 -0.412027 -0.312078
vn -0.542384 0.078101 0.140168
v -0.413762 -0.366442 -0.314042
vn -0.593873 -0.020462 -0.622512
v -0.391963 -0.391885 -0.322439
vn 0.085701 0.698886 -1.927320
v -0.403095 -0.493214 -0.347677
vn -0.990312 0.447473 -2.311276
v -0.354911 -0.459164 -0.368053
vn -0.597783 -0.095187 0.281902
v -0.397558 -0.377019 -0.266589
vn -0.760534 -0.260488 0.369485
v -0.364012 -0.420075 -0.226880
vn 0.339181 -0.165319 -0.758478
v -0.284820 -0.350845 -0.350717
vn -0.037622 -0.073398 -0.497240
v -0.290083 -0.307730 -0.371015
vn -0.337594 0.041404 0.723119
v -0.353645 -0.271044 -0.239040
vn -0.613333 0.015602 0.873897
v -0.369790 -0.341036 -0.234426
vn -0.244721 0.027958 0.360941
v -0.389540 -0.259905 -0.262530
vn 0.296411 0.142286 -1.458394
v -0.255114 -0.212989 -0.323647
vn -0.001098 0.003779 -0.002419
v -0.245465 -0.263003 -0.340720
vn -0.374449 1.289047 -0.824890
v -0.238139 -0.265179 -0.347446
vn -0.668558 1.178971 -1.415180
v -0.252754 -0.258640 -0.335094
vn -0.050382 -0.052646 0.033057
v -0.362386 -0.203307 -0.210343
vn -1.105318 -0.655233 0.365325
v -0.369204 -0.207378 -0.220601
vn -0.195986 -0.135025 0.049038
v -0.370917 -0.199452 -0.215105
vn -0.875700 -0.684414 0.286507
v -0.341199 -0.225405 -0.203914
vn 0.000000 0.000000 0.000000
v -0.353131 -0.205093 -0.195786
vn 2.756942 -0.292085 0.000000
v -0.353320 -0.206877 -0.200422
vn -0.840996 -2.285688 0.910459
v -0.353320 -0.203731 -0.191061
vn -0.967733 -0.393802 0.615003
v -0.336265 -0.232952 -0.200933
vn -0.487219 -0.256919 1.145019
v -0.416199 -0.200278 -0.266654
vn 0.099478 1.234132 0.000000
v -0.402011 -0.221467 -0.262480
vn -0.015368 -0.003073 0.005444
v -0.365517 -0.229963 -0.225863
vn -1.459692 0.064713 1.011936
v -0.402011 -0.221467 -0.262483
vn -0.039616 -0.068467 -0.061840
v -0.341143 -0.290676 -0.212810
vn -1.160912 -2.006341 -1.812159
v -0.335967 -0.316871 -0.187249
vn -0.701995 0.469371 0.160103
v -0.339067 -0.322801 -0.179706
vn 0.930750 0.734572 -1.084717
v -0.268156 -0.246359 -0.330369
vn 0.011895 0.242412 -0.104457
v -0.266477 -0.269799 -0.376967
vn -0.013020 -0.048105 -0.259713
v -0.267056 -0.276574 -0.380578
vn 0.049727 0.013944 -0.073188
v -0.276816 -0.279730 -0.381432
vn 0.064375 -0.277378 -0.306307
v -0.256882 -0.275203 -0.381342
vn 0.257473 -0.519026 -0.988067
v -0.343399 -0.343720 -0.354286
vn -0.013181 -0.144173 -0.315518
v -0.342541 -0.341135 -0.354722
vn 0.349780 0.265087 -0.077463
v -0.289725 -0.252794 -0.367563
vn 0.246659 -0.036325 -0.078625
v -0.308682 -0.216389 -0.367873
vn -0.559985 -0.185286 0.671585
v -0.463767 -0.278628 -0.294356
vn -0.875103 -0.279346 0.972825
v -0.454817 -0.286443 -0.287462
vn 0.028124 0.105590 0.320446
v -0.433118 -0.295455 -0.275088
vn -1.643619 -0.973730 1.602010
v -0.454814 -0.286443 -0.287462
vn -1.266978 -1.410236 1.344984
v -0.399365 -0.324955 -0.273732
vn -0.133598 -0.027136 0.102667
v -0.452606 -0.280909 -0.281833
vn -1.743258 -1.588545 -1.708782
v -0.410359 -0.374647 -0.309886
vn -0.895580 -0.359092 -0.762506
v -0.407950 -0.383837 -0.307452
vn 0.985213 -1.187772 -0.556713
v -0.361782 -0.269604 -0.427408
vn 0.364132 -0.436307 -0.174178
v -0.415514 -0.342262 -0.403318
vn 0.000000 0.000000 0.000000
v -0.352561 -0.351215 -0.355648
vn -0.110504 -0.583646 -1.293692
v -0.444224 -0.274754 -0.452761
vn 0.136523 -0.247897 -0.432209
v -0.429760 -0.321559 -0.430031
vn -0.002591 -0.684173 0.509366
v -0.450442 -0.338137 -0.351050
vn -0.189041 -0.088162 -0.291629
v -0.452897 -0.350911 -0.418266
vn -1.934992 -0.932189 -0.443220
v -0.475814 -0.334363 -0.396311
vn -1.114479 0.487676 -1.146908
v -0.479722 -0.265960 -0.440750
vn 0.000000 0.000000 0.000000
v -0.455081 -0.233488 -0.460691
vn -0.207412 -0.046533 0.011585
v -0.493346 -0.264483 -0.408083
vn -0.788235 0.258992 0.049414
v -0.490014 -0.233620 -0.422103
vn -0.623490 -0.253812 -0.679164
v -0.494089 -0.299463 -0.420432
vn -0.243536 0.012486 -0.104008
v -0.498355 -0.306285 -0.375829
vn -0.851486 0.234304 -0.514523
v -0.503932 -0.216191 -0.339077
vn -0.058077 -0.000878 0.209705
v -0.486230 -0.343050 -0.331970
vn 0.055105 -0.919074 0.076706
v -0.451266 -0.321345 -0.298005
vn -1.932497 -0.456474 -1.605846
v -0.486292 -0.327665 -0.377410
vn -0.877809 -1.869957 -0.902006
v -0.479734 -0.333539 -0.378559
vn 1.036869 -0.008829 -0.408195
v -0.364380 -0.220591 -0.413765
vn 1.251654 -1.021467 -1.375364
v -0.355719 -0.185738 -0.412378
vn 0.480680 -0.036286 -0.073279
v -0.361519 -0.180241 -0.429594
vn 0.780418 -0.518367 0.518034
v -0.372059 -0.220997 -0.469730
vn 0.444405 -0.341582 0.372345
v -0.365888 -0.216358 -0.476517
vn 0.020590 -0.029242 0.012158
v -0.371570 -0.222709 -0.484094
vn 0.558063 -1.958126 0.544265
v -0.365321 -0.221789 -0.492464
vn 0.000000 0.659555 0.272269
v -0.377054 -0.232298 -0.495792
vn 0.370978 -0.101270 -0.062690
v -0.381784 -0.235577 -0.470187
vn -0.880624 -0.866060 -0.681521
v -0.448364 -0.244046 -0.470219
vn -0.012597 -0.021068 -0.027151
v -0.417723 -0.266269 -0.476365
vn -0.114340 -0.722335 -0.438615
v -0.395425 -0.305770 -0.436753
vn -0.153518 -0.043290 -0.128918
v -0.481301 -0.183155 -0.530060
vn 0.285142 -1.362172 -0.969575
v -0.441867 -0.221332 -0.516670
vn -0.991192 -0.090887 -1.263515
v -0.487478 -0.140152 -0.543298
vn -0.291731 -0.655820 -0.146389
v -0.466011 -0.216940 -0.491180
vn -0.059200 -0.224923 -0.134071
v -0.394078 -0.224598 -0.520387
vn -0.133287 -0.274749 -0.727944
v -0.418792 -0.107620 -0.584283
vn -0.471289 -0.598138 -1.427482
v -0.455328 -0.156080 -0.553395
vn -0.005376 -0.502349 -1.536580
v -0.410151 -0.126494 -0.576231
vn -0.014341 1.877472 -2.204713
v -0.386445 -0.159799 -0.566245
vn -0.253041 -1.124532 -2.084699
v -0.447683 -0.120716 -0.573240
vn -0.176603 0.890377 -0.834662
v -0.423249 -0.036273 -0.570884
vn -0.087869 1.558951 -0.320977
v -0.405932 -0.030528 -0.559123
vn -0.084281 -0.159945 -0.244875
v -0.421580 -0.121109 -0.574513
vn -0.440834 0.970810 -0.898881
v -0.414426 -0.036196 -0.572448
vn -0.019325 0.036343 -0.045896
v -0.405801 -0.034366 -0.574630
vn -0.381494 0.368594 -0.023984
v -0.374251 0.010560 -0.537863
vn -0.619320 1.031902 -0.576810
v -0.392105 -0.027434 -0.572682
vn -0.823231 1.572889 -0.042271
v -0.359110 -0.010743 -0.574760
vn 0.044069 0.119100 -0.700563
v -0.368913 -0.069436 -0.590800
vn -1.157844 0.250644 -1.339591
v -0.470392 -0.039346 -0.561629
vn -0.038657 0.252315 -1.157513
v -0.458639 -0.079333 -0.587841
vn -0.001809 0.041253 -0.040405
v -0.427776 -0.052771 -0.587524
vn -0.087386 -0.026800 -0.110551
v -0.478889 -0.101629 -0.571822
vn -0.066140 0.046087 0.029520
v -0.466931 -0.063279 -0.500427
vn -0.587171 0.538981 0.537627
v -0.405854 -0.026071 -0.519087
vn -0.142968 0.398392 -0.022891
v -0.463419 -0.060552 -0.492272
vn -0.094318 1.662298 0.659188
v -0.433471 -0.057775 -0.486175
vn 0.000000 0.000000 0.000000
v -0.436737 -0.041379 -0.517158
vn -0.230712 0.189404 -0.093309
v -0.501572 -0.086208 -0.480689
vn -1.015018 1.138560 -0.298683
v -0.518220 -0.100366 -0.511200
vn -0.478361 -0.331427 0.320787
v -0.507188 -0.148447 -0.383680
vn -0.567093 -0.158096 -0.490308
v -0.508531 -0.172005 -0.465794
vn -1.172451 -1.467055 0.633803
v -0.490208 -0.215540 -0.376720
vn -0.881343 -0.029727 0.477755
v -0.499988 -0.179802 -0.372242
vn -0.240902 -0.590231 -0.772944
v -0.481998 -0.211105 -0.451979
vn -1.220313 0.170573 -0.601304
v -0.502143 -0.139697 -0.480255
vn -0.091345 -0.054237 0.030002
v -0.510531 -0.195655 -0.403435
vn -0.144502 0.312059 -0.522014
v -0.498219 -0.041545 -0.439427
vn -0.467556 -0.285531 0.263622
v -0.529279 -0.103502 -0.456932
vn -0.525928 -0.295535 -0.343452
v -0.521894 -0.136220 -0.443792
vn -0.328276 1.122959 -0.401804
v -0.472405 -0.056214 -0.464150
vn -1.136734 1.724941 -0.363190
v -0.464565 -0.060385 -0.482208
vn -1.508250 -0.789334 -0.217434
v -0.524865 -0.158331 -0.416577
vn -0.033192 -0.017457 -0.010636
v -0.513764 -0.143416 -0.326948
vn -1.785386 1.593989 1.650049
v -0.513897 -0.136238 -0.334026
vn -0.459419 -0.207789 0.162890
v -0.530108 -0.117054 -0.356984
vn -0.766309 -0.269601 -0.345920
v -0.557726 -0.083228 -0.371278
vn -0.702284 -0.247076 -0.317018
v -0.528772 -0.063752 -0.417225
vn -0.079471 0.151927 -0.177958
v -0.533107 -0.033651 -0.380482
vn -0.134541 0.049239 -0.099673
v -0.507286 -0.020271 -0.386414
vn -0.610282 -0.500813 -0.132738
v -0.509654 -0.142619 -0.339112
vn -0.745326 0.105432 0.074400
v -0.537061 -0.066696 -0.302216
vn -0.918390 -1.020559 -0.697726
v -0.519381 -0.134997 -0.323644
vn -0.243127 -0.314043 -0.068349
v -0.543285 -0.098372 -0.322591
vn -0.561924 -0.132511 1.144575
v -0.526177 -0.124788 -0.269336
vn 0.562950 -1.207967 0.903619
v -0.434824 -0.163285 -0.233141
vn -2.319988 -0.381975 1.703418
v -0.429575 -0.159610 -0.225168
vn -1.079548 0.267049 -0.512899
v -0.491742 -0.177204 -0.227230
vn -0.331959 0.151246 -0.075708
v -0.493170 -0.149147 -0.228872
vn -0.015368 -0.057731 0.012403
v -0.408637 -0.162490 -0.231900
vn -0.397933 -1.494884 0.321172
v -0.406120 -0.161137 -0.222484
vn -0.041744 -0.129229 -0.176754
v -0.508961 -0.153879 -0.332283
vn -0.050887 -0.105378 0.041935
v -0.508441 -0.229793 -0.292673
vn -0.905771 -1.716361 1.148844
v -0.496338 -0.279311 -0.318298
vn -1.086212 -0.887237 0.123269
v -0.491950 -0.198962 -0.219904
vn -0.963639 -0.690036 0.973435
v -0.501434 -0.194692 -0.240883
vn -1.277968 -0.056111 -0.600085
v -0.506159 -0.160889 -0.335779
vn -2.441562 0.000000 1.346717
v -0.515287 -0.140465 -0.265676
vn -0.426224 -0.086857 0.639366
v -0.523607 -0.200755 -0.258774
vn -0.050532 0.017529 -0.063428
v -0.516861 -0.165710 -0.321668
vn -0.792942 -0.265601 -0.689820
v -0.533057 -0.149903 -0.298979
vn -1.275010 -0.446574 0.885714
v -0.548159 -0.191057 -0.296343
vn 0.732168 -0.506246 0.773507
v -0.494071 -0.222266 -0.253404
vn 2.560733 -0.097810 1.165252
v -0.475167 -0.209589 -0.227156
vn 0.140152 -0.005353 0.063776
v -0.472492 -0.214031 -0.239995
vn 1.266719 -0.931181 0.375656
v -0.477037 -0.208187 -0.217375
vn -0.178813 -0.376706 0.058109
v -0.483450 -0.211772 -0.227803
vn 0.877503 -0.204151 1.209948
v -0.432989 -0.231899 -0.267265
vn -0.715454 -0.327486 0.112621
v -0.535327 -0.086094 -0.256916
vn -1.289746 -0.590358 0.203022
v -0.543638 -0.044500 -0.220062
vn -0.702696 -0.934476 0.601407
v -0.490541 -0.119257 -0.199728
vn -2.159416 -1.195747 0.010086
v -0.522331 -0.153735 -0.264643
vn -3.032618 0.021438 -0.049829
v -0.513411 -0.119908 -0.256637
vn -1.435905 0.168868 1.659542
v -0.552584 0.014663 -0.187045
vn 0.448269 -0.613423 1.149162
v -0.441379 0.076322 -0.160713
vn -1.626446 -0.021145 0.599829
v -0.463565 0.100898 -0.162524
vn -0.022486 0.118452 -0.007694
v -0.445121 0.045081 -0.176263
vn -0.002351 0.000065 0.009708
v -0.455087 0.042980 -0.178663
vn -0.110893 0.044995 0.199775
v -0.547924 0.002438 -0.172606
vn -0.604227 -0.925007 1.367276
v -0.516270 -0.043445 -0.166460
vn -0.160098 -0.013580 0.180397
v -0.505199 -0.064822 -0.174830
vn -0.566251 -0.668540 0.209651
v -0.525326 -0.058351 -0.198604
vn -0.065047 0.191080 0.139069
v -0.511987 -0.008675 -0.159691
vn -0.043477 0.008115 -0.013645
v -0.590038 -0.001055 -0.239988
vn -0.529951 0.210174 -0.348224
v -0.582193 0.027631 -0.267015
vn -0.817652 -0.051158 -0.500133
v -0.582994 -0.008142 -0.272878
vn -0.768769 0.252049 0.423653
v -0.601035 0.030570 -0.224122
vn -0.802177 0.263002 0.442063
v -0.570156 0.036200 -0.198661
vn -0.157147 0.130663 -0.113028
v -0.584325 0.039748 -0.258017
vn -0.141717 -0.136277 0.103081
v -0.571421 -0.000878 -0.205947
vn -0.337900 -0.068582 0.585915
v -0.557953 0.014022 -0.190216
vn -0.063334 1.176862 0.238329
v -0.532126 0.058886 -0.222533
vn -1.229954 -0.741009 0.477434
v -0.567258 -0.041788 -0.271268
vn -0.948262 -0.550345 0.050252
v -0.564874 -0.029078 -0.304056
vn -1.541729 0.432272 -0.295864
v -0.572549 0.031758 -0.296835
vn -0.309124 0.242543 0.024170
v -0.551559 0.077444 -0.270092
vn -2.030477 1.170441 -1.081874
v -0.575140 0.040980 -0.276745
vn -0.564812 1.452733 0.293668
v -0.494754 0.104069 -0.300928
vn -0.208074 0.059960 0.161829
v -0.485726 0.081722 -0.219056
vn -1.138239 1.710340 -0.919816
v -0.430702 0.091284 -0.242103
vn 0.142777 0.707911 -2.554358
v -0.422200 0.099715 -0.236947
vn 0.015264 0.069665 -0.039123
v -0.467302 0.087869 -0.256547
vn -0.062519 0.092523 0.005853
v -0.434412 0.089733 -0.240396
vn -0.240246 0.157520 -0.397867
v -0.449277 0.089889 -0.235873
vn -1.788506 1.783398 0.696436
v -0.435514 0.095885 -0.226283
vn 0.128858 0.213306 -0.138197
v -0.486091 0.108268 -0.229361
vn 0.107447 0.112145 -0.213954
v -0.444461 0.119296 -0.209073
vn 0.000000 0.000000 0.000000
v -0.482406 0.098777 -0.260957
vn -1.090563 0.416454 0.033306
v -0.564499 0.053634 -0.306821
vn -0.362382 0.138383 0.011067
v -0.572549 0.031755 -0.296835
vn -0.931391 -0.086787 -1.016915
v -0.555516 -0.004334 -0.351025
vn -0.573088 0.234341 -0.374655
v -0.558978 0.040379 -0.347053
vn -1.146392 -0.377105 -1.499644
v -0.530553 0.059076 -0.361810
vn -0.550345 -0.342050 -0.697540
v -0.494934 -0.000273 -0.402988
vn -0.106361 -0.000074 -0.064268
v -0.511904 0.033526 -0.385798
vn -1.455263 -0.731379 0.022074
v -0.556652 -0.064906 -0.332431
vn -0.261361 0.508846 0.769995
v -0.469758 -0.024253 -0.152767
vn 0.022630 0.337099 0.426073
v -0.484521 0.038202 -0.171046
vn -0.104985 -0.001449 0.285876
v -0.452334 -0.050743 -0.132149
vn -0.717313 -0.019151 0.402163
v -0.480146 -0.108423 -0.124562
vn -0.195398 0.079890 0.021318
v -0.489184 -0.087442 -0.152377
vn -0.252806 0.263541 0.216006
v -0.492581 -0.096499 -0.149572
vn -0.960878 1.001679 0.821008
v -0.495219 -0.104844 -0.142478
vn -0.359042 0.300581 0.316982
v -0.488816 -0.067727 -0.155784
vn -0.887561 0.401686 1.796136
v -0.458062 0.010501 -0.168888
vn -0.425851 0.058499 0.355529
v -0.404197 0.038109 -0.114341
vn -1.513600 1.395982 1.319110
v -0.434235 0.015409 -0.158255
vn -0.129881 0.071722 0.192005
v -0.419574 -0.022206 -0.122763
vn 0.000000 0.000000 0.000000
v -0.382277 0.013743 -0.090920
vn -0.655718 0.420337 1.105517
v -0.423441 -0.068723 -0.104290
vn -0.315918 -0.258297 0.214379
v -0.413164 0.064367 -0.121017
vn -0.559421 -0.056636 0.250615
v -0.400286 0.067287 -0.099017
vn -0.763286 -0.485529 0.561650
v -0.418908 0.072102 -0.120162
vn -0.841124 -0.095861 0.511451
v -0.419014 0.052400 -0.146411
vn -0.981742 -0.682848 0.424366
v -0.431062 0.078140 -0.133920
vn -0.004552 -0.000459 0.008880
v -0.436031 0.047126 -0.171498
vn -1.877365 0.671696 0.882212
v -0.428346 0.048974 -0.164642
vn -0.946281 -0.885087 0.910012
v -0.346091 0.042093 0.021607
vn -0.424780 -0.114608 0.285807
v -0.358203 0.031512 -0.003039
vn -1.002321 -0.206272 2.454717
v -0.421884 0.101892 -0.058628
vn 0.419522 0.398430 0.397935
v -0.411771 0.086992 -0.051505
vn -0.096642 -0.055033 0.035006
v -0.414746 0.086971 -0.062708
vn -2.231953 0.545400 1.118039
v -0.411164 0.078734 -0.058008
vn -0.093623 -0.083257 0.005079
v -0.412932 0.079372 -0.072394
vn -1.041519 -0.926207 0.056498
v -0.422686 0.084959 -0.093451
vn -0.219303 -0.246687 0.061138
v -0.414106 0.084168 -0.066532
vn -0.827676 -1.082502 0.570902
v -0.353577 0.013090 -0.013961
vn -0.173187 -0.276390 0.142493
v -0.385526 0.027810 -0.031496
vn -0.959040 -1.131836 -0.246951
v -0.384816 0.026652 -0.072926
vn -1.199177 -1.192861 -0.176529
v -0.404742 0.053052 -0.062036
vn -0.396559 -0.443349 0.264170
v -0.387798 -0.029272 -0.091743
vn 0.000000 0.000000 0.000000
v -0.382284 0.013588 -0.091050
vn -1.822462 -0.383444 0.633025
v -0.382277 0.013740 -0.090920
vn -0.017505 0.014121 0.023170
v -0.419778 0.180901 -0.060008
vn 1.511392 2.467566 0.322686
v -0.413520 0.176284 -0.054013
vn -0.556614 0.052672 0.659258
v -0.425934 0.184919 -0.062656
vn -0.736128 0.401284 0.298693
v -0.407343 0.209329 -0.051973
vn -0.825666 -0.097654 -0.085260
v -0.396967 0.203563 0.008008
vn -1.996593 0.000000 0.264314
v -0.394313 0.200615 -0.014317
vn -1.299202 0.042620 -0.192077
v -0.401531 0.150221 0.014709
vn -2.175841 0.753006 -0.440156
v -0.411820 0.131609 0.022286
vn -2.069873 -0.074730 -0.239460
v -0.405203 0.163149 0.042415
vn -0.931524 0.120652 0.401432
v -0.420147 0.141560 -0.010153
vn -1.125071 -0.320230 0.087875
v -0.409507 0.119142 0.032169
vn -0.258904 -0.040299 0.061417
v -0.411635 0.131804 0.019328
vn -0.146040 -0.082911 -0.053851
v -0.442114 0.153206 0.062880
vn -0.165629 -0.094033 -0.061075
v -0.412774 0.131599 0.028612
vn 0.000000 0.000000 0.000000
v -0.415573 0.132500 0.003184
vn -1.916009 0.693240 -1.601076
v -0.420462 0.133073 0.044523
vn -0.461255 -0.408037 0.361815
v -0.422664 0.107763 -0.035512
vn -1.236295 -0.098799 0.764884
v -0.410600 0.111169 0.007352
vn 2.488922 1.492925 -0.293818
v -0.425472 0.166254 -0.053725
vn -0.144940 0.949384 0.978863
v -0.429920 0.172525 -0.059666
vn -0.121623 -0.246225 0.087260
v -0.340906 0.038973 0.025698
vn -0.000971 -0.000659 0.000728
v -0.340485 0.034285 0.017186
vn -0.652906 -1.633823 0.341717
v -0.401457 0.081233 0.088128
vn -0.402669 -1.007634 0.210749
v -0.410285 0.084038 0.084672
vn -0.264756 0.078057 -0.132298
v -0.425671 0.082812 0.101768
vn 0.000000 0.000000 0.000000
v -0.431297 0.085001 0.102393
vn -0.922641 -0.309109 -0.264171
v -0.411932 0.099697 0.028893
vn -1.317331 -1.095772 0.611717
v -0.408441 0.081061 0.059689
vn -1.198256 -0.889871 0.526182
v -0.349461 0.055830 0.074395
vn -0.200269 -0.359335 0.275313
v -0.361318 0.051498 0.032590
vn 0.007976 -0.012732 -0.002815
v -0.360079 0.061654 0.063432
vn -1.667050 -0.168454 -0.192367
v -0.401626 0.079943 -0.008422
vn -0.268200 -0.622160 -0.426943
v 0.051519 0.186363 0.082201
vn -0.777637 -0.997391 -0.165700
v 0.063530 0.192506 0.065704
vn 0.251153 0.855480 0.000000
v 0.018372 0.205579 0.061146
vn -0.751103 -1.280955 -0.830968
v 0.035185 0.200643 0.075293
vn 0.570841 -0.661499 0.476948
v 0.014690 0.197993 0.022375
vn 0.563050 -1.727983 0.404267
v 0.026722 0.206235 0.049248
vn 0.330888 -0.060979 -0.282328
v 0.006488 0.197726 0.064022
vn 0.009487 -0.009435 -0.051716
v 0.029937 0.190441 0.082227
vn 0.457975 -0.455489 -2.496601
v 0.024596 0.151243 0.088651
vn -0.049726 -0.183135 0.211150
v -0.046966 0.157151 0.274251
vn -0.002997 -0.711201 0.736904
v -0.042810 0.111194 0.248405
vn 0.000000 0.000000 0.000000
v -0.034719 0.094495 0.255908
vn -1.081676 0.246455 1.876812
v -0.070217 0.097786 0.251561
vn 0.133139 -0.000062 -0.020763
v 0.143780 0.461898 -0.217105
vn 1.605095 -0.000746 -0.250318
v 0.142300 0.467233 -0.226611
vn 1.567847 0.077967 -0.175406
v 0.158435 0.484537 -0.189795
vn 0.010195 0.000018 -0.000061
v 0.140845 0.478749 -0.216368
vn 0.056092 -0.012896 -0.476554
v 0.243171 0.429647 -0.153096
vn 0.019454 0.299497 -1.566280
v 0.175882 0.424585 -0.198737
vn 0.654824 0.156033 -0.808106
v 0.203680 0.478832 -0.177353
vn 0.591796 0.318982 -0.917628
v 0.193132 0.501018 -0.178700
vn 0.912051 0.369497 -0.678176
v 0.192799 0.570660 -0.185853
vn 0.667683 0.593310 0.264097
v 0.215459 0.540714 -0.099577
vn 1.350955 0.875672 -0.592582
v 0.246386 0.515258 -0.137741
vn -0.005493 -0.027687 -0.022721
v 0.233437 0.546656 -0.138558
vn 0.116253 0.140070 -0.359487
v 0.248069 0.471432 -0.163634
vn -0.015433 -0.083504 0.080067
v 0.219057 0.489413 -0.084783
vn -0.384597 -2.080919 1.995278
v 0.210118 0.493001 -0.082764
vn 1.178788 -0.584526 1.111145
v 0.289420 0.458098 -0.124578
vn 0.149572 0.808124 0.658697
v 0.248625 0.526529 -0.115988
vn 0.393113 0.668754 1.244765
v 0.234564 0.515398 -0.099144
vn 0.688960 0.077740 0.751173
v 0.238048 0.485124 -0.082919
vn 0.694506 -0.189951 0.074485
v 0.278728 0.453547 -0.091579
vn -0.337874 1.863565 -1.023854
v 0.267909 0.518119 -0.110049
vn 0.252510 -0.083160 -0.013791
v 0.282797 0.422858 -0.127922
vn -1.162983 0.594643 0.649068
v -0.140657 0.507505 -0.078008
vn -0.563088 0.236942 0.300719
v -0.137456 0.488626 -0.029267
vn -1.416633 0.421003 -0.664945
v -0.122433 0.537236 -0.101852
vn -0.566044 0.168220 -0.265692
v -0.136886 0.493469 -0.122961
vn -1.116927 -0.471734 1.010134
v -0.134675 0.464846 -0.155666
vn -0.411502 -0.035351 0.030971
v -0.127188 0.451481 -0.105600
vn -0.876539 0.132269 -0.112826
v -0.143995 0.426029 -0.114682
vn 2.396473 1.404973 -0.719543
v -0.055159 0.483474 0.003308
vn -0.093195 0.319660 0.157860
v -0.055927 0.496441 -0.021325
vn -0.101223 0.094599 -0.089508
v -0.137595 0.457102 -0.058136
vn -0.935093 0.170127 -0.132119
v -0.144958 0.414888 -0.051155
vn -1.756927 2.028207 -0.787007
v -0.154065 0.440659 -0.033419
vn 0.094606 0.521578 0.125130
v -0.071112 0.485759 0.011052
vn -0.096486 0.169160 0.162100
v -0.095601 0.470497 0.019350
vn -0.766895 1.685128 1.270709
v -0.093341 0.464647 0.026800
vn -0.440198 0.494428 0.536027
v -0.126290 0.439727 0.038536
vn -0.528696 0.471030 0.702079
v -0.106945 0.482828 0.009953
vn 0.189996 0.454064 0.639414
v -0.121568 0.510237 -0.003669
vn -1.713881 1.946515 0.406704
v -0.159988 0.454761 0.035154
vn -0.038733 0.655148 0.284411
v -0.146705 0.459693 0.014625
vn -0.310721 0.370002 -0.183463
v -0.158657 0.459836 -0.009137
vn -1.185540 1.108525 -0.476203
v -0.094033 0.560120 -0.096655
vn -0.303520 1.801614 1.120157
v -0.035361 0.587116 -0.091982
vn 0.342484 0.059781 0.364432
v -0.004490 0.558911 -0.057865
vn 0.015598 0.047330 0.484864
v -0.034911 0.513376 -0.034131
vn 0.000000 0.000000 0.000000
v -0.023747 0.487715 -0.009384
vn -0.548625 0.546538 1.026234
v -0.086358 0.574038 -0.035523
vn 0.615707 -0.012816 0.946737
v -0.046579 0.532029 -0.034057
vn 2.253513 -1.271343 -0.091510
v -0.079717 0.526789 -0.023436
vn 0.066168 0.230298 0.450584
v -0.038178 0.572657 -0.058312
vn -0.642966 0.113561 -0.060159
v -0.112167 0.527836 -0.054490
vn -1.061633 1.026193 0.294530
v -0.122271 0.533733 -0.185557
vn -0.306146 1.312361 0.207712
v -0.098617 0.536357 -0.129393
vn -0.182472 0.782205 0.123802
v -0.071115 0.545639 -0.180329
vn -0.218057 0.317687 -0.183474
v -0.045543 0.589494 -0.177963
vn -0.229953 0.194613 -0.119236
v -0.030833 0.545034 -0.253795
vn -0.071707 0.065184 -0.028076
v -0.038253 0.574368 -0.208012
vn -1.086520 1.118865 -0.481152
v -0.060745 0.540008 -0.227323
vn -0.505145 0.027515 -1.143263
v -0.023068 0.447001 -0.270413
vn 0.000000 0.000000 0.000000
v -0.043461 0.468512 -0.267202
vn -1.318918 -0.052196 -1.020220
v -0.014158 0.501253 -0.279945
vn -0.875627 -0.118963 -0.376314
v 0.009881 0.476767 -0.348322
vn -1.708035 -0.212924 -0.913528
v 0.011108 0.473060 -0.301260
vn -0.442320 0.540128 -0.600088
v 0.005444 0.526378 -0.308527
vn -0.621823 0.333227 -0.946542
v 0.038449 0.538255 -0.348037
vn -0.912079 0.146218 -0.186998
v 0.020214 0.596078 -0.282533
vn 0.043368 -0.051054 -0.003423
v 0.062462 0.519178 -0.379698
vn 0.958032 0.308399 -1.288428
v 0.092810 0.547991 -0.329567
vn -1.320174 -0.146658 0.213887
v 0.002147 0.469016 -0.373366
vn -1.033617 -0.114824 0.167461
v 0.004051 0.451045 -0.373939
vn 0.000000 0.000000 0.000000
v 0.003887 0.451020 -0.373725
vn -1.108413 0.483797 -0.660128
v 0.005062 0.432832 -0.301549
vn -0.870230 0.423184 0.621540
v 0.001168 0.435015 -0.367350
vn -0.615055 0.272477 0.380781
v 0.008293 0.412778 -0.329058
vn 0.171292 0.148817 -1.425604
v 0.036554 0.477914 -0.377187
vn 0.495538 0.475858 -0.972995
v 0.015078 0.433768 -0.379957
vn 0.201342 -0.272527 -1.420564
v 0.072225 0.441201 -0.370756
vn -2.820501 -0.692249 -0.079805
v 0.047277 0.427196 -0.371641
vn 0.208242 0.416654 -0.794912
v 0.029250 0.409485 -0.385170
vn 0.000000 0.000000 0.000000
v 0.081245 0.427806 -0.372341
vn 0.207978 -0.190680 -0.288798
v 0.109871 0.447252 -0.343263
vn 0.813429 -0.472056 -0.041244
v 0.077634 0.419765 -0.377038
vn 0.444295 0.000000 -0.270857
v 0.077634 0.419768 -0.377038
vn 0.128614 -0.260272 -0.677315
v 0.119312 0.442378 -0.303628
vn 0.313642 -0.634705 -1.651717
v 0.139182 0.430469 -0.292367
vn 0.272079 -0.338568 -0.781633
v 0.130153 0.417901 -0.289252
vn 0.000000 0.000000 0.000000
v 0.120510 0.447763 -0.309199
vn 0.661488 -2.037210 -1.861508
v 0.120866 0.446942 -0.308174
vn 2.568696 -0.839821 0.416489
v 0.092949 0.424292 -0.332459
vn 0.670130 -0.219518 -1.011943
v 0.132416 0.480808 -0.338163
vn 0.048709 0.378945 -0.499171
v 0.110976 0.507017 -0.343118
vn 0.009932 -0.000624 0.002163
v 0.142972 0.484028 -0.235204
vn 1.206131 -0.312473 0.351344
v 0.147291 0.486468 -0.243771
vn 1.450504 -0.229607 0.247824
v 0.146883 0.474556 -0.246657
vn 0.615977 0.033560 -0.110654
v 0.145393 0.433556 -0.219607
vn 0.442515 -0.078271 -0.048362
v 0.140783 0.481398 -0.225910
vn 0.906362 -0.853933 -1.632316
v 0.156370 0.452540 -0.298683
vn -0.090151 -0.047589 0.019268
v 0.163207 0.454924 -0.291842
vn -2.548784 -1.345456 0.544748
v 0.161609 0.443973 -0.295330
vn 0.530351 0.080088 -1.591060
v 0.166164 0.434470 -0.294290
vn 2.165523 0.395099 1.040084
v 0.163730 0.444620 -0.291512
vn 0.573977 -0.197163 -0.408875
v 0.172313 0.503294 -0.312255
vn 0.639072 -0.040337 0.603269
v 0.166656 0.434621 -0.293404
vn 0.732651 0.318419 0.278766
v 0.139653 0.456346 -0.244648
vn 0.000000 0.000000 0.000000
v 0.162789 0.473534 -0.269503
vn 0.646568 -0.627487 0.156980
v 0.178509 0.502885 -0.277916
vn 0.447287 -0.600489 0.237054
v 0.178807 0.522897 -0.203667
vn -1.980492 -1.843581 -0.489338
v 0.184105 0.512852 -0.187265
vn 0.175606 0.060370 -0.298182
v 0.179847 0.613843 -0.278223
vn -0.178871 -0.386543 -0.883519
v 0.129580 0.588523 -0.322755
vn 0.528932 -0.201011 -0.325806
v 0.130927 0.545187 -0.312158
vn 0.095235 -0.488775 -0.583262
v 0.164659 0.550062 -0.283403
vn 0.004876 0.002194 -0.000987
v 0.183417 0.650142 -0.246905
vn 0.291616 0.745210 0.021369
v 0.170006 0.654562 -0.264624
vn 0.573601 1.178673 -0.660529
v 0.180887 0.646997 -0.269620
vn 0.000000 0.000000 0.000000
v 0.178033 0.651529 -0.267512
vn 1.090818 1.846399 -1.235431
v 0.176995 0.651962 -0.267763
vn 0.603404 -0.152010 0.050198
v 0.179872 0.620868 -0.211739
vn 0.217836 0.285214 -0.124238
v 0.180689 0.652498 -0.260876
vn 0.000000 0.000000 0.000000
v 0.179349 0.651835 -0.265273
vn 0.000000 0.000000 0.000000
v 0.178547 0.651300 -0.267382
vn 1.048267 0.656216 -1.718968
v 0.098721 0.687184 -0.270890
vn 0.339081 1.739116 -0.462754
v 0.115048 0.695724 -0.219722
vn 0.092482 0.083377 0.016582
v 0.145097 0.658608 -0.233813
vn 0.487885 0.524047 0.442282
v 0.061403 0.687531 -0.191541
vn 0.274601 0.323528 0.395512
v 0.105985 0.670962 -0.196851
vn 0.182886 0.199814 -0.406145
v 0.127766 0.631698 -0.307206
vn 0.661208 0.693846 -0.301986
v 0.130152 0.663198 -0.277164
vn 0.141612 0.299769 0.195322
v 0.071770 0.701759 -0.208417
vn 0.008471 0.020203 0.060660
v 0.080817 0.697350 -0.208212
vn 0.261742 0.314873 -0.320151
v 0.092977 0.683221 -0.275788
vn 0.642200 0.583344 0.891497
v 0.073562 0.700356 -0.208200
vn 2.182455 -1.171337 -1.134380
v 0.087769 0.707658 -0.229070
vn 1.238446 2.310372 -1.288776
v 0.064998 0.705698 -0.206853
vn -1.792527 0.194210 0.054921
v 0.007807 0.691677 -0.224555
vn -0.305416 1.078668 -0.444058
v 0.044657 0.719384 -0.254309
vn -0.310004 0.580583 -0.322007
v 0.024264 0.683078 -0.305093
vn 0.088101 0.132523 -0.160076
v 0.076830 0.693169 -0.278019
vn -1.541984 0.153266 -1.081758
v -0.012041 0.635505 -0.274702
vn -0.015785 0.262989 -0.108399
v -0.002253 0.687670 -0.277383
vn -0.079263 1.330907 -0.548582
v 0.016768 0.681326 -0.304963
vn 0.037080 0.090748 -0.131115
v 0.029046 0.632324 -0.320186
vn -0.320154 -0.278331 -0.360192
v -0.010940 0.643179 -0.236690
vn -1.598462 -0.296673 -0.988163
v 0.003534 0.606284 -0.248413
vn -0.391088 0.019802 -0.354851
v 0.012216 0.575406 -0.257922
vn -1.914909 0.510061 -0.193876
v 0.011767 0.616320 -0.283867
vn 0.587627 1.194993 -0.783685
v 0.097244 0.670717 -0.290781
vn 0.096858 1.290448 -0.841895
v 0.075114 0.658167 -0.321484
vn 0.341033 0.061136 -0.735741
v 0.072228 0.565572 -0.338073
vn -0.914240 -0.089441 -0.435645
v 0.007404 0.561833 -0.283791
vn -0.465102 -0.083681 -0.273474
v 0.035811 0.589083 -0.327700
vn 1.629607 -0.129415 -0.474405
v 0.194205 0.544472 -0.246291
vn 0.951104 0.104856 -0.252627
v 0.219643 0.525133 -0.160838
vn 1.002161 0.380269 0.330721
v 0.198136 0.582313 -0.150424
vn 0.513917 1.042200 -0.287076
v 0.188901 0.615453 -0.177516
vn -0.099566 1.089302 -0.075757
v 0.165824 0.622075 -0.151972
vn 0.310865 1.017028 0.133980
v 0.129809 0.638490 -0.191318
vn 0.270528 0.694006 0.106220
v 0.161166 0.607594 -0.116344
vn 0.629859 1.615998 0.247340
v 0.147722 0.625355 -0.127300
vn 0.347871 -0.176374 -0.023859
v 0.157575 0.597202 -0.093654
vn -0.000050 0.000483 -0.000050
v 0.157485 0.597125 -0.094397
vn -0.051699 0.495881 -0.051827
v 0.167087 0.594762 -0.126584
vn 0.643690 0.069951 0.182451
v 0.167081 0.594762 -0.126578
vn 0.334942 0.751433 -0.323581
v 0.117535 0.639022 -0.133508
vn -0.174675 0.708306 0.266510
v 0.038940 0.624268 -0.072310
vn 0.051631 -0.061558 0.693093
v 0.019251 0.592627 -0.065839
vn 0.736853 0.685189 0.316249
v 0.075643 0.656613 -0.143060
vn 0.408056 0.117351 0.146595
v 0.051390 0.671462 -0.119334
vn 0.435123 0.724050 0.100760
v 0.029722 0.716805 -0.203847
vn -0.443865 0.335185 -0.141091
v 0.003066 0.680766 -0.182644
vn 0.302031 0.526992 -0.073066
v 0.052720 0.688045 -0.157152
vn -0.672973 0.573266 -0.324982
v -0.008996 0.684615 -0.144039
vn 0.007302 0.021686 0.008415
v 0.064484 0.645921 -0.107281
vn 2.175657 1.798405 0.651520
v 0.055622 0.648067 -0.100522
vn 0.020997 0.230038 0.186595
v 0.020341 0.698356 -0.130402
vn -0.357448 0.105220 0.160052
v -0.014407 0.625726 -0.118577
vn -0.491944 0.634662 -0.089601
v -0.020179 0.655474 -0.163946
vn -0.541921 0.048844 -0.491472
v -0.022770 0.608591 -0.221220
vn -1.282087 0.115555 -1.162734
v -0.016677 0.574617 -0.238323
vn -0.184599 0.043442 0.073340
v -0.040484 0.596754 -0.134307
vn -0.481380 0.283819 -0.258383
v -0.043340 0.634598 -0.184769
vn -0.520330 2.124716 -0.131808
v 0.002917 0.666167 -0.207153
vn 0.032202 -0.185023 2.902536
v -0.048334 0.568350 -0.180267
vn -0.889981 0.499116 -0.009038
v -0.054146 0.559048 -0.180124
vn -0.989565 0.554964 -0.010049
v -0.066690 0.553224 -0.152230
vn -0.071019 1.444102 0.165773
v 0.113588 0.647442 -0.021803
vn 0.202013 0.586059 0.113905
v 0.141566 0.651996 -0.056924
vn -0.098125 0.366170 -0.106154
v 0.102719 0.643673 -0.095227
vn 0.003308 0.023732 0.004500
v 0.079015 0.640027 -0.093918
vn 0.015326 0.407367 0.046055
v 0.071305 0.641100 -0.100776
vn -0.401196 0.033053 0.346562
v 0.104260 0.612402 0.002524
vn -2.387434 1.327539 0.958160
v 0.058716 0.643055 -0.091821
vn -1.156166 1.195426 -0.073271
v 0.066187 0.640750 -0.052676
vn -0.548657 -0.081833 0.323035
v 0.065462 0.606281 -0.035122
vn 0.089355 1.388576 0.438930
v 0.141569 0.651996 -0.056924
vn 1.511911 1.345331 -0.067538
v 0.144772 0.655371 -0.072419
vn 1.807842 0.071083 0.248868
v 0.141250 0.644277 -0.104284
vn -0.200548 1.982215 -1.527492
v 0.123056 0.655743 -0.065009
vn 0.969271 0.314368 0.138989
v 0.185893 0.518666 -0.041967
vn 0.764114 0.292326 0.210304
v 0.211514 0.515361 -0.094227
vn 1.076417 0.071275 0.193504
v 0.194611 0.492246 0.000273
vn 0.294663 0.133864 0.481994
v 0.206281 0.501931 -0.083947
vn 1.546633 -0.129584 0.405801
v 0.191035 0.508090 -0.066922
vn 1.154613 2.427616 -1.109631
v 0.195772 0.502743 -0.073691
vn 0.639642 0.191057 0.429975
v 0.190833 0.507248 -0.066421
vn -0.118788 0.249835 0.108865
v 0.156949 0.569724 0.059418
vn -0.642476 1.351255 0.588803
v 0.160789 0.567761 0.068113
vn 1.440884 -1.871773 0.725307
v 0.185465 0.538198 0.037843
vn 0.303177 -0.393840 0.152612
v 0.164486 0.577174 0.044016
vn 0.243635 0.012215 -0.006964
v 0.180785 0.542640 0.074813
vn 0.695907 -0.164840 0.418611
v 0.169560 0.510558 0.066516
vn 0.838775 -0.198682 0.504551
v 0.184435 0.487330 0.040303
vn 0.511823 0.829648 1.967532
v 0.125619 0.585467 0.040811
vn 0.085136 0.138002 0.327277
v 0.130208 0.595824 0.035250
vn 0.000000 0.000000 0.000000
v 0.123068 0.568176 0.052435
vn 0.127905 0.377638 0.624857
v 0.122743 0.567353 0.052618
vn -0.329397 -0.220295 0.187255
v 0.152639 0.576286 0.103220
vn -1.742683 -1.704476 0.327938
v 0.151775 0.572168 0.077225
vn 0.000000 -0.827748 -0.238687
v 0.136925 0.563306 0.057368
vn -0.139356 0.344082 0.223925
v 0.141931 0.568210 0.052946
vn -0.664105 0.477570 -0.050377
v 0.082773 0.581827 -0.000264
vn 2.625242 0.209415 0.090764
v 0.169030 0.605922 0.025165
vn 0.228629 0.141855 0.118337
v 0.158770 0.574704 0.056941
vn -0.216516 0.318318 0.642999
v 0.127871 0.602144 0.033488
vn 0.692602 0.505775 1.660283
v 0.160615 0.621757 0.031287
vn 0.000000 0.000000 0.000000
v 0.157253 0.585485 0.041239
vn 0.605463 0.492509 -0.198631
v 0.151221 0.656326 -0.007830
vn -0.610837 0.113286 0.365548
v 0.121364 0.637581 0.021357
vn 0.448784 1.361745 -0.193520
v 0.148072 0.648197 -0.048022
vn -2.479966 0.454708 1.212490
v 0.202435 0.624750 -0.028626
vn 0.608927 -0.227911 0.198785
v 0.181801 0.555629 -0.021191
vn 0.157105 -0.078620 -0.079451
v 0.158293 0.607975 -0.092623
vn 1.647181 -0.611370 0.409644
v 0.186896 0.567017 -0.065431
vn 0.171555 0.052002 -0.228572
v 0.183098 0.602378 -0.060406
vn 1.131261 0.416576 -0.195067
v 0.162411 0.579165 -0.104141
vn 1.096374 0.409080 -0.178536
v 0.157547 0.597180 -0.093877
vn 1.803511 0.672927 -0.293687
v 0.157581 0.597208 -0.093604
vn 0.449727 0.514518 -0.043376
v 0.166675 0.577162 -0.083690
vn -0.321540 0.476555 0.116836
v 0.019858 0.493766 0.017118
vn -0.637746 0.533893 0.658686
v 0.061910 0.537562 -0.000037
vn -0.931530 0.966436 0.623505
v 0.028674 0.515943 -0.014881
vn -0.708167 0.352160 0.560896
v 0.071664 0.570539 -0.033757
vn -0.798001 0.396834 0.632048
v 0.038359 0.559135 -0.058076
vn -2.690575 0.328294 -1.019111
v 0.023772 0.496794 0.007760
vn 0.112866 0.573298 0.159351
v 0.205201 0.472376 0.037944
vn 1.820461 0.819642 -0.812132
v 0.186777 0.472357 0.057848
vn 0.205586 0.473712 -0.003296
v 0.211471 0.461737 0.071779
vn 1.676199 0.208272 0.924261
v 0.213354 0.473912 -0.069266
vn 0.932632 1.135029 0.398499
v 0.202239 0.497592 -0.079044
vn 0.567238 0.333806 0.206869
v 0.195653 0.479550 -0.039263
vn 0.476856 0.535673 0.391371
v 0.245268 0.446310 -0.065671
vn -0.579476 0.640733 -0.055092
v 0.054123 0.512719 0.048221
vn -0.599795 0.663200 -0.057023
v 0.036238 0.503921 0.007682
vn 2.572624 0.687356 1.110204
v 0.061805 0.504108 0.112692
vn 0.415845 1.492418 -0.162064
v 0.038938 0.509858 0.101947
vn 0.108443 -0.013674 0.062330
v 0.053683 0.505898 0.100563
vn 2.490787 -0.314079 1.431635
v 0.048401 0.506975 0.109989
vn 0.494187 1.409160 -0.320848
v 0.043821 0.510660 0.119120
vn -0.345589 0.717278 -0.099809
v 0.064357 0.511806 0.082815
vn -2.167185 1.040789 -0.354438
v 0.115760 0.494435 0.114268
vn 0.007709 0.111473 -0.006057
v 0.130462 0.497435 0.098330
vn -2.033806 1.384638 1.068976
v 0.137290 0.503610 0.108267
vn 1.138675 1.884875 -0.989815
v 0.106496 0.496863 0.087682
vn 0.164833 1.191891 -0.541487
v 0.101851 0.501885 0.130419
vn 0.147427 2.126013 -0.283690
v 0.086131 0.501643 0.093909
vn -0.079725 0.420787 -0.335645
v 0.116172 0.513351 0.141392
vn 1.116697 1.844541 -1.372819
v 0.132575 0.499289 0.093872
vn -0.262905 -0.352950 0.366844
v 0.100795 0.500668 0.078541
vn 0.163060 0.869894 0.180655
v 0.100799 0.500665 0.078541
vn -0.491966 0.452418 0.174582
v -0.026832 0.497104 0.038659
vn 2.669674 -1.051512 0.529650
v -0.009078 0.508722 0.097755
vn 0.422156 1.172062 -0.811542
v -0.011008 0.505528 0.088392
vn 0.259024 1.387510 0.056618
v 0.020595 0.497005 0.050544
vn -0.343901 1.440948 -0.197860
v 0.000546 0.492552 -0.018737
vn -0.064774 0.203303 -0.011351
v 0.013343 0.492119 0.024797
vn 0.035887 0.319711 -0.188890
v -0.020708 0.490679 0.027822
vn 0.225646 0.223339 -0.073058
v -0.029095 0.488869 -0.011298
vn -1.164805 0.891833 0.159519
v -0.054515 0.482994 0.026596
vn -0.094955 1.431379 -0.250377
v -0.038816 0.485418 0.027085
vn 0.021164 1.368140 -0.319574
v -0.041977 0.481204 0.008835
vn 0.019462 1.258101 -0.293871
v -0.050003 0.481953 0.011510
vn 0.834602 2.094131 -0.175338
v -0.064410 0.487558 -0.002220
vn -0.517848 1.298426 0.121712
v -0.095261 0.456436 0.085775
vn -0.463098 0.742652 0.075476
v -0.095045 0.470072 0.138539
vn -0.013984 0.169188 -0.013968
v -0.075878 0.463840 0.060421
vn -1.207812 1.702823 0.242141
v -0.097143 0.451450 0.106589
vn -0.358623 1.465462 -0.388609
v -0.104457 0.448208 0.102876
vn -2.208903 1.204262 -0.535719
v -0.103850 0.448456 0.103251
vn -2.189400 -0.125895 -1.918516
v -0.115690 0.450152 0.120569
vn 0.025915 0.877950 -0.130069
v -0.160301 0.457761 0.106106
vn -0.164632 0.516170 -0.031914
v -0.131541 0.443480 0.067230
vn -0.286597 0.739918 -0.403129
v -0.094361 0.456013 0.053708
vn -0.754434 0.893073 -1.894246
v -0.019374 0.516311 0.107022
vn -0.410907 0.420776 0.022080
v -0.037057 0.528647 0.154781
vn -0.795561 0.309229 -0.447598
v -0.064289 0.495435 0.139666
vn -0.978103 0.625212 -0.531520
v -0.042329 0.490604 0.086640
vn -0.086082 0.087630 0.000806
v -0.037571 0.498912 0.262843
vn -0.253082 0.951264 0.707106
v -0.031546 0.504508 0.259249
vn 0.278818 0.635119 0.486462
v -0.033410 0.498206 0.285506
vn -0.090964 0.234758 0.036002
v -0.041014 0.498829 0.303277
vn -0.564440 0.650675 0.278879
v -0.099741 0.503919 0.211839
vn -0.276989 0.131771 0.352816
v -0.041891 0.505025 0.246073
vn -0.053544 0.330301 0.219593
v -0.052289 0.491441 0.263970
vn -0.533845 0.768166 -0.133324
v -0.071118 0.533444 0.199144
vn 0.013397 0.026347 -0.013496
v 0.040217 0.516723 0.127378
vn 0.659492 0.363238 -0.853752
v 0.028401 0.524964 0.124771
vn 0.545661 0.762903 -0.500687
v 0.057997 0.517413 0.139027
vn 0.119557 0.240079 -1.126588
v 0.011179 0.516225 0.116773
vn 0.308465 0.400946 -0.238376
v 0.031352 0.515429 0.112552
vn -2.872460 0.508857 -0.051014
v -0.006926 0.521461 0.113190
vn 0.341646 0.458871 -0.709833
v -0.005499 0.530035 0.118364
vn 0.007610 0.100602 -0.132761
v -0.011580 0.531032 0.119061
vn -0.099193 0.408085 -0.243828
v -0.012166 0.571038 0.137945
vn 0.291381 0.214797 -1.251764
v 0.075250 0.572428 0.164842
vn 0.664090 1.329533 -0.575704
v 0.058994 0.506864 0.121993
vn 0.165691 0.450175 -0.061156
v 0.076489 0.615121 0.212951
vn -0.214070 -0.166366 1.481230
v 0.015399 0.584309 0.257586
vn -0.057632 -0.017825 0.348947
v 0.043422 0.536710 0.262128
vn -0.067643 0.219041 0.349395
v 0.043146 0.524805 0.269538
vn 0.714577 0.668166 -1.095404
v 0.027720 0.584145 0.159776
vn -0.767596 -0.792129 2.336920
v 0.024605 0.586136 0.259122
vn -0.458953 0.079323 1.508215
v 0.015966 0.591876 0.257199
vn 1.585335 1.575800 1.271523
v 0.096352 0.603825 0.202185
vn 1.117141 1.075144 0.668849
v 0.116751 0.597270 0.216273
vn -0.037593 0.490585 0.665680
v 0.036125 0.578892 0.262159
vn 0.073799 0.864470 -0.428274
v 0.096067 0.603736 0.193344
vn 0.025053 0.029466 0.045816
v 0.076374 0.586987 0.260348
vn -0.003246 -0.111911 0.264469
v 0.015548 0.589139 0.257165
vn -0.480316 0.062232 -0.013866
v -0.054191 0.614149 0.225085
vn -0.204812 0.017898 0.106317
v -0.031886 0.600203 0.259119
vn 0.225619 -0.154385 0.968466
v 0.009751 0.600704 0.257388
vn -0.351101 -0.302691 0.916219
v -0.035890 0.521473 0.239704
vn -0.106997 -0.903014 1.994459
v 0.001413 0.564104 0.252551
vn 0.201692 2.450967 -0.744378
v 0.008970 0.609905 0.180016
vn 1.048262 0.871162 1.513354
v 0.004775 0.627278 0.261466
vn 2.031816 -1.354743 -1.510492
v -0.000002 0.617490 0.263819
vn 2.720173 0.079963 -0.873258
v 0.008011 0.642079 0.225699
vn 0.019848 0.000583 -0.006372
v 0.009036 0.636811 0.253291
vn 0.611195 -2.997767 0.678747
v 0.007872 0.641949 0.225250
vn -0.052303 -0.501486 1.330063
v -0.003102 0.612941 0.263729
vn 0.000000 0.000000 0.000000
v -0.010168 0.612412 0.265599
vn -0.286219 1.980375 2.183063
v 0.005110 0.643605 0.223113
vn 0.000000 0.000000 0.000000
v 0.007801 0.641884 0.225027
vn 0.191311 0.254098 -0.166978
v -0.016506 0.641032 0.204519
vn 0.419016 0.405951 1.897292
v -0.037133 0.638339 0.246912
vn -0.863442 -0.255618 0.855574
v -0.025086 0.613483 0.264475
vn 0.495386 0.645897 -0.278578
v -0.000588 0.649021 0.224600
vn 0.574836 0.745150 -0.511100
v -0.001133 0.646228 0.219915
vn -0.100806 -0.006840 0.140829
v -0.065839 0.544690 0.196348
vn -0.012028 0.006204 -0.172690
v -0.066052 0.544656 0.197103
vn -0.033365 0.000000 0.036307
v -0.069601 0.577354 0.201404
vn -1.512612 -0.367903 0.717375
v -0.047424 0.554301 0.226451
vn -0.660394 0.217472 -1.233172
v -0.038607 0.560871 0.172207
vn -0.056930 -0.022020 -0.032438
v -0.038633 0.601138 0.175995
vn -0.752390 1.143501 -1.019568
v -0.096919 0.482660 0.146794
vn -0.040383 0.399118 -0.025254
v -0.154607 0.498203 0.223841
vn 2.356177 1.280593 -0.336223
v -0.124483 0.496542 0.277882
vn -0.136450 0.018738 0.253390
v -0.173080 0.465010 0.294028
vn -0.078879 0.054024 0.315457
v -0.163332 0.431064 0.299929
vn -0.287037 1.260618 -0.205955
v -0.084394 0.503110 0.249318
vn -1.168871 1.321610 1.283239
v -0.102427 0.493439 0.330254
vn -0.559768 0.770132 1.186284
v -0.149745 0.440693 0.303676
vn -1.276684 1.371214 1.223782
v -0.163332 0.431067 0.299929
vn -0.024285 -0.007041 0.314826
v -0.175452 0.424261 0.301666
vn 0.066126 1.541760 -0.307562
v -0.142583 0.500507 0.241026
vn -0.227952 0.157032 0.084287
v -0.165865 0.501907 0.251021
vn 0.145671 0.514124 0.168875
v -0.147460 0.498820 0.222116
vn 0.092550 0.323548 -0.153683
v -0.183457 0.470459 0.118818
vn 0.000949 0.912702 -0.768520
v -0.128591 0.460876 0.133277
vn -1.246250 2.394917 -0.519149
v -0.167008 0.469831 0.120783
vn 0.058559 1.029583 0.054453
v -0.093691 0.516197 0.190155
vn -0.065879 0.084078 0.028143
v -0.072112 0.531846 0.193917
vn -0.659682 0.841916 0.281810
v -0.123542 0.515648 0.189094
vn -0.028518 0.215842 -0.194700
v -0.126835 0.490177 0.145111
vn -0.391990 -1.359071 -2.568669
v -0.089963 0.492738 0.152673
vn -0.209707 0.462957 -1.120253
v -0.080516 0.492574 0.149586
vn -0.248781 0.549219 -1.328988
v -0.084411 0.485174 0.147257
vn -0.100671 0.918948 -0.509690
v -0.088436 0.511199 0.177364
vn 0.000000 0.000000 0.000000
v -0.105609 0.456628 0.128363
vn -0.139133 0.860857 -1.065421
v -0.123395 0.466174 0.138733
vn -0.347218 0.824276 -0.974478
v -0.188503 0.489382 0.150824
vn 0.264287 0.997633 0.327816
v -0.160722 0.505234 0.206237
vn 0.000000 0.000000 0.000000
v -0.239306 0.470973 0.144220
vn -0.106263 -0.026750 0.030198
v -0.200542 0.478906 0.150666
vn -2.724679 -0.685897 0.774289
v -0.201400 0.473289 0.142671
vn -0.151916 1.077061 -0.247198
v -0.226679 0.474311 0.154890
vn -0.125901 0.376012 -0.194424
v -0.203185 0.469482 0.133805
vn -0.079671 -0.077002 0.260452
v -0.222353 0.230827 0.233527
vn 0.218576 -0.588007 1.962209
v -0.241694 0.216922 0.223366
vn -0.075800 -0.276856 0.972853
v -0.221393 0.210970 0.227950
vn -1.205155 0.788899 1.312955
v -0.292274 0.207647 0.204600
vn -0.685668 -0.314912 0.348347
v -0.147894 0.143282 0.281952
vn -0.441166 -0.368849 0.411135
v -0.172521 0.221159 0.253122
vn -0.014944 0.003559 0.023508
v -0.170095 0.153426 0.233074
vn -0.306549 -0.362918 0.726780
v -0.159973 0.189342 0.259674
vn -0.618833 -0.008922 1.516534
v -0.199932 0.220408 0.234326
vn -2.795113 -0.759524 -0.008764
v -0.202456 0.229666 0.236973
vn -0.361281 -0.848240 1.279442
v -0.218774 0.239503 0.240323
vn 0.192408 0.071077 0.767793
v -0.196009 0.136049 0.229204
vn 0.041485 0.436219 -0.060078
v -0.178703 0.444527 -0.018191
vn 0.379369 1.511906 0.024241
v -0.198796 0.456332 -0.006078
vn -0.398851 0.731443 0.052406
v -0.240824 0.451927 -0.011311
vn 1.291135 1.394107 -1.032537
v -0.277773 0.440142 -0.033292
vn -0.026897 0.944266 -0.041910
v -0.273395 0.442217 0.028847
vn 1.973691 -2.138454 0.086933
v -0.232336 0.407828 -0.046644
vn 0.177167 0.599360 -0.168786
v -0.232442 0.403509 -0.050078
vn 0.382984 0.513216 -0.585889
v -0.204540 0.388927 -0.038723
vn 0.097800 1.375183 -1.005109
v -0.213925 0.378319 -0.054150
vn -0.764799 0.282458 -0.884297
v -0.165680 0.427038 -0.029275
vn -0.086306 0.106358 -0.314146
v -0.158279 0.449466 -0.022130
vn -1.228314 0.967903 -1.582882
v -0.158233 0.450732 -0.020844
vn 0.000000 0.000000 0.000000
v -0.171674 0.454333 -0.007815
vn 0.000000 0.465962 -1.397529
v -0.213151 0.425942 -0.033849
vn -0.319305 0.323936 -0.872674
v -0.167393 0.397430 -0.046237
vn -0.090879 0.655353 -0.427401
v -0.197746 0.371015 -0.062569
vn -0.652722 0.660765 -0.592551
v -0.166045 0.395740 -0.049279
vn -0.039741 0.678908 -0.811828
v -0.168987 0.397266 -0.044978
vn 0.490994 0.180525 -0.288812
v -0.235244 0.400663 -0.056277
vn 2.101703 -0.819520 -1.378647
v -0.230772 0.400070 -0.049750
vn 0.127571 -0.049744 -0.083682
v -0.232315 0.403669 -0.049824
vn 0.106458 -0.062889 -0.000466
v -0.232937 0.402886 -0.051112
vn 0.073315 0.059077 0.000801
v -0.236874 0.395382 -0.077294
vn 2.603877 -0.280208 -0.608979
v -0.170507 0.465230 0.107939
vn 0.265141 0.592619 -0.032468
v -0.131637 0.444096 0.077684
vn 0.116196 0.259633 -0.014157
v -0.175535 0.467982 0.085174
vn -0.009132 0.484797 0.042754
v -0.151801 0.456046 0.022332
vn 0.255828 1.299274 -0.662393
v -0.207083 0.465033 0.046245
vn -0.481556 1.449875 0.036305
v -0.209153 0.467964 0.115305
vn -0.014973 0.040017 -0.003550
v -0.205812 0.467676 0.124523
vn -0.278771 1.370808 -0.032090
v -0.227797 0.464279 0.126493
vn -0.042513 0.043140 0.003485
v -0.237794 0.465618 0.063618
vn -0.267639 0.005067 0.511068
v -0.367131 0.246246 0.117225
vn -0.756032 0.014314 1.443678
v -0.379185 0.200419 0.109596
vn -0.597075 0.619964 1.430379
v -0.419654 0.197380 0.099340
vn -1.671451 -0.174476 -0.562718
v -0.416326 0.222002 0.016687
vn -0.855490 0.568793 0.794335
v -0.408026 0.245223 0.071217
vn -2.024797 0.685781 -1.742444
v -0.399949 0.179123 0.015003
vn -1.609429 0.155028 -0.228432
v -0.399720 0.171905 0.008491
vn -1.078422 0.103879 -0.153065
v -0.404674 0.160576 -0.006363
vn -0.068446 0.181194 0.414400
v -0.379680 0.320329 -0.186748
vn -1.336247 0.705825 0.592138
v -0.379847 0.270879 -0.165673
vn -0.965757 0.474663 0.354808
v -0.379481 0.286516 -0.185596
vn -1.185366 -0.441167 0.178290
v -0.349381 0.292972 -0.288413
vn -0.784868 0.023657 -0.353322
v -0.354311 0.287157 -0.245227
vn -0.722932 0.021790 -0.325441
v -0.347018 0.249802 -0.260210
vn -1.493601 0.210549 -0.706404
v -0.360838 0.252369 -0.237213
vn -0.587474 1.217412 -0.777188
v -0.391502 0.271145 -0.112243
vn 0.000000 0.000000 0.000000
v -0.386919 0.267672 -0.118983
vn -0.000687 -0.000069 -0.000001
v -0.387417 0.277723 -0.108000
vn -0.043156 -0.004326 -0.000056
v -0.386996 0.273672 -0.111616
vn -0.698802 0.488897 -0.623240
v -0.387365 0.277311 -0.108331
vn -1.470688 0.660408 -0.596489
v -0.489298 0.155313 -0.138193
vn 0.000000 0.000000 0.000000
v -0.474241 0.088751 -0.188829
vn -0.596269 0.505443 -1.183089
v -0.450723 0.176045 -0.208535
vn -1.191743 -0.169944 0.588894
v -0.481595 0.133705 -0.177529
vn -0.774656 -0.110467 0.382793
v -0.477508 0.121743 -0.213798
vn 0.056398 0.779633 0.022752
v -0.446621 0.237153 -0.186240
vn -0.565748 -1.784328 0.474151
v -0.442633 0.234131 -0.192854
vn 0.026383 0.164217 -0.047217
v -0.433950 0.231759 -0.190717
vn 0.044265 0.275515 -0.079218
v -0.429925 0.235351 -0.179663
vn 0.267571 0.480150 -0.231984
v -0.433056 0.235147 -0.182122
vn 0.134211 0.581360 -0.010818
v -0.432888 0.235020 -0.182400
vn 0.092994 0.366549 0.051068
v -0.433342 0.236311 -0.169295
vn 0.206435 0.269128 -0.381091
v -0.411675 0.248638 -0.164435
vn -0.211109 0.605566 -0.099124
v -0.474994 0.193707 -0.192739
vn -1.623425 0.071814 0.303231
v -0.494074 0.191243 -0.092146
vn -1.007954 0.360546 -0.387516
v -0.500691 0.180510 -0.122646
vn -0.394350 0.382908 -0.044779
v -0.494865 0.230087 -0.104229
vn -1.174030 -0.174531 0.113288
v -0.482726 0.216049 -0.139080
vn -1.364845 -0.228047 0.517183
v -0.492984 0.181634 -0.090941
vn -0.564861 0.025906 0.466781
v -0.456034 0.164616 -0.049276
vn -1.040238 0.004028 0.752825
v -0.494034 0.199928 -0.085746
vn 0.134912 0.115724 -0.270066
v -0.437007 0.272229 -0.093155
vn -0.794598 1.419319 -0.347793
v -0.474031 0.238057 -0.071805
vn -0.009120 0.467229 -0.237681
v -0.450649 0.244346 -0.126358
vn -0.299796 0.067270 0.080961
v -0.442794 0.253010 -0.033472
vn -0.707963 -0.918653 2.212308
v -0.448950 0.253911 -0.052447
vn 0.052712 -0.437636 0.990077
v -0.449324 0.204566 -0.063430
vn -0.000210 0.001123 0.002266
v -0.434777 0.179876 -0.063758
vn -0.203337 0.118913 0.327593
v -0.415474 0.167700 -0.048954
vn -0.078918 -0.072146 0.045892
v -0.427860 0.100700 -0.069579
vn -0.168860 -0.200392 0.115666
v -0.416093 0.090715 -0.059067
vn -0.453069 0.005078 -0.070312
v -0.494558 0.172115 -0.084565
vn -0.832150 -1.133337 0.397287
v -0.470686 0.088417 -0.140763
vn -0.368374 -0.978861 0.818168
v -0.488166 0.113672 -0.088319
vn -0.907504 0.889474 2.644116
v -0.426188 0.090581 -0.082293
vn -0.026955 -0.148668 0.145301
v -0.429080 0.077139 -0.129238
vn -0.259962 -0.338817 0.200393
v -0.425609 0.078657 -0.117772
vn -1.341358 -0.539060 -0.694197
v -0.483844 0.120570 -0.128666
vn -0.183179 -0.464182 0.510841
v -0.444785 0.135377 -0.032571
vn 0.190893 -0.168250 0.260004
v -0.486868 0.137659 -0.043659
vn -0.080868 -1.155388 0.511262
v -0.454142 0.096145 -0.089681
vn 0.000000 0.000000 0.000000
v -0.422265 0.103180 -0.056803
vn -0.272019 -0.392431 0.148316
v -0.461986 0.115708 -0.056608
vn -0.153794 -0.072370 0.019198
v -0.405637 0.127809 -0.248014
vn -1.299118 -0.172760 -1.002026
v -0.417877 0.145570 -0.230407
vn 0.000000 0.000000 0.000000
v -0.421921 0.114070 -0.222453
vn -0.735416 1.531345 -0.329837
v -0.426244 0.214943 -0.217666
vn -0.564783 0.559109 0.045895
v -0.391009 0.260872 -0.168739
vn -0.368908 0.061131 0.013079
v -0.368291 0.276568 -0.212516
vn -1.090322 0.894651 1.144271
v -0.374227 0.227847 -0.300679
vn 0.000000 0.000000 0.000000
v -0.367642 0.226705 -0.276652
vn -0.062519 0.007415 0.011884
v -0.382761 0.227369 -0.308546
vn -0.250511 -0.019203 -0.299143
v -0.403903 0.174494 -0.257588
vn -0.268075 0.220317 0.041329
v -0.382702 0.228087 -0.254507
vn -1.388254 0.794516 -2.253539
v -0.368263 0.276407 -0.212590
vn -0.757143 0.486640 0.011954
v -0.407219 0.115575 -0.254281
vn -0.228143 0.154839 -0.206757
v -0.414341 0.119022 -0.231157
vn -0.980092 0.268282 -0.498843
v -0.375507 0.176657 -0.291994
vn -0.386470 -0.061768 -0.117789
v -0.361733 0.167555 -0.335100
vn -0.542894 0.119193 -0.245593
v -0.393001 0.134808 -0.272408
vn -1.295376 0.300803 -1.130419
v -0.388873 0.127068 -0.304487
vn -0.491395 -0.114518 -0.162211
v -0.361630 0.167106 -0.335333
vn -0.005661 0.001370 -0.003805
v -0.361446 0.145937 -0.326711
vn -0.246991 0.562387 -0.323941
v -0.402237 0.115111 -0.314943
vn -1.595807 0.447561 -0.157504
v -0.391876 0.126480 -0.292121
vn 0.177412 0.017068 -0.107999
v -0.257815 0.170747 -0.280186
vn 0.173912 0.073447 -0.270596
v -0.233386 0.171760 -0.262251
vn 0.174379 0.504309 -0.333163
v -0.259523 0.106041 -0.318767
vn 1.517206 0.209170 -0.393550
v -0.287248 0.146001 -0.322458
vn 0.925642 0.526399 -0.777743
v -0.244691 0.119695 -0.291254
vn 0.477260 0.229581 -0.684072
v -0.262814 0.149816 -0.288549
vn 0.000000 -1.285112 0.383849
v -0.275856 0.137752 -0.300684
vn 0.147377 -0.074672 0.022271
v -0.279842 0.138634 -0.350189
vn 0.183708 0.127162 -0.082263
v -0.284567 0.139765 -0.315129
vn 0.000000 -0.104470 0.728411
v -0.242071 0.175829 -0.264911
vn 1.205017 -1.235411 -1.571306
v -0.257996 0.213066 -0.296727
vn 2.278456 -1.479189 -0.806590
v -0.258640 0.186251 -0.276135
vn 1.483108 -0.809273 -0.979082
v -0.246940 0.200824 -0.269843
vn 0.022722 -0.057771 -0.435676
v -0.248902 0.182520 -0.267552
vn -0.481544 0.638940 0.823721
v -0.258643 0.186248 -0.276138
vn -1.741180 0.820095 -0.585155
v -0.206190 0.153032 -0.269563
vn -0.154270 0.127199 0.050325
v -0.414102 0.104886 -0.278476
vn -1.034271 0.614694 -0.233640
v -0.404624 0.126555 -0.251386
vn -0.244935 0.639971 0.285306
v -0.446092 0.086314 -0.275516
vn -0.609800 1.875781 -0.270346
v -0.403200 0.112160 -0.302582
vn -0.474915 0.554811 -0.402567
v -0.442757 0.069262 -0.423763
vn -0.824505 0.552715 -0.023433
v -0.422639 0.099223 -0.443488
vn 0.103948 -0.286103 -1.074642
v -0.410947 0.069162 -0.424350
vn -0.392571 -0.857391 -0.903780
v -0.386507 0.114975 -0.441230
vn -0.281692 -0.615227 -0.648514
v -0.364476 0.110212 -0.446281
vn -0.269955 -0.589593 -0.621493
v -0.380550 0.097022 -0.426786
vn 0.000000 0.000000 0.000000
v -0.422966 0.110779 -0.444048
vn -0.106349 -0.305547 -0.287223
v -0.424702 0.109763 -0.442670
vn 0.000000 0.000000 0.000000
v -0.372920 0.047367 -0.440153
vn -0.459188 0.364616 0.149291
v -0.419057 0.110047 -0.324583
vn -0.402999 0.363814 -0.450680
v -0.498137 0.066756 -0.369865
vn -0.000700 0.007078 0.003515
v -0.401983 0.109875 -0.359160
vn 0.024139 0.807121 0.379090
v -0.392548 0.112117 -0.361795
vn -0.039897 -0.005778 -0.043676
v -0.430185 0.128862 -0.401983
vn -1.152009 -0.294191 -1.047888
v -0.430352 0.129085 -0.401862
vn -0.184058 -0.188248 -0.213480
v -0.432681 0.146725 -0.415409
vn -0.027108 0.092249 -0.013152
v -0.409848 0.111943 -0.321476
vn -0.832804 0.438769 -0.640616
v -0.440865 0.122096 -0.358652
vn -0.523292 1.039562 -0.033107
v -0.498542 0.088597 -0.337169
vn -0.202003 0.066551 -0.038442
v -0.443853 0.128373 -0.388474
vn -2.461370 0.810913 -0.468407
v -0.436759 0.142424 -0.401426
vn -0.264670 0.527942 0.395386
v -0.405005 0.115705 -0.368641
vn -0.091250 0.182019 0.136317
v -0.379912 0.133987 -0.376255
vn -0.354885 0.765712 1.246804
v -0.398249 0.136888 -0.383256
vn -0.256319 1.075518 0.224879
v -0.424667 0.124886 -0.388365
vn 0.011573 -0.054455 -0.357717
v -0.445172 0.038070 -0.432792
vn -0.207967 0.052358 -0.665764
v -0.431093 -0.004122 -0.440873
vn 0.494259 0.157751 -1.517529
v -0.459347 0.057507 -0.430254
vn 1.938005 -0.440287 -1.267646
v -0.455256 0.099189 -0.433771
vn -1.246793 -1.870359 -1.843556
v -0.396382 0.011037 -0.445720
vn -0.220913 0.267126 -0.319530
v -0.405114 0.011892 -0.440682
vn -0.916352 1.194059 -1.322047
v -0.400689 0.026441 -0.431150
vn -0.332602 0.009640 -1.542694
v -0.403655 -0.034437 -0.459255
vn 0.000000 0.000000 0.000000
v -0.403531 0.004587 -0.450848
vn -0.165698 -2.969709 -0.167355
v -0.397459 0.003466 -0.458304
vn -1.126654 -0.131155 -0.834552
v -0.396069 0.003513 -0.460190
vn -0.181819 0.318512 -1.379134
v -0.431786 -0.057044 -0.474452
vn 0.504773 0.963213 -1.647727
v -0.451129 -0.051056 -0.453347
vn -0.324300 1.595542 -0.430217
v -0.460891 0.089595 -0.392840
vn 0.056267 0.244501 -0.707278
v -0.477220 0.054780 -0.435459
vn -0.131060 1.504980 -0.941884
v -0.494916 0.057759 -0.405092
vn 0.673215 0.444940 -0.904433
v -0.459496 0.062784 -0.427622
vn -0.076257 0.555472 -0.138437
v -0.447432 0.067061 -0.422881
vn -0.891807 0.121092 -0.437694
v -0.498393 -0.026232 -0.400896
vn -0.439561 -0.032450 -0.262978
v -0.502090 -0.012387 -0.389533
vn 0.344175 -0.226492 -0.309918
v -0.270162 -0.144100 -0.399116
vn 0.416962 -0.252545 -0.604198
v -0.314009 -0.244926 -0.391378
vn 0.640992 -1.436520 -0.871369
v -0.351994 -0.190432 -0.401949
vn 1.669795 -1.196775 -1.646076
v -0.313720 -0.198417 -0.381311
vn 0.598610 -0.375145 -1.468947
v -0.315181 -0.208239 -0.379398
vn 0.182864 -1.126061 -1.049737
v -0.321334 -0.174634 -0.405194
vn 0.275849 -0.667920 -0.425454
v -0.234324 -0.144540 -0.373221
vn -1.803869 -2.175377 -0.034904
v -0.320111 -0.165075 -0.454796
vn 0.032905 -0.665935 0.210500
v -0.354335 -0.177721 -0.466516
vn 0.035976 -0.728088 0.230147
v -0.318339 -0.168989 -0.463797
vn 0.220469 -0.403700 0.153198
v -0.315457 -0.168797 -0.463348
vn 1.037676 -1.900085 0.721054
v -0.312586 -0.164227 -0.455437
vn -0.005595 -0.285543 0.203561
v -0.304711 -0.168905 -0.465510
vn 1.069095 -1.894537 -0.009647
v -0.343962 -0.179133 -0.406584
vn 0.064996 -0.088478 -0.045451
v -0.292516 -0.172805 -0.387508
vn -1.118189 0.997568 -0.391132
v -0.377332 0.018493 -0.467398
vn 1.020172 2.137839 1.685375
v -0.382079 0.014468 -0.459419
vn -1.031903 1.057906 -0.543141
v -0.384772 0.015320 -0.452843
vn -1.093763 0.312586 -0.294766
v -0.368814 0.044358 -0.493179
vn -1.846491 0.528107 -0.497986
v -0.361086 0.044216 -0.520833
vn -0.443482 -0.080431 -0.127647
v -0.364743 0.094952 -0.512131
vn -0.871053 0.562584 -2.721521
v -0.360612 0.073554 -0.506141
vn -1.106637 -0.036298 -1.352865
v -0.355320 0.068621 -0.511981
vn -0.917143 0.258017 -0.101815
v -0.369059 0.044543 -0.447405
vn -0.855615 0.124833 -0.351239
v -0.355512 0.076418 -0.436753
vn -0.871065 0.127087 -0.357581
v -0.348282 0.094164 -0.475539
vn -0.263934 2.675907 0.019223
v -0.390759 0.017679 -0.442605
vn -1.591497 0.719267 -1.329156
v -0.390328 0.017632 -0.443014
vn 2.116527 -0.903327 -0.910497
v -0.360971 0.067129 -0.497542
vn -0.080946 0.085142 0.299004
v -0.361791 0.075449 -0.500131
vn 0.010278 0.007275 0.079409
v -0.362361 0.078363 -0.500480
vn -1.088743 -0.144723 0.805692
v -0.368051 0.090914 -0.502414
vn 0.000000 0.000000 0.000000
v -0.390625 0.003383 -0.470906
vn -1.284404 -0.307256 -0.434065
v -0.385593 0.005870 -0.485982
vn 0.000000 0.000000 0.000000
v -0.396072 0.003513 -0.460190
vn -0.412801 0.199136 -0.186184
v -0.349195 0.048221 -0.541819
vn -0.536298 -2.359660 0.256398
v -0.251057 -0.134606 -0.454226
vn 0.106113 -1.630517 0.456609
v -0.241207 -0.121261 -0.417292
vn 0.250761 -0.522738 0.476502
v -0.256978 -0.160362 -0.490640
vn 0.135650 -0.724286 0.727433
v -0.289213 -0.151816 -0.467302
vn -0.167717 -1.231527 0.191861
v -0.197316 -0.162914 -0.563304
vn 0.359376 -0.476430 -0.004348
v -0.228800 -0.178343 -0.572345
vn 0.190118 -0.184060 0.226400
v -0.272856 -0.228347 -0.580080
vn 0.002515 -0.213843 -0.802593
v -0.297423 -0.191716 -0.619460
vn -1.387601 0.010996 -0.896268
v -0.370782 -0.140560 -0.585193
vn -0.108981 0.340705 -0.266280
v -0.315611 -0.058729 -0.597439
vn -0.031119 0.023398 0.001837
v -0.289354 -0.120417 -0.619588
vn -0.547745 0.561625 -0.314555
v -0.334626 -0.126637 -0.608827
vn 0.014051 0.829582 -1.276457
v -0.344049 -0.118737 -0.593317
vn 0.014317 0.845300 -1.300642
v -0.342879 -0.118186 -0.592946
vn 0.004015 0.027117 -0.052441
v -0.353245 -0.103979 -0.583828
vn 0.005123 -0.007892 -0.009247
v -0.278817 -0.097824 -0.627003
vn -0.025666 0.126016 -0.149381
v -0.363883 -0.182768 -0.603743
vn -0.610986 -1.601050 -0.315432
v -0.359214 -0.221921 -0.548886
vn 0.130738 -0.368622 -0.645274
v -0.345190 -0.210110 -0.622899
vn -0.819540 -0.960901 -0.075224
v -0.371593 -0.193542 -0.565361
vn 0.450660 -1.069067 -1.482499
v -0.317757 -0.165742 -0.634108
vn -0.261043 0.034222 -0.221661
v -0.378032 -0.163580 -0.571113
vn -0.427153 -0.163057 -0.447570
v -0.410174 -0.184971 -0.550325
vn 0.291906 -0.250031 0.012724
v -0.285000 -0.232529 -0.545606
vn -0.063691 -0.114664 0.374112
v -0.317847 -0.200718 -0.485741
vn -0.051493 -0.246673 0.234261
v -0.347294 -0.218259 -0.498248
vn 0.270294 -0.352296 0.469148
v -0.356469 -0.206564 -0.478774
vn 0.834249 -0.764192 2.309717
v -0.347762 -0.204923 -0.483986
vn -0.010442 -0.226888 0.165561
v -0.317184 -0.174866 -0.471774
vn -0.060142 -1.306749 0.953539
v -0.318339 -0.168992 -0.463797
vn 1.426747 -0.111953 0.838697
v -0.249673 -0.203066 -0.531062
vn 0.345698 0.299640 0.537096
v -0.284783 -0.203229 -0.479700
vn 0.147195 0.020258 0.180063
v -0.293992 -0.178972 -0.474901
vn 0.085913 -0.040152 0.015226
v -0.306044 -0.159706 -0.444528
vn 0.000000 0.000000 0.000000
v -0.288264 -0.188202 -0.478545
vn 0.168925 -0.064179 0.143776
v -0.303940 -0.165612 -0.460644
vn -0.115200 -0.099252 -0.000984
v -0.307774 -0.159715 -0.434790
vn -0.262866 -0.151901 0.130654
v -0.297965 -0.170766 -0.468479
vn -0.028526 -0.043737 0.020770
v -0.283854 -0.230227 -0.500570
vn -0.115243 -0.695566 0.205911
v -0.365352 -0.230174 -0.505004
vn 0.261825 -2.622912 0.096764
v -0.377051 -0.232298 -0.495792
vn 0.068171 0.071344 0.069785
v -0.332783 -0.236358 -0.511426
vn 0.173174 -1.240245 -1.112741
v -0.316601 -0.220142 -0.582657
vn -0.353832 -0.072283 -0.438069
v -0.270453 -0.157644 -0.622591
vn 0.310729 -0.228039 -0.571879
v -0.234766 -0.125042 -0.651554
vn 0.141034 -0.170113 -0.379414
v -0.180811 -0.110730 -0.658073
vn 0.403206 -0.776170 0.303516
v -0.240452 -0.190531 -0.617494
vn 0.001847 -0.095066 0.040671
v -0.199261 -0.177834 -0.593801
vn -0.436029 -0.201823 -0.411424
v -0.212321 -0.171112 -0.645422
vn -0.632426 -0.022974 -0.176645
v -0.283431 -0.084974 -0.619437
vn 0.004455 -0.055518 -0.048259
v -0.277457 -0.078474 -0.649031
vn -0.695182 -0.111605 -1.020143
v -0.278693 -0.097527 -0.627226
vn -1.117512 -0.968941 -0.641703
v -0.241396 -0.101633 -0.664312
vn -0.293739 -0.502683 -0.445987
v -0.215277 -0.112070 -0.682574
vn -0.605302 -1.035868 -0.919037
v -0.243526 -0.095918 -0.671643
vn -0.430000 -0.384857 -1.456850
v -0.247670 -0.069470 -0.696286
vn -0.806278 -1.397025 -0.098540
v -0.252974 -0.104992 -0.646832
vn 0.002583 -0.323628 -0.129564
v -0.277191 -0.079512 -0.646433
vn -0.394444 0.273809 -0.731295
v -0.295386 -0.040443 -0.693163
vn 0.000000 0.000000 0.000000
v -0.312213 -0.041172 -0.643234
vn -0.007653 0.005789 0.004841
v -0.278671 -0.097462 -0.627270
vn -0.687449 -0.078566 -0.459817
v -0.278699 -0.097527 -0.627217
vn -0.085925 -0.642896 -0.380710
v -0.288481 -0.070730 -0.668594
vn -2.008367 -0.824552 1.798237
v -0.256337 -0.036075 -0.712003
vn 0.666775 0.163139 -1.347816
v -0.195328 -0.019005 -0.706872
vn -1.138558 2.661117 0.282518
v -0.178548 -0.005774 -0.685519
vn 0.720694 0.006779 -1.299580
v -0.192594 -0.065977 -0.692589
vn -0.935566 1.529701 -1.693308
v -0.187854 0.015403 -0.691024
vn -1.489452 1.024217 -1.515446
v -0.252348 0.020524 -0.689455
vn -0.196048 0.080175 -0.480293
v -0.284214 0.006309 -0.678302
vn -0.935107 -0.017134 -1.076636
v -0.321730 0.031591 -0.649722
vn -0.869238 -1.157568 -0.992676
v -0.349505 -0.039855 -0.602545
vn -1.271914 -0.612408 -0.716826
v -0.340432 -0.004814 -0.616234
vn -0.104511 0.184599 -0.525650
v -0.292209 0.042859 -0.657680
vn -2.210436 -0.449842 -0.128640
v -0.338122 0.024943 -0.612791
vn -1.191556 1.245685 -0.552001
v -0.308415 0.089923 -0.631354
vn -1.403699 -0.198479 0.117168
v -0.345272 0.094467 -0.542827
vn -1.406260 0.078685 -0.045602
v -0.348294 0.038208 -0.603124
vn -0.440785 0.173582 -0.072396
v -0.356540 0.037137 -0.537120
vn -1.170056 0.129954 -0.616675
v -0.355233 0.026439 -0.554875
vn -0.334597 0.499150 -0.201213
v -0.344755 0.078759 -0.563242
vn -0.786991 0.031677 -0.417811
v -0.349294 0.008430 -0.578290
vn -0.957887 0.033228 -0.198936
v -0.337995 0.019153 -0.611469
vn 0.344916 0.959098 -1.248953
v -0.244326 0.144539 -0.587214
vn -1.518415 0.252158 -0.735795
v -0.298309 0.154157 -0.589283
vn -0.183638 0.135802 -0.064556
v -0.306090 0.115544 -0.591902
vn -1.003717 0.578421 -1.063202
v -0.276011 0.057133 -0.653735
vn -0.508905 0.283732 -1.250623
v -0.232918 0.069776 -0.680488
vn 0.107255 0.772694 -0.724528
v -0.185927 0.099883 -0.646158
vn 0.368870 0.131258 -1.657237
v -0.155818 0.030773 -0.682136
vn 0.512387 0.404826 -0.359585
v -0.167212 0.073662 -0.633020
vn 1.141432 0.761973 -0.756274
v -0.173095 0.058719 -0.663910
vn -0.381789 0.146539 -0.245866
v -0.256773 0.105918 -0.652078
vn -0.455628 1.559795 -0.794595
v -0.259052 0.124608 -0.618160
vn -0.168340 0.001777 0.061707
v -0.280162 0.070534 -0.649392
vn -0.550962 0.198338 -0.655288
v -0.203137 0.149230 -0.602851
vn -0.593745 0.243741 -1.748080
v -0.175885 0.139700 -0.640271
vn -0.465182 1.109073 -0.075466
v -0.215530 0.121097 -0.650169
vn -1.538630 0.320073 -1.107486
v -0.217490 0.155286 -0.589252
vn -0.411249 0.476575 -0.801858
v -0.222177 0.142214 -0.596265
vn -0.668590 0.774794 -1.303624
v -0.237489 0.136126 -0.595011
vn -0.101271 0.285111 -0.356839
v -0.244049 0.178225 -0.582796
vn -0.134424 -0.616434 -0.395854
v -0.150315 -0.097846 -0.674889
vn 0.724919 -1.691810 -0.028953
v -0.151046 -0.132179 -0.622037
vn 0.437696 -0.279940 -0.057720
v -0.060285 -0.071139 -0.656336
vn 0.300775 -0.336444 -0.548703
v -0.080132 -0.022088 -0.695789
vn 0.916004 -0.196441 0.064523
v -0.050480 -0.037914 -0.643179
vn 0.019907 -0.022502 -0.862822
v -0.111653 -0.041091 -0.686040
vn 0.177892 -1.046712 -1.034225
v -0.098032 -0.091494 -0.657653
vn 0.028160 -0.072495 -0.429541
v -0.169671 -0.002203 -0.682008
vn -0.080612 0.826891 -0.165055
v -0.145875 0.052108 -0.643767
vn 0.000000 0.000000 0.000000
v -0.096595 0.064726 -0.642891
vn 0.001798 -0.000183 -0.013109
v -0.160171 0.001296 -0.680754
vn -0.218842 0.152659 -1.494045
v -0.132403 0.007688 -0.690503
vn -0.092198 -0.118597 -0.608243
v -0.146120 -0.028634 -0.684613
vn 1.023835 -1.223805 0.150004
v -0.028075 -0.007415 -0.607230
vn 0.946930 -1.131880 0.138737
v -0.028932 -0.008130 -0.607214
vn 2.579073 1.336638 -0.142759
v -0.023862 -0.012965 -0.588883
vn -0.298579 0.123740 -0.762392
v -0.071468 0.106608 -0.639504
vn 1.965453 -1.145040 -0.791408
v -0.022281 -0.019463 -0.658531
vn 0.105022 -0.223005 -0.273274
v -0.035940 -0.014027 -0.716186
vn 0.311291 -0.485440 0.326147
v -0.021658 -0.004730 -0.629609
vn -0.119168 0.352688 -0.325719
v -0.064470 0.054433 -0.687235
vn -0.386718 0.584798 -0.435659
v -0.108365 0.035691 -0.693645
vn 0.906664 -1.371723 0.358353
v -0.042665 -0.032793 -0.657983
vn 0.300794 -0.602292 -0.183106
v -0.042612 -0.036128 -0.670883
vn -0.721569 0.349519 -0.768112
v -0.026495 0.062342 -0.705683
vn -0.860546 0.771548 2.658199
v -0.022067 0.084013 -0.690365
vn -0.877497 0.353349 -0.593288
v -0.017921 0.093959 -0.691644
vn 0.406261 1.567017 -1.468834
v -0.056814 0.030012 -0.724540
vn -0.342180 0.225296 -0.346283
v -0.091338 0.001766 -0.699023
vn 0.031803 -1.514978 0.839525
v 0.009457 -0.000022 -0.650674
vn 0.390285 -0.126628 -0.014018
v 0.052234 0.025008 -0.694942
vn 0.214695 -0.167978 0.033666
v 0.052237 0.025008 -0.694942
vn 2.261295 -1.013538 -0.765473
v 0.050217 0.042676 -0.719694
vn 0.699974 0.512320 -0.354880
v 0.067258 0.068193 -0.676396
vn 0.137749 0.092677 -0.112809
v 0.009299 0.087435 -0.703401
vn 0.001539 0.065961 -0.189786
v 0.009538 0.087481 -0.703265
vn -0.042197 -0.151690 -0.775365
v 0.034741 0.000790 -0.698890
vn -0.310171 0.310049 -1.042581
v -0.014473 0.030447 -0.725399
vn 0.121115 -0.111443 -0.139836
v 0.062580 0.038473 -0.621027
vn 0.779483 -2.035871 0.968825
v 0.044741 0.028247 -0.608446
vn 0.524911 0.928820 -1.266633
v 0.051299 0.082933 -0.674128
vn 0.196409 0.347542 -0.473944
v 0.053928 0.074371 -0.679317
vn 0.114022 -0.032402 0.027368
v 0.052998 0.014325 -0.646655
vn 0.282118 -0.051336 -0.389187
v 0.033069 0.112008 -0.671744
vn 0.099149 0.366849 -0.555289
v 0.035344 0.067777 -0.697804
vn 0.312517 -1.540141 -0.140874
v 0.008047 0.010314 -0.615982
vn 0.887651 -1.187009 0.427671
v 0.025918 0.015038 -0.606028
vn 0.806132 -0.993376 -0.317679
v 0.041823 0.031240 -0.589136
vn 1.749456 -0.755786 -0.637583
v -0.051793 -0.064536 -0.619200
vn -0.610957 -0.925889 -1.033117
v -0.122320 -0.142781 -0.607261
vn 0.591687 0.163583 -0.378068
v -0.081963 -0.123560 -0.637486
vn -0.417019 -0.709626 0.138282
v -0.166207 -0.167719 -0.519266
vn 0.243577 -1.326008 -0.964617
v -0.176486 -0.161688 -0.620934
vn -0.159109 -0.293219 -0.435657
v -0.114579 -0.170070 -0.584065
vn -0.000195 -0.000274 -0.000079
v -0.106668 -0.189419 -0.515250
vn -1.384060 -1.944905 -0.563573
v -0.107975 -0.183533 -0.532352
vn -0.256627 -0.668978 -0.132635
v -0.110127 -0.219551 -0.450640
vn -0.888744 -0.633358 0.152536
v -0.163382 -0.164730 -0.415214
vn -1.458889 -1.501052 -0.386401
v -0.195848 -0.153467 -0.500564
vn -1.363587 -0.896113 -0.265906
v -0.167426 -0.167804 -0.453350
vn -0.737461 -1.521300 -0.835967
v -0.122478 -0.206205 -0.481710
vn 0.000000 0.000000 0.000000
v -0.114790 -0.213376 -0.482317
vn 0.000000 0.000000 0.000000
v -0.116341 -0.213704 -0.477592
vn -0.175905 -0.524408 0.000585
v -0.150919 -0.188035 -0.494743
vn -0.581186 -0.362336 -0.670668
v -0.109941 -0.244378 -0.480255
vn -0.478980 -0.314083 0.079953
v -0.112316 -0.222217 -0.479493
vn -0.346545 -0.820764 0.133519
v -0.121927 -0.206381 -0.474861
vn -0.210487 -0.320575 -0.151236
v -0.141699 -0.183035 -0.542845
vn 0.757901 0.578404 -0.479046
v 0.000360 -0.141047 -0.539659
vn -1.544315 -1.186312 0.775418
v -0.088665 -0.200275 -0.523474
vn 0.124521 0.014593 -0.103150
v -0.028397 -0.091321 -0.551234
vn 0.061848 -0.001642 -0.056485
v -0.030741 -0.101422 -0.553507
vn 0.853470 0.075142 -0.637819
v -0.043018 -0.096406 -0.568496
vn 0.282807 0.201698 -0.073766
v -0.024175 -0.131935 -0.569502
vn -1.163504 0.184618 -1.214614
v -0.072403 -0.165979 -0.634905
vn 0.353012 0.396796 -1.203905
v -0.046870 -0.145738 -0.624529
vn -0.998866 -0.336476 -0.525432
v -0.096948 -0.174566 -0.612698
vn -0.798360 -0.429748 -0.197329
v -0.037717 -0.227957 -0.594457
vn -0.273616 -0.581231 -0.589975
v -0.090678 -0.195624 -0.585973
vn -0.367630 -0.532025 -0.121023
v -0.139032 -0.148104 -0.597576
vn 0.712559 -0.070952 -1.561367
v 0.030067 -0.215779 -0.562387
vn 0.314700 -0.031336 -0.689575
v -0.016660 -0.272622 -0.584392
vn 0.486500 -0.162966 -0.265893
v -0.001451 -0.227973 -0.588226
vn 0.460722 0.176646 -0.507740
v -0.023811 -0.182846 -0.607252
vn 0.293481 0.266416 0.164690
v 0.037663 -0.138901 -0.508293
vn 0.000000 0.000000 0.000000
v 0.052235 -0.171613 -0.481217
vn 0.278225 -0.191085 -1.009995
v 0.059154 -0.176913 -0.553248
vn -0.027486 0.182598 -0.756627
v 0.031327 -0.154355 -0.549379
vn 0.234714 -0.007191 -1.624838
v -0.002083 -0.176516 -0.570345
vn 0.756914 0.136363 -1.121557
v 0.070571 -0.210422 -0.552243
vn 0.044166 -0.451041 -1.353387
v 0.065665 -0.261038 -0.576167
vn 0.537105 -1.447799 -0.127069
v 0.051611 -0.306307 -0.472228
vn 0.372612 -1.044632 -0.156353
v 0.091831 -0.293063 -0.471043
vn 0.447715 -0.223840 -0.961902
v 0.098482 -0.262596 -0.545759
vn 0.330117 1.011120 -0.125469
v 0.123327 -0.195652 -0.554974
vn -0.034318 0.403406 -0.837385
v 0.097287 -0.178653 -0.516797
vn -0.009922 -1.416171 -0.105426
v 0.127858 -0.282557 -0.529695
vn 0.037162 -0.120547 -0.049894
v 0.098470 -0.288480 -0.477171
vn -0.388578 -1.238658 -0.058363
v 0.081716 -0.282979 -0.504740
vn -0.023437 -0.065581 -0.009821
v 0.120749 -0.286941 -0.496254
vn -0.022031 0.382758 -0.204838
v 0.142298 -0.150286 -0.451292
vn -0.163985 0.597570 -0.363908
v 0.112022 -0.176444 -0.482643
vn -0.397265 1.424579 -0.565565
v 0.171719 -0.170098 -0.488896
vn 0.159135 1.545974 0.451439
v 0.193465 -0.165357 -0.455369
vn 0.497594 0.447498 -0.707026
v 0.220262 -0.170519 -0.468965
vn -1.511044 1.085464 -2.196623
v 0.149781 -0.155074 -0.450532
vn 1.027898 2.370396 0.319368
v 0.155683 -0.159678 -0.456867
vn -0.075636 0.121952 -0.111432
v 0.186535 -0.163765 -0.458378
vn -0.082157 0.024831 -0.079753
v 0.150586 -0.143524 -0.434777
vn 0.060304 0.055296 -0.029614
v 0.154710 -0.151652 -0.441556
vn 0.000000 0.000000 0.000000
v 0.225207 -0.223118 -0.490049
vn 1.671158 -0.416940 -1.202395
v 0.204397 -0.219187 -0.501388
vn 0.001925 0.004820 -0.004620
v 0.234905 -0.226050 -0.487178
vn 0.801645 2.007103 -1.923617
v 0.234549 -0.225973 -0.487246
vn 0.052466 -0.003788 -0.244172
v 0.153775 -0.202619 -0.531609
vn -0.031995 -0.153229 -0.236924
v 0.244612 -0.254893 -0.468912
vn 0.035473 -0.019577 -0.137214
v 0.221451 -0.215528 -0.488253
vn 0.449891 -1.710128 -1.673639
v 0.135577 -0.236550 -0.537936
vn -0.085566 -0.033453 0.069078
v 0.209895 -0.164329 -0.431021
vn -2.167527 -0.847403 1.749847
v 0.214385 -0.159926 -0.423327
vn 0.235608 0.959728 -1.389212
v 0.190920 -0.162533 -0.411886
vn -1.801958 1.339235 1.093409
v 0.198101 -0.166955 -0.446637
vn 0.020240 1.056982 -0.269609
v 0.183662 -0.168289 -0.441537
vn 0.457478 0.885171 -0.213135
v 0.181736 -0.168057 -0.440772
vn 0.455828 0.881978 -0.212366
v 0.156116 -0.151692 -0.427798
vn -0.321718 0.178387 -0.194301
v -0.085765 -0.240506 -0.514239
vn 0.232187 -0.268785 -0.059100
v 0.062624 -0.283603 -0.545895
vn 0.361259 0.014253 -0.742652
v 0.030824 -0.292784 -0.554189
vn 0.667863 -0.673014 0.147177
v 0.005005 -0.312536 -0.509023
vn 0.304675 -0.484199 -0.057990
v 0.009604 -0.324171 -0.540322
vn -1.308501 0.168161 -0.472476
v -0.080856 -0.266835 -0.543913
vn -1.502014 0.210382 -0.328384
v -0.068669 -0.224548 -0.567614
vn -0.204238 -0.203228 -0.737461
v -0.057604 -0.264120 -0.601981
vn -0.404870 -0.402829 -1.461630
v -0.069199 -0.312240 -0.596438
vn -0.188771 0.286109 -0.371355
v -0.104697 -0.291209 -0.527680
vn -1.029911 0.074456 0.246829
v -0.107821 -0.230110 -0.472749
vn -0.472142 0.372514 -0.298469
v -0.112759 -0.256499 -0.443624
vn -2.041225 0.143961 0.185145
v -0.128597 -0.275373 -0.476982
vn -0.501622 -0.259010 -0.114768
v -0.136654 -0.314453 -0.413762
vn -0.602433 0.090484 -0.630547
v -0.119184 -0.327736 -0.516848
vn -0.714245 0.133339 0.131271
v -0.128426 -0.349353 -0.509002
vn 0.068972 -0.224286 0.132789
v -0.085271 -0.373884 -0.468385
vn 2.426247 0.751532 -0.842522
v -0.119328 -0.385332 -0.516551
vn 0.164143 -0.293337 -0.007439
v -0.035144 -0.379992 -0.476297
vn -2.288727 -0.869699 -0.968690
v -0.062786 -0.394222 -0.509829
vn 0.363737 -0.487878 -0.268997
v -0.028623 -0.354756 -0.546388
vn -0.158123 -0.205659 -0.055984
v -0.093865 -0.361163 -0.587882
vn 0.352922 0.136171 -0.647839
v -0.009988 -0.322144 -0.583839
vn 1.052405 0.944088 -1.392632
v -0.053660 -0.346104 -0.601318
vn -0.379318 -1.170091 0.161226
v -0.070310 -0.386129 -0.590260
vn -0.148451 -0.218880 -0.062267
v -0.101546 -0.371390 -0.551528
vn -0.181750 -0.223083 -1.419788
v -0.110870 -0.300711 -0.582498
vn 0.198548 -1.150442 0.104521
v -0.096418 -0.361431 -0.419825
vn -0.228275 -0.329539 -0.005250
v -0.048554 -0.359753 -0.446658
vn -1.006542 -0.390495 -0.297604
v -0.111759 -0.339880 -0.460766
vn -0.255343 -0.479823 -0.176798
v -0.130702 -0.335781 -0.382008
vn -2.388443 -1.052527 1.295688
v -0.054180 -0.355127 -0.373397
vn 0.151329 -1.031933 -0.228184
v -0.058828 -0.355047 -0.381900
vn 0.250507 -0.431244 -0.454442
v -0.032530 -0.383636 -0.344409
vn 0.000000 0.000000 0.000000
v -0.078664 -0.364287 -0.379639
vn 0.147004 -0.521986 -0.274174
v -0.014063 -0.365324 -0.396766
vn 0.282874 -0.372035 -0.509824
v 0.119702 -0.330842 -0.419930
vn 0.249611 -0.728759 -0.576111
v 0.089493 -0.356539 -0.409414
vn 0.346330 -0.795346 -1.103444
v 0.120693 -0.318246 -0.428609
vn 0.149038 -0.080917 -0.187610
v 0.109964 -0.311948 -0.436700
vn 0.007817 -0.235885 -2.566220
v 0.134803 -0.305346 -0.440490
vn 0.427425 -1.255592 -1.224529
v 0.122443 -0.307461 -0.436945
vn 0.050738 -0.105147 -0.069090
v 0.086979 -0.299358 -0.465026
vn -0.158423 -0.948959 -0.062549
v 0.005486 -0.337352 -0.460464
vn -0.488989 -0.654220 -0.446223
v 0.081886 -0.328516 -0.451174
vn 0.545220 1.058827 -0.273365
v 0.094586 -0.220646 -0.271872
vn 0.429044 0.268446 0.003538
v 0.087419 -0.166657 -0.271289
vn 0.339330 1.275639 0.033902
v 0.115395 -0.230555 -0.264530
vn 1.027664 1.182813 -0.956170
v 0.108156 -0.219597 -0.250667
vn -0.060766 0.950941 -0.353223
v 0.135159 -0.222763 -0.241887
vn 0.862028 1.825909 -0.086856
v 0.133267 -0.234001 -0.284127
vn 0.000000 0.000000 0.000000
v 0.172422 -0.218763 -0.252872
vn 0.000000 0.000000 0.000000
v 0.100926 -0.211543 -0.310153
vn -0.871616 0.000000 -0.995207
v 0.105075 -0.218055 -0.307576
vn 1.122099 0.496132 0.070071
v 0.097798 -0.204226 -0.311868
vn -0.170169 1.062936 0.476884
v 0.172410 -0.229047 -0.285384
vn 0.982239 -0.618834 0.005168
v 0.136661 -0.370715 -0.362296
vn 1.686847 -0.848733 -0.371915
v 0.141668 -0.363100 -0.357028
vn -0.260065 -1.425701 0.557058
v 0.107890 -0.381046 -0.336945
vn 0.664424 -0.167826 -0.168705
v 0.134067 -0.377545 -0.365309
vn -1.188285 -1.641244 1.998581
v 0.145046 -0.377567 -0.324870
vn 0.385154 -0.158566 -0.249960
v 0.147000 -0.375431 -0.326406
vn -0.436133 -0.703040 -0.627677
v 0.079575 -0.381591 -0.378240
vn -0.269780 -0.606531 -0.221212
v 0.051367 -0.363178 -0.376379
vn 0.226661 -0.058074 0.334508
v 0.095644 -0.152019 -0.300487
vn 0.382192 -0.475939 1.414822
v 0.141306 -0.133072 -0.322814
vn 0.154140 -0.264633 1.055130
v 0.124966 -0.169107 -0.330982
vn 0.244274 0.156891 0.224111
v 0.114043 -0.200868 -0.328470
vn -0.320797 -0.353336 -0.400709
v -0.138992 -0.193244 -0.422944
vn -0.395651 -0.435784 -0.494211
v -0.163137 -0.209387 -0.390982
vn -0.206271 -0.613123 -1.097302
v -0.203022 -0.147800 -0.396026
vn 0.069226 -0.311779 -0.236479
v -0.265008 -0.164820 -0.364259
vn -0.181771 -1.118305 -0.819658
v -0.278986 -0.200013 -0.335416
vn -0.509505 -0.549415 -0.876824
v -0.240038 -0.189595 -0.344123
vn -0.115740 -0.016846 -0.049894
v -0.213166 -0.225719 -0.340662
vn -0.358496 -0.153472 -1.419117
v -0.219594 -0.199452 -0.349056
vn -0.406295 -0.707224 -0.279703
v -0.196072 -0.133469 -0.459908
vn -0.660885 1.440335 -0.387394
v -0.193799 0.121179 -0.303584
vn -0.960059 0.990520 0.037855
v -0.191083 0.118616 -0.349078
vn 0.057838 1.432871 0.679594
v -0.228720 0.109835 -0.353431
vn -0.156307 1.586532 0.115022
v -0.240650 0.106865 -0.347715
vn 0.011951 -0.055577 0.195469
v -0.270472 0.159390 -0.363389
vn 0.056756 0.158920 0.365605
v -0.220175 0.126099 -0.365450
vn 0.061750 0.050529 0.118935
v -0.251822 0.140509 -0.370063
vn 1.019163 0.996186 -0.020432
v -0.282569 0.129423 -0.328779
vn 0.559530 0.753982 0.197017
v -0.233175 0.181576 -0.427662
vn 1.343791 2.614948 -0.101011
v -0.255956 0.172522 -0.372734
vn 0.041285 0.386781 -0.043451
v -0.190810 0.151924 -0.366634
vn 0.010336 0.343854 -0.060142
v -0.196055 0.150426 -0.376100
vn -0.236336 0.167314 0.364364
v -0.205035 0.151853 -0.380782
vn 1.369046 1.067542 0.913354
v -0.238360 0.168154 -0.387782
vn 0.469540 0.574432 0.252078
v -0.216859 0.174455 -0.431746
vn -2.857854 -0.147689 0.542638
v -0.230098 0.116068 -0.361154
vn 0.633939 0.859438 1.082818
v -0.220573 0.173451 -0.428591
vn 0.689407 0.954218 0.064627
v -0.245180 0.207520 -0.422367
vn 0.646860 0.739908 1.046809
v -0.212844 0.188905 -0.445299
vn 0.000000 0.000000 0.000000
v -0.224462 0.200891 -0.449916
vn 0.700093 0.544663 -0.044715
v -0.183766 0.141703 -0.407826
vn 1.130111 0.912551 0.895127
v -0.186202 0.164935 -0.434347
vn 0.144909 0.214214 0.183004
v -0.256104 0.232982 -0.484682
vn 0.472006 0.526551 0.676246
v -0.264706 0.235828 -0.481202
vn 0.441734 0.739492 0.488054
v -0.265758 0.228976 -0.470587
vn -2.725513 -0.740703 0.699236
v -0.236036 0.257051 -0.504760
vn -0.091949 0.615948 0.687565
v -0.247637 0.237170 -0.492379
vn -1.511745 0.781701 1.526968
v -0.232795 0.248604 -0.501075
vn -0.233987 0.117057 -0.428614
v -0.244264 0.215196 -0.592088
vn -1.104593 0.552595 -2.023384
v -0.229070 0.217256 -0.597578
vn -0.794126 0.162222 -0.813322
v -0.218192 0.263688 -0.618383
vn -1.111400 0.413544 -1.092750
v -0.284684 0.233900 -0.572379
vn -0.771082 -0.031736 -1.404166
v -0.207441 0.216026 -0.631146
vn -0.525139 -0.233147 -0.833930
v -0.330902 0.134337 -0.544598
vn -0.323713 -0.234989 -0.646195
v -0.365513 0.164124 -0.541065
vn 0.000000 0.000000 0.000000
v -0.249398 0.152293 -0.583622
vn -0.253422 0.131552 -0.446065
v -0.242177 0.141653 -0.589286
vn -2.634068 -1.327738 -0.882593
v -0.244304 0.144508 -0.587233
vn 0.776812 0.928375 -0.964609
v -0.332951 0.246879 -0.542335
vn -0.141304 0.135108 -0.512285
v -0.341628 0.234558 -0.558597
vn -0.679581 1.311080 -1.089788
v -0.314094 0.253116 -0.540794
vn 0.000000 0.000000 0.000000
v -0.310179 0.228092 -0.572385
vn -0.274949 0.266635 -0.204942
v -0.292410 0.256540 -0.543251
vn 0.871109 -0.242374 -2.218925
v -0.274325 0.201632 -0.589450
vn -0.802078 -0.370918 -0.294046
v -0.321869 0.188886 -0.591639
vn -0.756033 0.785446 -1.034340
v -0.359205 0.190482 -0.567146
vn 0.573754 -0.232995 0.140755
v -0.287298 0.146375 -0.322452
vn 1.372356 -0.557299 0.336670
v -0.277832 0.172915 -0.348895
vn 0.645566 -2.814409 0.053780
v -0.287264 0.146174 -0.333379
vn 1.091716 -0.874843 0.758147
v -0.261743 0.241089 -0.373902
vn 0.000000 0.000000 0.000000
v -0.242796 0.243067 -0.397088
vn 0.163203 0.085954 -0.273338
v -0.241576 0.241965 -0.395304
vn 0.739636 0.347885 0.651660
v -0.252610 0.205481 -0.406500
vn 0.123651 0.176960 0.107286
v -0.192695 0.215921 -0.477124
vn -0.049461 -0.012975 0.003139
v -0.363256 0.171110 -0.344405
vn -1.131000 -0.219925 0.265608
v -0.366907 0.173974 -0.353317
vn -0.998845 -0.275448 0.428281
v -0.380280 0.179422 -0.366919
vn -0.272375 -0.066268 0.569659
v -0.410424 0.150788 -0.405067
vn -1.742475 0.609166 0.606788
v -0.417273 0.216872 -0.393561
vn -0.427595 -0.284608 0.549953
v -0.363878 0.138619 -0.360897
vn -0.174788 0.098210 0.197202
v -0.346294 0.258918 -0.293302
vn -0.610187 0.168275 1.296770
v -0.406968 0.276921 -0.334540
vn -0.867471 -0.818331 0.966699
v -0.399800 0.294364 -0.330075
vn -0.002769 -0.003450 0.003162
v -0.403791 0.314942 -0.326579
vn -0.782180 -1.008773 1.447382
v -0.383627 0.298066 -0.316441
vn -0.102106 -1.237352 2.296251
v -0.403649 0.297759 -0.334955
vn -1.482699 -0.440669 0.060408
v -0.412790 0.321887 -0.349855
vn -0.003631 -0.001516 -0.000109
v -0.404878 0.315431 -0.328003
vn -0.333940 -0.035900 0.256923
v -0.403918 0.306581 -0.334224
vn -0.200568 -0.021562 0.154311
v -0.407439 0.293899 -0.341413
vn -0.083667 0.065586 2.605189
v -0.398998 0.256236 -0.326474
vn -0.089985 0.064742 0.336805
v -0.382699 0.241262 -0.319241
vn 0.000000 0.000000 0.000000
v -0.392530 0.237234 -0.320597
vn 0.000000 0.000000 0.000000
v -0.458491 0.299565 -0.371132
vn -0.557911 -0.379395 0.366190
v -0.442493 0.251408 -0.392796
vn -0.503367 -0.675811 -0.093187
v -0.423698 0.239754 -0.365501
vn -0.272449 -0.395662 0.079519
v -0.382183 0.214170 -0.342348
vn -1.195597 -0.608475 0.130877
v -0.418995 0.274821 -0.345684
vn -0.397170 -0.498432 0.156293
v -0.358633 0.318775 -0.267456
vn 0.023298 -0.139826 0.169788
v -0.406792 0.335811 -0.298950
vn -0.520018 -1.030444 0.470671
v -0.376190 0.324612 -0.293457
vn -0.864789 -0.823435 1.178071
v -0.403222 0.327903 -0.309970
vn 0.484235 -0.325472 -0.730952
v -0.251507 0.236887 -0.335170
vn 0.103776 0.000037 -0.022499
v -0.269326 0.190125 -0.330159
vn 0.421554 -0.293396 0.515688
v -0.275787 0.175794 -0.349711
vn 1.080949 -2.279226 1.512797
v -0.265898 0.181532 -0.357807
vn 0.035827 -0.075544 0.050141
v -0.261658 0.176928 -0.365696
vn 0.989345 0.389478 0.093488
v -0.269527 0.206273 -0.372468
vn 2.410029 -0.350573 0.082610
v -0.271419 0.169456 -0.360017
vn 0.101845 0.193302 0.153250
v -0.266069 0.178696 -0.289654
vn 1.450413 -0.744180 -0.264641
v -0.268245 0.182656 -0.295810
vn -1.219218 -0.562870 -0.216395
v -0.378890 0.220714 -0.290633
vn 0.343866 -0.121697 -0.357246
v -0.282150 0.293772 -0.407970
vn 1.155745 0.201177 0.128960
v -0.287869 0.266125 -0.424208
vn 0.144093 0.038147 -0.079106
v -0.276844 0.259627 -0.400076
vn 0.087845 0.032741 -0.043359
v -0.263876 0.226321 -0.428448
vn -0.991666 1.625666 2.180390
v -0.420010 0.125087 -0.421020
vn -0.561874 -0.113501 -0.060590
v -0.420323 0.116588 -0.414613
vn -0.022105 -0.009430 -0.013131
v -0.428046 0.135671 -0.410474
vn -0.575561 -0.409230 -0.334156
v -0.434850 0.146452 -0.441164
vn -0.118640 0.083120 0.402281
v -0.438140 0.193374 -0.409572
vn -1.042236 -0.795731 -0.593037
v -0.462016 0.230645 -0.418261
vn -0.225957 0.063246 -0.055809
v -0.458223 0.196663 -0.436488
vn 0.000000 0.000000 0.000000
v -0.458121 0.230165 -0.480258
vn -1.716042 -1.394381 -0.370041
v -0.461976 0.245297 -0.455263
vn -0.744160 -1.023470 -0.943994
v -0.435897 0.123069 -0.523402
vn -0.040404 0.030462 0.058102
v -0.429523 0.211628 -0.573585
vn -0.199347 0.147936 -0.167690
v -0.423751 0.245130 -0.558761
vn 0.392188 -0.246273 -0.759257
v -0.393279 0.206985 -0.574126
vn -0.806975 -1.107326 -0.581451
v -0.430554 0.165208 -0.563678
vn 0.779213 0.742376 -1.147674
v -0.383281 0.234552 -0.556934
vn 0.262721 -0.184507 -0.181483
v -0.397883 0.159166 -0.555750
vn 0.647381 0.522008 -1.449224
v -0.394963 0.235816 -0.564381
vn -1.117536 0.223611 -0.699077
v -0.457892 0.248545 -0.524951
vn -0.743896 -0.091572 0.625883
v -0.463646 0.188137 -0.490400
vn -0.166377 0.052265 -0.203770
v -0.456932 0.267668 -0.520830
vn -0.356550 0.445162 -0.567665
v -0.456406 0.227062 -0.545118
vn -0.042201 -0.074676 -0.073911
v -0.378757 0.103927 -0.500700
vn 0.040398 -0.233351 -0.133993
v -0.418368 0.100446 -0.433274
vn -0.695004 -0.818363 -0.079384
v -0.358707 0.108481 -0.478948
vn 0.000000 0.000000 0.000000
v -0.408504 0.113073 -0.492956
vn -0.304063 -0.234433 0.156867
v -0.420529 0.109418 -0.416227
vn -2.080494 -0.227424 0.942383
v -0.451606 0.125267 -0.470597
vn -0.211567 0.069015 0.053568
v -0.427742 0.088615 -0.450198
vn -1.552992 0.506597 0.393214
v -0.431319 0.085642 -0.414682
vn 0.000000 0.000000 0.000000
v -0.438199 0.119390 -0.465757
vn -0.431893 -0.365215 0.981132
v -0.442562 0.114690 -0.470553
vn 0.361659 -1.409567 -1.648914
v -0.455282 0.098808 -0.433452
vn -0.228725 -2.037581 -0.285444
v -0.444082 0.114677 -0.474136
vn 0.122777 -0.152928 0.102104
v -0.440360 0.111928 -0.482729
vn -0.053340 -0.417485 -2.394713
v -0.462439 0.102400 -0.443602
vn -0.441715 -0.205606 -0.778082
v -0.461406 0.169832 -0.523628
vn -1.546777 -1.378511 2.045031
v -0.369313 0.092789 -0.503493
vn -0.179217 -0.403060 0.311064
v -0.376146 0.100778 -0.503276
vn 0.536894 -2.405446 -0.224751
v -0.376066 0.130869 -0.535780
vn -0.439325 -0.174194 -0.164186
v -0.342603 0.080267 -0.534906
vn 0.310974 -0.016385 -1.397833
v -0.371199 0.320759 -0.575943
vn -0.189352 -0.079006 -0.589060
v -0.404609 0.298524 -0.583443
vn -0.370625 -0.297866 -0.257220
v -0.446570 0.268613 -0.531134
vn -0.266669 -0.141695 -0.602219
v -0.406464 0.238197 -0.568661
vn 0.285739 -0.329236 -0.951274
v -0.362504 0.279689 -0.561087
vn 0.495113 0.083863 -0.353613
v -0.352970 0.245678 -0.555804
vn -0.177213 0.108476 -0.174753
v -0.509692 0.319828 -0.503276
vn -0.822827 0.766437 -0.533917
v -0.443947 0.400926 -0.533610
vn -0.884641 -0.914458 -1.029201
v -0.482307 0.251412 -0.502645
vn -0.071279 -0.015073 -0.067626
v -0.458326 0.277401 -0.521530
vn -0.550998 -0.380159 -0.458979
v -0.471054 0.301836 -0.532202
vn -2.008965 -0.944677 -0.737882
v -0.540596 0.307827 -0.443282
vn -0.001778 -0.236683 0.046396
v -0.503484 0.259547 -0.467996
vn 0.000000 0.000000 0.000000
v -0.496879 0.257744 -0.434479
vn -0.157104 -0.142962 0.169670
v -0.458124 0.230165 -0.480258
vn -0.682688 -0.473232 0.139287
v -0.461270 0.244352 -0.454808
vn 0.000000 0.000000 0.000000
v -0.462308 0.245709 -0.455285
vn -0.644310 0.305875 -0.852275
v -0.513721 0.304160 -0.502038
vn -0.805350 0.382168 -1.065334
v -0.533079 0.308442 -0.485868
vn -0.148916 -0.342214 -0.856157
v -0.517034 0.296663 -0.502224
vn -0.016874 2.080322 -1.194433
v -0.521774 0.398663 -0.433740
vn -0.346067 0.526316 -0.457749
v -0.528447 0.367337 -0.475621
vn -1.619863 -0.516452 -0.205054
v -0.542619 0.333148 -0.464370
vn 0.177712 -0.499706 0.600673
v -0.465878 0.297654 -0.371932
vn -1.053784 -0.738660 0.896721
v -0.531283 0.296781 -0.374509
vn 0.435812 -1.121004 1.519669
v -0.484021 0.283109 -0.373784
vn -0.124231 -0.078350 -0.005776
v -0.494202 0.255552 -0.391833
vn -0.126127 -0.168478 0.103732
v -0.539124 0.320345 -0.343145
vn -0.333037 -0.234374 0.168484
v -0.548410 0.331768 -0.347198
vn -0.952853 -0.853705 1.065457
v -0.550447 0.337617 -0.339432
vn -1.501757 -1.749493 1.398129
v -0.453065 0.301255 -0.372335
vn 0.333225 -0.308563 0.241515
v -0.449796 0.339290 -0.349840
vn 0.000000 0.000000 0.000000
v -0.478010 0.317518 -0.356853
vn 0.383661 -0.107008 0.786814
v -0.425225 0.285615 -0.362002
vn 0.221148 -0.212337 0.188493
v -0.485518 0.319165 -0.343569
vn -0.040010 0.012267 -0.004332
v -0.578111 0.342589 -0.390012
vn -0.319428 0.197618 -0.220949
v -0.542158 0.360239 -0.428789
vn -1.059095 -0.437203 -1.100591
v -0.546211 0.322029 -0.438422
vn -0.189207 -0.310702 -0.061115
v -0.563416 0.321510 -0.421661
vn -1.588173 0.385141 -1.881834
v -0.527652 0.453030 -0.427505
vn -0.579700 0.070943 -0.276863
v -0.557272 0.397139 -0.407495
vn -0.796008 0.077722 -1.415072
v -0.556801 0.453612 -0.409062
vn 0.484605 -0.490159 1.612261
v -0.534127 0.371343 -0.318322
vn 0.477422 1.104518 0.915255
v -0.497867 0.424416 -0.329363
vn 0.620705 -0.889994 2.597243
v -0.545834 0.418879 -0.304155
vn -0.116815 0.420114 1.289487
v -0.501576 0.386930 -0.316906
vn -0.623019 0.540193 -0.175480
v -0.588683 0.425574 -0.357696
vn -0.440893 0.439050 -0.100196
v -0.549045 0.487805 -0.348233
vn -0.238748 -0.296508 0.276915
v -0.575607 0.455427 -0.317679
vn -0.908560 -0.602227 0.006514
v -0.580334 0.365181 -0.363461
vn -0.547078 -0.072890 1.497933
v -0.540715 0.343144 -0.326300
vn -0.159882 -0.136122 0.528334
v -0.584271 0.387753 -0.314961
vn -1.366473 0.352781 -0.511507
v -0.563681 0.471435 -0.378249
vn 0.884734 1.138470 0.260337
v -0.455075 0.448093 -0.427737
vn 0.001233 0.295471 -0.042798
v -0.508776 0.486403 -0.422187
vn 1.356675 1.236865 -1.585513
v -0.478620 0.473150 -0.389403
vn 0.470940 1.183131 -0.599194
v -0.540520 0.502424 -0.389155
vn 0.184698 0.029202 0.481620
v -0.538261 0.449675 -0.328141
vn 1.425203 -0.043953 1.520894
v -0.504746 0.483727 -0.357009
vn -1.413838 0.563149 -0.262659
v -0.500324 0.387294 -0.466536
vn -0.455251 -0.070256 -0.618513
v -0.485617 0.362620 -0.500728
vn -1.321616 0.863366 -0.790993
v -0.481075 0.439350 -0.452944
vn 0.241428 1.512833 -0.684222
v -0.449320 0.420473 -0.503813
vn 0.325433 0.742900 0.024218
v -0.375446 0.442081 -0.514156
vn -0.352480 0.807978 -0.444616
v -0.397595 0.423691 -0.502793
vn -0.347253 0.518407 0.080994
v -0.392613 0.465951 -0.381293
vn -0.211796 0.297405 -0.225392
v -0.359203 0.444886 -0.473792
vn 0.046969 1.980453 -0.575197
v -0.419558 0.449633 -0.428835
vn -1.561435 2.386849 0.166381
v -0.430885 0.454891 -0.394617
vn -0.089969 0.816964 -0.537352
v -0.416366 0.432133 -0.461396
vn 0.565191 1.375820 0.770343
v -0.384036 0.462393 -0.353314
vn -1.514453 1.359599 0.128706
v -0.398425 0.457781 -0.363377
vn 0.022441 0.712359 -0.315956
v -0.332468 0.458117 -0.393948
vn 0.497122 0.390670 -0.013573
v -0.338562 0.440659 -0.367887
vn -0.414333 0.168042 0.254197
v -0.464983 0.418775 -0.309818
vn -0.486002 1.072487 1.048087
v -0.414140 0.427113 -0.274150
vn -1.193896 0.870535 0.774269
v -0.431882 0.442145 -0.301324
vn 0.279110 0.062009 0.100945
v -0.460660 0.447719 -0.359438
vn 0.469280 1.024096 0.106061
v -0.344582 0.449469 -0.307991
vn -0.194656 0.000593 0.018538
v -0.410682 0.462279 -0.337532
vn -0.132833 0.756711 0.217649
v -0.404909 0.452875 -0.289670
vn -1.546366 1.477754 0.421270
v -0.424277 0.420982 -0.270658
vn -1.067913 1.387573 0.548389
v -0.479979 0.379037 -0.305712
vn -0.867328 -1.131197 0.422628
v -0.462453 0.352506 -0.276043
vn 0.285191 -0.351855 -0.188313
v -0.409350 0.331617 -0.256260
vn -1.234572 0.880405 1.873276
v -0.479414 0.345057 -0.313622
vn -0.809249 -0.279454 1.784271
v -0.494300 0.374182 -0.319782
vn -1.440732 0.051270 1.485153
v -0.491457 0.377768 -0.317014
vn 0.070208 -0.584548 -0.204220
v -0.442156 0.339490 -0.302975
vn -1.154674 -0.958350 -0.403545
v -0.422215 0.335146 -0.309886
vn -0.023741 -0.019705 -0.008297
v -0.408401 0.323404 -0.321530
vn -0.425549 1.742147 -2.266957
v -0.414282 0.330061 -0.315283
vn -0.002193 -0.004389 0.002369
v -0.413941 0.329764 -0.314680
vn -0.610876 -1.222873 0.660010
v -0.408289 0.323335 -0.321361
vn 1.659670 -1.299995 1.660572
v -0.420695 0.333839 -0.307217
vn 0.167700 -0.131357 0.167791
v -0.413588 0.327925 -0.318950
vn 0.000000 0.000000 0.000000
v -0.435849 0.334059 -0.291899
vn -0.134284 -0.118630 -0.104208
v -0.419081 0.332582 -0.311825
vn -0.057209 -0.005674 0.011836
v -0.403952 0.303178 -0.333822
vn -2.957644 -0.293315 0.611927
v -0.403847 0.300757 -0.334475
vn -0.485784 0.164983 0.311813
v -0.442562 0.387094 -0.255866
vn -0.065886 0.190986 0.078655
v -0.374327 0.436501 -0.238768
vn 0.056051 1.414932 0.928242
v -0.307285 0.445673 -0.232745
vn -0.103381 0.232289 0.249852
v -0.356852 0.416023 -0.212185
vn 0.153872 1.628556 0.541655
v -0.363523 0.451399 -0.270570
vn -1.918245 0.709549 2.070979
v -0.310422 0.440545 -0.257151
vn 0.601789 1.233711 0.166612
v -0.308518 0.437496 -0.261974
vn -0.005608 0.334213 -0.010779
v -0.302885 0.442071 -0.250450
vn 0.082511 0.471911 -0.113028
v -0.372279 0.455361 -0.349381
vn 0.007976 -0.150489 0.115278
v -0.380150 0.358168 -0.165330
vn -0.265302 0.579968 1.222290
v -0.408198 0.409639 -0.227552
vn -0.403826 1.241452 0.743269
v -0.369957 0.369795 -0.171485
vn 0.000000 0.000000 0.000000
v -0.379986 0.331281 -0.276123
vn -0.495328 -0.828956 -0.025324
v -0.393360 0.337979 -0.283997
vn -0.247813 -0.041377 0.412275
v -0.383157 0.352789 -0.173046
vn 0.126739 0.581023 0.402421
v -0.381766 0.338094 -0.138509
vn -0.507966 -0.466333 0.502037
v -0.374431 0.354774 -0.164902
vn 1.073434 1.707742 -0.800965
v -0.374434 0.354774 -0.164906
vn -0.597726 -0.015493 0.302425
v -0.353967 0.329290 -0.150185
vn -0.806152 0.601516 0.130163
v -0.429993 0.376176 -0.223465
vn -0.435965 -0.778444 1.585927
v -0.393759 0.342376 -0.185004
vn -0.168847 -1.939811 -0.300904
v -0.431614 0.323429 -0.208138
vn -0.023238 -0.188394 0.041801
v -0.414279 0.312615 -0.214451
vn -0.263600 -2.137023 0.474162
v -0.415533 0.314146 -0.207584
vn -0.523094 -1.936259 0.918619
v -0.415310 0.313975 -0.207952
vn -0.274200 -1.256905 0.772864
v -0.419332 0.315768 -0.206463
vn -0.152398 -0.152297 0.039739
v -0.405705 0.312904 -0.201381
vn -0.125913 0.132801 0.019169
v -0.394575 0.252990 -0.179280
vn -0.492485 -0.497873 0.175796
v -0.386680 0.287597 -0.195636
vn -2.136506 -1.202144 -0.848105
v -0.389944 0.293963 -0.176904
vn -0.460312 -1.334402 -1.085971
v -0.397726 0.280438 -0.164853
vn -0.469143 -0.554001 -0.640726
v -0.390175 0.294788 -0.177465
vn -0.450463 -1.394730 0.041452
v -0.387117 0.304304 -0.203923
vn -0.413850 -1.266344 0.048008
v -0.383801 0.302791 -0.215504
vn -0.491325 -1.818558 -0.020262
v -0.425197 0.315536 -0.229392
vn -2.906329 -0.527487 0.044076
v -0.368319 0.276719 -0.212556
vn -1.734921 -0.297206 0.093023
v -0.368294 0.276574 -0.212553
vn -0.039698 -0.225749 -0.106105
v -0.376435 0.306233 -0.224686
vn -0.210235 -0.252225 -0.337994
v -0.377946 0.296456 -0.212442
vn -0.744090 1.225857 -0.576599
v -0.368861 0.464793 -0.417047
vn -0.415887 1.004399 1.051729
v -0.300024 0.440198 -0.360711
vn -0.041614 1.133697 -0.901785
v -0.324826 0.462934 -0.444819
vn 0.000000 0.000000 0.000000
v -0.315490 0.440876 -0.491040
vn -0.046399 0.139978 -0.101037
v -0.323910 0.441362 -0.477465
vn -0.258335 0.491979 -0.032911
v -0.265244 0.482808 -0.444996
vn 0.052334 0.211344 0.304075
v -0.198573 0.485178 -0.402073
vn -0.164714 0.297429 0.216756
v -0.277222 0.461319 -0.390471
vn 0.040231 0.010591 -0.743525
v -0.204787 0.511605 -0.475951
vn -0.347841 0.306806 -0.248150
v -0.312902 0.445412 -0.472083
vn -0.596810 1.716517 0.269096
v -0.242649 0.463888 -0.498003
vn 0.859643 0.697906 -0.633601
v -0.246985 0.426425 -0.508723
vn 0.003805 0.005388 -0.005371
v -0.253209 0.434256 -0.510194
vn -0.079209 0.172154 -0.260678
v -0.250382 0.435451 -0.507227
vn 0.423231 0.570547 -1.065374
v -0.208807 0.412296 -0.492334
vn 0.583167 -0.059325 -1.083950
v -0.229562 0.429218 -0.492170
vn -0.002639 0.010249 -0.011526
v -0.147990 0.397811 -0.507032
vn -0.002921 0.009421 -0.008554
v -0.153634 0.402499 -0.499942
vn -0.414144 0.804390 -1.131222
v -0.208807 0.412299 -0.492334
vn 0.154119 0.634283 -0.289831
v -0.186465 0.399288 -0.512550
vn 0.824397 0.746136 -1.330332
v -0.159494 0.408882 -0.494554
vn -0.141653 0.169272 -0.505430
v -0.201069 0.454290 -0.485314
vn -0.435095 0.276258 0.519252
v -0.153675 0.480928 -0.396982
vn -0.010905 0.356768 0.362096
v -0.160735 0.430237 -0.352137
vn -0.098795 1.248240 0.393127
v -0.164497 0.429964 -0.340798
vn 0.264615 0.555076 0.273550
v -0.197539 0.428289 -0.345882
vn -0.110247 0.164719 0.069132
v -0.168438 0.451262 -0.380841
vn -0.183934 1.257175 -0.450880
v -0.152526 0.439263 -0.317838
vn -0.281990 0.491906 0.067214
v -0.150820 0.430486 -0.344181
vn 0.524478 1.376670 0.834264
v -0.127219 0.518399 -0.418763
vn -0.887391 1.104677 0.167935
v -0.175853 0.538918 -0.420376
vn -0.497332 0.618950 0.094026
v -0.233711 0.503300 -0.402612
vn -0.756393 0.002119 0.876197
v -0.168850 0.501575 -0.398165
vn -0.210694 0.019518 1.614739
v -0.170587 0.478275 -0.398110
vn 0.101506 -0.509730 -1.365322
v -0.172020 0.482547 -0.504280
vn 0.412876 -0.183047 -0.306283
v -0.072546 0.464454 -0.468632
vn 0.009985 0.003253 -0.054001
v -0.130015 0.483328 -0.502982
vn 2.338766 0.974428 0.566396
v -0.088888 0.527722 -0.446191
vn 1.095967 0.223004 -0.400146
v -0.074476 0.497887 -0.473965
vn -0.136808 -0.301211 -0.034727
v -0.117462 0.518305 -0.495083
vn 0.088861 0.194891 0.138608
v -0.147092 0.523308 -0.478752
vn -0.274346 0.293782 -2.092425
v -0.134409 0.508583 -0.494226
vn 0.060493 0.804734 -1.538988
v -0.096105 0.489998 -0.498600
vn 0.250908 0.634085 -1.499817
v -0.091870 0.448137 -0.504899
vn -0.094197 0.001638 -0.111663
v -0.158514 0.453931 -0.489315
vn 0.185590 0.034122 0.263604
v -0.060452 0.461780 -0.392293
vn 0.548563 0.239270 0.328521
v -0.090263 0.439566 -0.357141
vn 0.147081 0.018072 0.042211
v -0.092793 0.459309 -0.361401
vn -1.421682 0.526764 1.139672
v -0.114647 0.474590 -0.358026
vn -0.064794 0.044835 0.010499
v -0.112985 0.470620 -0.348155
vn 0.624018 2.688234 -0.435938
v -0.088384 0.513976 -0.404197
vn -0.250580 -0.057952 0.789309
v -0.024464 0.446004 -0.398159
vn 0.056960 0.142046 -0.102325
v -0.029864 0.468713 -0.398206
vn 0.279816 -0.096959 -0.295185
v -0.044676 0.478750 -0.444570
vn 0.124437 -0.014902 -0.171119
v -0.060652 0.436674 -0.450272
vn -0.291094 0.266384 0.085044
v -0.249730 0.469329 -0.361013
vn 0.730563 0.904681 0.372469
v -0.219106 0.453429 -0.365735
vn -0.230941 0.855732 0.233149
v -0.253375 0.436092 -0.303921
vn -0.466544 1.728704 0.471072
v -0.303600 0.435263 -0.316736
vn 0.124944 0.832390 0.299124
v -0.283529 0.422771 -0.283805
vn 0.177240 0.922621 0.029325
v -0.220235 0.427667 -0.279922
vn 0.535792 0.657248 -0.160860
v -0.206221 0.438303 -0.308741
vn -0.031606 0.176007 0.081681
v -0.308220 0.438854 -0.366343
vn -0.259507 1.445133 0.670650
v -0.317259 0.439244 -0.370681
vn -0.134170 0.206208 1.104858
v -0.185376 0.343608 -0.406950
vn 0.000153 -0.000767 0.000322
v -0.154127 0.345321 -0.416375
vn 0.033010 -0.027511 -0.032568
v -0.215473 0.343661 -0.431371
vn 0.972298 -1.167471 -0.337407
v -0.215746 0.343466 -0.431483
vn 0.005789 -0.007598 -0.001072
v -0.215194 0.347999 -0.440317
vn 1.197931 -0.578988 -0.843724
v -0.214405 0.344726 -0.430870
vn 0.002906 -0.002318 -0.000111
v -0.214581 0.348575 -0.440035
vn 0.830632 -0.804633 -0.856266
v -0.193241 0.359719 -0.424373
vn 0.000000 0.000000 0.000000
v -0.209860 0.334783 -0.416923
vn 1.507258 -1.014496 0.550249
v -0.221669 0.324897 -0.435468
vn 0.352282 -0.237112 0.128606
v -0.210305 0.341140 -0.470665
vn 0.959870 -0.050103 -0.564378
v -0.199740 0.320422 -0.407464
vn 0.617577 -0.375430 0.117170
v -0.213231 0.350812 -0.449652
vn 0.975759 -2.130112 0.894088
v -0.221375 0.338081 -0.467308
vn 0.334667 -0.339080 -0.007126
v -0.291967 0.283454 -0.436431
vn 1.301420 -1.318582 -0.027712
v -0.266127 0.329643 -0.444510
vn 0.192302 -1.424571 0.230233
v -0.245861 0.333046 -0.453511
vn 0.092227 -0.447481 0.087310
v -0.234585 0.336555 -0.447015
vn 0.816045 -1.580605 -0.609206
v -0.254643 0.317973 -0.410842
vn 0.000000 -0.252627 0.382219
v -0.254640 0.317973 -0.410842
vn -0.179625 0.245325 -0.628220
v -0.162789 0.324021 -0.406521
vn 0.016784 -0.035336 -0.009524
v -0.235786 0.254911 -0.351369
vn 0.671451 -1.413655 -0.381017
v -0.244409 0.249914 -0.348025
vn -0.100489 -0.652184 -0.096952
v -0.192340 0.246783 -0.337822
vn -0.192175 0.154856 -0.905099
v -0.223369 0.291836 -0.400158
vn 0.580733 -1.740875 -1.389245
v -0.220542 0.253369 -0.388919
vn 0.000000 0.000000 0.000000
v -0.241404 0.242057 -0.395178
vn 0.218223 -1.054909 -2.034453
v -0.224106 0.260116 -0.395261
vn 0.000000 0.000000 0.000000
v -0.250169 0.235673 -0.408331
vn 0.000000 0.000000 0.000000
v -0.163209 0.230790 -0.340250
vn -0.083486 -0.542433 -0.065394
v -0.173040 0.292328 -0.412808
vn -0.837181 1.070665 -0.537862
v -0.157016 0.286643 -0.442107
vn 0.152083 2.529049 -0.143490
v -0.166014 0.288675 -0.423705
vn -0.747670 1.340234 -1.685914
v -0.174399 0.289424 -0.419391
vn -0.497237 0.295792 0.099657
v -0.147680 0.308269 -0.467658
vn -1.383446 0.508855 -0.558830
v -0.151860 0.291746 -0.439472
vn -0.990562 1.462219 1.447928
v -0.158761 0.284680 -0.453973
vn -1.089296 -1.890498 0.220286
v -0.193944 0.290752 -0.412907
vn -0.372531 0.000291 -1.819309
v -0.252113 0.278354 -0.388390
vn 0.000000 0.000000 0.000000
v -0.210633 0.350049 -0.435843
vn -1.011274 -0.270745 -0.861525
v -0.149504 0.329467 -0.433411
vn -0.723094 -0.146226 -0.629159
v -0.168085 0.324720 -0.410108
vn 0.186754 -0.139722 -0.698225
v -0.178719 0.298119 -0.410563
vn 0.213167 -0.585027 -0.555579
v -0.182022 0.353439 -0.425702
vn -0.568974 -0.748986 0.163713
v -0.169188 0.357075 -0.448708
vn -0.714708 -0.732824 -0.060427
v -0.173179 0.350091 -0.472486
vn 0.069642 -2.434549 -1.186455
v -0.210680 0.349188 -0.433929
vn 0.169878 0.092547 -0.639866
v -0.213553 0.314774 -0.413920
vn -0.520857 1.853920 -0.554274
v -0.188943 0.272542 -0.437053
vn -0.177736 0.632627 -0.189139
v -0.185150 0.277658 -0.426761
vn -0.117984 0.419948 -0.125553
v -0.181561 0.271347 -0.447987
vn -0.774435 1.687459 0.179224
v -0.171222 0.281119 -0.472705
vn 0.000000 0.000000 0.000000
v -0.184701 0.276360 -0.429003
vn 0.134827 -0.601392 -0.501872
v -0.231859 0.251932 -0.391849
vn -0.023313 -0.265619 -0.298627
v -0.210965 0.261971 -0.393316
vn 0.057158 -0.647123 -0.840122
v -0.115329 0.267247 -0.370202
vn -0.068132 -0.789093 -1.121107
v -0.145268 0.279791 -0.386662
vn 0.074088 -0.208191 -0.352041
v -0.134848 0.252425 -0.360113
vn -0.115700 0.036110 -0.638265
v -0.156030 0.193860 -0.344761
vn -0.131801 -0.194525 -0.380996
v -0.154944 0.236825 -0.343709
vn -0.739759 -0.171943 -1.206457
v -0.167959 0.226920 -0.333459
vn -0.119035 -0.060298 -0.120485
v -0.208528 0.196826 -0.265194
vn 0.000000 0.000000 0.000000
v -0.191525 0.205272 -0.284071
vn -1.612386 -0.370153 -1.917896
v -0.207829 0.209430 -0.276926
vn -0.308194 -0.578117 -2.023610
v -0.220257 0.195537 -0.262186
vn -1.599542 -0.507322 -1.784273
v -0.231222 0.211917 -0.270528
vn -0.125986 -0.282663 0.032040
v -0.227158 0.226921 -0.293149
vn -0.678180 -0.236236 -0.250158
v -0.192238 0.212688 -0.301179
vn -0.397671 -0.324370 -0.755277
v -0.210912 0.225647 -0.309481
vn -0.114639 -0.272311 -0.345940
v -0.183605 0.245052 -0.342547
vn 0.542048 0.318151 -0.356712
v 0.256481 0.310653 -0.141425
vn 1.250862 0.041608 -0.937691
v 0.235468 0.283987 -0.186091
vn 0.884965 0.180314 0.125712
v 0.225809 0.314938 -0.214081
vn 1.436499 -0.273265 0.023349
v 0.231675 0.258543 -0.250794
vn 1.504104 0.439773 -0.169873
v 0.229201 0.364800 -0.262932
vn 1.517983 -0.088942 0.052356
v 0.231449 0.258255 -0.240260
vn 0.290868 0.097436 0.188055
v 0.230168 0.296362 -0.251746
vn 0.756029 -0.290794 0.129351
v 0.228637 0.242680 -0.249540
vn -0.056390 -0.017379 0.020044
v 0.152478 0.236594 -0.274700
vn -0.020585 -0.002613 0.024931
v 0.140770 0.249078 -0.298736
vn -0.758447 0.157817 -0.483564
v 0.136664 0.238107 -0.234039
vn -0.958118 -0.426480 -0.589315
v 0.149592 0.248901 -0.250680
vn 1.277271 -0.063261 -0.542679
v 0.218401 0.341301 -0.326096
vn 0.227452 0.052992 -0.294219
v 0.237248 0.283124 -0.291396
vn 0.000000 0.000000 0.000000
v 0.127292 0.252765 -0.324285
vn 0.064955 -0.064955 -0.059399
v 0.145316 0.268390 -0.317878
vn -0.197271 -0.343347 -0.848860
v 0.176398 0.292694 -0.345316
vn 0.441729 0.207744 -1.027967
v 0.145313 0.268387 -0.317878
vn 0.777500 0.365656 -1.809356
v 0.137801 0.261717 -0.318792
vn -1.842651 1.513207 -1.216266
v 0.134995 0.241569 -0.328909
vn 0.600342 -1.590272 -0.533308
v 0.134910 0.313423 -0.356187
vn 0.605879 -0.535633 -0.524574
v 0.127440 0.299630 -0.334413
vn -1.960263 -0.909011 1.960263
v 0.150880 0.308863 -0.342334
vn -0.146338 -0.002041 -0.070337
v 0.166610 0.270883 -0.324319
vn 0.933390 0.683697 -0.572119
v 0.209520 0.296189 -0.354007
vn -0.740990 -0.712021 -0.053273
v 0.164984 0.308195 -0.370721
vn 0.010404 -0.006258 -0.429430
v 0.214134 0.261086 -0.358695
vn 0.049591 -1.251537 0.422831
v 0.147948 0.313291 -0.372018
vn -0.003252 -0.022993 0.008820
v 0.139256 0.307231 -0.388935
vn 0.254347 -0.384544 -1.196837
v 0.200429 0.263097 -0.355216
vn -0.975922 -0.073302 -0.551746
v 0.198841 0.255010 -0.355893
vn -1.031109 -0.293543 -1.696097
v 0.190776 0.254269 -0.343229
vn -1.352462 -0.359844 -1.198218
v 0.179541 0.261067 -0.333633
vn -0.138659 0.055403 -0.120664
v 0.172335 0.243334 -0.334441
vn -0.348126 1.742170 -2.000652
v 0.161947 0.230004 -0.341423
vn -0.751808 0.212623 -1.504636
v 0.170917 0.266786 -0.327050
vn -0.086554 -0.035994 -0.113409
v 0.176828 0.283336 -0.336825
vn -0.140269 0.076717 -0.329540
v 0.173187 0.265458 -0.328372
vn 0.108756 -0.016157 -0.010880
v 0.223680 0.314474 -0.239087
vn 0.660463 0.219125 -0.301866
v 0.222027 0.355536 -0.188355
vn 0.209485 0.039351 0.043256
v 0.220508 0.348706 -0.194746
vn 2.292038 0.430549 0.473278
v 0.226108 0.332687 -0.241864
vn 0.548008 -0.103198 -0.120477
v 0.225541 0.357409 -0.179307
vn 0.233776 0.914570 -0.420335
v 0.168579 0.420728 -0.207540
vn 0.526671 1.082995 -0.121446
v 0.163232 0.411773 -0.272503
vn 1.376143 -2.352951 -1.026702
v 0.210269 0.377935 -0.183614
vn 1.180929 0.829214 -0.609167
v 0.215268 0.377030 -0.175157
vn 1.151592 0.737941 -0.411773
v 0.223959 0.369895 -0.174000
vn 1.550765 0.958361 0.338954
v 0.197998 0.398588 -0.234900
vn 0.717698 0.276025 -0.393652
v 0.203568 0.394953 -0.184178
vn 0.261583 0.081346 -0.155262
v 0.236032 0.337317 -0.296548
vn -2.739620 -0.896644 0.543938
v 0.169768 0.424604 -0.295627
vn 0.367309 0.549744 0.130275
v 0.177322 0.416746 -0.294140
vn -0.216109 0.056615 -0.484579
v 0.172202 0.414962 -0.299262
vn 1.065077 0.155452 -1.119138
v 0.204033 0.391776 -0.320101
vn -0.176692 0.144580 -0.694352
v 0.151976 0.358425 -0.317123
vn -0.731639 0.612656 -1.080332
v 0.167994 0.397966 -0.308855
vn 2.192120 0.618627 -1.342478
v 0.136878 0.457166 -0.304598
vn 0.507639 -0.818164 -1.655285
v 0.127236 0.441272 -0.299699
vn 0.048448 -0.074379 -0.410311
v 0.153726 0.427106 -0.290939
vn -0.120175 -0.247275 -1.347425
v 0.139185 0.430469 -0.292364
vn -0.108235 0.483512 -1.586064
v 0.111407 0.384131 -0.311789
vn 0.116438 0.072039 0.140155
v 0.170062 0.251703 -0.004963
vn 0.247328 0.564206 0.777636
v 0.203358 0.268430 -0.021900
vn -0.624930 -0.227833 0.222742
v 0.075922 0.164750 0.040588
vn -0.292560 0.020072 0.417114
v 0.066645 0.141372 0.034612
vn -0.732648 0.142820 0.989174
v 0.060508 0.148589 0.017864
vn -1.004446 1.191526 1.318720
v 0.046295 0.161309 0.005503
vn 0.000000 0.000000 0.000000
v 0.028664 0.130056 0.021072
vn -0.117437 -1.306283 -0.241698
v 0.004007 -0.071346 0.040062
vn -1.654961 -1.006485 0.590717
v 0.047322 -0.105873 0.044089
vn -0.134549 0.100974 -0.037190
v -0.065712 -0.073981 -0.007090
vn 0.486037 -0.859934 -0.263738
v -0.071657 -0.069501 0.043239
vn 0.003749 -0.039539 -0.001877
v -0.075227 -0.069532 0.036761
vn -0.608003 0.167099 0.277755
v -0.348282 -0.000085 -0.007942
vn -0.735466 -0.201290 0.828662
v -0.341968 0.004339 0.003215
vn -0.178654 -0.113773 0.146114
v -0.340903 0.038973 0.025698
vn -0.985955 0.117781 1.271308
v -0.317268 -0.011332 0.047744
vn -0.728940 0.361209 0.685153
v -0.347140 -0.019797 0.006382
vn -2.251405 -0.708472 0.040557
v -0.336720 0.024999 0.013801
vn -1.584637 -0.330001 1.686521
v -0.330790 0.018341 0.021998
vn -0.621222 -0.033612 0.061399
v -0.318426 0.020800 0.053618
vn -1.137577 0.555830 -0.052150
v -0.316026 -0.008071 0.055408
vn -0.913926 1.413580 0.261229
v -0.327201 -0.030653 0.058489
vn -1.085698 1.292917 0.123049
v -0.357901 -0.044539 0.033675
vn -0.384078 0.570409 -0.078143
v -0.365634 -0.049888 0.007940
vn -0.101490 0.136867 0.003306
v -0.382175 -0.060052 0.002266
vn -0.010411 0.006266 0.001934
v -0.386123 -0.071232 0.039009
vn -0.010213 0.019077 -0.003094
v -0.400834 -0.091681 -0.022517
vn -0.003748 0.008270 -0.000414
v -0.405628 -0.096746 -0.029731
vn -0.167763 -0.121027 0.112137
v -0.331202 -0.047021 0.101325
vn 0.000000 0.000000 0.000000
v -0.340222 -0.078434 0.084929
vn 2.616477 -0.740473 -1.014668
v -0.328214 -0.052173 0.093859
vn 0.494208 -1.902292 0.304156
v -0.313793 -0.053964 0.093334
vn 0.059020 -0.227179 0.036324
v -0.305666 -0.044432 0.136060
vn -0.618579 0.513604 0.298258
v -0.399119 -0.121474 0.089518
vn -0.361988 -0.191660 0.467012
v -0.374365 -0.064404 0.075207
vn -0.461031 -0.143839 0.850413
v -0.328805 -0.102747 0.079315
vn 0.000000 0.000000 0.000000
v -0.305006 -0.129290 0.100829
vn 0.323082 0.124512 1.477281
v -0.354736 -0.093225 0.081814
vn 0.040172 -0.009686 0.206237
v -0.317098 -0.096136 0.078839
vn 0.152512 -0.024663 0.749871
v -0.315274 -0.092820 0.078640
vn -0.883527 0.813887 0.963050
v -0.289815 -0.105085 0.093283
vn -0.109767 0.069228 0.079628
v -0.361770 -0.048015 -0.019498
vn -0.642944 0.248412 0.489608
v -0.371488 0.001759 -0.054708
vn -0.162903 0.097011 0.081892
v -0.386438 -0.066896 -0.048171
vn -0.047492 -0.211205 -0.099825
v -0.403448 -0.188239 -0.146643
vn -0.588570 -1.270849 -0.419190
v -0.367492 -0.204499 -0.158750
vn 0.068688 -0.084419 0.042914
v -0.373939 -0.188103 -0.188438
vn 1.706888 -2.097803 1.066406
v -0.364197 -0.194203 -0.193374
vn -2.566211 -1.189287 -0.106822
v -0.404178 -0.175755 -0.187330
vn -0.544805 -1.233658 -0.872635
v -0.413047 -0.162753 -0.200174
vn -0.002590 -0.046681 -0.004160
v -0.418295 -0.159334 -0.208262
vn 0.002810 -0.558428 -0.151816
v -0.423912 -0.158266 -0.216749
vn -0.315910 -0.339474 -0.125509
v -0.417778 -0.164802 -0.239644
vn 0.119501 -0.282007 -0.068681
v -0.443556 -0.176708 -0.245645
vn -0.180114 -0.162455 0.013208
v -0.379265 -0.186335 -0.202852
vn -0.723182 -0.466603 0.045564
v -0.375759 -0.199632 -0.232558
vn -0.705035 -0.463914 -0.211407
v -0.388755 -0.170392 -0.210655
vn -0.178781 -0.406391 0.097218
v -0.375001 -0.191636 -0.209906
vn -0.367295 -0.467059 -0.201272
v -0.353320 -0.206877 -0.200425
vn -0.021267 -0.273342 -0.116499
v -0.416069 -0.188363 -0.144048
vn 0.044838 -0.607359 -0.275074
v -0.444364 -0.216070 -0.109124
vn -0.042470 -0.522511 -0.030125
v -0.392418 -0.233342 -0.079819
vn -0.598101 -0.834219 -0.877619
v -0.385916 -0.246590 -0.054075
vn -0.474424 -1.040600 -0.510863
v -0.350849 -0.226654 -0.103414
vn -0.113693 -0.479659 -0.619949
v -0.387287 -0.204963 -0.120686
vn -0.745435 -0.969559 -0.844066
v -0.356159 -0.248901 -0.078748
vn -1.383084 -2.414890 0.048299
v -0.363628 -0.241950 -0.078150
vn -0.869729 -1.153114 -0.549939
v -0.372499 -0.236869 -0.078135
vn 0.654165 1.713376 -2.230661
v -0.354527 -0.233255 -0.091341
vn -0.912791 -0.873076 -0.954112
v -0.338550 -0.259346 -0.094645
vn -0.891036 -0.852269 -0.931372
v -0.345925 -0.239643 -0.093725
vn 0.090444 0.771002 0.372174
v -0.425544 -0.099388 -0.051409
vn -0.111047 1.100378 0.050555
v -0.419230 -0.101097 -0.026028
vn -0.139005 1.377419 0.063283
v -0.411560 -0.099809 -0.037215
vn -0.336267 1.713866 0.161910
v -0.450541 -0.082045 -0.085256
vn -0.503999 0.783340 0.622717
v -0.407121 -0.078959 -0.072900
vn -1.040847 -0.888453 1.995550
v -0.515802 -0.167918 -0.025446
vn -0.045870 0.780851 0.056217
v -0.520282 -0.124481 -0.030060
vn -1.419849 0.344579 0.292864
v -0.538710 -0.124140 -0.105029
vn -0.111114 0.664258 -0.246775
v -0.500273 -0.121236 -0.086770
vn -0.083192 -0.325254 0.091789
v -0.494226 -0.236017 -0.043288
vn -1.044072 0.669248 0.975388
v -0.515733 -0.193844 0.000682
vn -0.443543 -0.003018 0.622112
v -0.546934 -0.201263 -0.052621
vn -1.265126 0.755005 0.539843
v -0.546486 -0.164564 -0.081283
vn 0.065473 -0.281982 0.119112
v -0.454022 -0.240513 -0.053196
vn -0.042925 -0.725406 -0.355689
v -0.445677 -0.241863 -0.022622
vn -0.147276 -1.592925 -0.097067
v -0.446206 -0.241297 -0.023944
vn 0.254163 -0.396402 0.101583
v -0.455762 -0.239154 -0.044610
vn 0.094006 -0.168658 -0.140510
v -0.449434 -0.244691 -0.015949
vn 1.199018 -1.322601 -1.967070
v -0.431910 -0.250180 -0.014138
vn 0.067745 -0.101313 -0.304117
v -0.425384 -0.236498 -0.034902
vn -0.207627 -0.143527 -0.020850
v -0.406640 -0.259519 -0.016801
vn -0.588316 -1.092238 -0.379081
v -0.529564 -0.231391 -0.088348
vn 0.850251 -1.283508 -0.626119
v -0.449730 -0.245056 -0.075444
vn -0.135987 -1.441870 -0.728514
v -0.490930 -0.235565 -0.114460
vn -1.417483 -0.843136 -0.037520
v -0.548792 -0.198521 -0.105153
vn -1.347536 -0.795568 -0.035946
v -0.566098 -0.173197 -0.132336
vn -0.195959 0.328503 0.183480
v -0.501719 -0.111170 -0.138094
vn 0.113456 1.377280 0.364129
v -0.508550 -0.115703 -0.132241
vn -1.434118 -0.715394 -0.768297
v -0.502115 -0.109792 -0.186937
vn -0.514866 0.695286 0.136550
v -0.514566 -0.129256 -0.167105
vn -0.192486 0.103428 0.086402
v -0.507577 -0.104751 -0.191891
vn -2.203455 0.028792 0.268465
v -0.519477 -0.088417 -0.207054
vn -0.176801 0.192870 -0.148807
v -0.536808 -0.118069 -0.138730
vn -2.474071 0.617253 -0.671129
v -0.499972 -0.093922 -0.165658
vn -1.023448 0.739640 -0.379870
v -0.504784 -0.110739 -0.168739
vn -1.004860 0.014815 0.002279
v -0.499735 -0.075912 -0.170777
vn -1.033585 0.233922 -1.269932
v -0.560560 -0.141744 -0.150767
vn -0.282014 0.276726 -0.421395
v -0.509001 -0.179785 -0.180279
vn 0.625834 -0.423751 0.038932
v -0.432554 -0.193479 -0.146147
vn 0.661742 -2.712831 -0.693196
v -0.492804 -0.200343 -0.209726
vn -0.303727 -0.217961 -0.538897
v -0.492586 -0.203883 -0.204205
vn -0.336528 -0.123479 0.003447
v -0.489411 -0.206360 -0.237037
vn -0.311191 -0.928294 -0.570435
v -0.460168 -0.200430 -0.180323
vn -2.069743 -1.567682 -1.106387
v -0.486515 -0.209314 -0.208209
vn 0.779479 -0.594250 -0.131891
v -0.476582 -0.206694 -0.207435
vn -1.381804 -1.599865 0.089379
v -0.483948 -0.210010 -0.217913
vn -1.087304 -0.556011 -0.844832
v -0.538221 -0.201079 -0.145786
vn -1.483120 0.875210 0.071547
v -0.500443 -0.193869 -0.203738
vn -0.817442 0.345742 0.441798
v -0.492083 -0.140164 0.004103
vn -0.585762 0.021457 0.328310
v -0.498821 -0.169265 0.023332
vn -0.620905 -0.043490 0.059286
v -0.520725 -0.222842 -0.020786
vn -0.232711 -0.594655 -0.113411
v -0.490790 -0.244161 -0.003809
vn -0.592976 -0.396458 0.156784
v -0.507429 -0.225503 0.026489
vn -1.566811 1.098278 0.736516
v -0.464159 -0.112273 -0.008137
vn -0.146203 0.430505 0.145917
v -0.438365 -0.104199 0.025509
vn -0.319161 0.090751 0.270788
v -0.463038 -0.140662 0.090529
vn -0.539942 0.070592 0.453573
v -0.483645 -0.153340 0.063028
vn -0.024451 -0.972727 0.384714
v -0.477913 -0.213227 0.045969
vn -0.234544 -0.901948 0.319411
v -0.481088 -0.176336 0.087763
vn 0.521031 2.569460 0.499570
v -0.422760 -0.096421 0.061152
vn -0.418847 -0.190938 0.109193
v -0.414502 -0.232732 0.089949
vn -0.387728 0.418475 0.593643
v -0.432639 -0.169966 0.106029
vn -1.268840 -0.584516 0.973100
v -0.410653 -0.245898 0.099916
vn 0.115068 1.289649 1.157073
v -0.400853 -0.145854 0.100187
vn -0.041758 0.527570 0.516723
v -0.415957 -0.147806 0.102932
vn -1.490243 -0.436533 0.396318
v -0.412139 -0.244935 0.095389
vn -0.578606 -0.398559 0.092611
v -0.428479 -0.210611 0.087050
vn 0.110004 -0.027587 -0.028795
v -0.368872 -0.154727 0.102516
vn 0.017588 0.023714 0.051003
v -0.369505 -0.140146 0.083081
vn 0.395937 1.104923 1.551221
v -0.334392 -0.127533 0.074263
vn 0.491153 0.521924 0.866794
v -0.367820 -0.130999 0.078247
vn 0.216812 0.595886 0.891751
v -0.368399 -0.130804 0.078356
vn -0.037013 -0.171660 0.298297
v -0.406826 -0.202336 0.132928
vn -1.034026 -0.050818 -0.781636
v -0.385665 -0.285039 -0.033905
vn -1.258056 -0.329305 -0.553695
v -0.386465 -0.325679 -0.025327
vn -0.545237 -0.660172 0.222654
v -0.345104 -0.360840 0.009573
vn -0.369375 -0.743500 0.000047
v -0.393962 -0.343287 -0.007403
vn -0.928978 -1.069677 0.025791
v -0.351796 -0.358016 -0.036156
vn -0.833975 -0.766291 0.693221
v -0.333146 -0.375765 -0.028911
vn -0.365814 -0.463612 -0.972507
v -0.432813 -0.269832 -0.001483
vn -0.892753 0.353227 -1.040136
v -0.448683 -0.284966 0.036622
vn -0.153794 -0.301541 -0.022143
v -0.382430 -0.346512 -0.043559
vn -0.494008 0.009585 -0.425414
v -0.389232 -0.336038 -0.027867
vn -1.527830 0.002362 -0.405229
v -0.434217 -0.328433 0.026206
vn -0.237935 0.118245 -0.891718
v -0.413616 -0.304447 -0.011200
vn -0.454313 -0.397478 -0.436336
v -0.463258 -0.258770 0.014021
vn -0.823310 0.449858 0.739316
v -0.438428 -0.238906 0.048809
vn -0.009372 -0.006351 0.012024
v -0.439558 -0.229301 0.050008
vn -0.897491 -0.608180 1.151490
v -0.441945 -0.220303 0.052900
vn -0.251487 -0.299808 -0.039809
v -0.445578 -0.324786 0.069735
vn -0.030233 2.367315 1.566731
v -0.375818 -0.315552 0.140612
vn -1.217600 0.547089 0.877835
v -0.370941 -0.318943 0.149490
vn -0.078251 0.144108 0.121075
v -0.421918 -0.319147 0.121349
vn 0.482947 2.217278 0.000000
v -0.381562 -0.327538 0.146653
vn -1.271555 0.257069 0.993950
v -0.397852 -0.240188 0.119733
vn -0.385882 1.051852 1.101386
v -0.353471 -0.285467 0.140714
vn -0.118530 0.238248 0.071415
v -0.359444 -0.300376 0.151149
vn -0.028246 0.023141 0.012004
v -0.354896 -0.302615 0.166167
vn -0.466377 -0.097567 0.638778
v -0.388833 -0.278962 0.129304
vn 0.000000 0.000000 0.000000
v -0.363798 -0.305873 0.150013
vn -0.163003 -0.099679 0.213423
v -0.420887 -0.284888 0.113345
vn -0.133332 -0.011421 0.260680
v -0.376326 -0.305551 0.135104
vn -0.346393 -0.866913 0.251784
v -0.340742 -0.355805 0.084350
vn -0.510709 -0.807819 0.098982
v -0.313763 -0.366213 0.107734
vn -0.848190 -2.101975 -0.385347
v -0.356417 -0.353034 0.154276
vn -1.601931 -1.321793 0.235621
v -0.366520 -0.339651 0.148359
vn 0.000000 0.000000 0.000000
v -0.389749 -0.332528 0.124801
vn -0.119061 -1.143536 -0.432257
v -0.359582 -0.350770 0.061309
vn -0.293802 0.388195 0.105834
v -0.440764 -0.285774 0.085309
vn -0.081246 -0.143858 0.256337
v -0.396366 -0.325383 0.125948
vn 1.038706 -0.280007 0.878867
v -0.061154 -0.056672 0.020765
vn 0.935157 1.424720 1.518707
v -0.082308 -0.106773 0.004713
vn 0.792710 0.034890 1.317632
v -0.039974 -0.096618 -0.024680
vn -1.653269 -0.075202 -0.504997
v -0.335848 -0.240067 -0.166485
vn -0.738109 -0.298363 -0.035288
v -0.320471 -0.286639 -0.169702
vn -1.777990 0.106775 -0.467411
v -0.339581 -0.291175 -0.109039
vn -1.150425 0.399161 -0.122303
v -0.365696 -0.313378 -0.056187
vn -1.661553 0.151864 -0.698227
v -0.344105 -0.263647 -0.087675
vn -1.367874 0.335151 -2.400639
v -0.348613 -0.255271 -0.083937
vn 1.147918 1.221247 -0.284331
v 0.058718 -0.125680 -0.115706
vn 0.248170 0.560992 0.119320
v 0.070212 -0.130002 -0.168860
vn 0.065546 -0.039846 -0.119563
v 0.057362 -0.092529 -0.100475
vn 0.810129 0.131093 0.205556
v 0.046459 -0.099233 -0.133291
vn 1.448620 -0.417639 -0.476555
v 0.053869 -0.083227 -0.116112
vn 0.969274 -0.401454 -0.032597
v 0.087284 -0.055362 -0.129124
vn 0.068723 0.108125 -0.010155
v 0.087368 -0.157380 -0.119924
vn 1.306320 0.754880 2.470775
v 0.078718 -0.152996 -0.117413
vn 0.085467 0.024773 -0.533764
v 0.072634 -0.111198 -0.083665
vn 0.316273 0.643937 -0.806382
v 0.093640 -0.151999 -0.089771
vn -0.486730 -0.812615 1.234325
v -0.000751 -0.102391 -0.003489
vn -0.048646 -0.183360 0.113547
v 0.004630 -0.090312 0.009702
vn 0.000000 0.000000 0.000000
v 0.004175 -0.122298 -0.004622
vn 0.590380 -0.762755 2.266280
v -0.022236 -0.149256 -0.008915
vn 0.195167 0.726220 0.307207
v -0.071585 -0.135925 0.021322
vn 0.275218 1.007518 1.103662
v -0.032202 -0.138074 -0.016627
vn -0.417166 -1.223010 -0.917186
v 0.017740 -0.223822 -0.092716
vn -0.065133 -1.516481 -0.386054
v -0.001473 -0.223709 -0.088957
vn 0.000718 -0.043866 -0.006771
v 0.008237 -0.214488 -0.106383
vn -0.009655 -0.007923 0.000237
v 0.041140 -0.229933 -0.112040
vn 0.058953 -0.034007 -0.019394
v 0.058576 -0.074294 -0.117468
vn 1.216010 -0.047662 2.624306
v 0.116052 -0.054353 -0.142141
vn 0.232021 -0.015601 0.711628
v 0.118259 -0.112947 -0.179886
vn 0.532305 -0.826445 1.183764
v 0.059818 -0.104813 -0.163709
vn 0.008384 0.000427 0.005545
v 0.058879 -0.104732 -0.164435
vn 0.471227 -0.263452 0.901906
v 0.067014 -0.070306 -0.152430
vn 1.646419 0.317027 0.287028
v 0.165884 -0.069746 -0.244594
vn 0.123101 -0.613142 -0.704638
v 0.129868 -0.140737 -0.234857
vn 1.390102 0.253222 -0.148645
v 0.165758 -0.017159 -0.265372
vn -0.079681 -0.750888 -0.119082
v 0.115553 -0.117551 -0.304982
vn 0.012113 -0.013329 0.000310
v 0.106611 -0.116867 -0.278077
vn 0.401040 -0.408947 -0.153513
v 0.113622 -0.113702 -0.270985
vn 0.000000 0.000000 0.000000
v 0.182563 -0.096558 -0.285570
vn -0.291014 -1.338023 0.524039
v 0.178847 -0.112278 -0.300557
vn -0.305578 -0.485628 -0.442135
v 0.138689 -0.111735 -0.259597
vn -0.548594 -0.848330 0.038490
v 0.178819 -0.112238 -0.300520
vn -0.323331 -0.630868 -0.082237
v 0.186238 -0.115498 -0.266629
vn 0.049740 -0.141763 -0.018387
v 0.180194 0.001135 -0.227020
vn 0.443453 -1.263880 -0.163924
v 0.222121 0.005605 -0.212133
vn 1.236881 -1.518820 0.416276
v 0.158596 -0.028138 -0.232787
vn 0.001781 -0.000373 -0.001104
v 0.166706 -0.024086 -0.203707
vn 1.219265 -0.393768 -0.640424
v 0.167743 -0.015490 -0.209931
vn 1.025453 -0.407675 0.000000
v 0.173924 -0.057419 -0.379166
vn 0.820724 2.955535 -0.588427
v 0.177769 -0.048712 -0.374140
vn 1.804056 0.000000 -1.804056
v 0.177404 -0.048668 -0.374413
vn 0.046525 0.000000 -0.046525
v 0.177395 -0.048687 -0.374422
vn 0.000000 0.000000 0.000000
v 0.167186 -0.056849 -0.387545
vn -0.021576 0.047953 -0.013108
v 0.167186 -0.056852 -0.387545
vn -1.165228 2.589748 -0.707889
v 0.174289 -0.050830 -0.377206
vn 0.485466 -0.089377 -0.322040
v 0.162622 -0.052576 -0.395611
vn 0.256088 -0.047147 -0.169879
v 0.177404 -0.048665 -0.374413
vn 1.135583 0.000000 -0.916513
v 0.163941 -0.046265 -0.391093
vn 0.001605 0.005780 -0.001151
v 0.178491 -0.048801 -0.373580
vn 0.809849 -0.020330 -0.656578
v 0.164890 -0.049869 -0.389811
vn -0.003251 -0.031987 0.000000
v 0.177345 -0.048659 -0.374459
vn -0.222277 -2.186872 0.000000
v 0.177404 -0.048665 -0.374416
vn 0.000000 0.000000 0.000000
v 0.180175 -0.045363 -0.282819
vn 0.000000 0.000000 0.000000
v 0.191775 0.009337 -0.265942
vn -0.162483 -0.246727 1.236799
v 0.220345 -0.066708 -0.304288
vn -0.222259 -0.341047 0.768516
v 0.175581 -0.154418 -0.317860
vn 0.596137 -0.188560 -1.144196
v 0.119198 -0.100834 -0.447532
vn 0.442049 -0.157896 -0.972045
v 0.145350 -0.100447 -0.434214
vn 0.067585 0.038695 -0.038906
v 0.147908 -0.133798 -0.429761
vn 0.991647 0.343015 -0.511332
v 0.156122 -0.151689 -0.427761
vn 1.521069 0.949047 -1.979305
v 0.149056 -0.133442 -0.430337
vn 0.267124 -0.337561 -0.767564
v 0.095212 -0.119270 -0.440910
vn 0.071023 0.066251 -0.092121
v 0.150902 -0.152226 -0.446220
vn 2.701635 0.869484 0.483362
v 0.140851 -0.140644 -0.440741
vn 1.170020 0.123380 -1.040833
v 0.141260 -0.129438 -0.434009
vn 0.979362 0.919478 -1.287436
v 0.135763 -0.112294 -0.438156
vn 0.015136 -0.063891 -0.589021
v 0.121538 -0.067018 -0.453443
vn 0.457801 -0.823515 -1.279667
v 0.068624 -0.092668 -0.453539
vn 0.337207 -0.186798 -0.939732
v 0.085830 -0.098121 -0.446281
vn -0.191690 -0.500951 -1.392298
v 0.056346 -0.088169 -0.467940
vn 0.482733 0.479460 -1.305207
v 0.067350 -0.158841 -0.436583
vn -0.440863 0.437743 -0.305310
v 0.094574 -0.163331 -0.454677
vn 0.000000 0.000000 0.000000
v 0.067252 -0.158935 -0.436651
vn 0.531968 -0.343495 -1.061263
v 0.142873 -0.038431 -0.451907
vn -0.016905 -0.076950 -0.414722
v 0.181089 -0.021259 -0.445355
vn 0.074750 0.156247 -0.396346
v 0.173088 -0.030554 -0.441088
vn 1.335115 -0.325381 -1.278446
v 0.155142 -0.090097 -0.425341
vn 0.274137 -0.812990 -0.631345
v 0.076204 -0.076248 -0.455152
vn -0.159205 -0.090627 -0.269272
v -0.008564 0.177857 -0.369849
vn -1.067362 0.243615 -0.631662
v 0.017795 0.206686 -0.352159
vn -1.162775 -0.398576 -0.192681
v 0.031250 0.254874 -0.370483
vn -0.332832 -0.026189 0.039744
v 0.034439 0.254106 -0.388139
vn -0.179744 -0.042067 -0.108802
v 0.026636 0.205260 -0.387566
vn 0.614234 -0.239477 0.611953
v 0.017870 0.154593 -0.385557
vn -1.079535 0.451376 -0.222340
v 0.033172 0.185661 -0.420796
vn 0.439518 0.713280 -1.246160
v -0.028818 0.174299 -0.368195
vn 1.942117 0.927392 -0.863900
v 0.110109 0.248437 -0.387758
vn 0.085870 0.171793 -0.389664
v 0.148007 0.249824 -0.322402
vn -0.146792 0.093142 0.053517
v 0.140343 0.240962 -0.328000
vn 0.176158 0.097119 -0.308751
v 0.169821 0.251428 -0.328641
vn -0.035589 0.058947 -0.230543
v 0.162792 0.253682 -0.324845
vn -0.740846 2.013347 -0.951981
v 0.151744 0.245377 -0.325263
vn 0.026881 0.126189 -0.002289
v 0.152927 0.222993 -0.399472
vn 0.378643 1.854999 -0.000100
v 0.133308 0.224597 -0.371871
vn -0.330194 1.626445 -0.713337
v 0.161720 0.231611 -0.341936
vn 0.000000 0.000000 0.000000
v 0.155632 0.233075 -0.335391
vn 0.498559 1.124521 0.325631
v 0.129038 0.230394 -0.388455
vn 0.000000 0.000000 0.000000
v 0.125920 0.250601 -0.405665
vn 0.929654 1.015728 -0.427704
v 0.130359 0.229137 -0.350484
vn 0.937619 -2.602615 0.913981
v 0.126208 0.240912 -0.308756
vn -0.376900 0.182467 0.787128
v 0.113779 0.202842 -0.285712
vn -0.216954 -0.096575 0.705181
v 0.134107 0.245019 -0.304663
vn 0.409015 -0.084541 0.292490
v 0.071789 0.236378 -0.288884
vn 0.467882 1.145425 0.507485
v 0.107950 0.234040 -0.309632
vn 0.713464 0.475566 -0.693412
v 0.103508 0.262754 -0.341906
vn 0.850735 -0.073439 -0.117788
v 0.105452 0.285662 -0.342148
vn -0.138214 0.127154 0.126305
v 0.026706 0.164180 -0.456164
vn -1.364080 0.940799 0.160133
v 0.023385 0.162712 -0.475870
vn -0.012156 0.009717 0.012427
v 0.019456 0.164688 -0.484992
vn -1.283890 0.731941 1.057161
v 0.001645 0.131218 -0.467798
vn -0.454386 0.511417 0.775123
v -0.021869 0.140551 -0.484524
vn -0.535792 0.219977 0.206139
v 0.014925 0.134076 -0.447268
vn -0.513234 0.523573 0.577971
v -0.000374 0.122669 -0.450520
vn -0.699180 0.713265 0.787372
v -0.015807 0.107899 -0.429613
vn -0.104875 0.029760 0.042347
v 0.025203 0.149521 -0.436855
vn -0.923866 1.846396 0.083074
v 0.008541 0.114535 -0.413908
vn 0.573793 -0.240839 -2.726957
v 0.131159 0.155123 -0.586112
vn 1.106402 -0.954530 -1.208861
v 0.052432 0.146060 -0.620798
vn 0.000000 0.000000 0.000000
v 0.073838 0.153695 -0.611013
vn 0.076329 -0.223078 -0.280923
v 0.063920 0.164316 -0.619782
vn 2.249875 0.671561 -0.857312
v 0.136215 0.148905 -0.584499
vn 0.115608 0.077408 0.103369
v 0.125703 0.169512 -0.588174
vn -1.193235 -0.452769 0.000000
v 0.126971 0.187398 -0.591451
vn 0.444796 -0.799279 -1.125201
v 0.151597 0.093130 -0.576753
vn 0.571660 0.080452 -1.192716
v 0.119733 0.111445 -0.609363
vn -0.416120 0.430800 -0.518463
v 0.197428 0.139493 -0.556260
vn -0.127787 0.133938 -2.738793
v 0.220877 0.165866 -0.565267
vn 1.464550 -0.908323 -1.100845
v 0.187591 0.129952 -0.561619
vn 0.023590 -0.002834 -0.204823
v 0.203213 0.134652 -0.560854
vn 0.024346 -0.000402 -0.028435
v 0.167338 0.078787 -0.548153
vn 0.459790 -0.433957 -0.537128
v 0.156931 0.077904 -0.559885
vn 0.154985 0.262580 -1.572953
v 0.102418 0.164895 -0.607583
vn 0.000000 0.000000 0.000000
v 0.126680 0.195174 -0.597647
vn 0.093357 0.012319 -0.125502
v 0.125245 0.172057 -0.588852
vn 0.414905 -1.523712 -2.253662
v 0.073547 0.169360 -0.618355
vn 1.012311 -0.446228 -1.143570
v 0.068898 0.175830 -0.624995
vn 0.688288 -0.884785 -1.459728
v 0.080012 0.163592 -0.613265
vn 0.047974 -0.783307 -0.330749
v 0.093048 0.068448 -0.593277
vn 0.100673 -0.084889 -0.128140
v 0.060824 0.025303 -0.550038
vn -0.167982 -0.463479 -0.192665
v 0.062248 0.006782 -0.516619
vn -0.286959 -0.925072 -1.046426
v 0.123164 0.016863 -0.538740
vn 0.222806 -1.384341 -0.740493
v 0.164904 0.015815 -0.526007
vn 0.647939 0.427069 -0.963524
v 0.172732 0.071737 -0.543436
vn 0.114248 -1.542430 -0.626634
v 0.157240 0.018295 -0.530138
vn -0.382742 -0.562669 -0.747267
v 0.145736 0.042355 -0.561583
vn -0.066242 -1.108196 -0.144208
v 0.172004 0.006708 -0.499273
vn -0.364746 -1.321172 -1.181156
v 0.095705 -0.009477 -0.503747
vn 0.163626 -0.342165 -0.396811
v 0.076646 -0.009759 -0.502156
vn 0.322245 -1.072320 -0.723329
v 0.066892 -0.011310 -0.504840
vn -0.993886 -0.123384 1.070967
v 0.013827 0.167697 -0.492852
vn -0.720688 -0.473665 0.571178
v 0.051468 0.234083 -0.451100
vn -0.018284 -0.009100 0.037469
v 0.014164 0.229703 -0.506540
vn -1.040173 0.209391 0.480832
v 0.038087 0.211580 -0.475234
vn -0.851784 0.177350 0.659931
v 0.011612 0.195234 -0.502889
vn -1.243381 0.258884 0.963326
v 0.021338 0.224467 -0.501623
vn 1.837263 -0.303895 -1.360659
v 0.152269 0.139884 -0.573968
vn 0.993404 0.020508 0.449040
v 0.152692 0.201043 -0.456545
vn 0.311926 0.273483 0.082115
v 0.164901 0.182579 -0.455666
vn 0.699022 0.546616 -0.060222
v 0.160786 0.188892 -0.461060
vn 0.081639 1.162794 0.220160
v 0.192716 0.169292 -0.447984
vn 1.207117 0.762742 1.294101
v 0.176630 0.197930 -0.488887
vn 0.107427 -0.306719 -0.216001
v 0.176710 0.222501 -0.583130
vn 2.179254 0.000000 0.418122
v 0.170827 0.208378 -0.555151
vn 0.869038 0.526092 -0.111134
v 0.212736 0.213982 -0.539116
vn 0.921605 0.362249 0.071189
v 0.202429 0.239977 -0.534098
vn 1.406762 0.552946 0.108665
v 0.188567 0.275617 -0.556095
vn 1.323851 0.362577 0.049630
v 0.207709 0.235738 -0.582337
vn 0.830877 0.317442 -0.204444
v 0.202098 0.266956 -0.524199
vn 0.501780 0.276299 -0.183712
v 0.195719 0.277983 -0.533002
vn 0.548624 -0.728530 -1.342882
v 0.118622 0.224328 -0.617683
vn 0.013403 1.245397 0.800814
v 0.128236 0.353319 -0.547187
vn -1.024860 0.922477 -0.396258
v 0.080594 0.376016 -0.574084
vn 0.382485 0.977173 0.281731
v 0.138314 0.328094 -0.519629
vn 0.300259 0.505991 0.067909
v 0.105517 0.350919 -0.524202
vn 0.842768 1.420218 0.190606
v 0.105335 0.349730 -0.514538
vn 0.474111 0.422854 0.170172
v 0.105165 0.353867 -0.495631
vn -0.103562 0.032221 -0.248489
v 0.047125 0.335019 -0.574937
vn -1.043166 0.422967 -1.338048
v 0.046864 0.312283 -0.599538
vn -0.830999 0.239842 -0.531704
v 0.068528 0.333347 -0.611961
vn -0.033851 0.411088 0.173974
v 0.077250 0.364385 -0.540567
vn -0.671362 0.426550 -0.498084
v 0.038653 0.352498 -0.545314
vn -0.040145 -0.018630 -0.118103
v 0.041514 0.337936 -0.570153
vn -0.921749 -0.427766 -2.711721
v 0.032906 0.334836 -0.566738
vn -1.450331 -0.246086 -2.182536
v 0.113334 0.370937 -0.651091
vn -0.551337 -0.376036 -0.549503
v 0.118534 0.316579 -0.648874
vn 0.586585 2.067263 1.348276
v 0.155063 0.363091 -0.579464
vn 0.169262 0.159925 0.247422
v 0.144901 0.410890 -0.613054
vn -0.193691 0.917236 -1.033237
v 0.114599 0.425515 -0.615451
vn -0.970639 0.262838 0.050453
v 0.103533 0.404834 -0.589109
vn -0.753646 0.217681 -0.822266
v 0.133701 0.348776 -0.672395
vn 0.803747 0.995247 0.967824
v 0.181361 0.385769 -0.620628
vn 0.511130 0.611708 0.341576
v 0.166762 0.315561 -0.558665
vn 0.000000 0.000000 0.000000
v 0.175305 0.331764 -0.585105
vn -0.193532 -0.050445 -0.287084
v 0.167071 0.303225 -0.676908
vn 0.592193 0.368886 0.220795
v 0.191502 0.283934 -0.579077
vn -0.038361 0.175784 0.092281
v 0.171558 0.312390 -0.540499
vn -0.057036 -0.229319 -0.215893
v 0.180866 0.261200 -0.683823
vn 1.040047 0.868177 2.442300
v 0.221091 0.235980 -0.599907
vn 1.056393 -0.111587 0.718392
v 0.215252 0.265098 -0.600133
vn 1.208242 -2.547849 0.631426
v 0.187018 0.284271 -0.569137
vn -0.009992 -0.031688 -0.081406
v 0.121551 0.264083 -0.638624
vn -0.182952 -0.580193 -1.490518
v 0.111088 0.263724 -0.637200
vn -1.237130 -0.429564 -1.419479
v 0.131462 0.263018 -0.642123
vn -0.000482 -0.409847 -0.513352
v 0.123474 0.256531 -0.635014
vn 0.382563 -2.442870 -0.889004
v 0.105737 0.252889 -0.632639
vn 0.127522 -0.239953 -0.166418
v 0.216763 0.229921 -0.626685
vn 0.845713 -1.591339 -1.103667
v 0.177584 0.214676 -0.614320
vn -0.025978 -0.257814 -0.324176
v 0.198784 0.237892 -0.660256
vn -1.078538 -1.620480 1.139699
v 0.192533 0.220278 -0.594992
vn -0.064303 -0.623264 -0.192256
v 0.173258 0.218127 -0.567816
vn 0.249326 0.192272 0.111041
v 0.176714 0.222501 -0.583139
vn 0.021462 -0.073880 0.141545
v 0.163043 0.216893 -0.610958
vn 0.000000 0.000000 0.000000
v 0.167706 0.216872 -0.611676
vn 1.907032 0.535914 2.156090
v 0.125585 0.185387 -0.592466
vn 1.232462 0.726001 1.943795
v 0.228934 0.301255 -0.622843
vn -0.039486 -0.322546 -1.581645
v 0.228421 0.296645 -0.709350
vn 0.308987 0.053616 0.050217
v 0.258041 0.297097 -0.673923
vn -1.343402 -0.084350 -0.930199
v 0.196240 0.286615 -0.706501
vn -0.035475 -0.302183 -1.300276
v 0.228833 0.286297 -0.707250
vn 0.115677 -0.264605 -0.666953
v 0.208861 0.261903 -0.701036
vn 0.088095 -0.016782 -0.414351
v 0.233703 0.280209 -0.705968
vn 1.076682 0.028302 0.534906
v 0.252270 0.303635 -0.642828
vn 0.408872 0.101916 -0.048525
v 0.259565 0.289774 -0.676462
vn 0.000000 0.000000 0.000000
v 0.229748 0.227075 -0.611364
vn 0.349380 0.053277 0.122057
v 0.225519 0.249056 -0.619200
vn 0.183291 -0.039625 -0.086741
v 0.259362 0.280033 -0.688192
vn 1.333712 0.444820 0.278125
v 0.256313 0.304017 -0.686554
vn 0.305533 0.101901 0.063714
v 0.250929 0.255010 -0.651948
vn 0.937481 0.095967 1.214357
v 0.197497 0.340245 -0.610202
vn 0.100952 0.341691 0.250484
v 0.172800 0.386230 -0.615887
vn 0.234321 0.283964 -0.092074
v 0.231403 0.373786 -0.681844
vn -1.134704 0.259560 -0.811127
v 0.158788 0.363934 -0.696522
vn -0.008067 -0.022931 -0.000930
v 0.197607 0.395069 -0.639669
vn -0.505023 0.576500 -0.287791
v 0.150069 0.408515 -0.646526
vn 0.279017 0.316164 -0.764633
v 0.186743 0.420876 -0.677422
vn 0.202661 0.301050 -0.058017
v 0.235287 0.360560 -0.647789
vn 1.570279 -0.076439 0.369158
v 0.250337 0.316756 -0.647523
vn -0.005117 -0.221778 -0.128334
v 0.228880 0.306239 -0.713751
vn -0.011425 0.004691 0.003391
v 0.189985 0.312783 -0.711820
vn -0.049195 -0.706189 -1.661575
v 0.233781 0.311895 -0.716298
vn -0.077719 0.077486 -0.222497
v 0.214493 0.359354 -0.714740
vn -0.359123 -0.009435 -0.847842
v 0.208991 0.329721 -0.723138
vn 0.171046 0.169250 0.060923
v 0.236304 0.370609 -0.678701
vn 0.241934 -0.005150 0.055248
v 0.259630 0.321456 -0.686814
vn 0.715986 0.410069 0.369788
v 0.253811 0.337042 -0.659716
vn 1.709779 -0.425115 0.120195
v 0.258086 0.317039 -0.680437
vn -0.660645 0.394199 -1.177774
v 0.193320 0.373702 -0.704383
vn 0.865739 0.957630 0.560764
v 0.249159 0.358490 -0.681118
vn 0.129378 0.134210 0.084618
v 0.232579 0.372910 -0.679773
vn 0.199522 0.136421 0.192211
v 0.223717 0.381044 -0.679017
vn -0.016325 0.553600 -0.541867
v 0.244849 0.368559 -0.691853
vn 0.343501 -0.375456 -0.548550
v 0.259452 0.322392 -0.702040
vn 1.027826 0.143888 0.071921
v 0.229885 0.329793 -0.723196
vn -0.175391 -1.182969 -1.802667
v 0.236286 0.299287 -0.708251
vn 0.815464 -0.634452 0.722177
v 0.166647 0.213329 -0.484232
vn 0.028170 -0.001777 0.054528
v 0.179745 0.223430 -0.495198
vn 0.725185 -0.045743 1.403742
v 0.183996 0.214534 -0.497684
vn 0.141612 -0.069217 0.322555
v 0.199014 0.214487 -0.502109
vn 0.151433 -0.402061 -0.230107
v 0.214812 0.229870 -0.414103
vn 0.270278 -0.311146 0.223564
v 0.172589 0.252967 -0.460054
vn 0.939312 -2.221321 -0.801151
v 0.191883 0.261268 -0.462106
vn 1.966704 -0.448391 0.147130
v 0.201113 0.299122 -0.522227
vn 1.387666 0.054617 -0.937483
v 0.195719 0.277980 -0.532999
vn 1.440470 0.855895 -0.533630
v 0.189195 0.289065 -0.537538
vn 0.628516 -0.102284 0.853009
v 0.173311 0.320791 -0.448071
vn 1.487910 0.507616 -0.179305
v 0.185086 0.285287 -0.558449
vn 0.230122 -0.085452 0.452012
v 0.196428 0.224582 -0.501611
vn -0.058049 -0.114789 1.586579
v 0.238215 0.217339 -0.488791
vn -0.052515 -0.013109 1.962695
v 0.196391 0.224566 -0.501607
vn 0.640415 0.125273 -0.016042
v 0.186772 0.207251 -0.474601
vn 1.439468 -0.047121 0.915065
v 0.195438 0.223975 -0.500998
vn 0.000000 0.000000 0.000000
v 0.194258 0.234348 -0.498660
vn 0.006647 0.105521 -0.040923
v 0.174057 0.325663 -0.508223
vn 0.000000 0.000000 0.000000
v 0.166622 0.315886 -0.559436
vn 0.368409 -1.393701 1.587291
v 0.240980 0.244829 -0.465488
vn -0.231441 -0.857133 -0.186622
v 0.219851 0.254934 -0.438541
vn 0.118983 -0.704664 -0.087381
v 0.214103 0.257466 -0.439119
vn 0.576198 -0.038167 0.320428
v 0.205331 0.262878 -0.456778
vn 0.093547 0.114271 0.253937
v 0.207579 0.239863 -0.443757
vn 0.654217 -0.857110 -0.044399
v 0.190180 0.228390 -0.440859
vn -0.062234 0.170845 0.213652
v 0.213406 0.240002 -0.444735
vn 0.160093 -0.084418 1.003628
v 0.197046 0.297398 -0.456804
vn 0.000000 0.000000 0.000000
v 0.204427 0.243807 -0.446460
vn 0.978574 0.946591 -0.155480
v 0.127218 0.356914 -0.472097
vn 0.069917 0.081118 0.011699
v 0.108549 0.336412 -0.383426
vn 1.020476 1.183956 0.170748
v 0.105920 0.337316 -0.373982
vn 0.299765 0.803873 0.188202
v 0.117959 0.363185 -0.431026
vn 0.941166 1.102853 -0.802211
v 0.148217 0.343967 -0.448120
vn -0.020512 0.310064 0.028859
v 0.099012 0.353811 -0.530875
vn -0.341969 0.732959 -0.323360
v 0.086877 0.366265 -0.469779
vn 0.178948 -0.070890 -0.078467
v 0.138420 0.337459 -0.404018
vn -0.052888 0.729258 0.492090
v 0.173499 0.311813 -0.382315
vn 0.292083 0.972213 0.798140
v 0.148506 0.318504 -0.348448
vn 0.126696 0.181205 0.033058
v 0.120770 0.328427 -0.380695
vn 0.228368 0.682442 0.100681
v 0.126189 0.329247 -0.389539
vn 2.455065 0.477547 0.170235
v 0.149815 0.267288 -0.406547
vn 0.913653 0.261809 -0.205988
v 0.152264 0.253499 -0.401627
vn 0.351064 -0.215141 0.037251
v 0.151347 0.282277 -0.390662
vn 2.190761 0.830022 -0.697389
v 0.155551 0.248234 -0.405080
vn -0.137752 0.000000 -0.209663
v 0.155070 0.286399 -0.413682
vn 0.086694 -0.012950 -0.118985
v 0.155382 0.250694 -0.409569
vn 1.585137 -0.236780 -2.175549
v 0.152277 0.274295 -0.414400
vn 0.094817 0.018661 -0.040989
v 0.157630 0.245699 -0.406643
vn 0.580328 0.600908 1.527836
v 0.151707 0.251601 -0.420732
vn -0.175807 0.080619 1.213944
v 0.172819 0.263513 -0.418465
vn -0.169643 -0.195299 0.078567
v 0.198079 0.287588 -0.380221
vn -0.403183 -0.103596 0.714938
v 0.176269 0.255204 -0.418024
vn 0.538562 0.334272 0.589893
v 0.136017 0.235082 -0.405659
vn 0.554920 0.344426 0.607811
v 0.126199 0.252762 -0.406714
vn 0.247647 -0.264988 0.297443
v 0.110877 0.286529 -0.387380
vn 0.000000 0.000000 0.000000
v 0.155070 0.286396 -0.413682
vn -0.120523 -1.651144 -0.465781
v 0.154020 0.309325 -0.345565
vn -2.086418 0.219156 1.862098
v 0.120733 0.307430 -0.371366
vn 0.033141 -2.080613 0.908521
v 0.120730 0.307427 -0.371369
vn 0.005636 -0.353820 0.154499
v 0.143064 0.314063 -0.367670
vn -1.597668 -0.215657 0.183911
v 0.033739 0.252750 -0.395784
vn -1.390467 -0.613921 -0.247654
v 0.042685 0.222820 -0.411833
vn -0.678340 -0.988008 -0.348462
v 0.023196 0.268117 -0.391136
vn -1.397894 -2.274063 0.650610
v 0.015706 0.273530 -0.388309
vn -0.733867 -0.951529 -0.469334
v 0.010138 0.289031 -0.415471
vn -0.025273 0.621813 -0.492139
v 0.086567 0.385023 -0.405379
vn 0.000000 0.000000 0.000000
v 0.075962 0.408806 -0.381884
vn -0.253740 1.580728 -2.155510
v 0.058954 0.396978 -0.407507
vn 1.186870 -0.352988 0.092135
v 0.077356 0.418836 -0.377494
vn 0.001080 -0.000612 0.000606
v 0.077377 0.418857 -0.377478
vn 2.151898 -1.218567 1.206502
v 0.077120 0.417922 -0.377964
vn 1.176847 0.664190 -0.257940
v 0.076393 0.391485 -0.350016
vn -0.002658 0.019384 -0.030203
v 0.063050 0.412367 -0.380410
vn 1.111831 2.023984 -1.025919
v 0.062183 0.405023 -0.388136
vn 0.550585 1.363515 -1.640004
v 0.068912 0.411884 -0.380838
vn 0.038397 0.902961 -1.234188
v 0.049621 0.417972 -0.375385
vn -0.069376 0.521081 -0.582188
v 0.005655 0.367212 -0.455300
vn 0.013029 1.080263 -0.952115
v 0.060276 0.356951 -0.456969
vn -0.075106 -1.116543 0.515392
v 0.095163 0.283835 -0.280151
vn 0.394586 0.322053 -0.263981
v 0.102190 0.341157 -0.375667
vn 2.709273 -0.980308 0.265892
v 0.104858 0.339815 -0.364516
vn 0.372990 -0.029690 -0.208053
v 0.089778 0.403208 -0.330502
vn 1.044290 0.701598 -0.864815
v 0.120340 0.353254 -0.332902
vn 0.303516 0.055231 -0.070645
v 0.090599 0.414058 -0.330579
vn 0.144399 0.166979 -0.014024
v 0.115191 0.331702 -0.360875
vn 1.557244 1.428820 0.104829
v 0.115406 0.332004 -0.379857
vn 0.348790 0.320025 0.023480
v 0.107809 0.338298 -0.360572
vn 0.000000 0.000000 0.000000
v 0.081282 0.276020 -0.256730
vn 0.206822 0.221503 -0.513779
v -0.027146 0.438055 -0.412626
vn 0.539577 0.805730 -0.310691
v -0.004286 0.406542 -0.420860
vn -0.738262 0.810659 0.618031
v -0.013497 0.439799 -0.391140
vn -0.284344 0.362146 0.345906
v -0.023503 0.413279 -0.371127
vn -0.183792 -0.189827 -0.400154
v -0.000386 0.255187 -0.339185
vn 0.000000 0.000000 0.000000
v -0.041417 0.248028 -0.345901
vn 1.969675 -0.873946 0.000000
v -0.025217 0.263411 -0.352549
vn -0.172060 -0.518532 -0.529296
v -0.049480 0.254782 -0.364655
vn -0.223617 -0.348906 -1.546652
v -0.059256 0.237296 -0.359243
vn 0.146980 -0.079332 -0.162700
v -0.052261 0.246189 -0.359881
vn 0.730388 -0.429302 -0.429729
v -0.055112 0.236639 -0.357800
vn -0.273760 -1.582013 -2.223422
v -0.002814 0.280658 -0.386665
vn 0.422468 -1.366212 -0.955052
v -0.012422 0.280859 -0.385625
vn -0.143226 -0.623311 -0.466976
v -0.003232 0.274211 -0.363705
vn -0.469346 -1.902016 -1.049064
v 0.011200 0.271979 -0.368427
vn -1.362554 -0.034948 -1.276710
v 0.017715 0.265120 -0.358906
vn 0.018843 -0.093269 0.014512
v 0.006781 0.278029 -0.387285
vn 0.195128 -1.820829 -0.259474
v 0.010627 0.271615 -0.367998
vn -2.538039 -0.644934 -1.281641
v -0.024458 0.292598 -0.411610
vn 0.379142 -0.951983 -0.014749
v -0.020374 0.293976 -0.420391
vn 0.239804 -1.213344 -0.392448
v -0.032651 0.276670 -0.389025
vn 0.626605 -1.160636 -1.756388
v -0.100149 0.274748 -0.386551
vn 0.000000 0.000000 0.000000
v -0.089514 0.243327 -0.354586
vn -0.152809 -1.206738 -0.029150
v -0.134296 0.295021 -0.411506
vn 0.027209 0.025502 0.001308
v -0.050301 0.400437 -0.351551
vn 0.914684 0.652946 -0.003051
v -0.073871 0.419322 -0.312249
vn 0.825710 0.686054 0.056866
v -0.090263 0.439569 -0.357141
vn 0.757201 0.718121 0.478607
v -0.079605 0.438560 -0.374205
vn 0.294207 -1.671824 0.362533
v -0.042315 0.284445 -0.413455
vn -0.587160 -1.549767 0.306988
v -0.082468 0.286251 -0.415823
vn 0.545750 -0.474433 0.486771
v -0.069768 0.255688 -0.468039
vn -0.164298 -0.454391 0.498865
v -0.091273 0.256023 -0.487407
vn 0.990684 0.958862 0.037619
v -0.031205 0.382792 -0.457682
vn 0.452085 0.590495 -0.515059
v -0.044041 0.394058 -0.494571
vn 0.636647 0.666461 -1.061502
v -0.057457 0.359613 -0.556880
vn 0.706282 0.910262 -1.161596
v -0.039869 0.357833 -0.546230
vn 0.257914 0.422484 -0.568222
v -0.011054 0.373693 -0.510903
vn 0.799110 1.241411 -0.638111
v -0.007282 0.347637 -0.541523
vn -0.028168 0.198234 -0.179697
v 0.013548 0.332746 -0.563198
vn 0.575210 1.196545 -0.326654
v 0.003825 0.333635 -0.563505
vn 0.409397 1.407006 -0.703861
v -0.061070 0.353452 -0.571695
vn 0.077884 0.395114 -0.117095
v -0.013778 0.341602 -0.565319
vn 0.331843 0.871487 -0.306226
v -0.018256 0.354498 -0.533909
vn -0.060578 0.578695 -0.500667
v 0.030823 0.325649 -0.569382
vn 0.158195 -2.652367 -1.327058
v 0.013003 0.324290 -0.568784
vn 0.506604 -0.783021 1.296661
v -0.030453 0.246055 -0.499620
vn -0.009513 -0.013497 0.039366
v -0.003362 0.239020 -0.510141
vn 0.084619 -0.416744 0.331971
v 0.025094 0.249003 -0.483661
vn -0.835154 -1.117262 0.198627
v 0.026704 0.268130 -0.443178
vn 0.002893 -0.024897 0.003758
v -0.016163 0.293140 -0.429170
vn -0.304716 -1.356861 1.213642
v -0.009186 0.270629 -0.466067
vn -0.235219 -0.904246 0.644684
v -0.011716 0.290192 -0.437363
vn 0.087857 -0.725167 0.205299
v -0.012304 0.290087 -0.437632
vn 0.052433 0.236185 0.032961
v 0.040960 0.358038 -0.456000
vn 0.043532 0.910257 -0.152717
v 0.063251 0.351611 -0.493682
vn 0.346287 0.684163 -0.112334
v 0.027484 0.365658 -0.489166
vn -0.038042 0.650635 -0.048337
v 0.060276 0.356951 -0.456973
vn -0.408372 0.763883 -0.980167
v 0.018104 0.329151 -0.566053
vn 0.908151 0.996028 -0.382628
v -0.101192 0.403804 -0.551358
vn 1.163602 0.881491 -0.034963
v -0.076117 0.376206 -0.570886
vn 0.455156 0.704607 -0.084309
v -0.078090 0.415785 -0.496606
vn -0.248572 0.615842 -0.308172
v -0.157549 0.390060 -0.559699
vn -0.383742 0.504738 -0.907253
v -0.141664 0.327851 -0.632964
vn -0.471321 0.551293 -0.739377
v -0.079221 0.357474 -0.639550
vn 0.304226 0.754319 -0.640967
v -0.134307 0.372256 -0.589131
vn 0.327776 0.602541 -0.281584
v -0.116135 0.420352 -0.522159
vn -0.008047 0.016210 -0.007379
v -0.139252 0.394009 -0.524920
vn 2.289808 1.599402 0.800196
v -0.143153 0.394897 -0.515532
vn 0.356432 0.726628 0.654324
v -0.194294 0.309588 -0.481115
vn 0.522921 0.264766 -0.180814
v -0.221669 0.324903 -0.435468
vn 0.599049 0.419736 -0.720288
v -0.194724 0.306872 -0.408647
vn 0.672703 1.270173 -0.461452
v -0.208608 0.291492 -0.442069
vn 0.630020 -0.010333 0.403456
v -0.209311 0.340837 -0.472041
vn 0.005033 -0.029628 0.065133
v -0.172145 0.352179 -0.478189
vn 0.182006 -1.071445 2.355412
v -0.187977 0.332579 -0.487256
vn 0.241580 -0.111525 0.414816
v -0.208407 0.340546 -0.473216
vn -0.428530 0.019884 0.083556
v -0.149665 0.356508 -0.441741
vn -2.450956 -0.129691 -0.439491
v -0.148659 0.296967 -0.458864
vn -1.478923 0.816342 0.884236
v -0.147680 0.308266 -0.467658
vn -0.565538 0.312168 0.338131
v -0.153628 0.306603 -0.476071
vn -1.283917 1.417109 0.187122
v -0.167134 0.282356 -0.441839
vn -0.050536 -0.828071 0.275809
v -0.131071 0.276968 -0.471972
vn -0.320816 -0.257636 0.836809
v -0.121936 0.252607 -0.490631
vn -0.182806 0.245704 0.325453
v -0.183504 0.311673 -0.492999
vn 0.946305 0.535192 0.796505
v -0.208935 0.297336 -0.485285
vn 0.113087 0.063958 0.095185
v -0.205834 0.274778 -0.459880
vn 0.336999 0.079890 0.002954
v -0.224904 0.323448 -0.469021
vn 0.879016 0.491943 -0.070505
v -0.208475 0.296202 -0.415258
vn 0.450947 2.295566 0.366534
v -0.186945 0.279352 -0.475074
vn -0.048667 -0.259502 0.722423
v -0.193024 0.287309 -0.486546
vn -1.891301 -1.692887 -0.671599
v -0.175963 0.311340 -0.442478
vn -0.432442 -0.177455 0.073768
v -0.175929 0.311334 -0.457948
vn -0.016715 -0.849325 0.935344
v -0.166822 0.303144 -0.471699
vn -0.019311 -0.981206 1.080581
v -0.178517 0.308820 -0.466754
vn -0.000786 -0.041866 0.010775
v -0.207931 0.284671 -0.494403
vn -0.376919 -0.668034 0.453752
v -0.203024 0.326051 -0.476553
vn -1.052420 -0.748853 -1.136215
v -0.182128 0.316496 -0.432492
vn -0.125870 -0.179512 0.027108
v -0.176124 0.312269 -0.456842
vn -0.695643 -0.992109 0.149816
v -0.210653 0.329009 -0.428230
vn -0.639398 -0.394716 1.102643
v -0.198672 0.319239 -0.482242
vn -0.258302 -0.013040 1.382715
v -0.225283 0.268783 -0.504856
vn -0.024953 0.298188 0.014699
v -0.222122 0.396992 -0.542649
vn 2.501025 0.163814 1.453776
v -0.221415 0.402892 -0.506531
vn 0.110337 0.361192 -0.251007
v -0.225345 0.410225 -0.500013
vn 0.350685 0.759403 -0.459100
v -0.225598 0.410225 -0.500161
vn 0.337144 0.800892 -1.208788
v -0.202778 0.399595 -0.553212
vn -0.118650 0.987733 0.333405
v -0.204834 0.395681 -0.541966
vn 0.017177 0.352016 0.142986
v -0.219718 0.395839 -0.540567
vn 0.004014 0.655145 -1.285221
v -0.207518 0.363888 -0.593938
vn 0.382939 0.339519 -0.719788
v -0.165413 0.354898 -0.588227
vn -0.198594 -0.126168 0.444347
v -0.140351 0.327758 -0.465215
vn -0.008768 -0.917878 1.730736
v -0.191358 0.343834 -0.482261
vn -0.000792 -0.001161 0.001061
v -0.163227 0.352706 -0.474508
vn -0.496614 -0.545204 0.844845
v -0.155080 0.351835 -0.469380
vn 0.065655 0.087377 0.035730
v -0.204357 0.351984 -0.467293
vn 0.002664 -0.002477 0.000690
v -0.209426 0.352297 -0.458744
vn 1.136256 -1.056357 0.294059
v -0.212892 0.351144 -0.449495
vn 0.088988 0.061691 0.038212
v -0.205496 0.350826 -0.467832
vn 0.127282 -0.349956 0.278133
v -0.205769 0.350631 -0.467946
vn 0.174835 -0.027644 -0.019523
v -0.211061 0.335087 -0.418490
vn -1.859218 1.176944 -1.176944
v -0.197947 0.348154 -0.476539
vn 0.215930 -0.286516 -0.036244
v -0.210683 0.349188 -0.433932
vn 0.434466 -2.350834 0.127817
v -0.193981 0.343621 -0.482181
vn 0.687557 -0.481237 0.917738
v -0.266233 0.282567 -0.490669
vn -0.824967 -1.444272 2.440813
v -0.247961 0.317116 -0.479817
vn 0.064560 -0.083588 1.566362
v -0.239551 0.266027 -0.506330
vn -0.206598 0.390855 -1.565839
v -0.281792 0.365510 -0.585822
vn -0.015440 0.334952 -1.239606
v -0.262788 0.335216 -0.593026
vn -0.092065 -0.245555 -0.584466
v -0.280058 0.299757 -0.572231
vn -0.513286 -0.253054 -0.336538
v -0.288338 0.292418 -0.549546
vn -0.222377 -0.500732 -1.516909
v -0.281315 0.375845 -0.589137
vn 0.132792 0.021586 0.019423
v -0.254971 0.420910 -0.528949
vn 0.319853 1.222907 -1.074557
v -0.303842 0.453110 -0.578905
vn 0.000525 0.008369 -0.010798
v -0.250819 0.390073 -0.592933
vn 0.222229 0.103884 -0.049766
v -0.256036 0.428398 -0.518074
vn 0.973136 1.380325 -0.185029
v -0.227597 0.390649 -0.580199
vn -0.390810 0.000118 -1.072190
v -0.283144 0.396016 -0.594546
vn -0.029404 0.089561 -0.309685
v -0.239028 0.363586 -0.589165
vn -1.957311 2.105546 -1.207440
v -0.325597 0.350309 -0.587725
vn -0.019864 -0.215796 -0.789298
v -0.300261 0.328328 -0.577504
vn -0.263670 -0.430318 -0.317111
v -0.336385 0.343159 -0.581566
vn 0.067055 -0.406928 -0.286517
v -0.327276 0.307752 -0.559718
vn 0.511068 0.141355 -1.435046
v -0.374094 0.377836 -0.605712
vn 0.000849 -0.352456 -0.488202
v -0.350181 0.359481 -0.589992
vn 0.200587 0.207835 -0.652130
v -0.312781 0.372111 -0.589128
vn 0.071897 -0.034784 -0.229503
v -0.344092 0.414721 -0.600160
vn 0.460886 1.924396 0.880370
v -0.363008 0.483489 -0.574618
vn -0.188144 0.361072 0.069704
v -0.328319 0.439913 -0.494421
vn -0.005009 0.126690 0.048970
v -0.331487 0.451710 -0.517171
vn 0.934410 0.934641 -0.293756
v -0.272175 0.431940 -0.547778
vn -0.586109 1.049499 1.294014
v -0.276767 0.453231 -0.513597
vn 0.056715 1.829630 1.714448
v -0.381701 0.461803 -0.540982
vn -0.816269 1.041760 0.096305
v -0.396227 0.433819 -0.535454
vn 0.051947 0.410497 -0.300820
v -0.346244 0.455878 -0.596507
vn -1.201056 0.762443 -1.335604
v -0.394703 0.465496 -0.576513
vn -0.258730 0.028636 -1.017365
v -0.382955 0.431515 -0.594126
vn -0.302507 -0.175251 -1.206404
v -0.406626 0.388977 -0.605713
vn -0.365613 -0.163909 -0.172030
v -0.433491 0.370443 -0.578138
vn 0.001898 -0.003849 -0.004753
v -0.371034 0.349612 -0.590809
vn -0.097104 -0.051582 -0.019508
v -0.374162 0.359598 -0.600832
vn 2.586417 1.373915 0.519609
v -0.372855 0.356031 -0.597906
vn 0.025061 -0.161635 -0.130105
v -0.370926 0.349739 -0.590871
vn -0.028585 -1.338993 -2.145088
v -0.377558 0.366745 -0.605248
vn -2.595080 -1.509993 -0.448143
v -0.375214 0.361896 -0.602483
vn -0.013388 -0.069856 0.026341
v -0.377695 0.336697 -0.585830
vn -0.513793 -2.680850 1.010899
v -0.385835 0.336369 -0.590837
vn 0.122181 -0.126593 -0.233328
v -0.390337 0.336629 -0.592413
vn 0.000000 0.028072 0.000000
v -0.390257 0.336629 -0.592395
vn 0.000000 -3.087127 0.000000
v -0.390316 0.336629 -0.592407
vn 0.000000 -0.033785 0.000000
v -0.390303 0.336629 -0.592404
vn 0.000000 0.000000 0.000000
v -0.390331 0.336629 -0.592410
vn -0.002741 -0.172189 -0.230335
v -0.403544 0.355186 -0.600157
vn -0.009392 -0.002788 -0.009276
v -0.436900 0.317061 -0.555806
vn -0.744304 0.110199 -1.225835
v -0.421017 0.396901 -0.603365
vn -0.313193 0.806309 -1.149982
v -0.403017 0.412340 -0.598820
vn -1.029399 0.251756 -0.082217
v -0.417724 0.427823 -0.568555
vn -0.978456 0.500774 -0.459720
v -0.224700 0.330383 -0.620315
vn -0.138781 0.298021 -0.402723
v -0.234834 0.354872 -0.592083
vn 0.412852 1.234607 -0.802015
v -0.178638 0.328203 -0.637574
vn -2.278507 0.344105 -1.637225
v -0.231234 0.346723 -0.596968
vn -0.216020 -0.198601 -0.234689
v -0.229070 0.217259 -0.597578
vn -0.490404 -0.406046 -0.553711
v -0.203920 0.180662 -0.592679
vn -0.643113 -0.837495 -1.046387
v -0.184354 0.202286 -0.649273
vn -1.299726 -0.002726 -0.177837
v -0.189411 0.163170 -0.625226
vn -0.092169 0.043626 -0.057029
v -0.183088 0.302475 -0.660401
vn -0.528572 1.465016 -0.631614
v -0.114223 0.312892 -0.690186
vn -0.535155 1.119343 -1.979901
v -0.143229 0.277062 -0.704603
vn -1.412635 0.097590 -0.846025
v -0.181340 0.266025 -0.661119
vn 0.620690 -0.941711 -0.916675
v -0.094439 0.201923 -0.687672
vn -0.477006 -0.382663 -0.191036
v -0.166672 0.234473 -0.686815
vn 0.086180 0.260137 -0.083180
v -0.043665 0.311475 -0.700382
vn 0.000302 0.459343 -0.501290
v -0.051137 0.273456 -0.752984
vn -0.667730 0.463933 -0.765212
v -0.112663 0.288891 -0.733904
vn 0.032206 -0.028920 0.011225
v -0.095769 0.319582 -0.728974
vn -1.180262 -0.988362 -1.672808
v -0.105553 0.218819 -0.717350
vn 0.039724 -0.103610 -0.112752
v -0.039974 0.238476 -0.737380
vn -0.197810 -0.140024 0.000041
v -0.040640 0.194094 -0.717250
vn -0.042830 -0.123082 -0.068501
v -0.082940 0.211654 -0.723064
vn 0.010044 -0.157269 -0.108241
v -0.091409 0.207443 -0.695410
vn 1.098861 0.909299 -0.119993
v -0.013467 0.279238 -0.731925
vn 1.522302 0.935798 0.355690
v 0.016708 0.262900 -0.680739
vn 0.650342 1.045248 0.160587
v -0.063894 0.344162 -0.589710
vn -0.590760 1.098936 -0.045171
v -0.114923 0.348123 -0.644077
vn 0.289212 0.184088 -0.194935
v -0.075088 0.326891 -0.695632
vn 0.595232 1.610284 -1.135910
v 0.041124 0.292403 -0.615169
vn 0.182599 0.560107 -0.128164
v 0.039699 0.311192 -0.587171
vn -0.037454 0.646003 0.157153
v -0.011329 0.322131 -0.628690
vn 0.953947 0.454871 -0.838612
v -0.014264 0.306678 -0.667269
vn 0.015942 -0.266469 -0.826507
v -0.144138 0.168905 -0.669327
vn 0.105724 -0.424566 -0.563526
v -0.066318 0.159216 -0.667232
vn 0.099515 -0.947973 -0.721987
v -0.099323 0.118000 -0.639408
vn 0.580304 -0.597147 -1.763717
v -0.136502 0.132726 -0.655305
vn 2.598582 -1.109955 -0.543153
v -0.097078 0.194692 -0.681296
vn 0.116526 -0.458329 -0.608675
v -0.064188 0.192277 -0.679633
vn 0.433323 -0.272372 -1.268891
v -0.102060 0.166973 -0.673493
vn 0.490937 0.485670 -2.270210
v -0.081064 0.078703 -0.640275
vn -0.205510 -0.490891 -1.436937
v -0.088857 0.098037 -0.634085
vn 0.162600 -0.093142 -0.284575
v -0.108231 0.097136 -0.632309
vn -0.013336 -0.051389 -0.089940
v -0.114813 0.127146 -0.651896
vn 0.196489 -0.019457 -0.800852
v -0.114716 0.096260 -0.633354
vn 0.180021 0.167528 1.013154
v 0.005790 0.234679 -0.509418
vn -0.009229 0.008194 0.015634
v 0.006943 0.171782 -0.499056
vn -0.010586 0.054479 0.471368
v -0.033334 0.205439 -0.505402
vn -0.036485 0.187757 1.624534
v -0.000680 0.176925 -0.503295
vn -0.993991 -0.111915 -0.911904
v -0.071468 0.106608 -0.639500
vn -0.030533 -0.014779 -0.015250
v -0.049304 0.124776 -0.664372
vn 0.003534 -0.000919 -0.002933
v 0.046020 0.149537 -0.629614
vn 1.279185 -1.252781 -1.759915
v 0.065629 0.130884 -0.612497
vn 1.519638 -0.449434 -0.196558
v 0.041267 0.138402 -0.635556
vn 0.833922 -0.115955 -1.208923
v 0.019973 0.135572 -0.705717
vn 1.236739 -0.163420 -1.006400
v 0.030058 0.169546 -0.710588
vn 2.313722 -1.274990 -0.069591
v 0.030045 0.169564 -0.710607
vn 0.270014 -0.148793 -0.008121
v 0.035312 0.179160 -0.711303
vn 2.327085 -1.038862 -0.831856
v 0.026035 0.159944 -0.712582
vn 2.572762 0.663879 0.174710
v 0.006721 0.102762 -0.702863
vn -1.359539 -0.370971 -2.344806
v 0.009299 0.087435 -0.703398
vn 0.338218 0.075086 -0.182908
v 0.039040 0.080202 -0.681900
vn -0.904411 -0.326947 -0.769327
v -0.008378 0.144424 -0.729234
vn -0.129364 -0.016740 -0.090960
v -0.017773 0.093891 -0.691842
vn -1.204458 -0.080180 -0.561672
v -0.049579 0.085885 -0.660043
vn -1.166264 -0.528760 -1.212048
v -0.022154 0.124050 -0.699530
vn 0.356410 -0.029834 0.005079
v 0.069276 0.203280 -0.662761
vn 0.172837 -0.148121 -0.080878
v 0.030993 0.168382 -0.709250
vn 1.399386 0.451704 -0.427794
v 0.066775 0.238466 -0.666266
vn 0.318350 0.150000 -0.141829
v 0.064205 0.236822 -0.675088
vn 0.900959 -0.709281 -1.175162
v 0.030058 0.169549 -0.710588
vn 0.326493 -0.430606 -0.441821
v 0.040055 0.183396 -0.711924
vn 0.840485 -1.108504 -1.137373
v 0.042746 0.181453 -0.708048
vn 0.199046 0.004322 -0.039451
v 0.064165 0.186409 -0.641795
vn 2.707654 0.058786 -0.536654
v 0.066023 0.182151 -0.632887
vn 0.115740 -0.315020 -0.127115
v 0.060536 0.168032 -0.625232
vn 0.963133 -1.030009 -0.653175
v 0.049153 0.164926 -0.662354
vn 0.000000 0.000000 0.000000
v 0.057213 0.171893 -0.633596
vn -0.069054 -2.249388 -1.490796
v 0.063923 0.164316 -0.619782
vn 0.056483 0.004675 -0.031914
v 0.060517 0.168050 -0.625263
vn -0.041916 0.299864 -0.963154
v 0.001413 0.243863 -0.719850
vn 0.284367 0.763740 -0.031141
v 0.039779 0.241559 -0.721435
vn 0.320027 0.967704 -0.259166
v 0.066654 0.229075 -0.694632
vn -0.423128 -0.157553 -1.402199
v 0.020298 0.184062 -0.722039
vn 0.266445 -0.464108 -0.770699
v 0.030618 0.177049 -0.714248
vn 0.124647 0.033332 -0.156662
v 0.090265 0.252536 -0.638327
vn -0.119693 0.554934 -0.393236
v 0.087547 0.306984 -0.628888
vn 0.446623 -0.329068 -0.450086
v 0.098293 0.279150 -0.639989
vn -0.001266 0.002319 -0.004599
v 0.089543 0.290183 -0.635553
vn -0.116320 0.302043 -0.351134
v 0.098160 0.296744 -0.634617
vn 0.942921 -0.268077 -1.046919
v 0.071584 0.231631 -0.657585
vn 1.550786 -1.275067 -1.476199
v 0.090992 0.258906 -0.640785
vn 0.476985 0.851051 -0.392304
v 0.010281 0.292437 -0.638977
vn 0.083675 0.004435 -0.077387
v 0.062261 0.281689 -0.649808
vn 1.267436 0.526845 1.056147
v -0.057828 0.193032 -0.480338
vn -0.096315 0.295188 0.757324
v -0.136880 0.215113 -0.496650
vn -1.214212 0.481384 1.172544
v -0.103993 0.217841 -0.486101
vn -0.043445 0.699823 0.705327
v -0.146940 0.176052 -0.471742
vn 1.276478 1.545617 2.049032
v -0.107510 0.226291 -0.490284
vn -0.452968 0.166274 1.557822
v -0.110953 0.235537 -0.492272
vn -0.184673 0.046504 0.402663
v -0.091273 0.256020 -0.487407
vn -0.810058 0.203986 1.766258
v -0.072703 0.240891 -0.477143
vn 0.773527 0.377640 0.474202
v -0.076998 0.224848 -0.477260
vn -0.322790 0.728014 0.673367
v -0.102426 0.177253 -0.455455
vn 0.612183 0.069725 0.145018
v -0.083420 0.145298 -0.427464
vn 0.450627 0.082555 0.170393
v -0.083355 0.171905 -0.440531
vn -0.604173 0.314498 0.506891
v -0.083829 0.164620 -0.436576
vn -1.326769 0.029372 1.705968
v -0.084782 0.165186 -0.436250
vn -0.566037 0.532921 0.041123
v -0.112811 0.131983 -0.410582
vn -0.727936 0.206617 0.289216
v -0.085278 0.153110 -0.415651
vn -1.083490 0.758954 -0.345412
v -0.081410 0.157996 -0.419060
vn 0.728390 0.165309 0.604446
v -0.034777 0.165110 -0.490772
vn 0.039800 0.314811 0.801920
v -0.026477 0.151333 -0.488528
vn 0.026947 0.904842 0.522709
v -0.104538 0.142898 -0.441072
vn 1.532510 2.051175 0.171743
v -0.127535 0.129825 -0.428938
vn 0.249195 0.333533 0.027926
v -0.131328 0.126976 -0.415025
vn -0.119760 0.227588 0.036431
v -0.122961 0.130933 -0.400163
vn -0.536129 1.950397 -0.100971
v -0.126696 0.128843 -0.403556
vn 0.250646 0.538980 0.464196
v -0.141131 0.132279 -0.429528
vn 0.264974 1.207751 0.364084
v -0.156195 0.124447 -0.408687
vn 0.726898 1.321036 0.454851
v -0.057952 0.121293 -0.420404
vn 0.746692 0.587325 0.361903
v -0.071907 0.145168 -0.451012
vn 1.059505 1.154185 -0.233026
v -0.072000 0.139678 -0.399844
vn 0.245245 1.341782 2.454941
v -0.009344 0.118926 -0.449894
vn -2.411423 1.109806 -1.138622
v -0.061649 0.124673 -0.410632
vn -0.525139 1.237492 0.305445
v -0.117363 0.138145 -0.443865
vn -0.243729 0.463358 -0.666005
v -0.003928 0.131884 -0.380551
vn -0.170967 0.095470 -0.178822
v 0.027051 0.140198 -0.403937
vn 0.000000 0.000000 0.000000
v 0.009073 0.114817 -0.414356
vn 0.311352 0.738196 -0.806005
v -0.031920 0.118854 -0.395837
vn -1.342753 0.895473 -1.520758
v -0.116764 0.141042 -0.387335
vn -0.427947 0.505866 -0.861177
v -0.110795 0.142034 -0.389873
vn 0.280317 -0.106952 -0.442488
v -0.061085 0.157508 -0.384832
vn -0.807717 0.899396 -0.845755
v -0.104713 0.168799 -0.375993
vn 0.154904 -0.030487 -0.168490
v -0.055815 0.226551 -0.356621
vn 0.854585 -0.168191 -0.929537
v -0.056896 0.236732 -0.359457
vn -0.057911 0.280729 -1.381516
v -0.066272 0.218373 -0.360556
vn -0.026796 0.129896 -0.639243
v -0.062244 0.227570 -0.358856
vn 0.474391 -0.011537 -0.432777
v -0.050563 0.206445 -0.359824
vn -0.559205 0.293806 -1.246233
v -0.073926 0.261442 -0.361466
vn -0.053958 0.108955 -0.191931
v -0.018652 0.176423 -0.367827
vn 1.935687 1.084223 -0.617023
v -0.063628 0.130197 -0.401339
vn 0.042197 0.014936 -0.239515
v -0.104189 0.234959 -0.351773
vn -0.440896 0.038222 -0.618382
v -0.090142 0.247731 -0.355747
vn 0.000000 0.000000 0.000000
v -0.076518 0.203548 -0.369731
vn -0.885440 -0.007031 -0.023337
v -0.175854 0.177107 -0.287351
vn -2.388462 -0.656967 1.419753
v -0.184856 0.150125 -0.357450
vn -0.556133 0.785745 -0.614937
v -0.176799 0.152766 -0.328895
vn -0.237880 0.770119 -0.349909
v -0.180152 0.153977 -0.364355
vn -1.499363 0.411969 1.018956
v -0.178875 0.155479 -0.351061
vn -0.521367 0.189971 0.381817
v -0.191637 0.148753 -0.364829
vn 0.312757 1.091955 -0.350274
v -0.194996 0.143911 -0.398528
vn 0.395926 1.382327 -0.443418
v -0.188460 0.151354 -0.369489
vn -0.250063 0.179389 -0.238315
v -0.142661 0.162783 -0.365885
vn 0.000000 0.000000 0.000000
v -0.175566 0.248604 -0.355162
vn 0.003448 1.207906 -0.946903
v -0.141212 0.143694 -0.372902
vn 0.466566 2.220251 -0.799601
v -0.142360 0.126379 -0.395248
vn 0.777765 0.970773 -0.323274
v -0.162750 0.130973 -0.390737
vn 0.197950 -0.059772 -0.077354
v 0.049847 -0.035043 -0.506753
vn 0.254814 -0.283074 -0.370404
v 0.057795 -0.013592 -0.509355
vn 1.231507 -0.039764 -0.912134
v 0.040121 -0.027452 -0.527237
vn 0.326407 -0.415815 -0.397438
v 0.013709 0.001813 -0.572020
vn 0.032917 -0.002019 -0.026323
v -0.003247 -0.038856 -0.569754
vn 0.307527 0.055950 -0.200268
v 0.022803 -0.062565 -0.535990
vn 0.406728 -0.615055 -0.671184
v 0.015882 -0.074948 -0.533950
vn 0.054119 -0.019546 -0.060937
v -0.023600 -0.082017 -0.549955
vn 0.312310 -0.175994 -0.547695
v -0.028397 -0.091321 -0.551231
vn 0.618158 -0.322843 -0.769679
v -0.017640 -0.073362 -0.550868
vn 1.352906 0.645303 -1.398827
v 0.095092 -0.042636 -0.475961
vn 0.247668 -0.312923 -0.383624
v 0.061685 -0.090238 -0.460001
vn 0.265613 -0.346602 -0.319674
v 0.045543 -0.139666 -0.437604
vn 0.680504 0.321237 -1.190368
v 0.044050 -0.090671 -0.505342
vn 0.295795 -0.251999 -1.174222
v 0.013266 -0.109126 -0.530324
vn 0.468539 -0.085796 -1.386358
v 0.153983 -0.174776 -0.234433
vn 0.104194 -0.013175 -0.283710
v 0.105375 -0.206186 -0.242774
vn -0.068157 0.824788 0.492730
v 0.106107 -0.142519 -0.164477
vn -0.970201 -0.597921 -0.019118
v 0.039330 -0.236317 -0.133309
vn -0.728806 -0.794347 0.473575
v 0.002778 -0.213348 -0.114347
vn 0.000000 0.000000 0.000000
v 0.022725 -0.274673 -0.154573
vn -0.199981 -0.061410 -0.117618
v 0.045159 -0.252498 -0.093508
vn -0.505023 -0.088680 0.007669
v 0.046004 -0.268615 -0.133861
vn 0.006866 -0.018416 0.027471
v 0.009553 -0.240225 -0.157697
vn 0.324380 -0.856459 1.286276
v 0.009878 -0.239776 -0.157480
vn 0.005818 -0.043968 0.001766
v -0.002142 -0.214333 -0.122661
vn 0.639034 -1.574897 0.024137
v -0.006688 -0.217439 -0.130662
vn 1.398228 -0.158532 0.695369
v -0.021900 -0.223495 -0.123064
vn 0.014251 -0.001616 0.007088
v -0.035002 -0.261916 -0.131410
vn 0.037991 -0.066559 -0.096362
v -0.013134 -0.229541 -0.144864
vn 0.001135 -0.000056 0.000374
v -0.032812 -0.252964 -0.136722
vn -0.320515 -0.263459 0.040854
v -0.130006 -0.395142 -0.281666
vn -0.208677 -0.296394 -0.446821
v -0.111221 -0.396832 -0.313905
vn -1.443202 -0.790453 2.399122
v -0.117995 -0.404094 -0.282461
vn -0.104038 -0.110463 -0.100094
v -0.112737 -0.412002 -0.281009
vn -0.431118 -0.263437 -0.002068
v -0.112502 -0.450640 -0.271283
vn -0.134426 -1.716346 0.310996
v -0.147551 -0.392087 -0.279365
vn 0.093844 -0.906479 -0.142781
v -0.131393 -0.401001 -0.250618
vn 0.061157 -0.152710 -0.248859
v -0.233946 -0.391486 -0.277098
vn -0.679154 -1.370713 -1.055405
v -0.181909 -0.380368 -0.294253
vn 0.899200 -1.735419 -1.003288
v -0.224462 -0.375418 -0.292404
vn -0.046200 -1.019508 -0.359254
v -0.094765 -0.353387 -0.349883
vn -1.989745 -2.053553 -0.219370
v -0.110907 -0.372176 -0.326802
vn -0.395429 -0.543099 -1.153431
v -0.117705 -0.369406 -0.326808
vn -0.287186 -0.349329 -0.253180
v -0.196065 -0.345126 -0.357271
vn -0.260928 -0.290350 -0.465429
v -0.231445 -0.341274 -0.352049
vn -0.566452 -1.457240 -1.091268
v -0.164779 -0.334050 -0.377859
vn 0.462235 -1.242610 -0.497046
v -0.182233 -0.357561 -0.322434
vn -0.274767 -0.816074 -1.209180
v -0.239548 -0.371737 -0.320111
vn -0.014047 -0.085804 -0.141488
v -0.233118 -0.290042 -0.380904
vn -1.002835 -0.015899 -0.444821
v -0.207794 -0.218553 -0.355543
vn 0.000000 0.000000 0.000000
v -0.220418 -0.254831 -0.380999
vn 1.962542 1.369928 1.648714
v -0.231562 -0.265347 -0.355218
vn -0.490000 0.263979 -0.440621
v -0.227453 -0.234612 -0.327858
vn -0.330092 1.318356 -0.498746
v -0.237758 -0.274134 -0.388178
vn -0.087255 0.348488 -0.131836
v -0.257009 -0.272372 -0.381860
vn -0.062521 -0.049821 -0.256958
v -0.246871 -0.275692 -0.383683
vn 0.079216 1.311125 -0.106450
v -0.256547 -0.271267 -0.379243
vn -0.705473 -1.231293 -0.550408
v -0.187926 -0.307662 -0.401762
vn -0.098323 -1.349156 -1.462879
v -0.172869 -0.249174 -0.405349
vn -0.070261 0.196877 -0.335597
v -0.140166 -0.286399 -0.437640
vn 0.071659 0.072787 -0.063905
v -0.020241 -0.289777 -0.105262
vn -0.148294 0.111506 -0.643211
v 0.008412 -0.255328 -0.072543
vn 0.812580 -0.321887 -0.405846
v -0.026759 -0.253202 -0.089901
vn 0.759108 -0.082039 -1.534104
v -0.004551 -0.263000 -0.074676
vn 0.182580 0.658949 -1.020909
v 0.044478 -0.276845 -0.098095
vn -0.136910 1.158465 0.642501
v 0.004506 -0.292577 -0.144135
vn 0.153633 0.845789 0.271814
v 0.020936 -0.302854 -0.122104
vn 0.000000 0.000000 0.000000
v 0.004094 -0.292837 -0.143754
vn 1.460496 0.495634 0.303368
v -0.011047 -0.258711 -0.158050
vn -1.018756 1.545892 2.226247
v -0.034738 -0.270598 -0.125268
vn -0.168848 -0.859723 -0.742070
v -0.198757 -0.409558 -0.232146
vn -0.032655 -0.095432 0.056298
v -0.120995 -0.428348 -0.240901
vn -0.822811 -2.404604 1.418550
v -0.127956 -0.423020 -0.236117
vn -0.193225 -0.503952 -1.414121
v -0.136260 -0.418381 -0.233070
vn 0.992486 -0.701956 -0.562641
v -0.012131 -0.495977 -0.219799
vn 0.908707 -0.656711 -0.501047
v -0.056326 -0.527592 -0.223561
vn 0.915501 -0.885586 0.036397
v 0.060970 -0.465333 -0.182671
vn 0.193329 -0.069418 -0.145275
v 0.029324 -0.479080 -0.254315
vn 0.749895 -0.066751 -0.207839
v 0.055163 -0.397756 -0.258631
vn 0.814424 -1.067143 -0.994274
v 0.006844 -0.455461 -0.289397
vn -0.097883 -0.551727 -0.248488
v -0.025470 -0.482381 -0.253491
vn 0.450546 -0.373550 -0.025606
v 0.059907 -0.391263 -0.340872
vn -0.097411 -0.060204 -0.771542
v 0.028414 -0.408395 -0.335559
vn 0.627815 -0.208638 0.192588
v 0.038793 -0.427024 -0.301060
vn 0.144830 -0.305850 -0.061236
v 0.065348 -0.390476 -0.279349
vn 0.562474 -0.634200 -0.280604
v 0.090784 -0.369456 -0.299614
vn 0.003204 -0.004674 -0.000271
v 0.049801 -0.400958 -0.266787
vn -0.319382 -0.230675 -0.403946
v 0.029151 -0.375961 -0.350635
vn -0.225497 -0.662524 -0.682937
v -0.021182 -0.370148 -0.361231
vn -0.246760 -0.440708 -0.201010
v -0.048957 -0.357248 -0.365492
vn 0.093388 0.005868 -0.064899
v -0.039593 -0.367451 -0.352106
vn -0.002864 -0.043884 -0.023434
v -0.044191 -0.361463 -0.358181
vn -0.405121 -0.828724 -0.957220
v -0.056144 -0.489206 -0.320247
vn -0.570468 -0.022557 -0.146917
v -0.099336 -0.485487 -0.293410
vn -0.559199 0.091027 -0.054331
v -0.104315 -0.430479 -0.311902
vn -0.086676 -0.018348 0.004287
v -0.094561 -0.465289 -0.313209
vn -0.008249 -0.001031 -0.005972
v -0.115691 -0.433928 -0.247264
vn -0.676294 0.008657 -0.014328
v -0.109554 -0.428181 -0.275401
vn -0.499535 -0.150880 -0.262400
v -0.112480 -0.411975 -0.281740
vn 0.000000 0.000000 0.000000
v -0.118883 -0.406333 -0.276033
vn -0.463627 -0.454644 -0.909498
v -0.058145 -0.441919 -0.339301
vn -0.107908 0.032428 -0.046109
v -0.014757 -0.432123 -0.325448
vn 1.002670 -1.387152 0.168863
v -0.056791 -0.512664 -0.286608
vn 0.165397 -0.456646 0.355929
v -0.017070 -0.491255 -0.304671
vn -1.013731 -0.061374 -0.641225
v -0.084386 -0.380704 -0.334964
vn -0.130893 -0.040983 -0.017405
v -0.088754 -0.421166 -0.341067
vn -0.229756 -0.077009 -0.217050
v -0.105256 -0.380143 -0.324988
vn 0.471277 -1.046632 -0.119514
v -0.012270 -0.558683 -0.162856
vn 0.347529 -0.772018 -0.088213
v 0.008867 -0.544310 -0.174128
vn 0.594708 -1.333714 0.632492
v -0.009604 -0.555680 -0.162348
vn 0.208329 -0.526845 0.284080
v 0.046345 -0.515420 -0.161196
vn 0.653721 -0.293437 -0.195558
v 0.040731 -0.500867 -0.193597
vn 2.396471 -1.465347 0.013396
v 0.054888 -0.473370 -0.181010
vn 0.482268 -0.362875 -0.249326
v 0.049643 -0.481954 -0.181688
vn 0.619637 -0.216738 -0.497371
v 0.070240 -0.510723 -0.079968
vn -0.599504 -1.459876 -0.282311
v 0.054462 -0.528253 -0.058040
vn 0.878675 -0.678139 -0.450767
v 0.065955 -0.488063 -0.151749
vn -0.344470 -0.874271 -1.195947
v 0.116378 -0.428081 -0.230486
vn -0.021550 -0.270370 -0.446861
v 0.085168 -0.405616 -0.233852
vn 0.002429 -0.004924 -0.001342
v 0.061818 -0.396582 -0.250890
vn 0.099029 -0.690715 -0.707047
v 0.060920 -0.405673 -0.237145
vn 0.041117 -0.934893 -0.659830
v 0.091627 -0.465717 -0.171623
vn 0.299657 -1.666881 0.030343
v 0.085159 -0.487326 -0.114124
vn 0.037025 -1.523999 0.102033
v 0.135308 -0.477733 -0.092768
vn 0.036371 -0.314979 0.047584
v 0.139899 -0.483081 -0.132000
vn -0.013653 -0.836818 -0.448251
v 0.111865 -0.480192 -0.085776
vn -0.402884 -1.142514 -0.348623
v 0.153246 -0.491519 -0.116930
vn 0.096803 -1.489550 -0.697433
v 0.140913 -0.464196 -0.168367
vn 0.231309 -1.229471 -0.887711
v 0.100084 -0.481514 -0.149183
vn -0.124824 -1.808021 -0.213340
v 0.060624 -0.439864 -0.223724
vn 0.100083 -0.194844 -0.182447
v 0.068014 -0.458669 -0.185924
vn -0.186389 -1.517456 -0.676145
v 0.076185 -0.454204 -0.189788
vn -0.280451 -1.481523 -0.993771
v 0.172631 -0.445196 -0.230358
vn -0.781884 -2.207432 -0.487131
v 0.091887 -0.450804 -0.201747
vn -0.266298 -0.561376 -1.473135
v 0.136457 -0.384748 -0.275030
vn -0.309560 -1.096494 -0.691363
v 0.147908 -0.454863 -0.208965
vn 0.006912 -0.829685 -0.271718
v 0.024713 -0.519934 -0.125792
vn -0.448298 -0.818410 -0.050006
v -0.145887 -0.578281 0.067184
vn -0.699869 -0.427504 0.284258
v -0.133571 -0.581188 -0.023810
vn -1.600747 -1.745324 -0.292170
v -0.158372 -0.557123 0.006005
vn -0.289135 -1.003549 0.491573
v -0.215766 -0.553821 -0.013822
vn -0.843062 -1.097577 0.305984
v -0.099317 -0.621215 0.024227
vn -0.176983 -0.901023 0.311122
v -0.076490 -0.600395 0.077032
vn 0.030605 -0.590774 0.439870
v -0.055304 -0.622767 0.056027
vn 0.052288 -1.009302 0.751491
v -0.030232 -0.654157 0.019553
vn -0.055304 -0.423351 0.589335
v 0.040725 -0.636834 0.030126
vn -0.364014 -0.513106 0.555255
v 0.003627 -0.680031 0.013699
vn 1.677633 -0.528935 0.258171
v 0.036641 -0.649162 -0.011826
vn 0.063133 0.093006 -0.119527
v 0.039483 -0.606597 -0.043269
vn 1.292013 -0.533910 -1.012953
v 0.059409 -0.582875 -0.030357
vn 0.307908 0.069563 -0.571583
v -0.033580 -0.631539 -0.087690
vn 0.897944 0.570857 -1.362734
v -0.011561 -0.591592 -0.077249
vn 0.166372 -0.213243 -1.667124
v -0.012116 -0.619292 -0.080426
vn -0.282313 -2.192014 -1.760067
v -0.019448 -0.614663 -0.085015
vn -0.983914 -0.632500 0.446100
v -0.112081 -0.594981 0.017798
vn -0.808608 0.080345 0.639469
v -0.120305 -0.627699 -0.012695
vn -0.311463 -0.090166 0.684412
v -0.066307 -0.640808 0.023406
vn -0.715069 -1.085762 0.858824
v -0.033119 -0.695737 -0.021281
vn -0.036341 -0.051865 0.046480
v -0.075172 -0.684034 -0.004332
vn -0.229989 0.041685 0.227543
v -0.093434 -0.666835 -0.071229
vn 0.810162 0.286398 -1.183975
v 0.002369 -0.665706 -0.061393
vn -0.335618 -0.691005 -0.847433
v -0.075245 -0.699892 -0.089006
vn 0.402310 -0.809985 0.362934
v 0.007642 -0.683972 -0.032018
vn 1.360719 -0.748346 -0.294909
v -0.021366 -0.703133 -0.085928
vn 0.799190 0.119157 -0.857639
v -0.056599 -0.660831 -0.112112
vn 0.082702 -0.216438 0.102991
v 0.055476 -0.645959 0.082666
vn -0.935683 -1.078350 0.745640
v 0.025780 -0.621279 0.131746
vn -0.664619 -1.063630 0.426152
v -0.004941 -0.638784 0.041189
vn -0.137166 -0.273935 0.139552
v -0.017832 -0.608830 0.095949
vn 0.608435 -0.245689 -0.914611
v 0.065024 -0.603688 -0.005494
vn 0.158892 -0.335212 -0.455193
v -0.003099 -0.535983 -0.060918
vn -0.209514 0.172243 -1.407817
v 0.008886 -0.616400 -0.070923
vn 0.005772 -0.007694 -0.126947
v 0.034876 -0.556553 -0.047944
vn 0.587485 -0.690110 0.532353
v 0.124384 -0.594128 0.017604
vn -0.019313 -0.262305 0.011606
v 0.107465 -0.607987 0.045295
vn 0.602856 -1.245107 -0.790747
v 0.137935 -0.577137 -0.010343
vn 0.225271 -1.121398 -1.028313
v 0.101216 -0.585137 -0.005491
vn 0.313688 -0.756382 -0.273836
v 0.188460 -0.557333 -0.025528
vn -0.339266 -0.108928 -0.341003
v 0.154326 -0.495758 -0.078277
vn 0.159575 -0.934557 -0.759377
v 0.059551 -0.582776 -0.030341
vn -0.016462 0.022804 -0.124116
v 0.090376 -0.572357 -0.036686
vn 0.114419 -0.459291 -0.393735
v 0.100170 -0.484617 -0.077159
vn -0.546031 -0.276160 -0.660221
v 0.092410 -0.528738 -0.059283
vn -0.027628 0.006884 -0.247935
v 0.122632 -0.551389 -0.060201
vn 0.016257 -0.636609 -1.082913
v 0.115336 -0.506230 -0.059203
vn 0.338945 -0.156950 -0.109959
v 0.233521 -0.547276 -0.001238
vn -0.066426 -0.279350 0.381279
v 0.129380 -0.584954 0.067593
vn -0.039112 -0.175727 0.127977
v 0.184235 -0.528707 0.068379
vn -0.482519 -2.167942 1.578848
v 0.182194 -0.522514 0.076259
vn 0.411803 -0.883054 0.487668
v 0.171069 -0.517959 0.097677
vn 0.319332 -0.402684 1.144637
v 0.188127 -0.545777 0.058080
vn 0.444404 -0.746182 1.522890
v 0.193225 -0.507645 0.093147
vn -0.094266 -0.061664 -0.014310
v 0.169239 -0.522712 0.081031
vn 0.011818 -0.036783 0.022502
v 0.172955 -0.526502 0.072884
vn 0.651555 -1.044584 0.807436
v 0.168864 -0.522901 0.080919
vn 0.028905 -1.169427 1.801757
v 0.156229 -0.541516 0.067388
vn 0.576688 -0.534075 0.331764
v 0.145483 -0.558392 0.059003
vn 0.358642 -0.282710 0.365655
v 0.140733 -0.560776 0.062146
vn 0.629119 -0.255762 -0.771259
v 0.202924 -0.592856 0.002142
vn 0.100665 -0.021021 -0.039175
v 0.197134 -0.547322 -0.043448
vn 2.668662 -0.557269 -1.038544
v 0.199921 -0.550970 -0.034329
vn 0.413268 -0.281775 -0.218895
v 0.201888 -0.556398 -0.026362
vn 0.334314 -0.245278 1.654874
v 0.261912 -0.494216 0.063586
vn 0.201174 -0.329977 0.428983
v 0.226274 -0.521760 0.063007
vn 1.724429 -0.544835 1.698848
v 0.207675 -0.496875 0.082353
vn 1.241569 -0.722452 0.807741
v 0.202504 -0.496380 0.090744
vn 0.263726 -0.096519 1.346794
v 0.219246 -0.479334 0.072228
vn 2.506515 -1.280596 0.670419
v 0.245974 -0.470373 0.069085
vn -0.056826 -0.591792 0.423130
v 0.272343 -0.457857 0.090639
vn -0.162948 0.006098 0.233251
v 0.277493 -0.480529 0.074113
vn -1.383418 0.051774 1.980282
v 0.265891 -0.485583 0.066140
vn 1.449351 0.513608 0.647041
v 0.264534 -0.480427 0.057322
vn 0.555663 1.946875 -2.095627
v 0.262884 -0.473024 0.063762
vn 1.316706 -0.180718 0.172934
v 0.263481 -0.465647 0.070423
vn 0.270398 0.008124 0.190868
v 0.267756 -0.506208 0.061649
vn 0.645997 0.180276 0.302668
v 0.262320 -0.486437 0.067939
vn 1.564321 0.608926 0.071866
v 0.274214 -0.493302 0.045859
vn 0.319155 -0.248744 -0.649077
v 0.290216 -0.470643 0.015638
vn 1.154598 -0.450057 -1.208269
v 0.267847 -0.532442 0.026783
vn 0.077261 -0.073323 -0.035358
v 0.264256 -0.488716 -0.009753
vn 0.256144 -1.303253 0.831283
v 0.227634 -0.554537 0.034984
vn 0.429620 -0.774073 0.058317
v 0.233923 -0.550273 0.033055
vn 0.981773 -0.800866 0.069662
v 0.278134 -0.438139 0.071073
vn 0.719022 -0.642235 0.059165
v 0.289064 -0.427760 0.046605
vn 0.836054 -0.671561 0.057267
v 0.266330 -0.453680 0.061155
vn 0.584489 -0.632108 0.202896
v 0.305116 -0.416111 0.048439
vn 0.137556 -0.084490 0.054485
v 0.280815 -0.436734 0.049441
vn 0.327333 -0.762320 0.536830
v 0.296329 -0.430807 0.034437
vn 0.245603 -0.468536 0.460573
v 0.312244 -0.423540 0.033278
vn -1.963520 0.096178 -1.662164
v 0.297582 -0.434619 0.029989
vn 1.041080 -0.894033 0.302233
v 0.274067 -0.439810 0.062866
[truncated: 425,639 more chars]
