# Supplementary material for: Interactively illustrating polymerization using three-level model fusion
Source: BMC Bioinformatics. 2014 Oct 14;15(1):345. doi: 10.1186/1471-2105-15-345 (PMC4287442; doi:10.1186/1471-2105-15-345)
Supplement: Supplementary file 1 — Additional file 1: Prototype unity project. The ZIP file comprises a prototype project with example scenes. Prototype project can be opened by Unity editor. Which can be downloaded from http://unity3d.com/unity/download web page. Detailed description of the examples and prototype usage is available from http://www.ii.uib.no/vis/projects/physioillustration/research/interactive-molecular-illustration.html. (ZIP 6 MB) [file 12859_2014_6668_MOESM1_ESM.zip › UnityProject/Assets/Resources/Shaders/AlphaCutoff.shader]

Shader "Custom/AlphaCutoff" {
Properties {
	_Color ("Main Color", Color) = (1,1,1,1)
	_RimPower("Rim Position", range(0,4)) = 0.01
	_Cutoff ("Alpha cutoff", Range(0,1)) = 0.5
}

SubShader {
	Tags {"Queue"="AlphaTest" "IgnoreProjector"="True" "RenderType"="TransparentCutout"}
	LOD 200

		CGPROGRAM
		#pragma surface surf AAA alphatest:_Cutoff

		fixed4 _Color;
		half _RimPower;

		struct Input {
			float2 uv_MainTex;
			float3 viewDir;
		};

		fixed4 LightingAAA (SurfaceOutput s, fixed3 lightDir, fixed atten)
		{
			fixed4 c;
			c.rgb = s.Albedo;
			c.a = s.Alpha;
			return c;
		}


		void surf (Input IN, inout SurfaceOutput o)
		{
			half NdotView = 1 - dot(normalize(IN.viewDir), o.Normal);
			
			NdotView = pow(NdotView, _RimPower);
			
			half4 rimColor = _Color - half4(0.5, 0.5, 0.5, 0.5);
			
			o.Albedo = _Color * ( 1 - NdotView );
			o.Alpha = _Color.a;
		}
ENDCG
}

Fallback "Custom/Basic"
}
