# Supplementary material for: Interactively illustrating polymerization using three-level model fusion
Source: BMC Bioinformatics. 2014 Oct 14;15(1):345. doi: 10.1186/1471-2105-15-345 (PMC4287442; doi:10.1186/1471-2105-15-345)
Supplement: Supplementary file 1 — Additional file 1: Prototype unity project. The ZIP file comprises a prototype project with example scenes. Prototype project can be opened by Unity editor. Which can be downloaded from http://unity3d.com/unity/download web page. Detailed description of the examples and prototype usage is available from http://www.ii.uib.no/vis/projects/physioillustration/research/interactive-molecular-illustration.html. (ZIP 6 MB) [file 12859_2014_6668_MOESM1_ESM.zip › UnityProject/Assets/Resources/Shaders/Basic.shader]

Shader "Custom/Basic" {
	Properties
	{
		_Color("Color", Color) = (1,0,0)
		_RimPower("Rim Position", range(0,4)) = 2
	}
	
	SubShader {
		Tags {"Queue"="Transparent" "IgnoreProjector"="True" "RenderType"="Transparent"}
		LOD 200	
		
		CGPROGRAM
		#pragma surface surf Cartoon alpha
		
		half4 _Color;
		half _RimPower;
		
		struct Input {
			float3 viewDir;
		};

		half4 LightingCartoon(SurfaceOutput s, half3 dir, half attend)
		{
			half4 c;
			c.rgb = s.Albedo;
			c.a = s.Alpha;
			
			return c;
		}
		
		void surf (Input IN, inout SurfaceOutput o)
		{
			half NdotView = 1 - dot(normalize(IN.viewDir), o.Normal);
			
			NdotView = pow(NdotView, _RimPower);
			
			half4 rimColor = _Color - half4(0.5, 0.5, 0.5, 0.5);
			
			o.Albedo = _Color * ( 1 - NdotView );
			o.Alpha = _Color.a;
		}
		ENDCG
	} 
	FallBack "Diffuse"
}
