# Supplementary material for: Interactively illustrating polymerization using three-level model fusion
Source: BMC Bioinformatics. 2014 Oct 14;15(1):345. doi: 10.1186/1471-2105-15-345 (PMC4287442; doi:10.1186/1471-2105-15-345)
Supplement: Supplementary file 1 — Additional file 1: Prototype unity project. The ZIP file comprises a prototype project with example scenes. Prototype project can be opened by Unity editor. Which can be downloaded from http://unity3d.com/unity/download web page. Detailed description of the examples and prototype usage is available from http://www.ii.uib.no/vis/projects/physioillustration/research/interactive-molecular-illustration.html. (ZIP 6 MB) [file 12859_2014_6668_MOESM1_ESM.zip › UnityProject/Assets/Scripts/AgentSystem/AgentType.cs]

using UnityEngine;
using System.Collections;

public class AgentType : MonoBehaviour
{
	static public float minDensity = 0.00001f;
	static public float maxDensity = 0.002f;

	public AnimationCurve densityFunction = AnimationCurve.Linear(0.0f, minDensity * 100.0f, 10.0f, minDensity * 100.0f);
	public float          densityConstant = minDensity;
	public bool           isConstant      = true;

	public float evaluate(float time)
	{
		float ret = densityConstant;

		if (!isConstant)
		{
			if(densityFunction != null)
			{
				ret = densityFunction.Evaluate (time) / 100.0f;
			}
		}

		return ret;
	}
}
