# Supplementary material for: Interactively illustrating polymerization using three-level model fusion
Source: BMC Bioinformatics. 2014 Oct 14;15(1):345. doi: 10.1186/1471-2105-15-345 (PMC4287442; doi:10.1186/1471-2105-15-345)
Supplement: Supplementary file 1 — Additional file 1: Prototype unity project. The ZIP file comprises a prototype project with example scenes. Prototype project can be opened by Unity editor. Which can be downloaded from http://unity3d.com/unity/download web page. Detailed description of the examples and prototype usage is available from http://www.ii.uib.no/vis/projects/physioillustration/research/interactive-molecular-illustration.html. (ZIP 6 MB) [file 12859_2014_6668_MOESM1_ESM.zip › UnityProject/Assets/Scripts/AgentSystem/Agent/TimeScaleTransparency.cs]

using UnityEngine;
using System.Collections;
using System.Collections.Generic;

[AddComponentMenu("Agent/Condition/TimeScaleTransparency")]
public class TimeScaleTransparency : MonoBehaviour
{
	private float speed = GlobalVariables.monomerSpeed;//Movement.speed;
	private List<Material> materials = new List<Material> ();

	void Start ()
	{
		if (renderer == null)
		{
			for(int i = 0; i < transform.childCount; i++)
			{
				GameObject go = transform.GetChild(i).gameObject;
				materials.Add(go.renderer.material);
			}
		}
		else
		{
			materials.Add(renderer.material);
		}
	}

	void Update ()
	{
		if (speed != GlobalVariables.monomerSpeed)
		{
			for(int i = 0; i < materials.Count; i++)
			{
				Color col = materials[i].color;
				
				float transparency = 1.0f;
				if (GlobalVariables.monomerSpeed > 25.0f)
				{
					transparency = (30.0f - GlobalVariables.monomerSpeed) / 5.0f; 
				}
				col.a = transparency;
				
				materials[i].color = col;
				
				speed = GlobalVariables.monomerSpeed;
			}
		}
	}

	void LateUpdate ()
	{
		if (!AgentSystem.bindingMotion || ((Movement.bindingMonomerID != gameObject.GetInstanceID()) && (Movement.bindingTimerSaved != 0.0f)))
		{
			for (int i = 0; i < materials.Count; i++)
			{
				Color col = materials [i].color;
				col.a = 0.5f;
				
				materials [i].color = col;
			}
		}
		else
		{
			for (int i = 0; i < materials.Count; i++)
			{
				Color col = materials [i].color;
				col.a = 1.0f;
				
				materials [i].color = col;
			}
		}
	}
}
