# Supplementary material for: Interactively illustrating polymerization using three-level model fusion
Source: BMC Bioinformatics. 2014 Oct 14;15(1):345. doi: 10.1186/1471-2105-15-345 (PMC4287442; doi:10.1186/1471-2105-15-345)
Supplement: Supplementary file 1 — Additional file 1: Prototype unity project. The ZIP file comprises a prototype project with example scenes. Prototype project can be opened by Unity editor. Which can be downloaded from http://unity3d.com/unity/download web page. Detailed description of the examples and prototype usage is available from http://www.ii.uib.no/vis/projects/physioillustration/research/interactive-molecular-illustration.html. (ZIP 6 MB) [file 12859_2014_6668_MOESM1_ESM.zip › UnityProject/Assets/Scripts/LSystem/LSystem.cs]

using UnityEngine;
using System;
using System.Collections.Generic;

public class LSystem : MonoBehaviour
{
	[SerializeField] public List<ISymbol> alphabet;
	[SerializeField] public ISymbol       axiom;
	[SerializeField] public Rules         rules;
	                 public List<ISymbol> state = new List<ISymbol>();

	public SortedDictionary<int, CommunicationSymbol> activeSymbols = new SortedDictionary<int, CommunicationSymbol> ();

	[HideInInspector] public static float timeDelta = 0.1f;
		
	private GameObject communicationQueryObject = null;

	int monomerCounting = 0;
	public int monomerCountingStop = 100;
	
	public int exampleIndex = 0;

	public static bool canAddItem;

	/*
	* LSystem.Awake()
	*
	* function initiates important parts of LSystem - alphabet, rules and starting state - axiom
	*/
	void Awake()
	{
		if (!communicationQueryObject)
		{
			communicationQueryObject = GameObject.Find("Communication Manager");
			if(!communicationQueryObject)
			{
				communicationQueryObject = new GameObject("Communication Manager");
				communicationQueryObject.AddComponent<CommunicationManager>();
			}
		}

		if (!rules)
		{
			rules = ScriptableObject.CreateInstance<Rules>();
			rules.init();
		}

		checkExample ();

		state.Add(axiom);
		activeSymbols.Add (0, (CommunicationSymbol)axiom);
	}

	/*
	* LSystem.addObject()
	*
	* During interpretation step if new structure is about to be added to state it also needs to be added to the Unity object hierarchy.
	* New object is loaded from the same prefab as an object from agent system, but all movement scripts are removed.
	*/
	GameObject addObject(ref Turtle turtle, string prefabName)
	{
		GameObject prefab = Resources.Load(prefabName) as GameObject;
		GameObject mol = Instantiate(prefab, turtle.position, turtle.direction) as GameObject;

		// remove agents components
		if (mol.GetComponent<TimeScaleTransparency> ())
			Destroy (mol.GetComponent<TimeScaleTransparency> ());

		if (mol.GetComponent<Movement> ())
			Destroy (mol.GetComponent<Movement> ());

		if (mol.GetComponent<BallisticMovement> ())
			Destroy (mol.GetComponent<BallisticMovement> ());

		mol.transform.parent = transform;

		monomerCounting++;

		return mol;
	}

	/*
	* LSystem.Derive()
	*
	* Derive phase of Lsystem evaluation step. During this phase the state of the LSystem is read and the rules are applied 
	* on the symbols with the same symbol as precedessor in rules and satisfies the condition.
	*/
	void Derive()
	{
		CommunicationManager cql = communicationQueryObject.GetComponent<CommunicationManager> ();

		SortedDictionary<int, CommunicationSymbol> newActiveSymbols = new SortedDictionary<int, CommunicationSymbol> ();

		int indexOffset = 0;
		foreach (KeyValuePair<int, CommunicationSymbol> activeSymbol in activeSymbols)
		{
			CommunicationSymbol symbol = (CommunicationSymbol)state[activeSymbol.Key + indexOffset];

			cql.Remove(activeSymbol.Key);

			float chance = 0.0f;

			Rule rule = rules.Get (symbol, out chance);
			if(rule != null)
			{
				DestroyImmediate(symbol.result);
				state.RemoveAt(activeSymbol.Key + indexOffset);

				List<ISymbol> newSymbols = rule.successor;

				for(int i = 0; i < newSymbols.Count; i++)
				{
					int newIndex = activeSymbol.Key + indexOffset + i;

					ISymbol newSymbol = null;

					if(newSymbols[i].GetType() == typeof(CommunicationSymbol))
					{
						newSymbol = ScriptableObject.CreateInstance<CommunicationSymbol>();
						((CommunicationSymbol)newSymbol).init((CommunicationSymbol)newSymbols[i]);

						newActiveSymbols.Add(newIndex, symbol);
					}
					else if(newSymbols[i].GetType() == typeof(BindingSymbol))
					{
						newSymbol = ScriptableObject.CreateInstance<BindingSymbol> ();
						((BindingSymbol)newSymbol).init((BindingSymbol)newSymbols[i]);
						((BindingSymbol)newSymbol).alterOrientation();
					}
					else if(newSymbols[i].GetType() == typeof(StructureSymbol))
					{
						newSymbol = ScriptableObject.CreateInstance<StructureSymbol> ();
						((StructureSymbol)newSymbol).init((StructureSymbol)newSymbols[i]);
					}
					else if(newSymbols[i].GetType() == typeof(EndSymbol))
					{
						newSymbol = ScriptableObject.CreateInstance<EndSymbol> ();
						((EndSymbol)newSymbol).init((EndSymbol)newSymbols[i]);
					}
					
					state.Insert( newIndex, newSymbol );
				}

				indexOffset += newSymbols.Count - 1;
			}
			else
			{
				newActiveSymbols.Add(activeSymbol.Key + indexOffset, symbol);
			}
		}

		activeSymbols = newActiveSymbols;
	}

	/*
	* LSystem.Interpret()
	*
	* Interpretation phase of LSystem evaluation step. During this phase new structures are added to the systems Unity object hierarchy and the positional and orientational
	* parameters of communication symbols are updated.
	*/
	private void Interpret ()
	{
		Turtle current = new Turtle (Quaternion.identity, Vector3.zero);
		Stack<Turtle> stack = new Stack<Turtle> ();
		stack.Push(current);
		
		for (int i = 0; i < state.Count; i++)
		{
			ISymbol symbol = state[i];
			
			if(symbol.GetType() == typeof(StructureSymbol))
			{
				if(((StructureSymbol)symbol).structureObject == null)
				{
					((StructureSymbol)state[i]).structureObject = addObject(ref current, ((StructureSymbol)symbol).structurePrefabName);
				}
			}
			else if(symbol.GetType() == typeof(BindingSymbol))
			{
				if(((BindingSymbol)symbol).isBranching)
				{
					stack.Push(current);
					current = new Turtle (current);
				}
				
				Vector3 bindingOrientation = ((BindingSymbol)symbol).bindingOrientation;

				current.position  = current.position + current.direction * ((BindingSymbol)symbol).bindingPosition;
				current.direction = current.direction * Quaternion.Euler (bindingOrientation.x, bindingOrientation.y, bindingOrientation.z);
			}
			else if(symbol.GetType() == typeof(EndSymbol))
			{
				current = stack.Pop ();
			}
			else if(symbol.GetType() == typeof(CommunicationSymbol))
			{
				((CommunicationSymbol)symbol).fillTurtleValues(current);
			}
		}
	}

	/*
	* LSystem.preEnviromentStep()
	*
	* First step in LSystem evaluation function. In this function the communication symbol parameters are updated from the communivation system.
	*/
	private void preEnviromentStep()
	{
		List<CommunicationQuery> queries = communicationQueryObject.GetComponent<CommunicationManager> ().getQueries ();
		
		for(int i = 0; i < queries.Count; i++)
		{
			if(activeSymbols.ContainsKey(queries[i].stateId))
			{
				activeSymbols[queries[i].stateId].timer  = queries[i].time;

				if(monomerCounting < monomerCountingStop)
					activeSymbols[queries[i].stateId].result = queries[i].result;
			}
		}
	}

	/*
	* LSystem.preEnviromentStep()
	*
	* Last step in LSystem evaluation function. This function sends the communication symbols to communication system for processing.
	*/
	void postEnviromentStep()
	{
		CommunicationManager cql = communicationQueryObject.GetComponent<CommunicationManager> ();

		foreach(KeyValuePair<int, CommunicationSymbol> symbol in activeSymbols)
		{
			cql.Add(symbol.Key, symbol.Value);
		}
	}

	/*
	* LSystem.Update()
	*
	* This function encapsulates the evaluation of the LSystem. At first the information are collected from communication system. Afterwards the derivation and interpretation phases
	* are applied. The result of those phases are defined by the rules, which are applied on the LSystem state. Lastly the updated information about communication symbols are sent to
	* the communication system, which processes them during its own evaluation.
	*/
	void Update()
	{
		preEnviromentStep ();
		
		Derive ();
		
		Interpret ();
		
		postEnviromentStep ();

		canAddItem = (monomerCountingStop - monomerCounting) > 2;
	}

	void checkExample ()
	{
		switch (Application.loadedLevelName)
		{
		case "parp":
			exampleIndex = 1;
			loadExample();
			break;
		case "cellulose":
			exampleIndex = 4;
			loadExample();
			break;
		case "tubulin":
			exampleIndex = 5;
			loadExample();
			break;
		case "starPolymer":
			exampleIndex = 2;
			loadExample();
			break;
		case "copolymer":
			exampleIndex = 3;
			loadExample();
			break;
		case "showcase":
			exampleIndex = 6;
			loadExample();
			break;
		}
	}
	
	public void loadExample()
	{
		switch (exampleIndex)
		{
		case 1:
			axiom    = PARP.axiom;
			alphabet = PARP.alphabet;
			rules    = PARP.rules;
			break;
		case 2:
			axiom    = Star.axiom;
			alphabet = Star.alphabet;
			rules    = Star.rules;
			break;
		case 3:
			axiom    = Copolymer.axiom;
			alphabet = Copolymer.alphabet;
			rules    = Copolymer.rules;
			break;
		case 4:
			axiom    = Cellulose.axiom;
			alphabet = Cellulose.alphabet;
			rules    = Cellulose.rules;
			break;
		case 5:
			axiom    = Tubulin.axiom;
			alphabet = Tubulin.alphabet;
			rules    = Tubulin.rules;
			break;
		case 6:
			axiom    = Showcase1.axiom;
			alphabet = Showcase1.alphabet;
			rules    = Showcase1.rules;
			break;
		case 7:
			axiom    = Timer.axiom;
			alphabet = Timer.alphabet;
			rules    = Timer.rules;
			break;
		default:
			// if necessary
			break;
		}
	}

	public string[] alphabetArray()
	{
		List<string> lSystemAlphabet = new List<string> ();
		
		foreach(ISymbol symbol in alphabet)
		{
			string symbolStr = "";
			if(symbol.GetType() == typeof(ISymbol))
			{
				symbolStr += "ISymbol(" + symbol.name + ")";
			}
			else if(symbol.GetType() == typeof(EndSymbol))
			{
				symbolStr += "EndSymbol(" + symbol.name + ")";
			}
			else if(symbol.GetType() == typeof(StructureSymbol))
			{
				symbolStr += "StructureSymbol(" + ((StructureSymbol)symbol).structurePrefabName + ")";
			}
			else if(symbol.GetType() == typeof(BindingSymbol))
			{
				symbolStr += "BindingSymbol(" + symbol.name + ")";
			}
			else if(symbol.GetType() == typeof(CommunicationSymbol))
			{
				symbolStr += "CommunicationSymbol(" + symbol.name + ", " + ((CommunicationSymbol)symbol).process + ")";
			}
			lSystemAlphabet.Add(symbolStr);
		}
		
		return lSystemAlphabet.ToArray ();
	}
}
