# Supplementary material for: Interactively illustrating polymerization using three-level model fusion
Source: BMC Bioinformatics. 2014 Oct 14;15(1):345. doi: 10.1186/1471-2105-15-345 (PMC4287442; doi:10.1186/1471-2105-15-345)
Supplement: Supplementary file 1 — Additional file 1: Prototype unity project. The ZIP file comprises a prototype project with example scenes. Prototype project can be opened by Unity editor. Which can be downloaded from http://unity3d.com/unity/download web page. Detailed description of the examples and prototype usage is available from http://www.ii.uib.no/vis/projects/physioillustration/research/interactive-molecular-illustration.html. (ZIP 6 MB) [file 12859_2014_6668_MOESM1_ESM.zip › UnityProject/Assets/Scripts/LSystem/Symbol/ISymbol.cs]

using System;
using UnityEngine;
using UnityEditor;
using System.Collections.Generic;

[Serializable]
public class ISymbol : ScriptableObject
{
	public static int idCounter = 0;
	public new string name;
	public int id;

	public void init(string nName)
	{
		id   = idCounter;
		name = nName;
		
		idCounter++;
	}

	public override bool Equals(System.Object obj)
	{
		if (obj == null)
		{
			return false;
		}
		
		ISymbol p = obj as ISymbol;
		if ((System.Object)p == null)
		{
			return false;
		}
		
		return (name == p.name);
	}

	public override int GetHashCode()
	{
		return name.GetHashCode();
	}

	public virtual string toString()
	{
		return name;
	}

	public virtual string toShortString()
	{
		return name;
	}
	
	public class EqualityComparer : IEqualityComparer<ISymbol>
	{
		public bool Equals(ISymbol x, ISymbol y)
		{
			if (x.GetType () == y.GetType ())
			{
				return x.Equals(y);
			}
			else
			{
				return false;
			}
			
		}
		
		public int GetHashCode(ISymbol x)
		{
			return  x.GetHashCode ();
		}
	}
}
