# Supplementary material for: Interactively illustrating polymerization using three-level model fusion
Source: BMC Bioinformatics. 2014 Oct 14;15(1):345. doi: 10.1186/1471-2105-15-345 (PMC4287442; doi:10.1186/1471-2105-15-345)
Supplement: Supplementary file 1 — Additional file 1: Prototype unity project. The ZIP file comprises a prototype project with example scenes. Prototype project can be opened by Unity editor. Which can be downloaded from http://unity3d.com/unity/download web page. Detailed description of the examples and prototype usage is available from http://www.ii.uib.no/vis/projects/physioillustration/research/interactive-molecular-illustration.html. (ZIP 6 MB) [file 12859_2014_6668_MOESM1_ESM.zip › UnityProject/Assets/Scripts/LSystem/Symbol/StructureSymbol.cs]

using System;
using UnityEngine;
using System.Collections;

[Serializable]
public class StructureSymbol : ISymbol
{
	public string structurePrefabName = "";
	public GameObject structureObject = null;
	public float uncertainity = 0.0f;
	public float branchFail = 0.0f;

	public void init(string nName, string nStructurePrefabName, GameObject nStructureObject)
	{
		id                  = idCounter;
		name                = nName;
		structurePrefabName = nStructurePrefabName;
		structureObject     = nStructureObject;
		uncertainity        = 0.0f;
		branchFail          = 0.0f;
		
		idCounter++;
	}

	public void init(StructureSymbol nSymbol)
	{
		init (nSymbol.name, nSymbol.structurePrefabName, nSymbol.structureObject);
		uncertainity = nSymbol.uncertainity;
		branchFail   = nSymbol.branchFail;
	}
	
	public static bool operator ==(StructureSymbol x, StructureSymbol y) 
	{
		return (x.name == y.name) && (x.structurePrefabName == y.structurePrefabName);
	}
	
	public static bool operator !=(StructureSymbol x, StructureSymbol y) 
	{
		return (x.name != y.name) || (x.structurePrefabName != y.structurePrefabName);
	}
	
	public override bool Equals(System.Object obj)
	{
		if (obj == null)
		{
			return false;
		}
		
		StructureSymbol p = obj as StructureSymbol;
		if ((System.Object)p == null)
		{
			return false;
		}
		
		return (name == p.name) && (structurePrefabName == p.structurePrefabName);
	}
	
	public override int GetHashCode()
	{
		return name.GetHashCode() ^ structurePrefabName.GetHashCode();
	}

	public override string toString()
	{
		return name + "(" + structurePrefabName + ")";
	}

	public override string toShortString()
	{
		return name;
	}

}
