# Supplementary material for: Interactively illustrating polymerization using three-level model fusion
Source: BMC Bioinformatics. 2014 Oct 14;15(1):345. doi: 10.1186/1471-2105-15-345 (PMC4287442; doi:10.1186/1471-2105-15-345)
Supplement: Supplementary file 1 — Additional file 1: Prototype unity project. The ZIP file comprises a prototype project with example scenes. Prototype project can be opened by Unity editor. Which can be downloaded from http://unity3d.com/unity/download web page. Detailed description of the examples and prototype usage is available from http://www.ii.uib.no/vis/projects/physioillustration/research/interactive-molecular-illustration.html. (ZIP 6 MB) [file 12859_2014_6668_MOESM1_ESM.zip › UnityProject/Assets/Scripts/Simulation/GlobalVariables.cs]

using UnityEngine;
using System.Collections;

public class GlobalVariables
{
	public static string[] examples     = {"none", "PARP", "Star", "Copolymer", "Cellulose", "Tubulin", "Showcase1", "Timer"};
	public static string[] monomerTypes = {"adpRibose", "molecule", "a-D-glucose", "b-D-glucose", "alpha-tubulin", "beta-tubulin", "tubulin", "PARP1ap", "Sphere", "Cube", "Cylinder", "NAD", "glucose"};
	public static string[] symbolTypes  = {"ISymbol", "StructureSymbol", "BindingSymbol", "CommunicationSymbol", "EndSymbol"};

	public static float timeDelta    = 0.1f;
	public static float monomerSpeed = timeDelta * 50.0f;
}
